# Supplementary material for: High-Precision Intrinsic Interactome Elucidation of Chimeric Antigen Receptors via Photocatalytic Micromapping (μMap-CAR)
Source: J Am Chem Soc. 2026 Jul 1;148(27):29361–71. doi: 10.1021/jacs.6c08969 (PMC13383733; doi:10.1021/jacs.6c08969)
Supplement: Supplementary file 2 [file ja6c08969_si_002.xlsx]

## Sheet: CAR(WT) Dz Ctrl–37 Fig.3A
Significant	#NAME?	Difference	Protein IDs	Majority protein IDs	Protein names	Gene names	id	Symbol color	Symbol type	Symbol size	Show label	Only identified by site	Reverse	Potential contaminant	Peptides	Razor + unique peptides	Unique peptides	Sequence coverage [%]	Unique + razor sequence coverage [%]	Unique sequence coverage [%]	Mol. weight [kDa]	Q-value	Score	Intensity	MS/MS count	Targeted 37C 1	Targeted 37C 2	Targeted 37C 3	Targeted 4C 1	Targeted 4C 2	Targeted 4C 3	Control 4C 1	Control 4C 2	Control 4C 3	blank
	0	NaN	B2RC85	B2RC85	Radial spoke head 10 homolog B2	RSPH10B2	25	Color2 [DarkGray]	1	4					1	1	1	1.6	1.6	1.6	100.55	0.011127	5.7977	0	1	NaN	NaN	NaN	NaN	NaN	-4.02301	-3.73182	-3.97285	-4.41584	NaN
	0	NaN	O15027	O15027	Protein transport protein Sec16A	SEC16A	83	Color2 [DarkGray]	1	4					1	1	1	0.9	0.9	0.9	251.89	0.010624	5.7864	0	1	NaN	NaN	NaN	NaN	NaN	NaN	NaN	-4.21506	NaN	NaN
	0	NaN	O60911	O60911	Cathepsin L2	CTSV	104	Color2 [DarkGray]	1	4					1	1	1	3	3	3	37.329	0.009828	5.7747	0	1	NaN	-4.57948	NaN	NaN	NaN	NaN	NaN	NaN	NaN	NaN
	0	NaN	O75116	O75116	Rho-associated protein kinase 2	ROCK2	106	Color2 [DarkGray]	1	4					1	1	1	1	1	1	160.9	0.010786	5.8417	0	1	NaN	NaN	NaN	NaN	NaN	NaN	NaN	NaN	NaN	NaN
	0	NaN	O75469	O75469	Nuclear receptor subfamily 1 group I member 2	NR1I2	113	Color2 [DarkGray]	1	4					1	1	1	2.8	2.8	2.8	49.761	0.01023	5.7801	0	1	NaN	NaN	NaN	NaN	NaN	NaN	NaN	NaN	NaN	NaN
	0	NaN	O75683	O75683	Surfeit locus protein 6	SURF6	118	Color2 [DarkGray]	1	4					1	1	1	1.9	1.9	1.9	41.45	0.010855	5.7902	2554300	1	NaN	NaN	NaN	NaN	NaN	NaN	NaN	-4.39702	NaN	NaN
	0	NaN	O95847	O95847	Mitochondrial uncoupling protein 4	SLC25A27	134	Color2 [DarkGray]	1	4					1	1	1	3.4	3.4	3.4	36.064	0.0095087	5.8603	0	1	NaN	NaN	NaN	NaN	NaN	NaN	NaN	NaN	NaN	NaN
	0	NaN	P05013	P05013	Interferon alpha-6	IFNA6	155	Color2 [DarkGray]	1	4					1	1	1	6.9	6.9	6.9	22.14	0.010013	5.7772	0	1	NaN	NaN	NaN	NaN	NaN	NaN	NaN	NaN	NaN	NaN
	0	NaN	P06727	P06727	Apolipoprotein A-IV	APOA4	168	Color2 [DarkGray]	1	4					1	1	1	3.3	3.3	3.3	45.398	0.01059	5.8347	4526000	1	NaN	NaN	NaN	NaN	NaN	NaN	-3.9076	NaN	NaN	NaN
	0	NaN	P11226	P11226	Mannose-binding protein C	MBL2	194	Color2 [DarkGray]	1	4					1	1	1	5.2	5.2	5.2	26.143	0.0048544	6.3801	2588500	1	NaN	NaN	NaN	-4.25987	NaN	-3.90378	NaN	NaN	-4.24687	NaN
	0	NaN	P12318;P31995	P12318;P31995	Low affinity immunoglobulin gamma Fc region receptor II-a;Low affinity immunoglobulin gamma Fc region receptor II-c	FCGR2A;FCGR2C	203	Color2 [DarkGray]	1	4					1	1	1	3.5	3.5	3.5	35	0.011611	5.8109	0	1	NaN	NaN	NaN	NaN	NaN	NaN	NaN	NaN	-4.44385	NaN
	0	NaN	P51828	P51828	Adenylate cyclase type 7	ADCY7	370	Color2 [DarkGray]	1	4					1	1	1	1.5	1.5	1.5	120.31	0.0084926	6.0873	0	1	NaN	NaN	NaN	NaN	NaN	NaN	NaN	NaN	NaN	NaN
	0	NaN	P62879	P62879	Guanine nucleotide-binding protein G(I)/G(S)/G(T) subunit beta-2	GNB2	432	Color2 [DarkGray]	1	4					1	1	1	4.1	4.1	4.1	37.331	0.010512	5.7833	4790500	1	NaN	NaN	NaN	NaN	NaN	NaN	NaN	NaN	NaN	NaN
	0	NaN	Q0VF96	Q0VF96	Cingulin-like protein 1	CGNL1	484	Color2 [DarkGray]	1	4					1	1	1	2	2	2	149.08	0.010703	5.8379	28586000	1	NaN	NaN	NaN	NaN	-3.88551	NaN	-4.29461	NaN	NaN	NaN
	0	NaN	Q12913	Q12913	Receptor-type tyrosine-protein phosphatase eta	PTPRJ	488	Color2 [DarkGray]	1	4					1	1	1	0.7	0.7	0.7	145.94	0.01173	5.8158	0	1	NaN	NaN	NaN	NaN	NaN	NaN	NaN	-2.97169	-4.64189	NaN
	0	NaN	Q29RF7	Q29RF7	Sister chromatid cohesion protein PDS5 homolog A	PDS5A	535	Color2 [DarkGray]	1	4					1	1	1	1.5	1.5	1.5	150.83	0	225.77	0	1	NaN	NaN	NaN	NaN	NaN	NaN	NaN	NaN	NaN	NaN
	0	NaN	Q5BJF6	Q5BJF6	Outer dense fiber protein 2	ODF2	545	Color2 [DarkGray]	1	4					1	1	1	1.2	1.2	1.2	95.4	0.010139	5.7791	387140	1	NaN	NaN	NaN	NaN	NaN	NaN	NaN	NaN	NaN	NaN
	0	NaN	Q5U5Z8	Q5U5Z8	Cytosolic carboxypeptidase 2	AGBL2	559	Color2 [DarkGray]	1	4					1	1	1	0.8	0.8	0.8	104.19	0.01	5.7772	0	1	NaN	NaN	NaN	NaN	NaN	NaN	NaN	-4.23127	NaN	NaN
	0	NaN	Q75QN2	Q75QN2	Integrator complex subunit 8	INTS8	590	Color2 [DarkGray]	1	4					1	1	1	2.1	2.1	2.1	113.09	0.009816	5.7741	0	1	NaN	-4.22914	NaN	NaN	NaN	NaN	NaN	NaN	NaN	NaN
	0	NaN	Q7Z7A1	Q7Z7A1	Centriolin	CNTRL	601	Color2 [DarkGray]	1	4					1	1	1	0.5	0.5	0.5	268.88	0.0099502	5.7767	0	1	-4.03218	-4.10597	-3.66124	-3.54926	-3.98321	-3.55115	NaN	NaN	NaN	NaN
	0	NaN	Q86SG2	Q86SG2	Ankyrin repeat domain-containing protein 23	ANKRD23	604	Color2 [DarkGray]	1	4					2	2	0	5.9	5.9	0	34.297	0	8	4134100	0	NaN	NaN	NaN	NaN	NaN	NaN	NaN	NaN	NaN	NaN
	0	NaN	Q86TB3	Q86TB3	Alpha-protein kinase 2	ALPK2	605	Color2 [DarkGray]	1	4					1	1	1	0.5	0.5	0.5	237.01	0.010417	5.8245	986830	1	NaN	NaN	NaN	NaN	NaN	NaN	NaN	-4.70885	NaN	NaN
	0	NaN	Q8IVS2	Q8IVS2	Malonyl-CoA-acyl carrier protein transacylase, mitochondrial	MCAT	614	Color2 [DarkGray]	1	4					1	1	1	4.1	4.1	4.1	42.961	0	16.158	0	1	NaN	NaN	NaN	NaN	NaN	NaN	NaN	NaN	NaN	NaN
	0	NaN	Q8IZ69	Q8IZ69	tRNA (uracil-5-)-methyltransferase homolog A	TRMT2A	623	Color2 [DarkGray]	1	4					1	1	1	1.6	1.6	1.6	68.725	0.010033	5.8958	678400	1	NaN	NaN	NaN	-4.19695	-4.24793	NaN	NaN	-4.13682	-4.45205	NaN
	0	NaN	Q8N264	Q8N264	Rho GTPase-activating protein 24	ARHGAP24	630	Color2 [DarkGray]	1	4					1	1	1	1.5	1.5	1.5	84.257	0.01087	5.8504	0	1	NaN	NaN	NaN	NaN	NaN	NaN	NaN	NaN	NaN	NaN
	0	NaN	Q8NA47	Q8NA47	Coiled-coil domain-containing protein 63	CCDC63	635	Color2 [DarkGray]	1	4					1	1	1	1.6	1.6	1.6	66.25	0.0099379	5.7766	0	1	NaN	NaN	NaN	NaN	NaN	NaN	NaN	-4.24045	-4.41006	NaN
	0	NaN	Q8WXX0	Q8WXX0	Dynein heavy chain 7, axonemal	DNAH7	659	Color2 [DarkGray]	1	4					1	1	1	0.5	0.5	0.5	461.15	0.010836	5.8465	29341000	1	NaN	NaN	NaN	NaN	NaN	NaN	NaN	-4.14012	NaN	NaN
	0	NaN	Q96DN5	Q96DN5	TBC1 domain family member 31	TBC1D31	682	Color2 [DarkGray]	1	4					1	1	1	0.8	0.8	0.8	124.19	0.011236	5.9686	0	1	NaN	NaN	NaN	NaN	NaN	NaN	NaN	NaN	NaN	NaN
	0	NaN	Q96RA2	Q96RA2	Olfactory receptor 7D2	OR7D2	701	Color2 [DarkGray]	1	4					1	1	1	3.2	3.2	3.2	34.747	0.010169	5.9027	5070100	1	NaN	NaN	NaN	NaN	-1.48842	NaN	NaN	-1.08512	-2.80431	NaN
	0	NaN	Q9H4E7	Q9H4E7	Differentially expressed in FDCP 6 homolog	DEF6	742	Color2 [DarkGray]	1	4					1	1	1	2.1	2.1	2.1	73.91	0.010417	5.9121	100170000	3	NaN	NaN	NaN	NaN	NaN	NaN	-3.03829	NaN	NaN	NaN
	0	NaN	Q9P2P5	Q9P2P5	E3 ubiquitin-protein ligase HECW2	HECW2	788	Color2 [DarkGray]	1	4					1	1	1	0.8	0.8	0.8	175.77	0.0099256	5.7765	0	1	NaN	NaN	NaN	NaN	NaN	NaN	NaN	NaN	NaN	NaN
	0	NaN	Q9UM00	Q9UM00	Transmembrane and coiled-coil domain-containing protein 1	TMCO1	807	Color2 [DarkGray]	1	4					1	1	1	5	5	5	27.079	0.010974	5.7941	1981600	1	NaN	NaN	NaN	NaN	NaN	NaN	NaN	NaN	NaN	NaN
	0	NaN	Q9Y6D6	Q9Y6D6	Brefeldin A-inhibited guanine nucleotide-exchange protein 1	ARFGEF1	827	Color2 [DarkGray]	1	4					1	1	1	0.5	0.5	0.5	208.76	0.010485	5.7831	0	1	NaN	NaN	NaN	-4.11956	NaN	-4.37767	NaN	-4.10715	-4.4328	NaN
+	1.96419	2.67992	P20963	P20963	T-cell surface glycoprotein CD3 zeta chain	CD247	242	Color2 [DarkGray]	1	4					1	1	1	5.5	5.5	5.5	18.696	0	10.612	0	2	1.31255	1.39249	1.37961	1.90452	1.68663	1.47627	-0.182756	-1.57467	-2.1977	NaN
+	3.44488	1.46625	A0A0C4DH90;A0A075B6H7;A0A0C4DH55;P01624	A0A0C4DH90;A0A075B6H7;A0A0C4DH55;P01624	Ig kappa chain V-III region POM	IGKV3OR2-268;IGKV3-7;IGKV3D-7	0	Color2 [DarkGray]	1	4					1	1	1	7.8	7.8	7.8	12.586	0.00489	6.3931	5232900	1	-1.1102	-1.09706	-0.933506	-0.891197	-1.09276	-1.01101	-2.34371	-2.45654	-2.73925	NaN
+	1.78792	1.27122	A6NCF6	A6NCF6	Putative MAGE domain-containing protein MAGEA13P	MAGEA13P	13	Color2 [DarkGray]	1	4					1	1	1	6.5	6.5	6.5	37.899	0.010114	5.7791	0	1	-2.58082	-3.1672	-2.37872	-2.46858	-2.70739	-2.51003	-4.16243	-3.55401	-4.22396	NaN
+	2.13623	0.908806	Q9Y3D9	Q9Y3D9	28S ribosomal protein S23, mitochondrial	MRPS23	818	Color2 [DarkGray]	1	4					1	1	1	5.3	5.3	5.3	21.77	0	7.1421	11549000	1	-0.0204086	0.00488281	0.162604	0.613453	0.51787	0.636272	-0.556371	-0.874155	-1.14881	-1.06488
	1.00441	0.777349	P42568	P42568	Protein AF-9	MLLT3	329	Color2 [DarkGray]	1	4					1	1	1	2.5	2.5	2.5	63.351	0.011747	5.8167	1272100	1	-0.778719	-1.35098	-0.707656	-1.40379	-1.57542	-1.42379	-2.32431	-1.4305	-1.41459	NaN
	1.41294	0.743558	P29590	P29590	Protein PML	PML	289	Color2 [DarkGray]	1	4					1	1	1	2	2	2	97.55	0.0096463	5.8749	5831600	1	-2.61089	-2.62261	-2.55201	-2.53764	-2.72468	-2.69995	-3.19845	-3.81388	-3.00385	NaN
+	3.14831	0.734689	P58181	P58181	Olfactory receptor 10A3	OR10A3	399	Color2 [DarkGray]	1	4					1	1	1	7	7	7	35.534	0.010652	5.7866	475020	1	-2.82704	-2.87168	-2.93406	-3.46112	-3.70321	-3.39143	-3.54782	-3.75533	-3.53371	NaN
	0	0.725266	P23467	P23467	Receptor-type tyrosine-protein phosphatase beta	PTPRB	257	Color2 [DarkGray]	1	4					1	1	1	0.5	0.5	0.5	224.3	0.010017	5.8958	610020	1	NaN	-3.96564	NaN	NaN	NaN	NaN	NaN	NaN	-4.69091	NaN
	0.983944	0.681733	P07311	P07311	Acylphosphatase-1	ACYP1	171	Color2 [DarkGray]	1	4					1	1	1	17.2	17.2	17.2	11.261	0.0083507	6.073	1359700000	3	3.37826	3.24569	3.68244	2.84158	2.64986	2.84707	2.18023	3.1806	2.90036	1.81385
	0.918972	0.652003	Q6UB98	Q6UB98	Ankyrin repeat domain-containing protein 12	ANKRD12	579	Color2 [DarkGray]	1	4					2	2	2	1.2	1.2	1.2	235.65	0	11.666	218310000	2	4.60512	4.14355	4.4006	3.53946	3.80881	3.25691	3.20699	4.25761	3.72866	1.9545
	1.72159	0.600498	P00451	P00451	Coagulation factor VIII;Factor VIIIa heavy chain, 200 kDa isoform;Factor VIIIa heavy chain, 92 kDa isoform;Factor VIII B chain;Factor VIIIa light chain	F8	140	Color2 [DarkGray]	1	4					1	1	1	0.3	0.3	0.3	267.01	0.010025	5.7773	0	1	-3.42041	-3.73971	-3.46868	-3.62816	-3.7595	-3.41538	-4.07237	-3.97594	-4.38199	NaN
	0	0.594899	Q9NP31	Q9NP31	SH2 domain-containing protein 2A	SH2D2A	758	Color2 [DarkGray]	1	4					1	1	1	4.1	4.1	4.1	42.934	0.010753	5.9391	0	1	NaN	NaN	-3.78681	NaN	NaN	-3.87504	NaN	-4.17848	-4.58493	NaN
	1.73348	0.584871	Q9GZV4;P63241;Q6IS14	Q9GZV4;P63241;Q6IS14	Eukaryotic translation initiation factor 5A-2;Eukaryotic translation initiation factor 5A-1;Eukaryotic translation initiation factor 5A-1-like	EIF5A2;EIF5A;EIF5AL1	437	Color2 [DarkGray]	1	4					2	2	2	13.1	13.1	13.1	16.793	0	14.547	85185000	2	3.21516	3.10144	3.51233	3.20825	3.06556	2.64632	2.63166	2.57324	2.86942	0.0874977
	0	0.572258	Q9UHI6	Q9UHI6	Probable ATP-dependent RNA helicase DDX20	DDX20	798	Color2 [DarkGray]	1	4					1	1	1	2.2	2.2	2.2	92.239	0.0067416	6.172	0	1	-3.68561	NaN	NaN	NaN	-4.36386	NaN	-4.37339	-4.19633	-4.20388	NaN
	0.814782	0.567794	Q9NQT8	Q9NQT8	Kinesin-like protein KIF13B	KIF13B	764	Color2 [DarkGray]	1	4					1	1	1	0.7	0.7	0.7	202.79	0.0098039	6.0041	618300000	1	-2.51851	-1.9915	-1.63733	-2.45573	-1.78412	-2.43594	-2.35071	-2.50018	-2.99983	NaN
	1.5257	0.558232	P46783	P46783	40S ribosomal protein S10	RPS10	343	Color2 [DarkGray]	1	4					1	1	1	5.5	5.5	5.5	18.898	0	7.5265	1331700	1	-2.26115	-2.37275	-2.49284	-2.74461	-2.68482	-2.88245	-3.03898	-2.62847	-3.13399	NaN
	2.02353	0.557544	Q5T749	Q5T749	Keratinocyte proline-rich protein	KPRP	557	Color2 [DarkGray]	1	4					1	1	1	1.7	1.7	1.7	64.135	0	7.8612	70812000	2	-0.278523	0.00885296	0.0943637	-0.260476	-0.87693	-0.456606	-0.539328	-0.663191	-0.645419	NaN
+	3.12861	0.549215	P33947;P24390	P33947;P24390	ER lumen protein-retaining receptor 2;ER lumen protein-retaining receptor 1	KDELR2;KDELR1	264	Color2 [DarkGray]	1	4					1	1	1	3.8	3.8	3.8	24.422	0.011511	5.8077	6142600	1	-0.628908	-0.535974	-0.654156	-0.668694	-0.639935	-0.666457	-1.07443	-1.23676	-1.1555	NaN
	0	0.524056	P29350	P29350	Tyrosine-protein phosphatase non-receptor type 6	PTPN6	287	Color2 [DarkGray]	1	4					1	1	1	2	2	2	67.56	0.010495	5.8308	0	1	NaN	NaN	-3.78918	NaN	NaN	-4.08169	NaN	-4.24562	-4.38086	NaN
	0.926279	0.5157	Q96SB8	Q96SB8	Structural maintenance of chromosomes protein 6	SMC6	704	Color2 [DarkGray]	1	4					2	2	2	2.3	2.3	2.3	126.32	0	11.815	1584400000	4	3.21522	2.93589	2.85936	2.36236	2.23604	2.2462	2.09104	2.90957	2.46274	1.38118
	1.06568	0.504491	Q96HS1	Q96HS1	Serine/threonine-protein phosphatase PGAM5, mitochondrial	PGAM5	688	Color2 [DarkGray]	1	4					1	1	1	3.5	3.5	3.5	32.004	0.0064795	6.1067	0	1	-1.81619	-2.51722	-2.42427	-2.43434	-2.77939	-2.78868	-2.68848	-2.79144	-2.79123	NaN
	0.683567	0.50334	Q5T2D3	Q5T2D3	OTU domain-containing protein 3	OTUD3	556	Color2 [DarkGray]	1	4					1	1	1	2	2	2	45.124	0.010288	6.0538	3239500000	1	0.577355	1.23644	0.671498	-0.170166	0.321292	-0.263865	0.0129809	0.850263	0.112027	NaN
	2.18566	0.45565	P43403	P43403	Tyrosine-protein kinase ZAP-70	ZAP70	334	Color2 [DarkGray]	1	4					1	1	1	1.5	1.5	1.5	69.872	0.010949	5.9478	9602400	1	-0.469035	-0.648282	-0.517005	-0.223799	-0.222627	-0.755746	-0.995825	-1.1228	-0.882648	NaN
	1.48433	0.440503	Q8NEA9	Q8NEA9	Putative germ cell-less protein-like 1-like	GMCL1P1	639	Color2 [DarkGray]	1	4					2	2	2	7.2	7.2	7.2	60.298	0	11.682	569190000	2	4.98043	5.26358	4.90453	4.36144	4.63816	4.23071	4.61634	4.74981	4.46088	3.01891
	0.597594	0.430337	Q9ULL8	Q9ULL8	Protein Shroom4	SHROOM4	806	Color2 [DarkGray]	1	4					1	1	1	1.1	1.1	1.1	164.86	0.010327	5.9092	0	1	-0.385539	-1.0478	-1.03186	-1.93705	-0.850052	-1.18726	-1.62019	-0.809155	-1.32687	NaN
	0.770079	0.419504	Q8N7Z2;A8MZA4;H0YM25	Q8N7Z2;A8MZA4;H0YM25	Golgin subfamily A member 6-like protein 1;Putative golgin subfamily A member 6-like protein 6;Golgin subfamily A member 6-like protein 22	GOLGA6L1;GOLGA6L6;GOLGA6L22	23	Color2 [DarkGray]	1	4					1	1	1	1.5	1.5	1.5	83.068	0.0095694	5.8706	1265600	1	-3.70007	-3.96297	NaN	NaN	-3.97414	NaN	NaN	-4.10138	-4.40067	NaN
	1.21807	0.41791	Q8WV41	Q8WV41	Sorting nexin-33	SNX33	651	Color2 [DarkGray]	1	4					1	1	1	3.7	3.7	3.7	65.264	0.01005	5.778	13344000	1	1.17006	1.1847	1.12946	0.879378	0.551933	1.01886	0.468515	0.738067	1.02391	-0.429852
	1.71396	0.412042	P43246	P43246	DNA mismatch repair protein Msh2	MSH2	333	Color2 [DarkGray]	1	4					1	1	1	1.8	1.8	1.8	104.74	0.0065646	6.1294	13963000	1	-1.36719	-1.69766	-1.60886	-1.38493	-1.32116	-1.54711	-2.03402	-1.99437	-1.88145	NaN
	1.048	0.408134	Q9NYC9	Q9NYC9	Dynein heavy chain 9, axonemal	DNAH9	779	Color2 [DarkGray]	1	4					1	1	1	0.2	0.2	0.2	511.87	0.010479	5.8304	1043000	1	-3.51393	-3.89559	-3.69732	NaN	NaN	NaN	-4.39864	-4.00732	-3.92529	NaN
	0.711632	0.397557	A4D263	A4D263	Uncharacterized protein C7orf72	C7orf72	12	Color2 [DarkGray]	1	4					1	1	1	1.8	1.8	1.8	49.672	0.01	5.8948	0	1	0.599478	1.20315	0.953018	0.792405	0.399892	0.686572	0.158563	0.632592	0.771823	-0.342088
	1.77071	0.394763	P46777	P46777	60S ribosomal protein L5	RPL5	340	Color2 [DarkGray]	1	4					1	1	1	4	4	4	34.362	0.010622	5.8362	10033000	2	0.231326	0.366502	0.360508	0.316623	0.0879245	0.151407	-0.00254869	0.0307999	-0.254204	NaN
	1.12042	0.391641	Q5BKY9;Q8N9E0	Q5BKY9;Q8N9E0	Protein FAM133B;Protein FAM133A	FAM133B;FAM133A	546	Color2 [DarkGray]	1	4					1	1	1	3.2	3.2	3.2	28.385	0	8.5426	6263300	1	0.072402	0.550402	0.406928	0.102015	-0.461642	-0.216523	-0.176461	-0.0771198	0.108389	NaN
	0.775569	0.385283	Q1MSJ5	Q1MSJ5	Centrosome and spindle pole-associated protein 1	CSPP1	534	Color2 [DarkGray]	1	4					2	2	2	2.1	2.1	2.1	145.52	0	11.614	48557000	3	-3.02912	-3.31048	-3.78899	-3.0751	-3.47459	-3.39615	-3.8219	-3.64827	-3.81427	NaN
	1.25041	0.384604	Q13085;O00763	Q13085	Acetyl-CoA carboxylase 1;Biotin carboxylase	ACACA	491	Color2 [DarkGray]	1	4					8	8	8	3	3	3	265.55	0	187.6	147970000	9	4.00704	4.22266	4.43354	4.08832	3.92358	3.81487	3.73692	3.78808	3.98444	0
	1.45501	0.37812	P46199	P46199	Translation initiation factor IF-2, mitochondrial	MTIF2	338	Color2 [DarkGray]	1	4					1	1	1	2.3	2.3	2.3	81.316	0.01107	5.9596	689040	1	-3.80692	-3.85784	-4.02776	-3.97602	NaN	-4.14577	NaN	-4.19969	-4.35156	NaN
	0.988323	0.368452	P07741	P07741	Adenine phosphoribosyltransferase	APRT	175	Color2 [DarkGray]	1	4					1	1	1	4.4	4.4	4.4	19.608	0.010204	5.904	20709000	1	-0.591733	-0.602813	-0.578701	-0.677728	-0.879707	-0.93258	-1.3004	-0.855179	-0.723022	NaN
	1.24038	0.361501	Q9P035	Q9P035	Very-long-chain (3R)-3-hydroxyacyl-CoA dehydratase 3	HACD3	784	Color2 [DarkGray]	1	4					1	1	1	3	3	3	43.159	0.0047619	6.345	27073000	1	0.980685	1.06905	1.24667	1.23924	1.1555	1.06482	0.716634	0.941328	0.553934	-0.529213
	1.66598	0.358064	O60243	O60243	Heparan-sulfate 6-O-sulfotransferase 1	HS6ST1	97	Color2 [DarkGray]	1	4					1	1	1	5.1	5.1	5.1	48.226	0.010574	5.8336	14338000	1	-1.03197	-1.06799	-0.93635	-1.313	-1.6505	-1.08825	-1.54804	-1.26239	-1.30007	NaN
	0.499769	0.3472	Q96R72	Q96R72	Olfactory receptor 4K3	OR4K3	700	Color2 [DarkGray]	1	4					1	1	1	6.7	6.7	6.7	35.408	0.010944	5.7931	3084700	1	-0.0496635	-0.373651	0.215003	-0.222721	-0.26673	-0.268071	-0.808753	0.0515337	-0.492691	-1.15133
	0.767827	0.34276	Q6Y1H2	Q6Y1H2	Very-long-chain (3R)-3-hydroxyacyl-CoA dehydratase 2	HACD2	581	Color2 [DarkGray]	1	4					1	1	1	3.9	3.9	3.9	28.368	0	6.5598	3290400	1	-0.1798	0.0353851	0.0631156	-0.0149317	-0.0233436	-0.0918369	-0.639788	-0.00169945	-0.468091	NaN
	0.837536	0.341548	P51531	P51531	Probable global transcription activator SNF2L2	SMARCA2	368	Color2 [DarkGray]	1	4					1	1	1	1.8	1.8	1.8	181.28	0.0046512	6.2949	6801500	1	-0.666527	-0.915438	-0.816658	-0.888631	-1.15766	-0.868801	-1.46922	-1.08161	-0.872437	NaN
	0.446663	0.338936	A7KAX9	A7KAX9	Rho GTPase-activating protein 32	ARHGAP32	18	Color2 [DarkGray]	1	4					1	1	1	0.7	0.7	0.7	230.53	0.008316	6.0639	7511200	1	NaN	-3.78578	-3.76478	NaN	NaN	-4.11169	-3.73905	-4.03689	-4.56669	NaN
	1.64535	0.33792	P43487;Q9C010	P43487;Q9C010	Ran-specific GTPase-activating protein;cAMP-dependent protein kinase inhibitor beta	RANBP1;PKIB	335	Color2 [DarkGray]	1	4					2	2	2	9	9	9	23.31	0	12.353	26929000	2	1.42483	1.4531	1.66999	1.58654	1.3984	1.06672	1.17777	1.08683	1.26956	NaN
	0.274375	0.328058	P61927	P61927	60S ribosomal protein L37	RPL37	414	Color2 [DarkGray]	1	4					1	1	1	10.3	10.3	10.3	11.078	0.010088	5.7784	3436900	1	-2.69653	-3.35074	-2.95362	-3.07772	-4.06065	-3.46426	-4.1865	-2.72745	-3.07112	NaN
	1.03728	0.325154	Q9BZJ0	Q9BZJ0	Crooked neck-like protein 1	CRNKL1	732	Color2 [DarkGray]	1	4					1	1	1	1.4	1.4	1.4	100.45	0	10.641	5500300	1	-2.67912	-2.90472	-2.81663	-2.78144	-2.7973	-3.21937	-3.37734	-3.06607	-2.93251	NaN
	1.38877	0.321698	P62913	P62913	60S ribosomal protein L11	RPL11	435	Color2 [DarkGray]	1	4					1	1	1	3.9	3.9	3.9	20.252	0.009901	6.0143	73742000	1	0.761807	0.836333	0.605301	0.613179	0.457598	0.282007	0.427159	0.26079	0.550401	NaN
	1.03916	0.320951	Q96BY6	Q96BY6	Dedicator of cytokinesis protein 10	DOCK10	676	Color2 [DarkGray]	1	4					1	1	1	0.4	0.4	0.4	249.53	0.008547	6.0928	80842000	1	0.558746	0.72454	0.370394	-0.151448	0.395942	-0.177998	0.309289	0.355247	0.0262909	NaN
	1.2614	0.317607	P62826	P62826	GTP-binding nuclear protein Ran	RAN	429	Color2 [DarkGray]	1	4					1	1	1	5.1	5.1	5.1	24.423	0	7.3481	1042500000	1	4.69911	4.50228	4.59313	4.64439	4.36382	4.3168	4.35594	4.07578	4.40998	NaN
	1.10904	0.313526	P46779	P46779	60S ribosomal protein L28	RPL28	341	Color2 [DarkGray]	1	4					2	2	2	13.1	13.1	13.1	15.747	0	69.999	178350000	2	2.47552	2.12356	2.10419	2.33409	2.02448	1.90807	1.89005	1.8435	2.02914	NaN
	0.601388	0.311252	Q8IVF6	Q8IVF6	Ankyrin repeat domain-containing protein 18A	ANKRD18A	613	Color2 [DarkGray]	1	4					1	1	1	4.8	4.8	4.8	115.6	0.0098888	5.7759	133960000	1	-3.05804	-3.40193	-3.38041	-3.36633	-3.74812	-3.24666	-3.23662	-3.59665	-3.94086	NaN
	0.81653	0.31121	Q07021	Q07021	Complement component 1 Q subcomponent-binding protein, mitochondrial	C1QBP	475	Color2 [DarkGray]	1	4					1	1	1	5	5	5	31.362	0.010638	5.935	11292000	1	0.519882	0.465549	0.604599	0.383709	0.163425	0.135491	0.0595546	0.0348225	0.562023	-0.869856
	1.47378	0.310474	O15020	O15020	Spectrin beta chain, non-erythrocytic 2	SPTBN2	82	Color2 [DarkGray]	1	4					1	1	1	0.3	0.3	0.3	271.32	0.010989	5.9517	7025000000	2	2.26844	2.52505	2.30848	1.81469	2.09896	1.69636	2.07209	2.14616	1.9523	NaN
	0.620846	0.303994	Q9Y4E1;Q641Q2	Q9Y4E1;Q641Q2	WASH complex subunit FAM21C;WASH complex subunit FAM21A	FAM21C;FAM21A	563	Color2 [DarkGray]	1	4					1	1	1	1.1	1.1	1.1	144.91	0.009768	5.7734	13403000	1	-0.766403	-1.27655	-0.811346	-0.962677	-1.05783	-1.1912	-1.47502	-0.974113	-1.31715	NaN
	0.496904	0.303064	Q9P2Q2	Q9P2Q2	FERM domain-containing protein 4A	FRMD4A	789	Color2 [DarkGray]	1	4					1	1	1	1.8	1.8	1.8	115.46	0	6.5175	15082000	1	-3.81497	-3.7686	-3.8408	-4.12226	-3.62211	-3.99127	-4.34051	-3.58201	-4.41103	NaN
	0.68992	0.302858	Q6IAA8	Q6IAA8	Ragulator complex protein LAMTOR1	LAMTOR1	568	Color2 [DarkGray]	1	4					1	1	1	18.6	18.6	18.6	17.745	0.011407	5.9836	0	1	-0.525685	0	-0.271537	-0.499859	-0.816555	-0.491885	-0.826725	-0.412772	-0.466301	NaN
	1.36933	0.301974	P62249	P62249	40S ribosomal protein S16	RPS16	419	Color2 [DarkGray]	1	4					1	1	1	6.8	6.8	6.8	16.445	0.0047281	6.3274	0	1	-0.153296	-0.0797291	-0.278286	-0.102869	-0.445493	-0.442861	-0.398114	-0.642238	-0.376884	NaN
	1.11326	0.296817	B0I1T2	B0I1T2	Unconventional myosin-Ig;Minor histocompatibility antigen HA-2	MYO1G	24	Color2 [DarkGray]	1	4					1	1	1	1.9	1.9	1.9	116.44	0	43.479	12505000	1	-1.1053	-1.20024	-1.33256	-1.28409	-1.48242	-1.29061	-1.5153	-1.69131	-1.32195	NaN
	1.3884	0.294651	P62263	P62263	40S ribosomal protein S14	RPS14	420	Color2 [DarkGray]	1	4					2	2	2	15.2	15.2	15.2	16.273	0	200.05	89358000	3	3.29656	3.04579	3.18563	3.08137	2.97607	2.86354	2.96817	2.74873	2.92714	0.423248
	0.917769	0.293871	P11166	P11166	Solute carrier family 2, facilitated glucose transporter member 1	SLC2A1	192	Color2 [DarkGray]	1	4					1	1	1	2	2	2	54.083	0.0068027	6.219	4857400	1	-0.936533	-0.672762	-0.618752	-0.681357	-0.805069	-0.912197	-1.1655	-0.811744	-1.13242	NaN
	1.37903	0.293138	P51452	P51452	Dual specificity protein phosphatase 3	DUSP3	367	Color2 [DarkGray]	1	4					1	1	1	6.5	6.5	6.5	20.478	0	7.0957	136140000	1	3.93134	3.68999	3.88843	3.86777	3.62999	3.54635	3.57584	3.41695	3.63756	0.804585
	1.78715	0.29116	Q9UK76	Q9UK76	Hematological and neurological expressed 1 protein;Hematological and neurological expressed 1 protein, N-terminally processed	HN1	800	Color2 [DarkGray]	1	4					1	1	1	14.9	14.9	14.9	16.014	0.0099668	5.8912	2731200	1	-3.87101	-3.79599	-3.89363	-4.06607	-3.71055	-3.83924	-4.01146	-4.22039	-4.20227	NaN
	2.00054	0.289934	P25205	P25205	DNA replication licensing factor MCM3	MCM3	267	Color2 [DarkGray]	1	4					3	3	3	3.6	3.6	3.6	90.98	0	37.66	47027000	3	0.501756	0.473852	0.484523	0.523189	0.315234	0.267261	0.128911	0.139958	0.32146	NaN
	0.193674	0.287654	A4D0S4	A4D0S4	Laminin subunit beta-4	LAMB4	11	Color2 [DarkGray]	1	4					1	1	1	0.6	0.6	0.6	193.54	0.0096	5.874	8339300	1	0.843006	1.71749	1.16849	0.089962	0.463484	1.42566	0.395298	1.97253	0.498198	-0.429604
	0.808092	0.287288	P61313	P61313	60S ribosomal protein L15	RPL15	411	Color2 [DarkGray]	1	4					2	2	2	9.3	9.3	9.3	24.146	0	12.61	119640000	2	2.44946	2.08667	2.01178	2.46518	1.87872	1.76456	1.90005	1.73078	2.05521	-0.959394
	1.40452	0.286949	P33316	P33316	Deoxyuridine 5-triphosphate nucleotidohydrolase, mitochondrial	DUT	303	Color2 [DarkGray]	1	4					1	1	1	4	4	4	26.563	0	6.4841	5574900	1	-1.43214	-1.40688	-1.2925	-1.28983	-1.33719	-1.63064	-1.80011	-1.68438	-1.50788	NaN
	2.13486	0.285462	Q71UM5;P42677	Q71UM5;P42677	40S ribosomal protein S27-like;40S ribosomal protein S27	RPS27L;RPS27	330	Color2 [DarkGray]	1	4					1	1	1	9.5	9.5	9.5	9.4771	0.0096525	5.9893	97310000	1	0.73784	0.702326	0.676944	0.760384	0.550873	0.459534	0.345422	0.390375	0.524927	NaN
	0.642259	0.277759	P08575	P08575	Receptor-type tyrosine-protein phosphatase C	PTPRC	179	Color2 [DarkGray]	1	4					1	1	1	0.6	0.6	0.6	147.48	0.011516	5.9861	15870000	1	0.978843	1.23245	1.31358	1.36788	1.27886	0.966949	0.758288	1.23006	0.703239	NaN
	0.526542	0.277657	Q658Y4	Q658Y4	Protein FAM91A1	FAM91A1	564	Color2 [DarkGray]	1	4					1	1	1	2.5	2.5	2.5	93.908	0.010076	5.7784	0	1	-3.61902	-3.97627	-3.75697	-3.62086	-3.75956	-3.80902	-3.65333	-4.32856	-4.20334	NaN
	0.768422	0.276476	O15260	O15260	Surfeit locus protein 4	SURF4	87	Color2 [DarkGray]	1	4					1	1	1	4.8	4.8	4.8	30.394	0	6.709	2371100	1	-3.15326	-2.97617	-2.81247	-2.72336	-2.92516	-2.60293	-3.43028	-2.99507	-3.34599	NaN
	2.0191	0.275084	P62280	P62280	40S ribosomal protein S11	RPS11	422	Color2 [DarkGray]	1	4					2	2	2	11.4	11.4	11.4	18.431	0	46.096	109780000	3	3.95657	3.98054	3.80605	3.9188	3.66446	3.64031	3.65423	3.59539	3.66828	NaN
	1.04689	0.273245	P57678	P57678	Gem-associated protein 4	GEMIN4	397	Color2 [DarkGray]	1	4					1	1	1	1	1	1	120.04	0.0099404	6.0156	0	1	0.760266	0.827923	0.929855	0.685205	0.68041	0.487837	0.586134	0.362397	0.749778	-1.24321
	1.14841	0.272271	P53602	P53602	Diphosphomevalonate decarboxylase	MVD	380	Color2 [DarkGray]	1	4					1	1	1	2.2	2.2	2.2	43.404	0.011204	5.7993	3479400	1	-0.840399	-0.993921	-1.13578	-1.20544	-1.36341	-0.874095	-1.26251	-1.38657	-1.13783	NaN
	1.5415	0.27003	A0A0G2JPF8;A0A0G2JNQ3;P0DMR1;O60812;B7ZW38;B2RXH8;P07910	A0A0G2JPF8;A0A0G2JNQ3;P0DMR1;O60812;B7ZW38;B2RXH8;P07910	Heterogeneous nuclear ribonucleoprotein C-like 4;Heterogeneous nuclear ribonucleoprotein C-like 1;Heterogeneous nuclear ribonucleoprotein C-like 3;Heterogeneous nuclear ribonucleoprotein C-like 2;Heterogeneous nuclear ribonucleoproteins C1/C2	HNRNPCL4;HNRNPCL1;HNRNPCL3;HNRNPCL2;HNRNPC	2	Color2 [DarkGray]	1	4					1	1	1	3.1	3.1	3.1	32.057	0.010563	5.9257	9794500	1	-0.10195	-0.166963	-0.236123	0	-0.231271	-0.424601	-0.445525	-0.557384	-0.312215	NaN
	0.840976	0.269599	Q99439;Q15417	Q99439;Q15417	Calponin-2;Calponin-3	CNN2;CNN3	521	Color2 [DarkGray]	1	4					1	1	1	3.6	3.6	3.6	33.697	0.011544	5.8082	0	1	-2.19312	-2.01601	-1.82861	-1.9748	-2.21685	-1.97931	-2.47916	-2.11974	-2.24764	NaN
	0.836186	0.269045	P62266	P62266	40S ribosomal protein S23	RPS23	421	Color2 [DarkGray]	1	4					1	1	1	5.6	5.6	5.6	15.807	0.0065502	6.129	56112000	1	3.58987	3.12538	3.19139	3.48444	3.21938	2.95917	2.96303	3.06906	3.06742	1.25113
	0.598006	0.266275	P49207	P49207	60S ribosomal protein L34	RPL34	350	Color2 [DarkGray]	1	4					1	1	1	7.7	7.7	7.7	13.293	0	6.709	6486200	1	-1.73704	-2.18432	-2.2526	-1.88367	-2.2075	-2.60096	-2.46278	-2.41709	-2.09291	NaN
	0.774227	0.263937	O75970	O75970	Multiple PDZ domain protein	MPDZ	121	Color2 [DarkGray]	1	4					1	1	1	1.2	1.2	1.2	221.62	0.0094637	5.8586	11904000	1	0.846988	1.10224	0.971199	0.697988	0.261036	0.909497	0.487773	0.67607	0.964767	0.136279
	1.19797	0.261504	P18077	P18077	60S ribosomal protein L35a	RPL35A	233	Color2 [DarkGray]	1	4					1	1	1	8.2	8.2	8.2	12.538	0	19.064	11680000	1	0.0712681	-0.161386	-0.272941	-0.0926304	-0.425741	-0.330896	-0.389878	-0.405289	-0.352406	NaN
	0.616306	0.259262	Q8TCU6	Q8TCU6	Phosphatidylinositol 3,4,5-trisphosphate-dependent Rac exchanger 1 protein	PREX1	643	Color2 [DarkGray]	1	4					1	1	1	0.5	0.5	0.5	186.2	0.010256	5.9055	14984000	1	-0.149892	0.175425	-0.207341	-0.617706	-0.258273	-0.612962	-0.319724	-0.06598	-0.573891	NaN
	0.363993	0.259209	O60234	O60234	Glia maturation factor gamma	GMFG	96	Color2 [DarkGray]	1	4					1	1	1	11.3	11.3	11.3	16.801	0	7.3016	476730	2	-3.03023	-3.11104	-2.18984	-3.06151	-3.26284	-3.05244	-3.11055	-3.02796	-2.97023	NaN
	0.270399	0.258225	Q3ZCQ8	Q3ZCQ8	Mitochondrial import inner membrane translocase subunit TIM50	TIMM50	540	Color2 [DarkGray]	1	4					1	1	1	3.1	3.1	3.1	39.646	0.0097919	5.7736	0	1	-2.97242	-3.39487	-3.31678	-3.69507	-3.88862	-3.84892	-2.99058	-3.28249	-4.18567	NaN
	0	0.257967	Q52LG2	Q52LG2	Keratin-associated protein 13-2	KRTAP13-2	542	Color2 [DarkGray]	1	4					1	1	1	7.4	7.4	7.4	18.727	0	7.6937	0	1	NaN	-3.96967	NaN	NaN	NaN	NaN	NaN	NaN	-4.22764	NaN
	0.958714	0.257292	Q9GZR1	Q9GZR1	Sentrin-specific protease 6	SENP6	735	Color2 [DarkGray]	1	4					1	1	1	1.2	1.2	1.2	126.14	0.010309	5.9092	32440000	1	-1.94008	-2.1546	-2.30341	-2.58545	-2.61572	-2.3215	-2.40782	-2.49838	-2.26376	NaN
	0.967023	0.252143	Q9NUU7;Q9UMR2	Q9NUU7;Q9UMR2	ATP-dependent RNA helicase DDX19A;ATP-dependent RNA helicase DDX19B	DDX19A;DDX19B	776	Color2 [DarkGray]	1	4					1	1	1	1.9	1.9	1.9	53.974	0.0097561	5.88	0	1	-2.31731	-2.47518	-2.44553	-2.43488	-2.53767	-2.60863	-2.88011	-2.61139	-2.50294	NaN
	0.957489	0.250912	Q13151	Q13151	Heterogeneous nuclear ribonucleoprotein A0	HNRNPA0	495	Color2 [DarkGray]	1	4					1	1	1	2.3	2.3	2.3	30.84	0.0098814	6.0143	26151000	1	0.230358	0.116493	-0.00204611	-0.00268745	-0.156818	-0.224828	-0.307157	0.0479469	-0.14872	NaN
	0.34514	0.250424	Q96HY6	Q96HY6	DDRGK domain-containing protein 1	DDRGK1	689	Color2 [DarkGray]	1	4					1	1	1	3.5	3.5	3.5	35.61	0.010323	5.7819	4400200	1	-0.88279	-1.51039	-1.44437	-1.77161	-1.90025	-2.08763	-1.91283	-1.13287	-1.54312	NaN
	0.385041	0.248981	Q709C8	Q709C8	Vacuolar protein sorting-associated protein 13C	VPS13C	588	Color2 [DarkGray]	1	4					2	2	2	0.5	0.5	0.5	422.39	0	11.586	9213800	2	0.940728	1.50573	0.846049	0.334505	0.318064	0.255224	0.642952	1.20292	0.699694	-0.545902
	0.300124	0.247235	P23743	P23743	Diacylglycerol kinase alpha	DGKA	260	Color2 [DarkGray]	1	4					1	1	1	2.6	2.6	2.6	82.629	0	7.0032	1563000	1	-2.97581	-3.12426	-3.57385	-3.00107	-3.15185	-3.47133	-3.4835	-3.95484	-2.97728	NaN
	0.604015	0.246912	Q9Y679	Q9Y679	Ancient ubiquitous protein 1	AUP1	826	Color2 [DarkGray]	1	4					1	1	1	2	2	2	45.786	0.010448	5.8266	1328000	1	-2.0191	-2.15237	-2.15779	-2.17141	-2.39303	-2.22564	-2.70239	-2.11449	-2.25311	NaN
	1.10198	0.245167	Q9UG63	Q9UG63	ATP-binding cassette sub-family F member 2	ABCF2	796	Color2 [DarkGray]	1	4					1	1	1	1.8	1.8	1.8	71.289	0	6.5579	7936400	1	0.1993	0.368597	0.269543	0.314971	-0.0142026	-0.10655	0.0762572	-0.142906	0.168587	NaN
	1.58672	0.240976	Q8N1F7	Q8N1F7	Nuclear pore complex protein Nup93	NUP93	628	Color2 [DarkGray]	1	4					1	1	1	1	1	1	93.487	0.010909	5.9456	2969900	1	-1.68389	-1.76247	-1.67895	-1.81278	-1.90148	-2.01016	-1.92374	-1.85321	-2.07129	NaN
	0	0.24073	Q9Y625	Q9Y625	Glypican-6;Secreted glypican-6	GPC6	825	Color2 [DarkGray]	1	4					1	1	1	2.2	2.2	2.2	62.735	0.010401	5.8244	1001200	1	NaN	-4.20813	NaN	NaN	NaN	NaN	NaN	NaN	-4.44886	NaN
	1.74231	0.24016	P23246	P23246	Splicing factor, proline- and glutamine-rich	SFPQ	254	Color2 [DarkGray]	1	4					2	2	2	2.3	2.3	2.3	76.149	0	11.869	81904000	2	3.03311	2.98266	2.95399	2.93442	2.80803	2.68868	2.73889	2.65569	2.8547	NaN
	1.17491	0.240042	Q00534	Q00534	Cyclin-dependent kinase 6	CDK6	453	Color2 [DarkGray]	1	4					3	2	2	7.1	4.6	4.6	36.938	0	28.019	20025000	3	0.956434	0.810122	0.891583	0.849787	0.608794	0.739426	0.62483	0.508362	0.804821	-0.958818
	0.251267	0.237397	Q15758	Q15758	Neutral amino acid transporter B(0)	SLC1A5	525	Color2 [DarkGray]	1	4					1	1	1	2.2	2.2	2.2	56.598	0	6.9572	0	1	-3.13729	-2.48449	-2.68846	-2.92254	-2.89872	-3.05012	-3.35425	-2.36579	-3.30238	NaN
	1.97053	0.237171	Q96I99	Q96I99	Succinyl-CoA ligase [GDP-forming] subunit beta, mitochondrial	SUCLG2	691	Color2 [DarkGray]	1	4					1	1	1	1.9	1.9	1.9	46.51	0.0066667	6.1494	0	1	-2.70717	-2.60823	-2.76021	-2.78722	-3.27051	-3.081	-2.88406	-2.98003	-2.92304	NaN
	1.73373	0.23405	P63244	P63244	Guanine nucleotide-binding protein subunit beta-2-like 1;Guanine nucleotide-binding protein subunit beta-2-like 1, N-terminally processed	GNB2L1	438	Color2 [DarkGray]	1	4					2	2	2	5.7	5.7	5.7	35.076	0	12.496	123920000	2	3.15244	3.22422	3.16676	3.05111	2.86657	2.90207	3.05303	2.92996	2.85828	NaN
	0.990309	0.231331	Q6PIF6	Q6PIF6	Unconventional myosin-VIIb	MYO7B	574	Color2 [DarkGray]	1	4					1	1	1	0.3	0.3	0.3	241.6	0.010324	5.8182	9672700	1	0.117577	0.0436916	0.164803	0.242154	-0.197577	-0.141855	-0.197007	-0.253138	0.0822229	NaN
	0.866061	0.230102	P25398	P25398	40S ribosomal protein S12	RPS12	269	Color2 [DarkGray]	1	4					1	1	1	6.1	6.1	6.1	14.515	0.0099602	6.0195	15434000	3	1.66918	1.91664	1.9268	1.81648	1.6022	1.54025	1.59028	1.46007	1.77197	NaN
	0.860478	0.226962	P40938	P40938	Replication factor C subunit 3	RFC3	324	Color2 [DarkGray]	1	4					1	1	1	2.5	2.5	2.5	40.556	0	9.4869	16103000	2	1.2513	1.40808	1.28904	1.25707	1.0145	1.20354	1.03076	0.929001	1.30777	NaN
	0	0.226551	Q96A33	Q96A33	Coiled-coil domain-containing protein 47	CCDC47	674	Color2 [DarkGray]	1	4					1	1	1	2.5	2.5	2.5	55.873	0.010349	5.7821	0	1	-4.1025	NaN	NaN	NaN	NaN	NaN	-4.34518	-4.31292	NaN	NaN
	0.851287	0.226263	P22102	P22102	Trifunctional purine biosynthetic protein adenosine-3;Phosphoribosylamine--glycine ligase;Phosphoribosylformylglycinamidine cyclo-ligase;Phosphoribosylglycinamide formyltransferase	GART	248	Color2 [DarkGray]	1	4					4	4	4	4.2	4.2	4.2	107.77	0	24.067	44803000	4	3.30944	3.57921	3.53485	3.42648	3.29144	3.23817	3.24649	3.09158	3.40664	1.16733
	2.49023	0.222079	P31153	P31153	S-adenosylmethionine synthase isoform type-2	MAT2A	298	Color2 [DarkGray]	1	4					1	1	1	2	2	2	43.66	0.010772	5.9406	8752100	1	-0.88279	-0.925588	-0.906682	-0.820349	-1.07904	-1.2374	-1.18912	-1.07669	-1.11548	NaN
	0.282161	0.220477	Q9BTW9	Q9BTW9	Tubulin-specific chaperone D	TBCD	719	Color2 [DarkGray]	1	4					1	1	1	0.8	0.8	0.8	132.6	0.0066225	6.1362	0	1	-3.5303	-3.77946	-3.30722	-3.44925	-3.98301	-3.07819	-3.6517	-4.29569	-3.33102	NaN
	1.1279	0.218879	Q02543	Q02543	60S ribosomal protein L18a	RPL18A	466	Color2 [DarkGray]	1	4					1	1	1	4.5	4.5	4.5	20.762	0.010791	5.9414	103870000	2	3.46301	3.31526	3.2092	3.54828	3.14438	3.08432	3.16777	3.16063	3.00243	-1.60968
	1.51467	0.218528	O43684	O43684	Mitotic checkpoint protein BUB3	BUB3	93	Color2 [DarkGray]	1	4					1	1	1	3	3	3	37.154	0	13.234	16748000	2	-0.422417	-0.509532	-0.42608	-0.407351	-0.448411	-0.667349	-0.669255	-0.77661	-0.567747	NaN
	0.560391	0.216736	Q13185	Q13185	Chromobox protein homolog 3	CBX3	497	Color2 [DarkGray]	1	4					1	1	1	7.1	7.1	7.1	20.811	0	14.94	5452200	1	-0.765245	-0.353778	-0.500998	-0.448962	-0.669267	-0.450041	-0.765349	-0.96413	-0.540751	NaN
	0.822919	0.215664	Q96H79	Q96H79	Zinc finger CCCH-type antiviral protein 1-like	ZC3HAV1L	687	Color2 [DarkGray]	1	4					2	2	1	6.3	6.3	2.7	32.962	0	10.204	0	1	-0.943395	-1.03958	-0.925716	-1.11323	-1.18928	-1.16821	-1.3605	-1.22961	-0.965568	NaN
	1.56094	0.213511	Q9NSD9	Q9NSD9	Phenylalanine--tRNA ligase beta subunit	FARSB	769	Color2 [DarkGray]	1	4					2	2	2	3.2	3.2	3.2	66.115	0	16.705	6765500	2	0.799704	0.910946	0.739168	0.776373	0.561491	0.600485	0.545915	0.588745	0.674625	NaN
	2.38298	0.212666	P84095	P84095	Rho-related GTP-binding protein RhoG	RHOG	451	Color2 [DarkGray]	1	4					1	1	1	4.2	4.2	4.2	21.308	0.010676	5.9352	19749000	1	0.150373	0.206207	0.188694	0.127401	-0.0165353	-0.0520678	-0.0884843	0.0224133	-0.0266523	NaN
	0.656703	0.212462	Q13310	Q13310	Polyadenylate-binding protein 4	PABPC4	498	Color2 [DarkGray]	1	4					3	3	1	5.1	5.1	1.4	70.782	0	38.884	50609000	4	2.10744	1.6421	1.7318	1.885	1.60882	1.63552	1.63549	1.54891	1.65955	NaN
	1.19711	0.212364	P62081	P62081	40S ribosomal protein S7	RPS7	417	Color2 [DarkGray]	1	4					1	1	1	4.6	4.6	4.6	22.127	0.00998	6.0205	10973000	1	-0.696111	-0.511243	-0.563165	-0.720581	-1.04513	-0.851941	-0.915049	-0.793954	-0.698608	NaN
	0.905519	0.208584	O00299	O00299	Chloride intracellular channel protein 1	CLIC1	73	Color2 [DarkGray]	1	4					1	1	1	3.7	3.7	3.7	26.922	0.010183	6.0307	0	1	1.62988	1.70583	1.81076	1.74629	1.5243	1.44487	1.31954	1.59155	1.60962	NaN
	2.39777	0.20742	P60842;P38919	P60842	Eukaryotic initiation factor 4A-I	EIF4A1	403	Color2 [DarkGray]	1	4					5	5	2	11.1	11.1	4.7	46.153	0	31.053	370350000	5	4.05	3.97431	4.05437	3.9618	3.82261	3.69979	3.82396	3.77624	3.8562	-1.19908
	0.621791	0.205276	P14923;P35222	P14923;P35222	Junction plakoglobin;Catenin beta-1	JUP;CTNNB1	216	Color2 [DarkGray]	1	4					1	1	1	0.9	0.9	0.9	81.744	0	31.404	17674000	1	0.42206	0.324808	0.0562034	-0.373467	0.0822673	-0.306922	-0.036346	0.263065	-0.0394773	NaN
	0.453298	0.202215	Q9GZZ1	Q9GZZ1	N-alpha-acetyltransferase 50	NAA50	736	Color2 [DarkGray]	1	4					1	1	1	5.9	5.9	5.9	19.398	0	7.1153	0	1	-2.33917	-2.05793	-2.1859	-2.04862	-2.07439	-2.17748	-2.57687	-2.5645	-2.04828	NaN
	0.763563	0.202102	Q8IWX8	Q8IWX8	Calcium homeostasis endoplasmic reticulum protein	CHERP	618	Color2 [DarkGray]	1	4					1	1	1	0.8	0.8	0.8	103.7	0.0098039	5.881	0	1	-1.34702	-1.2386	-1.1863	-1.3222	-1.42158	-1.46409	-1.44626	-1.66001	-1.27195	NaN
	0.359075	0.20167	Q9H9S3;P61619	Q9H9S3;P61619	Protein transport protein Sec61 subunit alpha isoform 2;Protein transport protein Sec61 subunit alpha isoform 1	SEC61A2;SEC61A1	413	Color2 [DarkGray]	1	4					1	1	1	1.9	1.9	1.9	52.247	0	7.1361	10428000	1	0.21865	0.313702	0.329254	0.435114	0.317794	0.349293	-0.0586715	0.538606	-0.22334	NaN
	0.844695	0.201125	Q71U36;P68363;Q9BQE3;P0DPH8;P0DPH7;P68366;Q6PEY2;A6NHL2;Q9NY65	Q71U36;P68363;Q9BQE3;P0DPH8;P0DPH7;P68366;Q6PEY2	Tubulin alpha-1A chain;Tubulin alpha-1B chain;Tubulin alpha-1C chain;Tubulin alpha-4A chain;Tubulin alpha-3E chain	TUBA1A;TUBA1B;TUBA1C;TUBA4A;TUBA3E	442	Color2 [DarkGray]	1	4					8	8	8	26.2	26.2	26.2	50.135	0	323.31	496330000	13	4.92011	4.76703	5.03229	4.89528	4.69628	4.50803	4.73216	4.55633	4.82758	2.6784
	1.16395	0.200584	Q15365;Q15366;P57721;P57723	Q15365;Q15366;P57721;P57723	Poly(rC)-binding protein 1;Poly(rC)-binding protein 2;Poly(rC)-binding protein 3;Poly(rC)-binding protein 4	PCBP1;PCBP2;PCBP3;PCBP4	398	Color2 [DarkGray]	1	4					1	1	1	2.2	2.2	2.2	37.497	0.0045872	6.2666	183660000	2	3.38251	3.19726	3.35192	3.30122	3.05616	3.02135	3.17649	2.99598	3.15747	NaN
	1.02873	0.198222	P11488;P63096;P19087;P09471;P08754;A8MTJ3;P04899;P38405;Q5JWF2	P11488;P63096;P19087;P09471;P08754;A8MTJ3;P04899;P38405;Q5JWF2	Guanine nucleotide-binding protein G(t) subunit alpha-1;Guanine nucleotide-binding protein G(i) subunit alpha-1;Guanine nucleotide-binding protein G(t) subunit alpha-2;Guanine nucleotide-binding protein G(o) subunit alpha;Guanine nucleotide-binding protein G(k) subunit alpha;Guanine nucleotide-binding protein G(t) subunit alpha-3;Guanine nucleotide-binding protein G(i) subunit alpha-2;Guanine nuc…	GNAT1;GNAI1;GNAT2;GNAO1;GNAI3;GNAT3;GNAI2;GNAL;GNAS	21	Color2 [DarkGray]	1	4					1	1	1	3.1	3.1	3.1	40.04	0	7.1169	3848200	1	-0.00471878	-0.0773287	-0.0194201	-0.145077	-0.319224	-0.310399	-0.340102	-0.058322	-0.29771	NaN
	1.19018	0.198015	Q8NE71	Q8NE71	ATP-binding cassette sub-family F member 1	ABCF1	638	Color2 [DarkGray]	1	4					1	1	1	1.2	1.2	1.2	95.925	0.0066964	6.1655	3633500	1	-1.15285	-1.0734	-1.10057	-1.14054	-1.35061	-1.02923	-1.2427	-1.4558	-1.22237	NaN
	0.434584	0.197419	P26038	P26038	Moesin	MSN	272	Color2 [DarkGray]	1	4					1	1	1	1.6	1.6	1.6	67.819	0.0025	6.4401	4691600	1	-3.1523	-3.01532	-2.85657	-3.05365	-3.09137	-3.00067	-3.01835	-3.04333	-3.55476	NaN
	1.53206	0.197232	P23396	P23396	40S ribosomal protein S3	RPS3	256	Color2 [DarkGray]	1	4					3	3	3	12.8	12.8	12.8	26.688	0	20.173	36645000	3	1.97016	1.78078	1.91797	1.85643	1.71003	1.66986	1.70045	1.65725	1.71952	NaN
	0.643367	0.195856	Q6UXZ4	Q6UXZ4	Netrin receptor UNC5D	UNC5D	580	Color2 [DarkGray]	1	4					1	1	1	0.8	0.8	0.8	105.88	0.010886	5.8506	25101000	1	-0.145553	0.0767736	-0.24993	-0.514531	-0.469408	-0.62377	-0.233633	-0.177188	-0.495457	NaN
	0.638058	0.194853	P46776	P46776	60S ribosomal protein L27a	RPL27A	339	Color2 [DarkGray]	1	4					1	1	1	7.4	7.4	7.4	16.561	0.010165	5.7794	41983000	2	1.53242	1.38278	1.25355	1.52905	1.13569	1.0773	1.13572	1.03759	1.41088	NaN
	1.73834	0.194636	P46781	P46781	40S ribosomal protein S9	RPS9	342	Color2 [DarkGray]	1	4					1	1	1	4.1	4.1	4.1	22.591	0.01138	5.8043	24319000	1	0.723197	0.711289	0.717282	0.654928	0.569036	0.363295	0.494225	0.453043	0.620591	NaN
	1.43224	0.191952	Q01813	Q01813	ATP-dependent 6-phosphofructokinase, platelet type	PFKP	462	Color2 [DarkGray]	1	4					1	1	1	1	1	1	85.595	0.01092	5.8517	6581000	1	0.0119848	0.0298071	-0.0149045	-0.15593	-0.224636	-0.0548916	-0.231472	-0.255646	-0.0618515	NaN
	0.433944	0.191452	P10412	P10412	Histone H1.4	HIST1H1E	186	Color2 [DarkGray]	1	4					7	1	1	23.3	3.7	3.7	21.865	0	12.424	57765000	1	1.70564	1.74462	1.41968	1.37051	0.964923	0.976332	1.73488	1.19835	1.36237	NaN
	0.846438	0.190893	Q15102	Q15102	Platelet-activating factor acetylhydrolase IB subunit gamma	PAFAH1B3	515	Color2 [DarkGray]	1	4					1	1	1	3.9	3.9	3.9	25.734	0.01034	5.8187	4932400	1	-0.586865	-0.651243	-0.61868	-0.806778	-1.05321	-0.99698	-0.979502	-0.826342	-0.623625	NaN
	1.00298	0.18882	Q9Y263	Q9Y263	Phospholipase A-2-activating protein	PLAA	812	Color2 [DarkGray]	1	4					1	1	1	1.5	1.5	1.5	87.156	0	11.054	8867900	1	0.0465279	0.00684834	-0.00708246	0.0264044	-0.171206	-0.17663	-0.297316	-0.216819	-0.00603008	NaN
	1.07929	0.187797	Q96DL1	Q96DL1	NXPE family member 2	NXPE2	681	Color2 [DarkGray]	1	4					1	1	1	2.1	2.1	2.1	64.9	0.010695	5.9353	0	1	-0.0760479	0.0760412	-0.0127454	0.0131178	-0.115904	-0.241888	-0.2277	-0.289466	-0.0589762	NaN
	1.18091	0.187654	P39023	P39023	60S ribosomal protein L3	RPL3	320	Color2 [DarkGray]	1	4					1	1	1	1.7	1.7	1.7	46.108	0.010246	6.0391	66554000	1	2.17688	2.08909	2.22345	2.23978	2.0162	1.88942	1.98378	2.08105	1.86162	NaN
	0.400118	0.187004	A0A1B0GUI7	A0A1B0GUI7			3	Color2 [DarkGray]	1	4					1	1	1	15.5	15.5	15.5	9.747	0.010542	5.8322	2961500	1	-1.60193	-1.29749	-1.54359	-1.97718	-1.76394	-2.13084	-1.84647	-1.31918	-1.83837	NaN
	0.635666	0.185891	Q13423	Q13423	NAD(P) transhydrogenase, mitochondrial	NNT	499	Color2 [DarkGray]	1	4					1	1	1	0.9	0.9	0.9	113.89	0	14.826	0	1	-2.72613	-2.59477	-2.30215	-2.65813	-2.28218	-2.52852	-2.74748	-2.78539	-2.64785	NaN
	1.39801	0.184188	Q00839	Q00839	Heterogeneous nuclear ribonucleoprotein U	HNRNPU	456	Color2 [DarkGray]	1	4					3	3	3	2.5	2.5	2.5	90.583	0	17.968	521390000	3	4.80851	4.62409	4.73377	4.74565	4.50785	4.35456	4.57079	4.47787	4.56515	1.7546
	0.132596	0.183359	P63267;P68133;P68032;P62736	P63267;P68133;P68032;P62736	Actin, gamma-enteric smooth muscle;Actin, alpha skeletal muscle;Actin, alpha cardiac muscle 1;Actin, aortic smooth muscle	ACTG2;ACTA1;ACTC1;ACTA2	426	Color2 [DarkGray]	1	4					5	1	1	10.4	2.7	2.7	41.876	0.004902	6.3949	23002000	1	-3.79576	-2.49822	-3.51395	-3.32954	1.20794	NaN	-3.54494	-2.85419	-3.95888	NaN
	0.590185	0.182903	Q14318	Q14318	Peptidyl-prolyl cis-trans isomerase FKBP8	FKBP8	506	Color2 [DarkGray]	1	4					1	1	1	1.7	1.7	1.7	44.561	0	6.6728	0	1	0.392179	0.597379	0.606828	0.502306	0.382388	0.406851	0.273957	0.190571	0.583151	NaN
	1.24595	0.180427	Q16666	Q16666	Gamma-interferon-inducible protein 16	IFI16	529	Color2 [DarkGray]	1	4					2	2	2	3.3	3.3	3.3	88.255	0	14.566	32462000	2	1.91656	1.79606	1.69595	1.8229	1.52541	1.75064	1.60244	1.66939	1.59545	NaN
	0.600874	0.180186	Q16559	Q16559	T-cell acute lymphocytic leukemia protein 2	TAL2	527	Color2 [DarkGray]	1	4					1	1	1	11.1	11.1	11.1	12.291	0.010038	5.7778	0	1	-3.59105	-3.95862	-3.72392	-4.28354	-3.82847	NaN	-3.98072	-4.05113	-3.7823	NaN
	2.16677	0.180074	P63000;P60763;P15153	P63000;P60763;P15153	Ras-related C3 botulinum toxin substrate 1;Ras-related C3 botulinum toxin substrate 3;Ras-related C3 botulinum toxin substrate 2	RAC1;RAC3;RAC2	217	Color2 [DarkGray]	1	4					1	1	1	4.2	4.2	4.2	21.45	0.0047847	6.3573	69132000	1	1.30016	1.24808	1.26941	1.32116	1.11074	1.07129	1.02968	1.11717	1.13058	-1.18868
	0.916256	0.177955	P52597;P55795;P31943	P52597	Heterogeneous nuclear ribonucleoprotein F;Heterogeneous nuclear ribonucleoprotein F, N-terminally processed	HNRNPF	376	Color2 [DarkGray]	1	4					4	4	4	9.4	9.4	9.4	45.671	0	34.103	179240000	8	3.77596	3.75797	3.86702	3.76296	3.69462	3.64034	3.60916	3.4836	3.77432	1.33815
	0.411154	0.176006	Q01668	Q01668	Voltage-dependent L-type calcium channel subunit alpha-1D	CACNA1D	461	Color2 [DarkGray]	1	4					1	1	1	1.2	1.2	1.2	245.14	0.010989	5.7943	104060000	1	1.29785	1.15368	1.03377	0.895011	0.548638	0.996431	0.748546	1.30328	0.905463	NaN
	1.56593	0.172737	P26368	P26368	Splicing factor U2AF 65 kDa subunit	U2AF2	275	Color2 [DarkGray]	1	4					2	2	2	5.9	5.9	5.9	53.5	0	12.906	38586000	2	1.15045	1.2183	1.14795	1.04842	1.09362	1.09058	1.08239	0.989317	0.926786	NaN
	0.899372	0.172376	Q5JTH9	Q5JTH9	RRP12-like protein	RRP12	551	Color2 [DarkGray]	1	4					1	1	1	0.7	0.7	0.7	143.7	0	6.4812	79395000	1	-0.696202	-0.489096	-0.72085	-0.994931	-0.987496	-1.19743	-0.758334	-0.755389	-0.909552	NaN
	0.284669	0.171624	O60841	O60841	Eukaryotic translation initiation factor 5B	EIF5B	103	Color2 [DarkGray]	1	4					1	1	1	0.8	0.8	0.8	138.83	0.0064655	6.1041	0	1	-1.81447	-1.48831	-1.60745	-1.69339	-1.97746	-1.97897	-1.88076	-2.15449	-1.38985	NaN
	0.87753	0.167011	A0FGR8	A0FGR8	Extended synaptotagmin-2	ESYT2	6	Color2 [DarkGray]	1	4					1	1	1	1.4	1.4	1.4	102.36	0.011628	5.8111	1970600	1	-2.27917	-2.10719	-2.19283	-2.24037	-2.233	-2.43666	-2.48715	-2.36022	-2.23285	NaN
	0.776905	0.164577	Q9BXT6	Q9BXT6	Putative helicase Mov10l1	MOV10L1	725	Color2 [DarkGray]	1	4					1	1	1	0.7	0.7	0.7	135.29	0.0046189	6.2763	26723000	1	0.709655	0.806717	0.626532	0.233435	0.439113	0.189553	0.502596	0.710398	0.43618	NaN
	0.375107	0.163564	A0A0G2JMS6;Q6IE36	A0A0G2JMS6;Q6IE36	Ovostatin homolog 2	OVOS2	1	Color2 [DarkGray]	1	4					1	1	1	0.9	0.9	0.9	161.36	0.010811	5.789	4817700	1	-2.11164	-2.38214	-2.10025	-2.43936	-2.46891	-2.57325	-2.51227	-2.52666	-2.0458	NaN
	1.23942	0.163344	P33993	P33993	DNA replication licensing factor MCM7	MCM7	306	Color2 [DarkGray]	1	4					1	1	1	2.4	2.4	2.4	81.307	0.0048662	6.3855	34869000	1	2.18414	1.99998	2.15767	2.03967	1.95235	1.80505	1.97403	1.90474	1.97299	-0.479812
	0.988168	0.162827	Q5JPH6	Q5JPH6	Probable glutamate--tRNA ligase, mitochondrial	EARS2	548	Color2 [DarkGray]	1	4					1	1	1	1.9	1.9	1.9	58.688	0	8.0114	9990800	1	0.443214	0.257353	0.331176	0.344851	0.140727	0.413676	0.145061	0.108691	0.28951	NaN
	0	0.161019	Q9BXW9	Q9BXW9	Fanconi anemia group D2 protein	FANCD2	727	Color2 [DarkGray]	1	4					1	1	1	0.8	0.8	0.8	164.13	0.0049505	6.4294	0	1	NaN	-3.94673	NaN	-3.97516	NaN	-4.08623	-4.36459	-3.96054	-3.99813	NaN
	0.931734	0.159955	Q15233	Q15233	Non-POU domain-containing octamer-binding protein	NONO	517	Color2 [DarkGray]	1	4					2	2	2	3.2	3.2	3.2	54.231	0	11.766	115820000	2	3.63909	3.70787	3.59143	3.62307	3.40973	3.34587	3.57574	3.34201	3.54078	NaN
	0.414492	0.159	P05141;P12236;P12235	P05141;P12236	ADP/ATP translocase 2;ADP/ATP translocase 2, N-terminally processed;ADP/ATP translocase 3;ADP/ATP translocase 3, N-terminally processed	SLC25A5;SLC25A6	158	Color2 [DarkGray]	1	4					3	3	3	9.7	9.7	9.7	32.852	0	51.351	189050000	5	3.34082	3.31138	3.34649	3.38056	3.2327	3.2858	3.09442	3.48711	2.94015	-0.42047
	1.21685	0.15865	P49736	P49736	DNA replication licensing factor MCM2	MCM2	355	Color2 [DarkGray]	1	4					3	3	3	3.9	3.9	3.9	101.89	0	27.33	13395000	5	-0.0622911	-0.132176	-0.0239491	-0.265411	-0.412665	-0.402052	-0.300452	-0.265343	-0.128573	NaN
	0.704748	0.157986	Q8WYP5	Q8WYP5	Protein ELYS	AHCTF1	661	Color2 [DarkGray]	1	4					1	1	1	0.4	0.4	0.4	252.5	0.0094488	5.8584	0	1	-1.99093	-1.94211	-1.9584	-2.07933	-2.23408	-2.24895	-2.09817	-2.30784	-1.9594	NaN
	0.45059	0.15691	Q00325	Q00325	Phosphate carrier protein, mitochondrial	SLC25A3	452	Color2 [DarkGray]	1	4					1	1	1	2.5	2.5	2.5	40.094	0	7.6554	50840000	1	2.09766	2.05511	2.21115	2.3295	2.3701	2.11336	1.87418	2.24363	1.77539	NaN
	1.43951	0.156531	Q8TEK3	Q8TEK3	Histone-lysine N-methyltransferase, H3 lysine-79 specific	DOT1L	648	Color2 [DarkGray]	1	4					1	1	1	0.7	0.7	0.7	164.85	0.010753	5.7885	61454000	1	1.69887	1.5588	1.62622	1.20598	1.51407	1.00949	1.50162	1.5019	1.41077	NaN
	0.38996	0.154941	O14920	O14920	Inhibitor of nuclear factor kappa-B kinase subunit beta	IKBKB	81	Color2 [DarkGray]	1	4					1	1	1	2.2	2.2	2.2	86.563	0.011348	5.8028	8941600	1	-0.907706	-0.844774	-0.959123	-1.20109	-1.22434	-0.908868	-1.34037	-1.06458	-0.771484	NaN
	0.278786	0.154701	A0A2R8Y619;Q99880;Q99879;Q99877;Q93079;Q8N257;Q5QNW6;Q16778;P62807;P58876;P57053;P33778;P23527;P06899;O60814;Q96A08	A0A2R8Y619;Q99880;Q99879;Q99877;Q93079;Q8N257;Q5QNW6;Q16778;P62807;P58876;P57053;P33778;P23527;P06899;O60814;Q96A08	Histone H2B type 1-L;Histone H2B type 1-M;Histone H2B type 1-N;Histone H2B type 1-H;Histone H2B type 3-B;Histone H2B type 2-F;Histone H2B type 2-E;Histone H2B type 1-C/E/F/G/I;Histone H2B type 1-D;Histone H2B type F-S;Histone H2B type 1-B;Histone H2B type 1-O;Histone H2B type 1-J;Histone H2B type 1-K;Histone H2B type 1-A	HIST1H2BL;HIST1H2BM;HIST1H2BN;HIST1H2BH;HIST3H2BB;HIST2H2BF;HIST2H2BE;HIST1H2BC;HIST1H2BD;H2BFS;HIST1H2BB;HIST1H2BO;HIST1H2BJ;HIST1H2BK;HIST1H2BA	5	Color2 [DarkGray]	1	4					1	1	1	6.6	6.6	6.6	13.491	0.010309	6.0588	43659000	2	1.69098	2.15144	1.57568	1.91369	1.73395	1.71753	1.68442	1.8709	1.39869	0.0866966
	1.06149	0.154257	Q9NTJ5	Q9NTJ5	Phosphatidylinositide phosphatase SAC1	SACM1L	773	Color2 [DarkGray]	1	4					1	1	1	1.7	1.7	1.7	66.966	0.010969	5.9481	0	1	-0.991905	-0.889932	-0.880345	-1.0132	-1.1474	-0.86502	-1.13169	-0.958557	-1.13471	NaN
	0.633615	0.152234	P49841;P49840	P49841;P49840	Glycogen synthase kinase-3 beta;Glycogen synthase kinase-3 alpha	GSK3B;GSK3A	357	Color2 [DarkGray]	1	4					1	1	1	1.9	1.9	1.9	46.744	0.01105	5.7956	10059000	1	0.51258	0.167692	0.426566	0.46722	0.155195	0.386312	0.190881	0.279115	0.18014	NaN
	0.584782	0.151258	Q9UN37;O75351	Q9UN37;O75351	Vacuolar protein sorting-associated protein 4A;Vacuolar protein sorting-associated protein 4B	VPS4A;VPS4B	110	Color2 [DarkGray]	1	4					1	1	1	1.8	1.8	1.8	48.897	0.011278	5.9784	5502800	1	1.08399	1.00428	1.12228	1.02048	0.906143	0.764177	0.834852	0.784818	1.13711	NaN
	0.629906	0.150199	P60953	P60953	Cell division control protein 42 homolog	CDC42	405	Color2 [DarkGray]	1	4					1	1	1	5.8	5.8	5.8	21.258	0.0066519	6.1461	44573000	1	1.49004	1.17778	1.49996	1.51315	1.30404	1.15574	1.27532	1.21436	1.2275	-0.612056
	0.640058	0.14992	Q15717	Q15717	ELAV-like protein 1	ELAVL1	524	Color2 [DarkGray]	1	4					1	1	1	4	4	4	36.091	0.010152	5.9023	13478000	1	1.74068	1.45715	1.51366	1.5094	1.46558	1.26539	1.3548	1.5415	1.36544	-1.25366
	0.650248	0.149844	A6NGW2;Q7RTU9	A6NGW2;Q7RTU9	Putative stereocilin-like protein;Stereocilin	STRCP1;STRC	16	Color2 [DarkGray]	1	4					1	1	1	0.4	0.4	0.4	192.43	0.010738	5.7884	0	1	0.302555	0.35417	0.225298	0.216018	0.0297503	-0.168646	-0.0349326	0.299282	0.16814	-0.735205
	0.630578	0.148711	Q86YV0	Q86YV0	RAS protein activator like-3	RASAL3	612	Color2 [DarkGray]	1	4					1	1	1	1.1	1.1	1.1	111.9	0.010217	5.7801	888620	1	NaN	-3.73548	-3.78867	-4.02765	-4.24014	NaN	-4.0468	-3.9016	-3.78396	NaN
	0	0.14857	Q92786	Q92786	Prospero homeobox protein 1	PROX1	666	Color2 [DarkGray]	1	4					1	1	1	1.5	1.5	1.5	83.202	0.009539	5.8647	1796000	1	NaN	-4.01501	-4.2715	NaN	NaN	NaN	NaN	NaN	-4.29183	NaN
	0.538708	0.148213	P09651;Q32P51;A0A2R8Y4L2	P09651;Q32P51;A0A2R8Y4L2	Heterogeneous nuclear ribonucleoprotein A1;Heterogeneous nuclear ribonucleoprotein A1, N-terminally processed;Heterogeneous nuclear ribonucleoprotein A1-like 2	HNRNPA1;HNRNPA1L2	182	Color2 [DarkGray]	1	4					3	2	2	9.4	7	7	38.746	0	14.911	59691000	3	2.0017	1.63797	1.83533	1.76863	1.89596	1.47066	1.56832	1.77849	1.68355	0.287267
	1.15782	0.146124	P60866	P60866	40S ribosomal protein S20	RPS20	404	Color2 [DarkGray]	1	4					2	2	2	19.3	19.3	19.3	13.373	0	14.071	101120000	3	3.32476	3.28904	3.40058	3.36064	3.23649	3.17568	3.23819	3.09326	3.24455	-0.126459
	0.890959	0.145374	O60506;O43390	O60506;O43390	Heterogeneous nuclear ribonucleoprotein Q;Heterogeneous nuclear ribonucleoprotein R	SYNCRIP;HNRNPR	91	Color2 [DarkGray]	1	4					1	1	1	1.8	1.8	1.8	69.602	0.0046296	6.291	29043000	1	1.34035	1.17029	1.23929	1.3148	1.21083	1.14028	1.0631	1.03183	1.21887	-0.467031
	0.300124	0.144605	Q6Q788	Q6Q788	Apolipoprotein A-V	APOA5	575	Color2 [DarkGray]	1	4					1	1	1	5.5	5.5	5.5	41.212	0.0097561	5.7733	0	1	-3.50921	-3.7477	-3.61182	NaN	-4.11793	-3.97555	-3.5738	-4.13359	-3.59514	NaN
	0.366368	0.144053	P23528;Q9Y281	P23528	Cofilin-1	CFL1	259	Color2 [DarkGray]	1	4					3	3	3	22.3	22.3	22.3	18.502	0	23.004	79658000	4	2.29448	2.19501	2.33884	2.33042	2.18112	2.04185	2.22417	1.82291	2.34908	NaN
	0.68598	0.144042	P33991	P33991	DNA replication licensing factor MCM4	MCM4	304	Color2 [DarkGray]	1	4					3	3	3	4.5	4.5	4.5	96.557	0	189.64	12346000	4	-0.103474	0.0763664	0.0416455	-0.150376	-0.21379	-0.267187	-0.147615	-0.269974	0	NaN
	0.697661	0.140644	P15880	P15880	40S ribosomal protein S2	RPS2	220	Color2 [DarkGray]	1	4					6	6	6	22.5	22.5	22.5	31.324	0	97.253	130220000	8	3.40423	3.44973	3.37199	3.41354	3.20448	3.22294	3.30178	3.09964	3.40261	NaN
	0.643311	0.140069	P60709;Q6S8J3;P0CG38;A5A3E0;Q562R1;P0CG39	P60709	Actin, cytoplasmic 1;Actin, cytoplasmic 1, N-terminally processed	ACTB	402	Color2 [DarkGray]	1	4					7	7	1	22.9	22.9	4.5	41.736	0	323.31	2395900000	21	4.97738	4.93459	5.05778	4.9107	5.01752	4.67628	4.94296	4.66698	4.93961	0.495646
	1.01504	0.139541	P17844;Q92841	P17844;Q92841	Probable ATP-dependent RNA helicase DDX5;Probable ATP-dependent RNA helicase DDX17	DDX5;DDX17	229	Color2 [DarkGray]	1	4					6	6	6	9.8	9.8	9.8	69.147	0	52.076	450890000	8	4.72024	4.65708	4.65549	4.66761	4.48846	4.43501	4.55601	4.42476	4.63341	NaN
	0.695403	0.13945	P53597	P53597	Succinyl-CoA ligase [ADP/GDP-forming] subunit alpha, mitochondrial	SUCLG1	379	Color2 [DarkGray]	1	4					1	1	1	2.6	2.6	2.6	36.249	0	13.216	146340000	1	1.68542	1.4892	1.51985	1.54069	1.26464	1.40365	1.54717	1.31179	1.41716	NaN
	0.514088	0.138511	Q63HN8	Q63HN8	E3 ubiquitin-protein ligase RNF213	RNF213	562	Color2 [DarkGray]	1	4					2	2	2	0.5	0.5	0.5	591.4	0	13.08	601360	2	-0.376447	-0.512712	-0.663697	-0.697599	-0.411994	-0.635128	-0.565123	-0.824202	-0.579062	NaN
	1.80754	0.13798	Q13177	Q13177	Serine/threonine-protein kinase PAK 2;PAK-2p27;PAK-2p34	PAK2	496	Color2 [DarkGray]	1	4					1	1	1	1.7	1.7	1.7	58.042	0.0094787	5.8589	18292000	1	1.73245	1.63134	1.69451	1.6112	1.46531	1.38462	1.52154	1.54253	1.5803	-1.47544
	0.296964	0.137337	Q13144	Q13144	Translation initiation factor eIF-2B subunit epsilon	EIF2B5	493	Color2 [DarkGray]	1	4					1	1	1	1.7	1.7	1.7	80.379	0.010526	5.7835	0	1	-2.45367	-2.19949	-2.35555	-2.62754	-2.71727	-2.53004	-2.65696	-2.12905	-2.63471	NaN
	0.36406	0.135004	Q14566	Q14566	DNA replication licensing factor MCM6	MCM6	508	Color2 [DarkGray]	1	4					2	2	2	2.7	2.7	2.7	92.888	0	16.265	25698000	2	-0.168846	-0.191493	-0.0404429	-0.127733	-0.540082	-0.378784	-0.346782	-0.475877	0.0168648	NaN
	1.66078	0.133846	Q14103;O14979	Q14103	Heterogeneous nuclear ribonucleoprotein D0	HNRNPD	502	Color2 [DarkGray]	1	4					4	4	4	11	11	11	38.434	0	29.6	104670000	4	3.05048	2.96799	3.00832	3.09857	2.92383	2.81422	2.87509	2.8267	2.92345	-0.0465479
	0	0.132064	Q86VW0	Q86VW0	SEC14 domain and spectrin repeat-containing protein 1	SESTD1	610	Color2 [DarkGray]	1	4					1	1	1	1.4	1.4	1.4	79.347	0.0065076	6.1085	0	1	NaN	-3.95996	NaN	NaN	-4.18261	-4.33721	-4.13295	-4.1023	-4.04082	NaN
	0.5329	0.131371	P35998	P35998	26S protease regulatory subunit 7	PSMC2	312	Color2 [DarkGray]	1	4					2	2	2	6.9	6.9	6.9	48.633	0	11.967	10891000	2	-0.504512	-0.433633	-0.418729	-0.563056	-0.715999	-0.562463	-0.7345	-0.635691	-0.380795	NaN
	0.442016	0.130658	Q9UEW8	Q9UEW8	STE20/SPS1-related proline-alanine-rich protein kinase	STK39	795	Color2 [DarkGray]	1	4					1	1	1	2	2	2	59.473	0	22.45	12546000	1	0.207336	0.0556707	0.298177	0.284389	0.0145001	0.0156794	-0.0212979	-0.0743856	0.264893	-1.04331
	0.336954	0.130007	Q6ZN19	Q6ZN19	Zinc finger protein 841	ZNF841	584	Color2 [DarkGray]	1	4					1	1	1	1.2	1.2	1.2	93.147	0.0096774	5.8761	0	1	-3.35593	-3.25029	-3.34073	-3.28297	-3.39738	-3.44053	-3.65264	-3.14028	-3.54405	NaN
	1.86652	0.129608	P68104;Q5VTE0;Q05639	P68104;Q5VTE0;Q05639	Elongation factor 1-alpha 1;Putative elongation factor 1-alpha-like 3;Elongation factor 1-alpha 2	EEF1A1;EEF1A1P5;EEF1A2	441	Color2 [DarkGray]	1	4					6	6	6	12.8	12.8	12.8	50.14	0	37.741	2670800000	9	5.56888	5.49541	5.59555	5.4664	5.37894	5.27252	5.4369	5.41215	5.42198	2.44957
	0.673813	0.129558	Q99873;Q9NR22	Q99873;Q9NR22	Protein arginine N-methyltransferase 1;Protein arginine N-methyltransferase 8	PRMT1;PRMT8	710	Color2 [DarkGray]	1	4					2	2	2	5.4	5.4	5.4	42.461	0	15.664	8507300	2	1.3118	1.4133	1.36053	1.3522	1.22058	1.19707	1.21277	1.10068	1.3835	-0.806025
	1.17919	0.127374	Q9P2D1	Q9P2D1	Chromodomain-helicase-DNA-binding protein 7	CHD7	786	Color2 [DarkGray]	1	4					1	1	1	0.3	0.3	0.3	335.92	0.0097847	5.9995	67895000	1	3.02141	2.8787	2.90785	2.88125	2.73779	2.79867	2.7977	2.85838	2.76977	NaN
	1.1172	0.127272	P49327	P49327	Fatty acid synthase;[Acyl-carrier-protein] S-acetyltransferase;[Acyl-carrier-protein] S-malonyltransferase;3-oxoacyl-[acyl-carrier-protein] synthase;3-oxoacyl-[acyl-carrier-protein] reductase;3-hydroxyacyl-[acyl-carrier-protein] dehydratase;Enoyl-[acyl-carrier-protein] reductase;Oleoyl-[acyl-carrier-protein] hydrolase	FASN	351	Color2 [DarkGray]	1	4					2	2	2	1.2	1.2	1.2	273.42	0	13.835	10592000	3	0.626534	0.78895	0.774024	0.701579	0.500888	0.700274	0.618448	0.575601	0.613645	-1.0641
	0.725665	0.127203	P30041	P30041	Peroxiredoxin-6	PRDX6	292	Color2 [DarkGray]	1	4					2	2	2	9.8	9.8	9.8	25.035	0	12.993	0	2	-0.618587	-0.441769	-0.558845	-0.59243	-0.785623	-0.125084	-0.681735	-0.764707	-0.55437	NaN
	0.436086	0.127094	P31146	P31146	Coronin-1A	CORO1A	297	Color2 [DarkGray]	1	4					2	2	2	3.9	3.9	3.9	51.026	0	13.347	147680000	2	3.85238	3.75581	3.77366	3.78142	3.59704	3.53	3.76724	3.42538	3.80795	NaN
	0.532424	0.126323	Q96P63	Q96P63	Serpin B12	SERPINB12	696	Color2 [DarkGray]	1	4					1	1	1	2	2	2	46.276	0.011342	5.98	64152000	2	2.38289	2.47183	2.23198	1.78444	1.8549	1.66252	2.31515	2.31196	2.08062	-1.0577
	0.219989	0.126235	Q8WXF1	Q8WXF1	Paraspeckle component 1	PSPC1	657	Color2 [DarkGray]	1	4					2	2	2	4	4	4	58.743	0	12.716	2852500	2	3.1985	3.67092	3.60008	3.15351	3.06947	3.2695	3.02672	3.53212	3.53196	1.42314
	0.51398	0.122536	Q9C0I1	Q9C0I1	Myotubularin-related protein 12	MTMR12	733	Color2 [DarkGray]	1	4					1	1	1	1.5	1.5	1.5	86.147	0.0025126	6.4497	17609000	2	1.51826	1.42806	1.47018	1.53311	1.40997	1.2797	1.50542	1.15971	1.38376	-0.129449
	0.941561	0.120406	P06400	P06400	Retinoblastoma-associated protein	RB1	165	Color2 [DarkGray]	1	4					2	2	2	2	2	2	106.16	0	11.673	24222000	2	0.985452	0.919522	1.11297	1.08588	0.873186	0.89939	0.849558	0.91301	0.894155	-1.04399
	0.188571	0.120374	Q7Z698	Q7Z698	Sprouty-related, EVH1 domain-containing protein 2	SPRED2	599	Color2 [DarkGray]	1	4					1	1	1	2.6	2.6	2.6	47.558	0.010118	5.9008	0	1	1.69619	2.30301	2.1448	1.78407	1.59277	1.82078	1.60175	2.08411	2.09703	0.620793
	0.261412	0.120356	Q8N2C7	Q8N2C7	Protein unc-80 homolog	UNC80	631	Color2 [DarkGray]	1	4					1	1	1	0.7	0.7	0.7	363.39	0.010352	6.0622	10354000	1	0.416244	0.793511	0.59838	0.589418	0.330699	0.560599	0.208925	0.522256	0.715887	-0.644224
	0.698205	0.119847	O75534	O75534	Cold shock domain-containing protein E1	CSDE1	115	Color2 [DarkGray]	1	4					2	2	2	2.1	2.1	2.1	88.884	0	16.086	44956000	3	2.34675	2.33082	2.43197	2.37988	2.21785	2.12162	2.29927	2.1088	2.34193	0.0663977
	0.662436	0.119709	P49915	P49915	GMP synthase [glutamine-hydrolyzing]	GMPS	358	Color2 [DarkGray]	1	4					2	2	2	2.7	2.7	2.7	76.715	0	11.671	33879000	2	1.77603	1.75483	1.79612	1.75104	1.61664	1.54876	1.67803	1.50591	1.78391	NaN
	0.447066	0.118683	P61026	P61026	Ras-related protein Rab-10	RAB10	407	Color2 [DarkGray]	1	4					2	2	1	11	11	5.5	22.541	0	45.219	12980000	2	1.00026	0.889847	0.928293	0.871189	0.640558	0.799001	0.735631	1.03805	0.688666	NaN
	0.171712	0.115507	Q8WTQ4	Q8WTQ4	Uncharacterized protein C16orf78	C16orf78	649	Color2 [DarkGray]	1	4					1	1	1	3	3	3	30.819	0.006772	6.2067	0	1	-3.77743	-3.89176	-3.67881	NaN	NaN	NaN	-3.60387	-4.38875	-3.70191	NaN
	0.480694	0.113196	Q9H2A9	Q9H2A9	Carbohydrate sulfotransferase 8	CHST8	740	Color2 [DarkGray]	1	4					1	1	1	3.8	3.8	3.8	48.834	0.010825	5.7894	15041000	1	-0.235584	-0.294435	-0.255968	-0.218174	-0.320586	-0.165543	-0.22106	-0.564907	-0.339606	NaN
	0.36153	0.113093	Q7Z4T9	Q7Z4T9	Protein MAATS1	MAATS1	598	Color2 [DarkGray]	1	4					1	1	1	1.3	1.3	1.3	89.954	0.0065789	6.1306	0	2	-1.15627	-0.999828	-1.21277	-1.51994	-1.61626	-1.73274	-1.41028	-1.27597	-1.02189	NaN
	0.195559	0.110014	P41250	P41250	Glycine--tRNA ligase	GARS	326	Color2 [DarkGray]	1	4					1	1	1	1.4	1.4	1.4	83.165	0	40.551	7870800	1	-1.42792	-1.2724	-1.22152	-1.4626	-1.51276	-1.39647	-1.22014	-1.83106	-1.20069	NaN
	0.224461	0.109802	A0A2R8Y422;P62987;P62979;P0CG47;P0CG48	A0A2R8Y422;P62987;P62979;P0CG47;P0CG48	Ubiquitin-60S ribosomal protein L40;Ubiquitin;60S ribosomal protein L40;Ubiquitin-40S ribosomal protein S27a;Ubiquitin;40S ribosomal protein S27a;Polyubiquitin-B;Ubiquitin;Polyubiquitin-C;Ubiquitin	UBA52;RPS27A;UBB;UBC	4	Color2 [DarkGray]	1	4					1	1	1	5.8	5.8	5.8	17.967	0.006865	6.2553	40487000	2	2.04925	1.80468	2.1155	2.40624	2.78879	2.13673	2.19581	1.81149	1.63272	0.63548
	0.511025	0.106209	P11586	P11586	C-1-tetrahydrofolate synthase, cytoplasmic;Methylenetetrahydrofolate dehydrogenase;Methenyltetrahydrofolate cyclohydrolase;Formyltetrahydrofolate synthetase;C-1-tetrahydrofolate synthase, cytoplasmic, N-terminally processed	MTHFD1	197	Color2 [DarkGray]	1	4					5	5	5	4.9	4.9	4.9	101.56	0	31.035	109180000	5	3.07015	2.86575	3.05162	3.03061	2.83257	2.8206	2.85946	2.79786	3.01158	0.959928
	0.555457	0.106107	P11940;Q4VXU2;Q9H361	P11940	Polyadenylate-binding protein 1	PABPC1	198	Color2 [DarkGray]	1	4					3	1	1	5.7	1.9	1.9	70.67	0.010355	5.8201	18756000	1	1.88578	1.78813	1.95429	1.92765	1.8282	1.70923	1.64488	1.77967	1.88534	0.358951
	0.334869	0.106105	Q15149	Q15149	Plectin	PLEC	516	Color2 [DarkGray]	1	4					1	1	1	0.2	0.2	0.2	531.78	0.0099338	5.8889	0	1	-2.32156	-2.00026	-2.36874	-2.55411	-2.18861	-2.97155	-2.32017	-2.24012	-2.44858	NaN
	0.278477	0.104942	P15621	P15621	Zinc finger protein 44	ZNF44	219	Color2 [DarkGray]	1	4					1	1	1	1.8	1.8	1.8	76.523	0.011158	5.7982	0	1	-1.04175	-1.16759	-1.05138	-1.06792	-1.39099	-1.10441	-1.33077	-1.34485	-0.89993	NaN
	0.787691	0.103946	Q15392	Q15392	Delta(24)-sterol reductase	DHCR24	520	Color2 [DarkGray]	1	4					1	1	1	1.6	1.6	1.6	60.101	0.011385	5.9829	7977900	1	0.183091	0.188547	0.09236	0.33134	0.19515	0.198389	-0.0152459	0.154016	0.0133915	NaN
	0.418695	0.103944	Q5VZF2;Q9NR56	Q5VZF2;Q9NR56	Muscleblind-like protein 2;Muscleblind-like protein 1	MBNL2;MBNL1	560	Color2 [DarkGray]	1	4					1	1	1	2.4	2.4	2.4	40.517	0.01105	5.9539	11330000	1	0.110811	0.208288	0.166047	0.270332	0.0647588	0.109425	-0.0331349	-0.0547876	0.261236	NaN
	0.499528	0.102876	Q6ZUA9	Q6ZUA9	Maestro heat-like repeat family member 5	MROH5	587	Color2 [DarkGray]	1	4					1	1	1	1.4	1.4	1.4	149.09	0	6.9883	144780000	1	-1.60209	-1.62177	-1.63841	-1.73888	-1.70816	-1.70473	-1.69453	-1.89086	-1.58551	NaN
	0.408425	0.101331	Q9Y3F4	Q9Y3F4	Serine-threonine kinase receptor-associated protein	STRAP	819	Color2 [DarkGray]	1	4					3	3	3	9.7	9.7	9.7	38.438	0	18.112	4079900	3	-0.397902	-0.755156	-0.617467	-0.456199	-0.584763	-0.535794	-0.705864	-0.709907	-0.658748	NaN
	0.109847	0.0989866	Q08722	Q08722	Leukocyte surface antigen CD47	CD47	480	Color2 [DarkGray]	1	4					1	1	1	3.4	3.4	3.4	35.213	0	7.2312	0	1	-1.19876	-0.756678	-0.725684	-0.581085	-0.738509	-0.826979	-1.09472	-0.450841	-1.43253	NaN
	0.28207	0.0983674	O75569	O75569	Interferon-inducible double-stranded RNA-dependent protein kinase activator A	PRKRA	116	Color2 [DarkGray]	1	4					1	1	1	4.8	4.8	4.8	34.404	0.011331	5.8027	3099100	1	-1.21646	-1.63197	-1.47738	-1.4489	-1.63517	-0.952753	-1.55834	-1.6531	-1.40948	NaN
	0.282824	0.0975288	Q13114	Q13114	TNF receptor-associated factor 3	TRAF3	492	Color2 [DarkGray]	1	4					1	1	1	2.6	2.6	2.6	64.489	0.0096308	5.8747	2088300000	4	2.35131	2.48384	2.20804	1.90127	2.02808	1.84407	2.25855	2.44309	2.04897	0.291894
	0.182795	0.0970049	P15924	P15924	Desmoplakin	DSP	221	Color2 [DarkGray]	1	4					13	13	13	3.3	3.3	3.3	331.77	0	114.16	744220000	16	5.38862	5.35687	5.1112	4.83236	4.98688	4.90982	5.25999	5.46231	4.84338	1.58469
	0.348219	0.0963961	Q9H0A0	Q9H0A0	N-acetyltransferase 10	NAT10	737	Color2 [DarkGray]	1	4					2	2	2	2.3	2.3	2.3	115.73	0	12.875	14395000	2	0.891272	1.07225	1.00462	1.08297	0.839646	1.01549	0.893274	0.716181	1.0695	NaN
	0.835246	0.0954463	Q96PK6	Q96PK6	RNA-binding protein 14	RBM14	697	Color2 [DarkGray]	1	4					1	1	1	2.1	2.1	2.1	69.491	0.00982	5.8815	16032000	1	0.627049	0.623652	0.782372	0.651699	0.583168	0.416365	0.573217	0.574639	0.598878	NaN
	0.249349	0.0949624	P46439;P09488	P46439;P09488	Glutathione S-transferase Mu 5;Glutathione S-transferase Mu 1	GSTM5;GSTM1	180	Color2 [DarkGray]	1	4					1	1	1	3.7	3.7	3.7	25.674	0.010081	6.0271	2263700	1	-1.0293	-1.00352	-1.09629	-1.11168	-1.20167	-1.03241	-1.04128	-1.42918	-0.943542	NaN
	0.359632	0.0941067	Q9P015	Q9P015	39S ribosomal protein L15, mitochondrial	MRPL15	783	Color2 [DarkGray]	1	4					1	1	1	6.8	6.8	6.8	33.419	0.010568	5.784	0	1	-2.99713	-3.15034	-3.02864	-3.38655	-3.68301	-2.92544	-2.98654	-3.14427	-3.32762	NaN
	0.311318	0.0932814	Q99661	Q99661	Kinesin-like protein KIF2C	KIF2C	706	Color2 [DarkGray]	1	4					1	1	1	1.2	1.2	1.2	81.312	0.0097245	5.8788	7011200	1	0.42443	0.222699	0.218643	0.335869	0.141944	0.13616	0.192418	0.0205183	0.372992	-1.5063
	0.301652	0.0924829	Q12788	Q12788	Transducin beta-like protein 3	TBL3	486	Color2 [DarkGray]	1	4					1	1	1	1.9	1.9	1.9	89.034	0	8.7664	15893000	1	1.03422	0.95795	1.08725	1.08318	0.926179	0.911519	0.754676	1.15879	0.8885	NaN
	0.652908	0.0903695	Q09028;Q16576	Q09028;Q16576	Histone-binding protein RBBP4;Histone-binding protein RBBP7	RBBP4;RBBP7	482	Color2 [DarkGray]	1	4					2	2	2	5.9	5.9	5.9	47.655	0	45.795	19094000	2	-0.0301714	-0.0699692	0.0247931	0.131582	0.034265	0.0385265	-0.0548034	-0.22788	-0.0637722	NaN
	0.26992	0.090016	O94906	O94906	Pre-mRNA-processing factor 6	PRPF6	125	Color2 [DarkGray]	1	4					1	1	1	1.3	1.3	1.3	106.92	0.011173	5.9636	4395700	1	-2.12117	-2.0626	-1.92626	-2.07878	-2.18608	-2.07676	-2.09881	-2.34774	-1.93353	NaN
	0.264386	0.0894016	P62937;P0DN37;P0DN26;A0A0B4J2A2;A0A075B767;A0A075B759;Q9Y536;F5H284	P62937;P0DN37;P0DN26;A0A0B4J2A2;A0A075B767;A0A075B759;Q9Y536;F5H284	Peptidyl-prolyl cis-trans isomerase A;Peptidyl-prolyl cis-trans isomerase A, N-terminally processed;Peptidyl-prolyl cis-trans isomerase;Peptidyl-prolyl cis-trans isomerase A-like 4A/B/C;Peptidyl-prolyl cis-trans isomerase A-like 4D	PPIA;PPIAL4C;PPIAL4E;PPIAL4A;PPIAL4D	436	Color2 [DarkGray]	1	4					2	2	2	9.7	9.7	9.7	18.012	0	13.049	365260000	3	4.53527	4.85759	4.85451	4.78032	4.6824	4.56979	4.68515	4.506	4.78803	1.15757
	0.566301	0.0892824	O43776	O43776	Asparagine--tRNA ligase, cytoplasmic	NARS	94	Color2 [DarkGray]	1	4					1	1	1	2.2	2.2	2.2	62.942	0	6.8626	6089900	1	-0.195705	-0.0572357	-0.112733	-0.0397367	-0.21345	-0.122825	-0.146227	-0.325499	-0.161796	NaN
	0.212134	0.0891924	P18206	P18206	Vinculin	VCL	234	Color2 [DarkGray]	1	4					1	1	1	0.6	0.6	0.6	123.8	0	6.6721	0	1	1.77744	1.53264	1.79638	1.62283	1.38788	1.48101	1.75594	1.74846	1.33449	NaN
	0.457799	0.0890926	O43175	O43175	D-3-phosphoglycerate dehydrogenase	PHGDH	90	Color2 [DarkGray]	1	4					2	2	2	3.8	3.8	3.8	56.65	0	11.684	14184000	2	-0.0347004	-0.178374	-0.197021	-0.177314	-0.237838	-0.380694	-0.23108	-0.338221	-0.108073	NaN
	0.245023	0.0885871	P22314	P22314	Ubiquitin-like modifier-activating enzyme 1	UBA1	250	Color2 [DarkGray]	1	4					3	3	3	3.9	3.9	3.9	117.85	0	18.068	45582000	4	1.28349	1.30791	1.36463	1.32778	1.15655	1.21411	1.22278	0.98988	1.47761	NaN
	0.309954	0.0868711	P31939	P31939	Bifunctional purine biosynthesis protein PURH;Phosphoribosylaminoimidazolecarboxamide formyltransferase;IMP cyclohydrolase	ATIC	300	Color2 [DarkGray]	1	4					3	3	3	6.2	6.2	6.2	64.615	0	26.866	27445000	3	2.4002	2.33525	2.43978	2.49601	2.32383	2.26995	2.31766	2.10786	2.4891	-0.332001
	0.220713	0.0854209	Q9UKM9	Q9UKM9	RNA-binding protein Raly	RALY	802	Color2 [DarkGray]	1	4					2	2	2	6.5	6.5	6.5	32.463	0	58.563	26137000	2	2.8447	2.92576	2.95818	2.9875	2.8806	2.78275	2.95433	2.53061	2.98744	1.40873
	0.926952	0.08522	P27708	P27708	CAD protein;Glutamine-dependent carbamoyl-phosphate synthase;Aspartate carbamoyltransferase;Dihydroorotase	CAD	281	Color2 [DarkGray]	1	4					4	4	3	2.2	2.2	1.7	242.98	0	38.746	6028700	3	-0.236988	-0.244128	-0.210511	-0.344299	-0.440928	-0.542635	-0.307985	-0.391612	-0.24769	NaN
	0.366067	0.0849822	Q8ND56	Q8ND56	Protein LSM14 homolog A	LSM14A	637	Color2 [DarkGray]	1	4					1	1	1	2.8	2.8	2.8	50.529	0.0098039	5.7738	65023000	2	2.72428	2.63155	2.71455	2.72093	2.53457	2.54273	2.6162	2.4398	2.75944	0.997243
	0.294504	0.0848885	O60264	O60264	SWI/SNF-related matrix-associated actin-dependent regulator of chromatin subfamily A member 5	SMARCA5	98	Color2 [DarkGray]	1	4					2	2	2	2.2	2.2	2.2	121.9	0	12.703	418480	2	-0.550911	-0.780946	-0.739121	-0.585991	-0.845068	-0.965601	-0.897195	-0.83565	-0.592797	NaN
	0.0594227	0.084157	Q9UBF9	Q9UBF9	Myotilin	MYOT	791	Color2 [DarkGray]	1	4					1	1	1	3.6	3.6	3.6	55.395	0	6.8782	5849300	2	-2.75676	-3.79963	-4.08641	-4.1312	-3.98142	-3.06688	-3.20253	-3.53947	-4.15327	NaN
	0.384735	0.0823364	P53621	P53621	Coatomer subunit alpha;Xenin;Proxenin	COPA	382	Color2 [DarkGray]	1	4					1	1	1	0.8	0.8	0.8	138.34	0	12.972	14017000	1	0.565973	0.673243	0.5888	0.541613	0.433376	0.395042	0.376526	0.666746	0.537734	NaN
	0.398634	0.0813615	Q9HC10	Q9HC10	Otoferlin	OTOF	753	Color2 [DarkGray]	1	4					1	1	1	1.3	1.3	1.3	226.75	0.0098232	6.008	8785100	1	-2.00508	-1.88961	-1.9887	-2.04147	-2.09944	-1.8703	-2.14065	-2.0994	-1.88743	NaN
	0	0.0783277	Q96QU8	Q96QU8	Exportin-6	XPO6	699	Color2 [DarkGray]	1	4					1	1	1	1	1	1	128.88	0.0047059	6.3178	0	1	NaN	-4.03477	NaN	-4.15957	-4.27489	NaN	-4.14074	-4.16992	-4.02863	NaN
	0.294552	0.0780503	P26440	P26440	Isovaleryl-CoA dehydrogenase, mitochondrial	IVD	276	Color2 [DarkGray]	1	4					3	3	3	9.2	9.2	9.2	46.65	0	75.29	39982000	3	1.17914	0.988629	0.911735	0.799969	0.714185	0.990097	0.988635	0.808276	1.04844	NaN
	0.1751	0.0775255	P42166	P42166	Lamina-associated polypeptide 2, isoform alpha;Thymopoietin;Thymopentin	TMPO	327	Color2 [DarkGray]	1	4					1	1	1	3.7	3.7	3.7	75.491	0	7.2108	2167300	1	-3.73426	-3.96578	-3.55035	-3.19945	-3.39262	-3.72489	-3.83717	-4.0257	-3.6201	NaN
	0.357377	0.0775003	P08238;Q58FF8;Q58FF7;Q58FF6;Q14568	P08238;Q58FF8	Heat shock protein HSP 90-beta;Putative heat shock protein HSP 90-beta 2	HSP90AB1;HSP90AB2P	177	Color2 [DarkGray]	1	4					7	7	4	8.8	8.8	4.7	83.263	0	209.33	318970000	11	4.49151	4.39083	4.50783	4.50299	4.31103	4.23441	4.42238	4.22818	4.50711	0.935819
	0.461511	0.0765454	P26196	P26196	Probable ATP-dependent RNA helicase DDX6	DDX6	273	Color2 [DarkGray]	1	4					1	1	1	1.7	1.7	1.7	54.416	0.010929	5.9471	6972100	1	-0.665895	-0.765474	-0.685435	-0.66796	-0.939138	-0.924933	-0.849809	-0.844136	-0.652495	NaN
	0.35537	0.0759382	O60488;O95573	O60488;O95573	Long-chain-fatty-acid--CoA ligase 4;Long-chain-fatty-acid--CoA ligase 3	ACSL4;ACSL3	100	Color2 [DarkGray]	1	4					1	1	1	2.5	2.5	2.5	79.187	0	6.9928	16172000	2	0.389365	0.24622	0.371831	0.3969	0.259775	0.261831	0.181147	0.413125	0.185329	-1.36695
	0.291189	0.0753578	Q13148	Q13148	TAR DNA-binding protein 43	TARDBP	494	Color2 [DarkGray]	1	4					1	1	1	2.9	2.9	2.9	44.739	0.0097087	5.8765	8562100	1	1.44501	1.44546	1.39748	1.43651	1.37975	1.27546	1.43858	1.1481	1.47521	-0.811075
	0.217923	0.0750834	P54577	P54577	Tyrosine--tRNA ligase, cytoplasmic;Tyrosine--tRNA ligase, cytoplasmic, N-terminally processed	YARS	384	Color2 [DarkGray]	1	4					3	3	3	5.9	5.9	5.9	59.143	0	17.603	9563800	3	1.31764	1.31588	1.27685	1.41498	1.40923	1.17735	1.26214	0.982203	1.44077	NaN
	0.122415	0.0749435	Q96LP2	Q96LP2	Protein FAM81B	FAM81B	694	Color2 [DarkGray]	1	4					1	1	1	1.8	1.8	1.8	52.032	0	13.227	34010000	1	-0.791926	-0.140665	-0.617254	-0.669094	-0.797682	-1.15863	-0.379404	-0.646222	-0.74905	NaN
	0.671826	0.074605	P18031	P18031	Tyrosine-protein phosphatase non-receptor type 1	PTPN1	232	Color2 [DarkGray]	1	4					1	1	1	2.1	2.1	2.1	49.966	0	6.4881	9799300	1	-0.365436	-0.271934	-0.294214	-0.203506	-0.279459	-0.314691	-0.468063	-0.352427	-0.334908	NaN
	0.481436	0.0742674	Q8WV74	Q8WV74	Nucleoside diphosphate-linked moiety X motif 8, mitochondrial	NUDT8	652	Color2 [DarkGray]	1	4					1	1	1	3.4	3.4	3.4	25.37	0.011315	5.8024	22518000	1	0.148069	0.205835	0.133747	8.39233e-05	0.0650001	0.0499611	0.167483	-0.0368738	0.13424	NaN
	0.259056	0.073947	P30414	P30414	NK-tumor recognition protein;Putative peptidyl-prolyl cis-trans isomerase	NKTR	295	Color2 [DarkGray]	1	4					1	1	1	0.6	0.6	0.6	165.67	0.0085288	6.0902	31883000	2	0.419982	0.668392	0.386094	0.214681	0.24168	0.105334	0.398439	0.548395	0.305793	-1.32088
	0.995221	0.0730464	P78371	P78371	T-complex protein 1 subunit beta	CCT2	445	Color2 [DarkGray]	1	4					2	2	2	3.4	3.4	3.4	57.488	0	12.671	13700000	2	-1.16045	-1.13887	-1.07645	-1.12618	-1.381	-1.27579	-1.23442	-1.2062	-1.15429	NaN
	0.078153	0.0725829	P48595	P48595	Serpin B10	SERPINB10	345	Color2 [DarkGray]	1	4					1	1	1	4.3	4.3	4.3	45.402	0	7.2365	2583200	1	-3.70221	-4.07614	-3.67032	NaN	-3.80599	-3.42741	-3.94785	-4.37662	-3.34196	NaN
	0.379877	0.0722494	Q02878	Q02878	60S ribosomal protein L6	RPL6	467	Color2 [DarkGray]	1	4					3	3	3	12.8	12.8	12.8	32.728	0	19.774	53377000	3	2.30451	2.06765	2.09127	2.34957	2.06506	1.98624	2.06222	2.135	2.04947	-0.408644
	0.304886	0.0711975	Q9HCC8	Q9HCC8	Glycerophosphoinositol inositolphosphodiesterase GDPD2	GDPD2	754	Color2 [DarkGray]	1	4					1	1	1	1.3	1.3	1.3	61.728	0.0099834	5.8947	0	1	0.712394	0.604564	0.676304	0.793252	0.567592	0.621805	0.582204	0.443767	0.753698	-0.901481
	0.398806	0.070495	P28340	P28340	DNA polymerase delta catalytic subunit	POLD1	285	Color2 [DarkGray]	1	4					2	2	2	1.8	1.8	1.8	123.63	0	14.639	1964300	2	-1.48797	-1.44247	-1.51927	-1.44364	-1.7171	-1.6006	-1.65201	-1.59425	-1.41493	NaN
	0.180138	0.0703491	P61106	P61106	Ras-related protein Rab-14	RAB14	408	Color2 [DarkGray]	1	4					1	1	1	3.7	3.7	3.7	23.897	0.01049	5.9225	0	1	-3.46874	-3.52666	-3.91479	-3.76614	-3.93075	-3.36787	-3.61627	-3.71807	-3.7869	NaN
	0.132375	0.0697069	Q02413	Q02413	Desmoglein-1	DSG1	465	Color2 [DarkGray]	1	4					3	3	3	3.1	3.1	3.1	113.75	0	38.645	103550000	4	3.33706	3.1616	2.96516	2.68092	2.8368	2.67718	2.92673	3.4075	2.92048	0.0146389
	0.178461	0.0693274	Q9H4L7	Q9H4L7	SWI/SNF-related matrix-associated actin-dependent regulator of chromatin subfamily A containing DEAD/H box 1	SMARCAD1	743	Color2 [DarkGray]	1	4					1	1	1	1	1	1	117.4	0.010596	5.7855	0	1	-0.675474	-0.750817	-0.78668	-0.62093	-0.649449	-0.817585	-0.654183	-1.09464	-0.672134	NaN
	0.59034	0.0686601	P62888	P62888	60S ribosomal protein L30	RPL30	433	Color2 [DarkGray]	1	4					1	1	1	13.9	13.9	13.9	12.784	0	6.9545	6333500	1	-1.01157	-1.03799	-1.05052	-0.96284	-1.08304	-1.10061	-1.157	-1.0008	-1.14826	NaN
	0.571552	0.0673669	Q96JB1;Q8TE73	Q96JB1;Q8TE73	Dynein heavy chain 8, axonemal;Dynein heavy chain 5, axonemal	DNAH8;DNAH5	647	Color2 [DarkGray]	1	4					1	1	1	0.2	0.2	0.2	514.66	0.0098644	5.7755	3107200	1	-0.329112	-0.339865	-0.389452	-0.282613	-0.434561	-0.433556	-0.415676	-0.507256	-0.337599	NaN
	0.139219	0.0666351	Q9Y320	Q9Y320	Thioredoxin-related transmembrane protein 2	TMX2	817	Color2 [DarkGray]	1	4					1	1	1	2.7	2.7	2.7	34.037	0.0096154	5.9893	8242400	1	-0.162733	-0.0140114	-0.0177712	0.129781	-0.0554309	-0.153626	-0.281435	0.208023	-0.32101	NaN
	0.279391	0.0663449	O95747	O95747	Serine/threonine-protein kinase OSR1	OXSR1	133	Color2 [DarkGray]	1	4					1	1	1	2.1	2.1	2.1	58.022	0	6.4886	14887000	2	1.26724	1.16454	1.22022	1.32157	1.07338	1.10612	1.07159	1.04927	1.3321	-0.729003
	0.423546	0.0644019	P53396	P53396	ATP-citrate synthase	ACLY	378	Color2 [DarkGray]	1	4					2	2	2	2.1	2.1	2.1	120.84	0	12.382	14181000	3	1.70161	1.64978	1.6902	1.67515	1.53193	1.50454	1.65844	1.49228	1.69766	NaN
	0.221625	0.0642316	P10768	P10768	S-formylglutathione hydrolase	ESD	187	Color2 [DarkGray]	1	4					1	1	1	3.2	3.2	3.2	31.462	0.0067568	6.1854	24876000	1	2.64989	2.66007	2.52914	2.68229	2.56212	2.55682	2.55637	2.36337	2.72667	0.873299
	0.251436	0.0612701	P82912	P82912	28S ribosomal protein S11, mitochondrial	MRPS11	449	Color2 [DarkGray]	1	4					1	1	1	5.7	5.7	5.7	20.616	0.011111	5.9602	14297000	1	2.00043	1.97739	1.85961	1.96317	1.8155	1.99829	1.9486	1.71384	1.99118	-0.270017
	0.206526	0.0608702	Q9NSA2	Q9NSA2	Potassium voltage-gated channel subfamily D member 1	KCND1	768	Color2 [DarkGray]	1	4					1	1	1	2	2	2	71.33	0.01037	5.8213	332490000	1	3.87859	3.94897	3.70959	3.31131	3.66658	3.18829	3.82932	3.91207	3.61315	NaN
	0.143156	0.0608025	Q96JE9	Q96JE9	Microtubule-associated protein 6	MAP6	692	Color2 [DarkGray]	1	4					1	1	1	1.4	1.4	1.4	86.504	0.010309	5.7818	537570	1	-3.02889	-2.70176	-2.91094	-3.22254	-3.2156	-2.93879	-3.1865	-2.77476	-2.86274	NaN
	0.688656	0.0605675	O00571;O15523	O00571;O15523	ATP-dependent RNA helicase DDX3X;ATP-dependent RNA helicase DDX3Y	DDX3X;DDX3Y	76	Color2 [DarkGray]	1	4					3	3	3	4.1	4.1	4.1	73.243	0	30.309	106920000	3	2.614	2.50825	2.54897	2.58514	2.42779	2.43439	2.45256	2.49582	2.54114	0.481021
	0.211363	0.0577962	Q6P1K2	Q6P1K2	Polyamine-modulated factor 1	PMF1	571	Color2 [DarkGray]	1	4					1	1	1	8.3	8.3	8.3	23.339	0.011152	5.961	16620000	2	-0.583459	-0.731242	-0.663697	-0.746467	-0.94656	-0.583215	-0.911272	-0.625236	-0.615279	NaN
	0.118727	0.0571645	P43243	P43243	Matrin-3	MATR3	332	Color2 [DarkGray]	1	4					1	1	1	1.3	1.3	1.3	94.622	0	32.361	0	1	-3.14756	-2.84554	-2.62658	-3.11898	-3.16794	-3.24772	-3.10867	-2.83846	-2.84405	NaN
	0.253813	0.0561988	Q92608	Q92608	Dedicator of cytokinesis protein 2	DOCK2	663	Color2 [DarkGray]	1	4					2	2	2	1.1	1.1	1.1	211.95	0	69.74	17630000	2	0.110127	0.0263567	0.0890861	-0.00458145	-0.0603232	0.00388145	-0.120379	0.170642	0.00671101	NaN
	0.272859	0.0557865	Q92621	Q92621	Nuclear pore complex protein Nup205	NUP205	665	Color2 [DarkGray]	1	4					1	1	1	0.4	0.4	0.4	227.92	0.010163	6.0299	0	1	-3.00531	-3.23595	-3.02039	-3.3741	-3.09022	-3.33508	-3.0854	-3.13985	-3.20377	NaN
	0.0543628	0.0533161	Q9H5I1	Q9H5I1	Histone-lysine N-methyltransferase SUV39H2	SUV39H2	745	Color2 [DarkGray]	1	4					1	1	1	2.2	2.2	2.2	46.682	0.010399	5.9118	316780000	1	-3.17263	-3.98372	-3.99939	-3.85826	-3.76805	-3.66982	-3.51817	-4.16534	-3.63217	NaN
	0.140109	0.0528161	Q9P2J5	Q9P2J5	Leucine--tRNA ligase, cytoplasmic	LARS	787	Color2 [DarkGray]	1	4					3	3	3	3.2	3.2	3.2	134.46	0	49.869	10852000	3	-0.0207539	0.216694	-0.0517688	-0.00525475	-0.195653	-0.177216	-0.0601964	-0.162847	0.208766	-1.57391
	0.159588	0.0522954	Q9NP64	Q9NP64	Nucleolar protein of 40 kDa	ZCCHC17	760	Color2 [DarkGray]	1	4					2	2	2	11.6	11.6	11.6	27.569	0	36.695	29406000	4	2.28798	2.33287	2.19653	2.34115	2.16005	2.3344	2.19381	2.43335	2.03333	0.764538
	0.0877708	0.0520309	P49406	P49406	39S ribosomal protein L19, mitochondrial	MRPL19	353	Color2 [DarkGray]	1	4					1	1	1	3.8	3.8	3.8	33.535	0	23.369	0	1	-0.492803	-0.684298	-0.834865	-0.76019	-0.900709	-0.76967	-0.440185	-1.07321	-0.654664	NaN
	0.0949437	0.0504338	O95359	O95359	Transforming acidic coiled-coil-containing protein 2	TACC2	130	Color2 [DarkGray]	1	4					1	1	1	0.7	0.7	0.7	309.42	0.010853	5.8497	36734000	1	0.460933	-0.139152	0.197599	0.120006	0.303788	0.238297	0.176939	-0.0286837	0.219823	NaN
	0.174081	0.0491756	P62701;P22090;Q8TD47	P62701;P22090	40S ribosomal protein S4, X isoform;40S ribosomal protein S4, Y isoform 1	RPS4X;RPS4Y1	425	Color2 [DarkGray]	1	4					5	5	5	22.1	22.1	22.1	29.597	0	31.058	74951000	5	3.27003	3.17965	3.30448	3.2774	3.35685	3.14227	3.3582	3.01486	3.23358	1.18034
	0.259446	0.0486606	Q08211	Q08211	ATP-dependent RNA helicase A	DHX9	478	Color2 [DarkGray]	1	4					6	6	6	5.7	5.7	5.7	140.96	0	95.437	140690000	6	3.86623	3.82568	3.97374	3.99891	3.87992	3.70374	3.90126	3.71945	3.89896	0.892803
	0.238604	0.0479034	Q05193;Q9UQ16;P50570	Q05193;Q9UQ16;P50570	Dynamin-1;Dynamin-3;Dynamin-2	DNM1;DNM3;DNM2	360	Color2 [DarkGray]	1	4					1	1	1	0.8	0.8	0.8	97.407	0.010463	5.8282	0	1	-0.588059	-0.552238	-0.599397	-0.449192	-0.662542	-0.619384	-0.580975	-0.779678	-0.522751	NaN
	0.0713535	0.0472463	Q9NTJ3	Q9NTJ3	Structural maintenance of chromosomes protein 4	SMC4	772	Color2 [DarkGray]	1	4					1	1	1	0.9	0.9	0.9	147.18	0.010638	5.7865	3833000	1	-1.73767	-1.37226	-1.51701	-1.82995	-1.93363	-1.60585	-1.84261	-1.74483	-1.18123	NaN
	0.287002	0.0470352	P0DI82;P0DI81	P0DI82;P0DI81	Trafficking protein particle complex subunit 2B;Trafficking protein particle complex subunit 2	TRAPPC2B;TRAPPC2	185	Color2 [DarkGray]	1	4					1	1	1	15	15	15	16.445	0.010336	5.782	0	1	-4.09123	-4.23882	NaN	-4.07227	-3.76765	-3.87201	-4.20487	-4.17186	-4.25946	NaN
	0.0626322	0.0452397	P25311	P25311	Zinc-alpha-2-glycoprotein	AZGP1	268	Color2 [DarkGray]	1	4					1	1	1	4	4	4	34.258	0.010638	5.8362	0	1	NaN	-3.95071	-4.27267	NaN	NaN	NaN	NaN	-4.32955	-3.98431	NaN
	0.110826	0.0432596	Q16698	Q16698	2,4-dienoyl-CoA reductase, mitochondrial	DECR1	530	Color2 [DarkGray]	1	4					1	1	1	2.7	2.7	2.7	36.067	0.011189	5.7993	25774000	1	1.06423	1.11689	0.934265	1.01702	0.765597	1.04373	1.03491	0.751997	1.1987	NaN
	0.137688	0.0428251	P25054	P25054	Adenomatous polyposis coli protein	APC	266	Color2 [DarkGray]	1	4					1	1	1	0.4	0.4	0.4	311.64	0.010403	5.7824	0	1	-1.82626	-2.14506	-2.0535	-2.3583	-2.3745	-2.00299	-2.17587	-1.95712	-2.02032	NaN
	0.564202	0.0424153	P22087	P22087	rRNA 2-O-methyltransferase fibrillarin	FBL	247	Color2 [DarkGray]	1	4					2	2	2	7.2	7.2	7.2	33.784	0	12.177	18145000	3	2.30876	2.23328	2.25631	2.39846	2.27905	2.11944	2.22587	2.26556	2.17968	0.325856
	0.0751917	0.0412029	O15042	O15042	U2 snRNP-associated SURP motif-containing protein	U2SURP	84	Color2 [DarkGray]	1	4					2	2	2	2.4	2.4	2.4	118.29	0	106.46	41917000	2	1.75215	1.52798	1.57584	1.45717	1.38335	1.54709	1.58527	1.88538	1.26171	NaN
	0.0420023	0.0411107	Q5T1B0	Q5T1B0	Axonemal dynein light chain domain-containing protein 1	AXDND1	555	Color2 [DarkGray]	1	4					1	1	1	0.9	0.9	0.9	118.03	0.0099875	5.7771	0	1	-2.27669	-1.5782	-1.93544	-2.35463	-2.50793	-2.0838	-2.12218	-1.45482	-2.33667	NaN
	0.135593	0.0390374	Q13547;Q92769	Q13547;Q92769	Histone deacetylase 1;Histone deacetylase 2	HDAC1;HDAC2	500	Color2 [DarkGray]	1	4					1	1	1	2.5	2.5	2.5	55.102	0.011194	5.9655	8427000	1	-1.13131	-1.11646	-1.12034	-1.00618	-1.31666	-1.28376	-1.03587	-1.07669	-1.37266	NaN
	0.125821	0.0387325	P61353	P61353	60S ribosomal protein L27	RPL27	412	Color2 [DarkGray]	1	4					1	1	1	6.6	6.6	6.6	15.798	0	6.5855	2408000	1	-1.02121	-0.866511	-1.04561	-0.514471	-0.96422	-0.903122	-1.17321	-0.836768	-1.03956	NaN
	0.0628585	0.0386063	Q8IYD8	Q8IYD8	Fanconi anemia group M protein	FANCM	621	Color2 [DarkGray]	1	4					1	1	1	0.6	0.6	0.6	232.19	0.01027	5.7809	43977000	1	1.68388	2.23866	2.07194	1.90878	1.62565	1.97629	1.68818	2.115	2.07548	0.688652
	0.134896	0.0384874	P51114	P51114	Fragile X mental retardation syndrome-related protein 1	FXR1	364	Color2 [DarkGray]	1	4					3	3	3	6.6	6.6	6.6	69.72	0	52.883	20366000	3	-0.10195	0.00505352	-0.0546622	0.159279	-0.107696	-0.0563278	-0.188077	-0.19101	0.112066	NaN
	0.122777	0.0374705	O75165	O75165	DnaJ homolog subfamily C member 13	DNAJC13	107	Color2 [DarkGray]	1	4					1	1	1	0.8	0.8	0.8	254.41	0.01061	5.786	1802100	1	-1.82983	-1.49834	-1.61668	-1.76332	-2.05216	-1.61296	-1.57679	-1.72677	-1.75369	NaN
	0.0796821	0.0348825	A6NHR9	A6NHR9	Structural maintenance of chromosomes flexible hinge domain-containing protein 1	SMCHD1	17	Color2 [DarkGray]	1	4					1	1	1	1	1	1	226.37	0.01122	5.7994	8196700	1	-0.404649	-0.380838	-0.665982	-0.907557	-0.812347	-0.986073	-0.686367	-0.275376	-0.594374	NaN
	0.379916	0.0344235	Q86UX7	Q86UX7	Fermitin family homolog 3	FERMT3	609	Color2 [DarkGray]	1	4					2	2	2	4.3	4.3	4.3	75.952	0	12.211	32102000	2	2.56793	2.58011	2.54993	2.64568	2.55799	2.42919	2.56529	2.45758	2.57183	0.983192
	0.0418162	0.0331151	P16455	P16455	Methylated-DNA--protein-cysteine methyltransferase	MGMT	225	Color2 [DarkGray]	1	4					1	1	1	6.3	6.3	6.3	21.646	0.0084746	6.0841	1463400	1	-4.06202	-3.41514	-3.43723	-3.61942	-3.5311	-3.46607	-3.91502	-3.7463	-3.35242	NaN
	0.161935	0.0327171	Q9BSD7	Q9BSD7	Cancer-related nucleoside-triphosphatase	NTPCR	716	Color2 [DarkGray]	1	4					2	2	2	14.2	14.2	14.2	20.713	0	12.473	32590000	2	-0.293404	-0.100967	-0.0892034	-0.151261	-0.188558	-0.258842	-0.171134	-0.266634	-0.143957	NaN
	0.0607996	0.0317942	P17252	P17252	Protein kinase C alpha type	PRKCA	227	Color2 [DarkGray]	1	4					1	1	1	1.3	1.3	1.3	76.749	0	7.4983	3513600	1	-1.78528	-1.6863	-1.6001	-1.84335	-2.05883	-2.00202	-1.64992	-2.05211	-1.46503	NaN
	0.0898874	0.0308104	Q15286	Q15286	Ras-related protein Rab-35	RAB35	518	Color2 [DarkGray]	1	4					1	1	1	4.5	4.5	4.5	23.025	0.0066079	6.1327	2294300	1	-2.53395	-2.27578	-2.46588	-2.46242	-2.42931	-2.24828	-2.63437	-2.31319	-2.42049	NaN
	0.185274	0.0307283	Q04637	Q04637	Eukaryotic translation initiation factor 4 gamma 1	EIF4G1	469	Color2 [DarkGray]	1	4					1	1	1	0.6	0.6	0.6	175.49	0	7.1361	8090200	1	0.173611	0.154416	0.0393405	0.0429144	-0.0778899	0	0.0526013	0.0364799	0.186101	NaN
	0.125363	0.0292438	Q9BVA0	Q9BVA0	Katanin p80 WD40 repeat-containing subunit B1	KATNB1	723	Color2 [DarkGray]	1	4					1	1	1	1.2	1.2	1.2	72.333	0.0095238	5.8618	83668000	1	3.13639	2.87602	2.91045	2.88988	2.64006	2.96472	2.99431	2.91302	2.9278	0.213619
	0.0725877	0.0266488	P22033	P22033	Methylmalonyl-CoA mutase, mitochondrial	MUT	246	Color2 [DarkGray]	1	4					1	1	1	1.3	1.3	1.3	83.134	0	6.6614	11535000	1	-0.176076	-0.328776	-0.279075	-0.356283	-0.435072	-0.305587	-0.277782	-0.501736	-0.0843563	NaN
	0.0571167	0.0258271	Q92930;Q9H0U4;Q92928;P51153;P62820;P61006;P59190	Q92930;Q9H0U4;Q92928;P51153;P62820;P61006;P59190	Ras-related protein Rab-8B;Ras-related protein Rab-1B;Putative Ras-related protein Rab-1C;Ras-related protein Rab-13;Ras-related protein Rab-1A;Ras-related protein Rab-8A;Ras-related protein Rab-15	RAB8B;RAB1B;RAB1C;RAB13;RAB1A;RAB8A;RAB15	668	Color2 [DarkGray]	1	4					2	1	1	8.7	3.4	3.4	23.584	0.011765	5.8173	11740000	1	0.280899	0.477647	0.357754	0.414072	0.300008	0.393037	0.15564	0.631843	0.251336	NaN
	0.150889	0.0247262	O43143	O43143	Pre-mRNA-splicing factor ATP-dependent RNA helicase DHX15	DHX15	89	Color2 [DarkGray]	1	4					2	2	2	2.6	2.6	2.6	90.932	0	13.417	10891000	3	0.448715	0.49717	0.455328	0.655328	0.49056	0.407274	0.497987	0.324003	0.505044	NaN
	0.0972742	0.0247173	Q8WWC4	Q8WWC4	Uncharacterized protein C2orf47, mitochondrial	C2orf47	656	Color2 [DarkGray]	1	4					1	1	1	3.4	3.4	3.4	32.544	0	7.4513	5843100	2	-0.685846	-0.919651	-0.859195	-0.720788	-0.867328	-0.737628	-0.745037	-0.946095	-0.847713	NaN
	0.0691628	0.0247081	P06493;P24941;Q00526;P11802;P50750;Q96Q40;O94921;Q07002;Q00536;Q00537;Q9NYV4;Q14004	P06493;P24941;Q00526	Cyclin-dependent kinase 1;Cyclin-dependent kinase 2;Cyclin-dependent kinase 3	CDK1;CDK2;CDK3	166	Color2 [DarkGray]	1	4					4	4	3	11.8	11.8	9.1	34.095	0	41.383	107330000	4	2.0051	1.78999	1.74905	1.88387	1.77879	1.59091	1.73123	1.72281	2.01598	NaN
	0.0549559	0.0246633	P04264	P04264	Keratin, type II cytoskeletal 1	KRT1	151	Color2 [DarkGray]	1	4					24	24	3	39	39	4.8	66.038	0	323.31	45015000000	129	9.14186	9.2661	8.94782	8.62425	8.77708	8.63282	9.08768	9.31184	8.88227	6.40445
	0.138058	0.0239538	P50991	P50991	T-complex protein 1 subunit delta	CCT4	363	Color2 [DarkGray]	1	4					3	3	3	6.7	6.7	6.7	57.924	0	52.597	72720000	3	1.36332	1.35219	1.51823	1.38811	1.24825	1.2596	1.32574	1.38845	1.4477	NaN
	0.0500365	0.023606	Q8IXT2	Q8IXT2	Doublesex- and mab-3-related transcription factor C2	DMRTC2	619	Color2 [DarkGray]	1	4					1	1	1	2.2	2.2	2.2	39.124	0.004662	6.2986	24337000	1	1.00179	1.21586	0.857844	0.740151	0.728262	0.44209	0.848747	0.908442	1.24749	NaN
	0.0733465	0.0227623	Q9UQ80	Q9UQ80	Proliferation-associated protein 2G4	PA2G4	810	Color2 [DarkGray]	1	4					2	2	2	5.1	5.1	5.1	43.786	0	35.465	28946000	3	0.875485	0.856874	0.879809	0.837839	0.670266	0.55711	0.951756	0.630745	0.96138	NaN
	0.0671058	0.0211957	P19338	P19338	Nucleolin	NCL	238	Color2 [DarkGray]	1	4					2	2	2	3.7	3.7	3.7	76.613	0	70.41	9055200	3	-0.0826454	-0.173528	0.0570073	-0.118182	-0.107967	-0.0793257	-0.0338197	-0.258585	0.0296516	NaN
	0.0467184	0.0202602	Q9Y6Q9	Q9Y6Q9	Nuclear receptor coactivator 3	NCOA3	829	Color2 [DarkGray]	1	4					1	1	1	1	1	1	155.29	0.011577	5.8101	70827000	1	1.0421	1.01776	0.937472	0.716621	0.861454	0.623741	1.01563	1.20959	0.711327	NaN
	0.0559049	0.0192254	P28288	P28288	ATP-binding cassette sub-family D member 3	ABCD3	283	Color2 [DarkGray]	1	4					2	2	2	3.5	3.5	3.5	75.475	0	12.138	17817000	2	0.584944	0.607748	0.721573	0.64825	0.513937	0.468645	0.481083	0.838405	0.537101	NaN
	0.0778088	0.0183506	O95347	O95347	Structural maintenance of chromosomes protein 2	SMC2	129	Color2 [DarkGray]	1	4					3	3	3	2.5	2.5	2.5	135.65	0	75.568	14797000	4	0.348398	0.418177	0.511968	0.284114	0.220657	0.187658	0.294647	0.398439	0.530405	NaN
	0.052039	0.0180353	O60832	O60832	H/ACA ribonucleoprotein complex subunit 4	DKC1	102	Color2 [DarkGray]	1	4					1	1	1	1.8	1.8	1.8	57.673	0.004914	6.4005	0	1	0.533163	0.565584	0.533226	0.356795	0.354528	0.455318	0.377202	0.440046	0.76062	-1.00096
	0.0448697	0.0171353	Q16539	Q16539	Mitogen-activated protein kinase 14	MAPK14	526	Color2 [DarkGray]	1	4					1	1	1	2.2	2.2	2.2	41.293	0.011472	5.9856	1586200	1	-1.45753	-1.71207	-1.57247	-1.48439	-1.74159	-1.60993	-1.6582	-1.74673	-1.38854	NaN
	0.0389104	0.0166432	P61160	P61160	Actin-related protein 2	ACTR2	410	Color2 [DarkGray]	1	4					1	1	1	3	3	3	44.76	0.010914	5.7927	0	1	-4.07153	-3.81585	-3.60117	-3.81457	-3.78426	-3.67483	-3.94675	-3.77969	-3.81203	NaN
	0.0639664	0.0164242	P26639	P26639	Threonine--tRNA ligase, cytoplasmic	TARS	278	Color2 [DarkGray]	1	4					1	1	1	1.2	1.2	1.2	83.434	0.011019	5.7952	10235000	1	1.11679	0.836381	0.930757	0.909091	0.879792	0.757473	0.876915	0.989317	0.968424	NaN
	0.0838211	0.0163155	Q92974	Q92974	Rho guanine nucleotide exchange factor 2	ARHGEF2	670	Color2 [DarkGray]	1	4					1	1	1	0.7	0.7	0.7	111.54	0.010067	5.897	19565000	1	0.76902	0.698736	0.747469	0.633529	0.603169	0.532985	0.614877	0.709906	0.841496	NaN
	0.0686186	0.0162605	Q8N815	Q8N815	Cyclin N-terminal domain-containing protein 1	CNTD1	634	Color2 [DarkGray]	1	4					1	1	1	4.5	4.5	4.5	36.92	0.01054	5.7835	32541000	1	0.400977	0.529927	0.463508	0.259014	0.45717	0.514327	0.42576	0.333405	0.586466	NaN
	0.026713	0.0159966	P48047	P48047	ATP synthase subunit O, mitochondrial	ATP5O	344	Color2 [DarkGray]	1	4					1	1	1	10.3	10.3	10.3	23.277	0	8.1822	6723000	2	-1.46392	-1.57666	-1.57081	-1.57664	-1.53108	-1.71647	-1.50589	-1.91633	-1.23716	NaN
	0.0324008	0.015879	Q5TEC6;Q71DI3;Q16695;P68431	Q5TEC6;Q71DI3;Q16695;P68431	Histone H3;Histone H3.2;Histone H3.1t;Histone H3.1	HIST2H3PS2;HIST2H3A;HIST3H3;HIST1H3A	443	Color2 [DarkGray]	1	4					1	1	1	6.6	6.6	6.6	15.43	0.0048426	6.3755	13707000	1	0.606691	0.458355	0.120938	0.670172	0.237343	0.0651102	0.521291	0.23814	0.378916	NaN
	0.057339	0.0157607	Q00610	Q00610	Clathrin heavy chain 1	CLTC	455	Color2 [DarkGray]	1	4					1	1	1	0.5	0.5	0.5	191.61	0.004878	6.3889	9214800	1	-1.02237	-0.81798	-0.842597	-0.813399	-0.99693	-0.84223	-0.971286	-0.988239	-0.7707	NaN
	0.0397664	0.0151253	Q99986	Q99986	Serine/threonine-protein kinase VRK1	VRK1	713	Color2 [DarkGray]	1	4					1	1	1	3.5	3.5	3.5	45.476	0.010619	5.9312	2988100	1	-1.2528	-1.33726	-1.13344	-1.25606	-1.37066	-1.33547	-1.08964	-1.47681	-1.20242	NaN
	0.0294504	0.0149377	P20701	P20701	Integrin alpha-L	ITGAL	241	Color2 [DarkGray]	1	4					1	1	1	0.8	0.8	0.8	128.77	0.0024938	6.4394	8886700	1	-0.0298243	0.442026	0.364522	0.410604	0.190487	0.244801	0.0709767	0.359542	0.301392	NaN
	0.0542655	0.0145178	P82675	P82675	28S ribosomal protein S5, mitochondrial	MRPS5	448	Color2 [DarkGray]	1	4					5	5	5	11.4	11.4	11.4	48.006	0	58.304	39018000	5	2.34518	2.22972	2.24567	2.32214	2.15713	2.33011	2.3085	2.09368	2.37485	NaN
	0.0579592	0.0129321	P48643	P48643	T-complex protein 1 subunit epsilon	CCT5	346	Color2 [DarkGray]	1	4					3	3	3	6.1	6.1	6.1	59.67	0	61.005	25292000	3	1.24068	1.21832	1.29543	1.35001	1.13598	1.15325	1.25844	1.1021	1.35509	NaN
	0.0453069	0.0124884	P56705	P56705	Protein Wnt-4	WNT4	396	Color2 [DarkGray]	1	4					1	1	1	5.7	5.7	5.7	39.051	0.010256	5.7808	0	1	-0.946126	-0.808632	-0.93404	-0.917192	-1.13739	-0.620313	-1.07258	-0.853238	-0.800447	NaN
	0.029083	0.0104278	P62906	P62906	60S ribosomal protein L10a	RPL10A	434	Color2 [DarkGray]	1	4					1	1	1	6	6	6	24.831	0.0049628	6.4296	6158500	1	-0.521278	-0.292384	-0.389331	-0.286549	-0.638236	-0.31684	-0.391247	-0.594993	-0.248037	NaN
	0.0433414	0.0104189	Q7L0Y3	Q7L0Y3	Mitochondrial ribonuclease P protein 1	TRMT10C	593	Color2 [DarkGray]	1	4					3	3	3	7.2	7.2	7.2	47.346	0	20.506	82206000	4	3.30445	3.12228	3.17208	3.19923	3.04649	3.22825	3.29042	3.07841	3.19873	NaN
	0.018998	0.00884151	P12004	P12004	Proliferating cell nuclear antigen	PCNA	199	Color2 [DarkGray]	1	4					2	2	2	8.8	8.8	8.8	28.768	0	12.842	13273000	3	2.8779	2.79846	2.87882	2.98501	2.83045	2.72401	2.88169	2.56147	3.0855	0.346152
	0.0207553	0.00656128	Q7L2H7	Q7L2H7	Eukaryotic translation initiation factor 3 subunit M	EIF3M	595	Color2 [DarkGray]	1	4					1	1	1	2.7	2.7	2.7	42.502	0.01145	5.9854	0	1	-1.42157	-1.31906	-1.4079	-1.30002	-1.34271	-1.24342	-1.28667	-1.59007	-1.29146	NaN
	0.0223076	0.0063982	Q9BSH4	Q9BSH4	Translational activator of cytochrome c oxidase 1	TACO1	717	Color2 [DarkGray]	1	4					1	1	1	2.7	2.7	2.7	32.477	0.0067265	6.1707	10810000	1	-0.150963	-0.150774	-0.240674	-0.215053	-0.336978	-0.100842	-0.122242	-0.366831	-0.0725327	NaN
	0.023153	0.00509294	P49368	P49368	T-complex protein 1 subunit gamma	CCT3	352	Color2 [DarkGray]	1	4					3	3	3	7.7	7.7	7.7	60.533	0	19.355	39362000	3	1.5871	1.73718	1.78186	1.74742	1.52432	1.65965	1.64741	1.65881	1.78464	-0.996751
	0.0191715	0.00448608	P55060	P55060	Exportin-2	CSE1L	387	Color2 [DarkGray]	1	4					1	1	1	0.8	0.8	0.8	110.42	0.0096154	5.8746	18220000	1	-1.15298	-1.0762	-0.992304	-1.07905	-1.48818	-1.17171	-1.14327	-1.13837	-0.953299	NaN
	0.0144531	0.00415834	P40227	P40227	T-complex protein 1 subunit zeta	CCT6A	321	Color2 [DarkGray]	1	4					2	2	2	3.6	3.6	3.6	58.024	0	18.987	34667000	2	2.08701	2.06581	2.21786	2.17053	2.03301	2.02602	2.13604	1.96887	2.2533	-0.413904
	0.00852268	0.00396887	Q16719	Q16719	Kynureninase	KYNU	531	Color2 [DarkGray]	1	4					1	1	1	4.3	4.3	4.3	52.351	0.011236	5.7996	17994000	1	-2.4547	-2.11553	-2.21614	-2.0172	-2.41608	-1.9259	-2.20563	-2.48941	-2.10324	NaN
	0.00708436	0.00330194	O75879	O75879	Glutamyl-tRNA(Gln) amidotransferase subunit B, mitochondrial	GATB	119	Color2 [DarkGray]	1	4					1	1	1	2	2	2	61.863	0	6.54	8690500	1	-0.729793	-0.725272	-0.780119	-0.903783	-0.997851	-0.602103	-0.60099	-1.05237	-0.591726	NaN
	0.00408452	0.00256983	P13995	P13995	Bifunctional methylenetetrahydrofolate dehydrogenase/cyclohydrolase, mitochondrial;NAD-dependent methylenetetrahydrofolate dehydrogenase;Methenyltetrahydrofolate cyclohydrolase	MTHFD2	210	Color2 [DarkGray]	1	4					1	1	1	3.1	3.1	3.1	37.895	0	6.6374	34560000	1	0.407454	0.217468	0.274278	0.351214	0.0419898	0.298256	0.304188	-0.0493155	0.636618	NaN
	0.017518	0.00239086	P14618;P30613	P14618	Pyruvate kinase PKM	PKM	213	Color2 [DarkGray]	1	4					9	9	9	23.7	23.7	23.7	57.936	0	170.1	656910000	13	4.85768	4.82712	4.9087	4.83836	4.86833	4.66257	4.80606	4.8442	4.93606	1.8508
	0.00714644	0.00238959	Q8WVF2	Q8WVF2	Unique cartilage matrix-associated protein;Unique cartilage matrix-associated protein C-terminal fragment	UCMA	653	Color2 [DarkGray]	1	4					1	1	1	10.1	10.1	10.1	16.563	0.011252	5.8012	15020000	1	-0.167699	-0.238398	-0.301127	-0.434655	-0.176982	-0.230239	-0.313219	-0.366369	-0.0348043	NaN
	0.00733969	0.00230885	Q9UKE5	Q9UKE5	TRAF2 and NCK-interacting protein kinase	TNIK	801	Color2 [DarkGray]	1	4					1	1	1	1	1	1	154.94	0.010526	5.8311	204800000	1	6.37241	6.34182	6.18346	5.84856	6.0455	5.6731	6.2153	6.46712	6.20834	4.62875
	0.00213041	0.00193596	P81605	P81605	Dermcidin;Survival-promoting peptide;DCD-1	DCD	447	Color2 [DarkGray]	1	4					5	5	5	26.4	26.4	26.4	11.284	0	77.236	1624300000	8	7.72629	7.5312	8.33679	7.15929	7.50057	6.85136	8.00024	7.52332	8.06492	3.8469
	0.00492914	0.00182215	Q9BUQ8	Q9BUQ8	Probable ATP-dependent RNA helicase DDX23	DDX23	722	Color2 [DarkGray]	1	4					1	1	1	1.5	1.5	1.5	95.581	0.010239	5.9054	938760	1	-3.22374	-3.25872	-3.09127	-2.99567	-3.10603	-3.28664	-2.9831	-3.24219	-3.35391	NaN
	0.000511299	-0.000179927	Q9UBQ7	Q9UBQ7	Glyoxylate reductase/hydroxypyruvate reductase	GRHPR	792	Color2 [DarkGray]	1	4					1	1	1	3	3	3	35.668	0	6.7449	6397300	1	-0.1946	-0.562212	-0.457713	-0.500511	-0.627174	-0.394651	-0.351679	-0.469546	-0.392759	NaN
	0.000601381	-0.000187238	Q9H4B0	Q9H4B0	Probable tRNA N6-adenosine threonylcarbamoyltransferase, mitochondrial	OSGEPL1	741	Color2 [DarkGray]	1	4					1	1	1	1.9	1.9	1.9	45.122	0.010889	5.9456	8076100	2	-0.283628	-0.143031	-0.0599818	-0.109826	-0.337455	-0.142189	-0.188696	-0.281289	-0.0160933	NaN
	0.00205681	-0.000469844	P62854	P62854	40S ribosomal protein S26	RPS26	431	Color2 [DarkGray]	1	4					1	1	1	13	13	13	13.015	0.0047506	6.3443	15875000	1	1.30299	1.25379	1.26167	1.29281	1.0707	1.19716	1.33923	1.1275	1.35314	-0.112803
	0.00414781	-0.00061512	P10809	P10809	60 kDa heat shock protein, mitochondrial	HSPD1	188	Color2 [DarkGray]	1	4					2	2	2	4.5	4.5	4.5	61.054	0	13.084	150270000	3	3.42488	3.36078	3.33585	3.40652	3.20539	3.26079	3.35216	3.3179	3.45331	NaN
	0.00363406	-0.000981967	Q8NAV1	Q8NAV1	Pre-mRNA-splicing factor 38A	PRPF38A	636	Color2 [DarkGray]	1	4					2	2	2	5.8	5.8	5.8	37.476	0	13.512	25716000	3	1.61581	1.57094	1.50776	1.63801	1.55813	1.51197	1.63979	1.65682	1.40084	NaN
	0.00681589	-0.00214831	Q6P2Q9	Q6P2Q9	Pre-mRNA-processing-splicing factor 8	PRPF8	572	Color2 [DarkGray]	1	4					1	1	1	0.4	0.4	0.4	273.6	0.01108	5.7957	3785400	1	-0.258217	-0.116557	-0.225541	-0.213301	-0.293895	-0.305533	-0.119198	-0.385523	-0.0891485	NaN
	0.00573554	-0.00341002	P12270	P12270	Nucleoprotein TPR	TPR	201	Color2 [DarkGray]	1	4					1	1	1	0.4	0.4	0.4	267.29	0.0094044	5.8568	0	1	-3.27276	-3.194	-3.73019	-3.68198	-3.61023	-3.47541	-3.32259	-3.27031	-3.59383	NaN
	0.00398488	-0.00436179	Q9H8X2	Q9H8X2	Inositol-pentakisphosphate 2-kinase	IPPK	750	Color2 [DarkGray]	1	4					1	1	1	2.2	2.2	2.2	56.016	0.0098522	5.7751	640020000	1	5.50794	5.51956	5.21521	4.91627	5.02502	5.16347	5.21772	6.08897	4.94911	3.86698
	0.0128826	-0.00469716	P27694	P27694	Replication protein A 70 kDa DNA-binding subunit;Replication protein A 70 kDa DNA-binding subunit, N-terminally processed	RPA1	280	Color2 [DarkGray]	1	4					1	1	1	2.9	2.9	2.9	68.137	0.0046404	6.2928	13347000	1	-1.569	-1.33585	-1.60547	-1.38383	-1.58256	-1.78264	-1.54804	-1.61671	-1.33149	NaN
	0.0206034	-0.00558662	Q9ULD0;Q02218	Q9ULD0;Q02218	2-oxoglutarate dehydrogenase-like, mitochondrial;2-oxoglutarate dehydrogenase, mitochondrial	OGDHL;OGDH	463	Color2 [DarkGray]	1	4					1	1	1	0.9	0.9	0.9	114.48	0.0065934	6.131	0	1	0.742292	0.544296	0.576416	0.572248	0.356693	0.6841	0.685092	0.494206	0.700465	NaN
	0.0188529	-0.00606505	P08559	P08559	Pyruvate dehydrogenase E1 component subunit alpha, somatic form, mitochondrial	PDHA1	178	Color2 [DarkGray]	1	4					4	4	4	10.3	10.3	10.3	43.295	0	94.491	77485000	6	2.29089	2.08515	2.1126	2.14826	2.05691	2.2729	2.27064	1.99929	2.23691	NaN
	0.0217158	-0.00711695	P51149	P51149	Ras-related protein Rab-7a	RAB7A	365	Color2 [DarkGray]	1	4					1	1	1	4.8	4.8	4.8	23.489	0	30.521	22940000	2	0.855327	0.685406	0.786555	0.738166	0.698574	0.795422	0.745808	0.967341	0.635489	NaN
	0.0201223	-0.00782744	P17812	P17812	CTP synthase 1	CTPS1	228	Color2 [DarkGray]	1	4					1	1	1	1.7	1.7	1.7	66.69	0	9.8403	5430000	1	-1.08096	-1.13302	-0.964192	-0.989672	-0.957195	-0.98556	-0.857511	-1.2696	-1.02759	NaN
	0.0110419	-0.00833003	Q8N608	Q8N608	Inactive dipeptidyl peptidase 10	DPP10	633	Color2 [DarkGray]	1	4					1	1	1	2.1	2.1	2.1	90.887	0.01084	5.7896	15146000	1	-2.80907	-2.06691	-2.64449	-2.82378	-2.70929	-2.96675	-2.28782	-2.62631	-2.58135	NaN
	0.0250945	-0.00886567	Q9Y6X3	Q9Y6X3	MAU2 chromatid cohesion factor homolog	MAU2	831	Color2 [DarkGray]	1	4					1	1	1	1.5	1.5	1.5	69.081	0.011429	5.9847	13690000	1	-0.491365	-0.7722	-0.697595	-0.815245	-0.774741	-0.84192	-0.649653	-0.786682	-0.498228	NaN
	0.0216163	-0.00966835	Q8NHX9	Q8NHX9	Two pore calcium channel protein 2	TPCN2	642	Color2 [DarkGray]	1	4					1	1	1	1.6	1.6	1.6	85.242	0.011445	5.8059	0	1	-0.471946	-0.206068	-0.689851	-0.329564	-0.368814	-0.154924	-0.493604	-0.502686	-0.34257	-0.934379
	0.031335	-0.00987021	P13804	P13804	Electron transfer flavoprotein subunit alpha, mitochondrial	ETFA	208	Color2 [DarkGray]	1	4					3	3	3	11.4	11.4	11.4	35.079	0	36.844	63814000	3	3.01777	2.85932	2.92478	2.96183	2.84635	2.96704	2.98526	2.76132	3.08491	0.443698
	0.0577195	-0.0100171	A3KMH1	A3KMH1	von Willebrand factor A domain-containing protein 8	VWA8	10	Color2 [DarkGray]	1	4					3	3	3	1.5	1.5	1.5	214.82	0	18.507	33332000	3	1.72605	1.52052	1.60178	1.59851	1.47116	1.60447	1.63711	1.62226	1.61904	NaN
	0.0167942	-0.0103804	Q9H9P8	Q9H9P8	L-2-hydroxyglutarate dehydrogenase, mitochondrial	L2HGDH	751	Color2 [DarkGray]	1	4					1	1	1	2.6	2.6	2.6	50.315	0	15.049	9291600	1	-1.42684	-1.68106	-1.62326	-1.74323	-1.79598	-1.56336	-1.41707	-1.94429	-1.33865	NaN
	0.0224001	-0.0115681	Q14240	Q14240	Eukaryotic initiation factor 4A-II;Eukaryotic initiation factor 4A-II, N-terminally processed	EIF4A2	505	Color2 [DarkGray]	1	4					4	1	1	8.8	2.5	2.5	46.402	0.004717	6.3269	0	1	-0.396332	-0.661725	-0.433531	-0.537797	-0.589871	-0.642863	-0.435883	-0.76874	-0.252261	NaN
	0.11776	-0.0127846	O14879	O14879	Interferon-induced protein with tetratricopeptide repeats 3	IFIT3	80	Color2 [DarkGray]	1	4					1	1	1	3.7	3.7	3.7	55.984	0.010101	5.7785	528120000	1	1.43162	1.32939	1.45787	1.26059	1.2927	1.5281	1.41746	1.41124	1.42853	NaN
	0.0198019	-0.0128158	O76003	O76003	Glutaredoxin-3	GLRX3	122	Color2 [DarkGray]	1	4					1	1	1	3.6	3.6	3.6	37.432	0	21.537	2811100	1	-2.24529	-1.9465	-1.88934	-1.61584	-1.84206	-1.89093	-2.0331	-2.32495	-1.68464	NaN
	0.0937263	-0.0135438	P55884	P55884	Eukaryotic translation initiation factor 3 subunit B	EIF3B	392	Color2 [DarkGray]	1	4					1	1	1	1.1	1.1	1.1	92.48	0.0068337	6.243	4200100	1	1.02021	1.0157	0.95695	0.894605	0.914873	0.884003	0.916727	1.05127	1.06549	-0.829221
	0.092318	-0.015399	P78344	P78344	Eukaryotic translation initiation factor 4 gamma 2	EIF4G2	444	Color2 [DarkGray]	1	4					4	4	4	4.2	4.2	4.2	102.36	0	66.767	28990000	4	1.8102	1.74219	1.66214	1.78322	1.55899	1.63385	1.71299	1.71152	1.83622	NaN
	0.0318035	-0.0156736	P20042	P20042	Eukaryotic translation initiation factor 2 subunit 2	EIF2S2	239	Color2 [DarkGray]	1	4					1	1	1	6	6	6	38.388	0	7.7138	0	1	-3.73888	-4.08078	-4.08396	-3.72933	-4.05911	-3.77587	-4.19099	-3.8599	-3.80571	NaN
	0.056483	-0.016572	Q8IYB3	Q8IYB3	Serine/arginine repetitive matrix protein 1	SRRM1	620	Color2 [DarkGray]	1	4					1	1	1	1.2	1.2	1.2	102.33	0.0083333	6.0683	0	1	1.58889	1.46817	1.47926	1.55633	1.30571	1.36237	1.34818	1.57502	1.66285	-0.671875
	0.0386435	-0.0165955	P38646	P38646	Stress-70 protein, mitochondrial	HSPA9	319	Color2 [DarkGray]	1	4					5	5	5	8.2	8.2	8.2	73.68	0	33.026	454000000	6	3.58562	3.47996	3.44701	3.50254	3.30972	3.4938	3.65745	3.24145	3.66348	-0.901066
	0.0876244	-0.0171388	O00767	O00767	Acyl-CoA desaturase	SCD	77	Color2 [DarkGray]	1	4					1	1	1	3.6	3.6	3.6	41.522	0.0096899	5.9934	8359500	1	-0.419529	-0.508677	-0.308131	-0.294401	-0.382153	-0.387741	-0.425015	-0.319067	-0.440839	NaN
	0.0525981	-0.017834	Q8N157	Q8N157	Jouberin	AHI1	626	Color2 [DarkGray]	1	4					1	1	1	1	1	1	137.11	0.0096618	5.8758	1074200000	1	5.27226	4.91681	5.18154	5.03533	5.09864	5.00032	5.20396	5.04839	5.17177	1.3456
	0.0350849	-0.0180152	P62805	P62805	Histone H4	HIST1H4A	428	Color2 [DarkGray]	1	4					2	2	2	19.4	19.4	19.4	11.367	0	11.773	178890000	2	3.39001	3.36012	3.0725	3.15685	3.17318	3.03079	3.15999	3.57437	3.14231	1.72404
	0.0717409	-0.0186179	O76031	O76031	ATP-dependent Clp protease ATP-binding subunit clpX-like, mitochondrial	CLPX	123	Color2 [DarkGray]	1	4					5	5	5	8.4	8.4	8.4	69.223	0	99.521	133390000	6	4.31658	4.29138	4.30651	4.29249	4.16502	4.37377	4.36493	4.14991	4.45548	2.34801
	0.071156	-0.0187616	P62753	P62753	40S ribosomal protein S6	RPS6	427	Color2 [DarkGray]	1	4					2	2	2	8	8	8	28.68	0	13.746	33233000	2	0.161531	-0.0187407	-0.08215	0.393902	-0.00545549	0.103647	-0.053329	0.0286093	0.141645	NaN
	0.0491871	-0.0190201	Q07020	Q07020	60S ribosomal protein L18	RPL18	474	Color2 [DarkGray]	1	4					2	2	2	12.8	12.8	12.8	21.634	0	120.14	45942000	4	1.4155	1.12773	0.973425	1.46603	1.09268	1.07824	1.13412	1.21879	1.22081	NaN
	0.0349041	-0.0192095	Q9NVT9	Q9NVT9	Armadillo repeat-containing protein 1	ARMC1	777	Color2 [DarkGray]	1	4					1	1	1	2.8	2.8	2.8	31.28	0.01085	5.9451	1628700	1	-2.54216	-2.07156	-2.089	-2.30567	-2.57424	-2.22342	-2.40839	-2.18707	-2.04961	NaN
	0.0365046	-0.0198425	O00303	O00303	Eukaryotic translation initiation factor 3 subunit F	EIF3F	74	Color2 [DarkGray]	1	4					1	1	1	4.2	4.2	4.2	37.563	0.0084388	6.0785	6355300	1	-0.999375	-1.17145	-0.772318	-1.06634	-0.935923	-0.975419	-0.822506	-1.24787	-0.813238	NaN
	0.0748985	-0.020448	O75521	O75521	Enoyl-CoA delta isomerase 2, mitochondrial	ECI2	114	Color2 [DarkGray]	1	4					2	2	2	6.6	6.6	6.6	43.585	0	11.649	13128000	2	0.0229206	0.0523643	-0.091084	-0.108377	-0.11014	0.0776882	-0.0490422	-0.0896769	0.184264	NaN
	0.124098	-0.0215457	P12956	P12956	X-ray repair cross-complementing protein 6	XRCC6	205	Color2 [DarkGray]	1	4					4	4	4	6.7	6.7	6.7	69.842	0	26.219	47209000	4	2.50722	2.59885	2.61882	2.63794	2.4929	2.4606	2.59277	2.50594	2.69082	0.795837
	0.142702	-0.0216405	Q6UB35	Q6UB35	Monofunctional C1-tetrahydrofolate synthase, mitochondrial	MTHFD1L	578	Color2 [DarkGray]	1	4					5	5	5	6.1	6.1	6.1	105.79	0	40.924	144690000	6	3.74293	3.72526	3.74559	3.71829	3.50412	3.71338	3.79111	3.65096	3.83663	1.01431
	0.041594	-0.0217994	Q15052	Q15052	Rho guanine nucleotide exchange factor 6	ARHGEF6	513	Color2 [DarkGray]	1	4					1	1	1	1.3	1.3	1.3	87.498	0	7.6829	0	1	-2.68583	-3.13572	-3.10504	-3.14833	-3.33156	-3.00959	-2.83299	-3.16049	-2.8677	NaN
	0.095121	-0.0248327	Q8WYJ6	Q8WYJ6	Septin-1	2021-09-01	660	Color2 [DarkGray]	1	4					1	1	1	2.7	2.7	2.7	41.97	0	21.386	0	1	-1.609	-1.76904	-1.49273	-1.62306	-1.8749	-1.88017	-1.64507	-1.64818	-1.50302	NaN
	0.150715	-0.0249186	P21333	P21333	Filamin-A	FLNA	243	Color2 [DarkGray]	1	4					4	4	4	1.9	1.9	1.9	280.74	0	26.566	28599000	4	2.02001	1.96469	2.02486	2.07217	2.00035	1.95673	1.94437	1.99906	2.14089	NaN
	0	-0.024974	P84101;O75920	P84101;O75920	Small EDRK-rich factor 2;Small EDRK-rich factor 1	SERF2;SERF1A	120	Color2 [DarkGray]	1	4					1	1	1	16.9	16.9	16.9	6.8998	0.010736	5.8391	834140	1	NaN	-4.33408	NaN	NaN	NaN	NaN	-4.20057	-3.95276	-4.77398	NaN
	0.084445	-0.0253248	Q96RQ3	Q96RQ3	Methylcrotonoyl-CoA carboxylase subunit alpha, mitochondrial	MCCC1	703	Color2 [DarkGray]	1	4					8	8	8	9.2	9.2	9.2	80.472	0	56.315	3962100000	15	6.27168	6.19097	6.2737	6.24991	6.19962	6.24886	6.40683	6.33596	6.06953	3.31559
	0.0527789	-0.026969	Q9BQI9	Q9BQI9	Nuclear receptor-interacting protein 2	NRIP2	715	Color2 [DarkGray]	1	4					1	1	1	2.8	2.8	2.8	31.33	0.0083857	6.0743	446960000	1	0.657203	0.474408	0.499265	0.617917	0.462083	0.579597	0.766392	0.705579	0.239812	NaN
	0.0829042	-0.0280762	P21953	P21953	2-oxoisovalerate dehydrogenase subunit beta, mitochondrial	BCKDHB	244	Color2 [DarkGray]	1	4					2	2	2	7.1	7.1	7.1	43.122	0	32.979	13706000	2	-0.258828	-0.420999	-0.367218	-0.357411	-0.496624	-0.342132	-0.15625	-0.529356	-0.27721	NaN
	0.096004	-0.0285527	O96006	O96006	Zinc finger BED domain-containing protein 1	ZBED1	136	Color2 [DarkGray]	1	4					1	1	1	1	1	1	78.155	0.0094192	5.8571	1317300000	1	2.46178	2.45174	2.60261	2.38141	2.34933	2.3581	2.70801	2.51097	2.3828	NaN
	0.117518	-0.0293185	P62829	P62829	60S ribosomal protein L23	RPL23	430	Color2 [DarkGray]	1	4					1	1	1	5.7	5.7	5.7	14.865	0.0095847	5.8739	12701000	1	-0.0975094	-0.248453	-0.37052	0.0246735	-0.121418	-0.21989	-0.207873	-0.13272	-0.287934	NaN
	0.126265	-0.0298853	P00387	P00387	NADH-cytochrome b5 reductase 3;NADH-cytochrome b5 reductase 3 membrane-bound form;NADH-cytochrome b5 reductase 3 soluble form	CYB5R3	139	Color2 [DarkGray]	1	4					1	1	1	4.3	4.3	4.3	34.234	0	7.4535	11025000	1	-0.0915089	-0.0652037	-0.115449	0.0637016	0.00545549	-0.00428295	-0.0293345	0.0689497	-0.222121	NaN
	0.145967	-0.0299772	Q8WZ79	Q8WZ79	Deoxyribonuclease-2-beta	DNASE2B	662	Color2 [DarkGray]	1	4					1	1	1	2.8	2.8	2.8	41.712	0.010499	5.7832	0	1	-2.53842	-2.61457	-2.62337	-2.55401	-2.74832	-2.55227	-2.62655	-2.41955	-2.64033	NaN
	0.0869557	-0.0304321	P49590;P12081	P49590;P12081	Probable histidine--tRNA ligase, mitochondrial;Histidine--tRNA ligase, cytoplasmic	HARS2;HARS	200	Color2 [DarkGray]	1	4					1	1	1	1.8	1.8	1.8	56.888	0	6.4756	11829000	1	-0.116954	-0.409956	-0.283369	-0.535301	-0.539715	-0.324285	-0.23324	-0.399968	-0.0857744	NaN
	0.0877694	-0.0312621	A0JNW5	A0JNW5	UHRF1-binding protein 1-like	UHRF1BP1L	7	Color2 [DarkGray]	1	4					1	1	1	1.2	1.2	1.2	164.2	0.01039	5.7823	5675900	1	-1.60031	-1.79712	-1.79632	-1.65561	-1.62116	-1.69911	-1.81778	-1.79846	-1.48372	NaN
	0.114513	-0.032074	Q8N1L4	Q8N1L4	Putative inactive cytochrome P450 family member 4Z2	CYP4Z2P	629	Color2 [DarkGray]	1	4					1	1	1	4.7	4.7	4.7	40.158	0.010296	5.781	10681000	1	-0.114677	-0.0458975	-0.305429	-0.40052	-0.360924	-0.497545	-0.150627	0.00169945	-0.220855	NaN
	0.0859361	-0.0331271	P54886	P54886	Delta-1-pyrroline-5-carboxylate synthase;Glutamate 5-kinase;Gamma-glutamyl phosphate reductase	ALDH18A1	385	Color2 [DarkGray]	1	4					3	3	3	3.5	3.5	3.5	87.301	0	19.109	103130000	3	3.03366	2.75756	2.85763	2.90609	2.69456	2.89181	3.11294	2.73118	2.9041	NaN
	0.141162	-0.0340118	Q05586	Q05586	Glutamate receptor ionotropic, NMDA 1	GRIN1	471	Color2 [DarkGray]	1	4					1	1	1	1.1	1.1	1.1	105.37	0.010417	5.7824	31921000	2	0.379712	0.354607	0.221955	-0.0679636	0.0303254	-0.266044	0.225138	0.349572	0.483599	NaN
	0.158296	-0.0341883	P59998	P59998	Actin-related protein 2/3 complex subunit 4	ARPC4	400	Color2 [DarkGray]	1	4					1	1	1	4.8	4.8	4.8	19.667	0.011321	5.98	6669000	1	-0.278454	-0.0748405	-0.0484958	-0.0979204	-0.319119	0.0312748	-0.169442	-0.0513067	-0.0784769	NaN
	0.231109	-0.0343835	P61978	P61978	Heterogeneous nuclear ribonucleoprotein K	HNRNPK	415	Color2 [DarkGray]	1	4					3	3	3	6.9	6.9	6.9	50.976	0	65.584	64632000	6	3.35914	3.21681	3.30599	3.20938	3.2567	3.3426	3.36734	3.24641	3.37134	NaN
	0.128713	-0.0345004	Q7L8A9	Q7L8A9	Vasohibin-1	VASH1	596	Color2 [DarkGray]	1	4					1	1	1	1.9	1.9	1.9	40.956	0.011029	5.9533	92671000	2	3.27965	3.06975	3.18553	3.25	3.18139	3.28385	3.27293	3.30632	3.05918	NaN
	0.230191	-0.035442	Q14498	Q14498	RNA-binding protein 39	RBM39	507	Color2 [DarkGray]	1	4					3	3	3	6.8	6.8	6.8	59.379	0	18.298	72790000	3	2.80268	2.72211	2.79471	2.84404	2.69624	2.67927	2.75073	2.91782	2.75727	-0.00236797
	0.111006	-0.0359201	P38117	P38117	Electron transfer flavoprotein subunit beta	ETFB	317	Color2 [DarkGray]	1	4					3	3	3	10.6	10.6	10.6	27.843	0	121.39	96464000	4	4.49065	4.32347	4.40392	4.39549	4.24337	4.41172	4.52995	4.22946	4.56639	1.40984
	0.111916	-0.03608	Q9UGP8	Q9UGP8	Translocation protein SEC63 homolog	SEC63	797	Color2 [DarkGray]	1	4					2	2	2	2.8	2.8	2.8	87.996	0	11.726	0	2	-1.68269	-1.72534	-1.95465	-1.93809	-1.71187	-1.65179	-1.90873	-1.64133	-1.70438	NaN
	0.148906	-0.0362597	Q9P2R7	Q9P2R7	Succinyl-CoA ligase [ADP-forming] subunit beta, mitochondrial	SUCLA2	790	Color2 [DarkGray]	1	4					6	6	6	12.3	12.3	12.3	50.317	0	54.229	191400000	7	4.06615	3.91323	3.89844	3.94574	3.80362	3.99718	4.04331	3.85189	4.0914	NaN
	0.112508	-0.0364637	P30084	P30084	Enoyl-CoA hydratase, mitochondrial	ECHS1	294	Color2 [DarkGray]	1	4					1	1	1	3.1	3.1	3.1	31.387	0.0049383	6.4225	45854000	1	2.76084	2.65081	2.67572	2.54695	2.4569	2.69509	2.73525	2.53563	2.92587	0.13028
	0.164411	-0.0367902	Q96DI7	Q96DI7	U5 small nuclear ribonucleoprotein 40 kDa protein	SNRNP40	680	Color2 [DarkGray]	1	4					1	1	1	3.4	3.4	3.4	39.31	0	6.7654	5610800	1	-3.45305	-3.29608	-3.45501	-3.30565	-3.72941	-3.33961	-3.30234	-3.49603	-3.29539	NaN
	0.0524729	-0.0375417	Q96KQ4	Q96KQ4	Apoptosis-stimulating of p53 protein 1	PPP1R13B	693	Color2 [DarkGray]	1	4					1	1	1	1.4	1.4	1.4	119.56	0.010695	5.7875	16873000	1	-3.87059	-3.53375	-3.51836	-3.29618	-3.47978	-3.02318	-3.46996	-4.02906	-3.31106	NaN
	0.115175	-0.0382395	P33992	P33992	DNA replication licensing factor MCM5	MCM5	305	Color2 [DarkGray]	1	4					3	3	3	5.4	5.4	5.4	82.285	0	18.457	1288100000	4	3.58652	3.633	3.47013	3.0912	3.25564	2.98701	3.44041	3.55105	3.81292	1.75778
	0.15149	-0.0396147	Q5T750	Q5T750	Skin-specific protein 32	XP32	558	Color2 [DarkGray]	1	4					1	1	1	3.2	3.2	3.2	26.238	0.010453	5.9158	255040000	1	3.61014	3.44521	3.52471	3.20479	3.01579	3.02475	3.48762	3.73646	3.47482	NaN
	0.146254	-0.0397005	Q8IZQ8	Q8IZQ8	Myocardin	MYOCD	624	Color2 [DarkGray]	1	4					1	1	1	0.7	0.7	0.7	102	0	7.3072	100030000	2	1.03837	1.37175	1.27172	1.45069	1.22163	1.16017	1.30831	1.24523	1.2474	NaN
	0.16853	-0.040103	Q9Y3S2	Q9Y3S2	Zinc finger protein 330	ZNF330	820	Color2 [DarkGray]	1	4					1	1	1	4.1	4.1	4.1	36.201	0.0099502	5.8908	0	1	-0.520953	-0.719609	-0.587544	-0.610065	-0.735292	-0.61019	-0.695879	-0.550228	-0.46169	-1.25366
	0.0954361	-0.0402063	O95363	O95363	Phenylalanine--tRNA ligase, mitochondrial	FARS2	131	Color2 [DarkGray]	1	4					2	2	2	4.7	4.7	4.7	52.356	0	11.559	15800000	2	-0.21732	-0.132083	-0.304338	-0.110732	-0.30557	-0.0255795	-0.0144019	-0.460963	-0.0577574	NaN
	0.243117	-0.0403344	P13010	P13010	X-ray repair cross-complementing protein 5	XRCC5	206	Color2 [DarkGray]	1	4					3	3	3	4.6	4.6	4.6	82.704	0	209.17	20877000	3	1.49512	1.60112	1.60759	1.49077	1.4297	1.34067	1.50102	1.646	1.67782	NaN
	0.189878	-0.040712	Q96RP9	Q96RP9	Elongation factor G, mitochondrial	GFM1	702	Color2 [DarkGray]	1	4					3	3	3	5.5	5.5	5.5	83.471	0	25.066	58933000	4	2.48214	2.38899	2.41577	2.44575	2.33526	2.52272	2.54939	2.31521	2.54444	0.124933
	0.125074	-0.0407842	Q16836	Q16836	Hydroxyacyl-coenzyme A dehydrogenase, mitochondrial	HADH	533	Color2 [DarkGray]	1	4					1	1	1	3.2	3.2	3.2	34.293	0	40.019	12958000	1	0.659145	0.615806	0.533194	0.701373	0.628827	0.595148	0.712484	0.421732	0.796282	NaN
	0.143018	-0.0411762	P45973	P45973	Chromobox protein homolog 5	CBX5	337	Color2 [DarkGray]	1	4					1	1	1	6.8	6.8	6.8	22.225	0	6.478	11650000	1	0.227501	0.434903	0.366181	0.482168	0.27456	0.368222	0.494522	0.446658	0.210934	-1.07887
	0.101033	-0.0422703	Q9NZB2	Q9NZB2	Constitutive coactivator of PPAR-gamma-like protein 1	FAM120A	782	Color2 [DarkGray]	1	4					1	1	1	1.1	1.1	1.1	121.89	0.0094937	5.859	0	1	2.34864	2.446	2.11807	1.92202	2.08409	1.88522	2.25488	2.57422	2.21043	1.03958
	0.127415	-0.0428241	Q01432	Q01432	AMP deaminase 3	AMPD3	458	Color2 [DarkGray]	1	4					1	1	1	1.4	1.4	1.4	88.811	0.0064378	6.0956	0	1	2.6797	2.81392	2.50355	2.34528	2.40435	2.65032	2.79542	2.79031	2.53992	1.25508
	0.152404	-0.0432742	Q8IWQ3	Q8IWQ3	Serine/threonine-protein kinase BRSK2	BRSK2	616	Color2 [DarkGray]	1	4					1	1	1	3.1	3.1	3.1	81.632	0.0096712	5.9919	0	1	1.41784	1.14152	1.35861	1.3524	1.3318	1.38806	1.47239	1.2533	1.32209	NaN
	0	-0.0440245	Q9Y314	Q9Y314	Nitric oxide synthase-interacting protein	NOSIP	816	Color2 [DarkGray]	1	4					1	1	1	6.6	6.6	6.6	33.172	0.010152	5.7791	6135100	1	NaN	NaN	-3.59493	NaN	NaN	NaN	-3.5509	NaN	NaN	NaN
	0.107358	-0.0442696	Q8IZT6	Q8IZT6	Abnormal spindle-like microcephaly-associated protein	ASPM	625	Color2 [DarkGray]	1	4					1	1	1	0.3	0.3	0.3	409.8	0.010508	5.9226	0	1	-3.22384	-2.76924	-3.11118	-2.86418	-3.01302	-2.83477	-2.88304	-3.08641	-3.00201	NaN
	0.421567	-0.0447868	Q93084	Q93084	Sarcoplasmic/endoplasmic reticulum calcium ATPase 3	ATP2A3	671	Color2 [DarkGray]	1	4					2	1	1	2.3	0.9	0.9	113.98	0.010654	5.8368	5858900	1	-2.07468	-2.03191	-2.14462	-1.84215	-1.93307	-2.22741	-2.07154	-1.97657	-2.06873	NaN
	0.221661	-0.0449813	P00558;P07205	P00558	Phosphoglycerate kinase 1	PGK1	142	Color2 [DarkGray]	1	4					3	3	3	6.5	6.5	6.5	44.614	0	24.265	40493000	3	2.84785	2.80597	2.86019	2.88489	3.00312	2.74884	2.7323	2.98935	2.9273	0.0101671
	0.0913474	-0.0464163	P30038	P30038	Delta-1-pyrroline-5-carboxylate dehydrogenase, mitochondrial	ALDH4A1	291	Color2 [DarkGray]	1	4					1	1	1	1.4	1.4	1.4	61.719	0.0099206	6.0155	6589000	1	-0.528057	-0.920057	-0.950473	-0.852873	-0.894298	-0.603152	-0.524766	-0.928366	-0.806207	NaN
	0.23583	-0.0468874	Q7L2E3	Q7L2E3	Putative ATP-dependent RNA helicase DHX30	DHX30	594	Color2 [DarkGray]	1	4					5	5	5	5.4	5.4	5.4	133.94	0	36.659	34908000	5	1.40244	1.3972	1.40724	1.39208	1.26743	1.47616	1.46654	1.30603	1.57498	NaN
	0.136958	-0.0469313	O43837	O43837	Isocitrate dehydrogenase [NAD] subunit beta, mitochondrial	IDH3B	95	Color2 [DarkGray]	1	4					3	3	3	10.1	10.1	10.1	42.183	0	18.027	92257000	3	2.48772	2.50304	2.48657	2.39368	2.31297	2.53433	2.67744	2.28689	2.65378	NaN
	0.174154	-0.0477794	P49411	P49411	Elongation factor Tu, mitochondrial	TUFM	354	Color2 [DarkGray]	1	4					12	12	12	24.1	24.1	24.1	49.541	0	179.84	1569300000	14	6.25498	6.02631	6.0221	6.07303	5.92599	6.10894	6.2613	6.02069	6.16474	3.13914
	0.441471	-0.0479434	P22626	P22626	Heterogeneous nuclear ribonucleoproteins A2/B1	HNRNPA2B1	252	Color2 [DarkGray]	1	4					3	3	2	11.3	11.3	8.8	37.429	0	79.904	155500000	6	3.67513	3.74232	3.81559	3.85074	3.83192	3.72907	3.83026	3.75089	3.79572	2.36519
	0.122411	-0.0482095	Q9Y4B6	Q9Y4B6	Protein VPRBP	VPRBP	822	Color2 [DarkGray]	1	4					1	1	1	0.8	0.8	0.8	169.01	0.011142	5.7979	6819500000	1	-1.62023	-1.47287	-1.41309	-1.63318	-1.70981	-1.43718	-1.60677	-1.55956	-1.19523	NaN
	0.0513426	-0.0490821	Q96DV4	Q96DV4	39S ribosomal protein L38, mitochondrial	MRPL38	684	Color2 [DarkGray]	1	4					1	1	1	1.8	1.8	1.8	44.596	0.0047733	6.3493	0	1	-2.3093	-2.61418	-2.67216	-2.68843	-2.81034	-2.76027	-2.57453	-2.96577	-1.90809	NaN
	0.168055	-0.0494623	Q9NSE4	Q9NSE4	Isoleucine--tRNA ligase, mitochondrial	IARS2	770	Color2 [DarkGray]	1	4					4	4	4	4.2	4.2	4.2	113.79	0	81.879	21467000	4	1.45189	1.28575	1.24718	1.36646	1.15308	1.42345	1.4082	1.20605	1.51896	NaN
	0.264999	-0.0494808	P26358	P26358	DNA (cytosine-5)-methyltransferase 1	DNMT1	274	Color2 [DarkGray]	1	4					1	1	1	0.9	0.9	0.9	183.16	0	7.2373	3791600	2	-0.577008	-0.581534	-0.523204	-0.499087	-0.504698	-0.407084	-0.515837	-0.633677	-0.383791	NaN
	0.24741	-0.0496985	P55084	P55084	Trifunctional enzyme subunit beta, mitochondrial;3-ketoacyl-CoA thiolase	HADHB	389	Color2 [DarkGray]	1	4					2	2	2	4.6	4.6	4.6	51.294	0	13.199	10556000	2	0.5471	0.554352	0.521941	0.50627	0.3839	0.647207	0.536554	0.48969	0.746244	-1.06519
	0.146316	-0.049907	Q8TDX7	Q8TDX7	Serine/threonine-protein kinase Nek7	NEK7	646	Color2 [DarkGray]	1	4					1	1	1	4	4	4	34.551	0.011215	5.9663	13871000	1	1.31274	1.26535	1.23763	1.32019	1.20985	1.25209	1.54746	1.1162	1.30178	-1.18187
	0.148355	-0.0501512	P11498	P11498	Pyruvate carboxylase, mitochondrial	PC	196	Color2 [DarkGray]	1	4					22	22	22	25	25	25	129.63	0	323.31	18714000000	61	8.10677	7.90619	8.02705	8.03169	7.98332	7.99978	8.18329	8.16655	7.84062	5.14123
	0.128821	-0.0505215	O95867	O95867	Lymphocyte antigen 6 complex locus protein G6c	LY6G6C	135	Color2 [DarkGray]	1	4					1	1	1	10.4	10.4	10.4	13.821	0	6.6638	29295000	1	-1.67276	-1.80956	-1.37016	-1.7212	-1.62828	-1.60243	-1.55699	-1.67936	-1.46457	NaN
	0.111531	-0.051116	Q9Y5S2	Q9Y5S2	Serine/threonine-protein kinase MRCK beta	CDC42BPB	824	Color2 [DarkGray]	1	4					1	1	1	0.5	0.5	0.5	194.31	0.010432	5.826	30578000	1	-0.789079	-0.433401	-0.72553	-0.822054	-0.936967	-1.26236	-0.603718	-0.811508	-0.379436	NaN
	0.341726	-0.0511681	Q969Z0	Q969Z0	Protein TBRG4	TBRG4	673	Color2 [DarkGray]	1	4					4	4	4	4.6	4.6	4.6	70.737	0	27.391	56059000	4	3.41534	3.24758	3.28631	3.27119	3.13232	3.40415	3.38445	3.29925	3.41903	1.34366
	0.21417	-0.0515022	Q99714	Q99714	3-hydroxyacyl-CoA dehydrogenase type-2	HSD17B10	707	Color2 [DarkGray]	1	4					2	2	2	15.3	15.3	15.3	26.923	0	15.751	89607000	3	0.383459	0.255054	0.400039	0.318239	0.193977	0.369761	0.335986	0.298082	0.558991	NaN
	0.293703	-0.0516593	O15371	O15371	Eukaryotic translation initiation factor 3 subunit D	EIF3D	88	Color2 [DarkGray]	1	4					1	1	1	1.6	1.6	1.6	63.972	0	20.156	10677000	1	0.268464	0.409804	0.27919	0.333539	0.0719237	0.209189	0.384935	0.269499	0.458002	NaN
	0.466663	-0.0524206	O00160	O00160	Unconventional myosin-If	MYO1F	71	Color2 [DarkGray]	1	4					1	1	1	1.1	1.1	1.1	124.84	0.010142	6.0295	51160000	1	2.45475	2.35115	2.43033	2.42808	2.48857	2.4773	2.47528	2.39535	2.52286	0.0871496
	0.32133	-0.0529591	Q9Y4W6;Q01484	Q9Y4W6	AFG3-like protein 2	AFG3L2	823	Color2 [DarkGray]	1	4					4	4	4	5	5	5	88.583	0	28.995	26420000	4	1.67306	1.59857	1.6278	1.57532	1.56666	1.71385	1.7511	1.55804	1.74916	NaN
	0.213436	-0.0534267	P61981	P61981	14-3-3 protein gamma;14-3-3 protein gamma, N-terminally processed	YWHAG	416	Color2 [DarkGray]	1	4					1	1	1	3.6	3.6	3.6	28.302	0	14.099	5798600	1	-1.93775	-1.7924	-1.89401	-1.79638	-1.84225	-1.7008	-1.90401	-1.91276	-1.64712	NaN
	0.17071	-0.0538581	Q96I59	Q96I59	Probable asparagine--tRNA ligase, mitochondrial	NARS2	690	Color2 [DarkGray]	1	4					1	1	1	2.1	2.1	2.1	54.089	0.0099174	5.8863	0	1	-0.49528	-0.824575	-0.756841	-0.625389	-0.745106	-0.481958	-0.510767	-0.717094	-0.687261	NaN
	0.122774	-0.0547202	P52209	P52209	6-phosphogluconate dehydrogenase, decarboxylating	PGD	373	Color2 [DarkGray]	1	4					1	1	1	3.5	3.5	3.5	53.139	0	17.132	0	1	-3.47226	-3.36557	-3.32924	-2.93014	-3.2916	-3.20472	-3.35173	-3.05391	-3.59727	NaN
	0.717575	-0.0555617	A2RUC4	A2RUC4	tRNA wybutosine-synthesizing protein 5	TYW5	8	Color2 [DarkGray]	1	4					1	1	1	2.2	2.2	2.2	36.547	0.010345	5.9093	0	1	-0.259915	-0.241894	-0.246838	-0.23309	-0.487533	-0.187016	-0.162504	-0.155604	-0.263854	-1.44764
	0.275885	-0.0561679	P56182	P56182	Ribosomal RNA processing protein 1 homolog A	RRP1	393	Color2 [DarkGray]	1	4					1	1	1	2.2	2.2	2.2	52.839	0.010811	5.9423	10457000	1	0.726871	0.837294	0.74156	0.86949	0.835747	0.951667	0.890481	0.90682	0.676928	-0.519165
	0.115813	-0.0562	Q5CZC0	Q5CZC0	Fibrous sheath-interacting protein 2	FSIP2	547	Color2 [DarkGray]	1	4					1	1	1	0.3	0.3	0.3	780.6	0.011096	5.797	0	1	-3.67716	-3.92604	-3.76883	-3.7976	-3.85768	-3.75572	-3.5053	-3.65394	-4.04419	NaN
	0.224299	-0.0565071	P16615	P16615	Sarcoplasmic/endoplasmic reticulum calcium ATPase 2	ATP2A2	226	Color2 [DarkGray]	1	4					3	3	2	3.2	3.2	1.7	114.76	0	24.669	22244000	3	0.394212	0.695745	0.646565	0.700185	0.6719	0.527781	0.640488	0.579198	0.686357	NaN
	0.0788877	-0.0579157	Q96I24;Q96AE4	Q96I24;Q96AE4	Far upstream element-binding protein 3;Far upstream element-binding protein 1	FUBP3;FUBP1	675	Color2 [DarkGray]	1	4					1	1	1	1.6	1.6	1.6	61.64	0.010582	5.9274	0	1	-2.38977	-2.10162	-2.05106	-2.17499	-2.36812	-2.24676	-2.35417	-2.36427	-1.65026	NaN
	0.391301	-0.0582438	Q9BVP2	Q9BVP2	Guanine nucleotide-binding protein-like 3	GNL3	724	Color2 [DarkGray]	1	4					1	1	1	2.9	2.9	2.9	61.992	0.0047962	6.3575	4099600	1	-1.02248	-1.04976	-1.11812	-1.07869	-1.19004	-1.12123	-0.893775	-1.07039	-1.05147	NaN
	0.235687	-0.0582927	Q9NPC7	Q9NPC7	Myoneurin	MYNN	762	Color2 [DarkGray]	1	4					1	1	1	3.1	3.1	3.1	68.681	0.011494	5.9857	9322500	1	-0.461199	-0.628383	-0.539732	-0.525906	-0.768221	-0.386329	-0.540908	-0.594655	-0.318871	NaN
	0.0836468	-0.0600033	Q9H5Q4	Q9H5Q4	Dimethyladenosine transferase 2, mitochondrial	TFB2M	746	Color2 [DarkGray]	1	4					1	1	1	2	2	2	45.348	0.0096339	5.9893	4504400	1	-2.25702	-1.90504	-1.90437	-2.02714	-2.17192	-1.72973	-2.06977	-2.28697	-1.52967	NaN
	0.125864	-0.0602719	Q13133;P55055	Q13133;P55055	Oxysterols receptor LXR-alpha;Oxysterols receptor LXR-beta	NR1H3;NR1H2	386	Color2 [DarkGray]	1	4					1	1	1	3.6	3.6	3.6	50.395	0.0048193	6.3739	3079700	1	-2.37194	-2.10177	-2.20444	-2.38414	-2.45549	-2.03565	-2.14606	-2.44653	-1.90474	NaN
	0.331975	-0.0608877	Q96EY7	Q96EY7	Pentatricopeptide repeat domain-containing protein 3, mitochondrial	PTCD3	685	Color2 [DarkGray]	1	4					1	1	1	2.3	2.3	2.3	78.549	0.010267	6.051	11220000	1	0.501034	0.359029	0.404928	0.376552	0.168326	0.60077	0.442769	0.399016	0.605868	-0.85273
	0.173759	-0.0618057	P52272	P52272	Heterogeneous nuclear ribonucleoprotein M	HNRNPM	374	Color2 [DarkGray]	1	4					3	3	3	6	6	6	77.515	0	18.466	37415000	3	0.910666	0.574053	0.666791	0.936976	0.726032	0.633018	0.877666	0.59953	0.859732	NaN
	0.246264	-0.0620193	P28838	P28838	Cytosol aminopeptidase	LAP3	286	Color2 [DarkGray]	1	4					2	2	2	4.2	4.2	4.2	56.166	0	26.379	21644000	2	0.785481	0.78228	0.780155	0.775858	0.634163	0.808305	0.911315	0.648801	0.973858	-0.82306
	0.198852	-0.0623401	P56192	P56192	Methionine--tRNA ligase, cytoplasmic	MARS	394	Color2 [DarkGray]	1	4					1	1	1	0.9	0.9	0.9	101.11	0.010687	5.8375	5358500	1	-1.03046	-0.971286	-0.994525	-0.973925	-0.885821	-1.14644	-0.973336	-1.12231	-0.713604	NaN
	0.199163	-0.0630191	P17987	P17987	T-complex protein 1 subunit alpha	TCP1	231	Color2 [DarkGray]	1	4					2	2	2	5	5	5	60.343	0	12.685	6777400	2	-1.10604	-1.46018	-1.47544	-1.30364	-1.62659	-0.756914	-1.31727	-1.26841	-1.26692	NaN
	0.312832	-0.0637197	P18858	P18858	DNA ligase 1	LIG1	237	Color2 [DarkGray]	1	4					2	2	2	2.1	2.1	2.1	101.73	0	14.087	27000000	2	1.34357	1.21686	1.28925	1.27914	1.22936	1.52955	1.20009	1.39659	1.44416	0.374804
	0.257805	-0.0637954	O75390	O75390	Citrate synthase, mitochondrial	CS	111	Color2 [DarkGray]	1	4					3	3	3	6.4	6.4	6.4	51.712	0	29.701	280230000	5	3.94567	3.64255	3.74465	3.75194	3.62156	3.76627	3.86796	3.7591	3.89719	0.339448
	0.562481	-0.0642913	O75643	O75643	U5 small nuclear ribonucleoprotein 200 kDa helicase	SNRNP200	117	Color2 [DarkGray]	1	4					3	3	3	1.4	1.4	1.4	244.5	0	18.059	12929000	3	1.74043	1.67055	1.77563	1.79064	1.69248	1.56409	1.73148	1.86882	1.77917	0.0257215
	0.448635	-0.0647615	Q9UI95	Q9UI95	Mitotic spindle assembly checkpoint protein MAD2B	MAD2L2	799	Color2 [DarkGray]	1	4					1	1	1	6.6	6.6	6.6	24.334	0.0068493	6.2443	94269000	1	0.655726	0.636928	0.65042	0.677275	0.48757	0.601481	0.813326	0.600002	0.72403	-0.877782
	0.181651	-0.0654662	P24386	P24386	Rab proteins geranylgeranyltransferase component A 1	CHM	263	Color2 [DarkGray]	1	4					1	1	1	2.1	2.1	2.1	73.475	0.010724	5.7878	276990000	1	2.58032	2.28297	2.52511	2.41862	2.51935	2.51224	2.71095	2.51716	2.35669	0.95412
	0.120364	-0.0658143	Q5SSJ5	Q5SSJ5	Heterochromatin protein 1-binding protein 3	HP1BP3	554	Color2 [DarkGray]	1	4					1	1	1	1.4	1.4	1.4	61.206	0.011065	5.7956	4837800	1	-2.28212	-2.21969	-2.19549	-2.0238	-2.37474	-2.12618	-2.36547	-2.36326	-1.77113	NaN
	0.153072	-0.0659132	P11310	P11310	Medium-chain specific acyl-CoA dehydrogenase, mitochondrial	ACADM	195	Color2 [DarkGray]	1	4					6	6	6	13.1	13.1	13.1	46.588	0	70.095	268270000	8	4.68001	4.52962	4.49058	4.59318	4.39883	4.64292	4.77511	4.33254	4.79031	-0.45259
	0.121215	-0.066095	P12273	P12273	Prolactin-inducible protein	PIP	202	Color2 [DarkGray]	1	4					2	2	2	15.8	15.8	15.8	16.572	0	11.816	42556000	2	1.9138	2.01449	2.22345	1.87908	2.50308	2.13092	2.45111	2.04931	1.84961	-0.173423
	0.191527	-0.0662292	Q9Y2S7	Q9Y2S7	Polymerase delta-interacting protein 2	POLDIP2	814	Color2 [DarkGray]	1	4					1	1	1	3.3	3.3	3.3	42.033	0.0065217	6.1134	17698000	1	1.41284	1.43915	1.41307	1.46915	1.33729	1.48605	1.39945	1.31637	1.74791	-0.348522
	0.36629	-0.0665083	P51649	P51649	Succinate-semialdehyde dehydrogenase, mitochondrial	ALDH5A1	369	Color2 [DarkGray]	1	4					2	2	2	3.6	3.6	3.6	57.214	0	22.451	18646000	2	2.74026	2.76383	2.73243	2.80698	2.64986	2.86242	2.89107	2.6615	2.88347	0.897078
	0.253127	-0.0666488	P05165	P05165	Propionyl-CoA carboxylase alpha chain, mitochondrial	PCCA	159	Color2 [DarkGray]	1	4					13	13	13	20.2	20.2	20.2	80.058	0	323.31	6294900000	35	7.14457	6.94862	7.05617	7.07854	7.12212	7.13542	7.24915	7.1497	6.95046	3.03645
	0.240537	-0.0676702	Q9Y2Z4	Q9Y2Z4	Tyrosine--tRNA ligase, mitochondrial	YARS2	815	Color2 [DarkGray]	1	4					1	1	1	4.4	4.4	4.4	53.198	0.0067873	6.2083	13315000	2	-0.749986	-0.920869	-0.918757	-0.666494	-0.81685	-0.704593	-0.70491	-0.986199	-0.695492	NaN
	0.45848	-0.0680774	Q92797	Q92797	Symplekin	SYMPK	667	Color2 [DarkGray]	1	4					1	1	1	1.3	1.3	1.3	141.15	0	32.318	6077500	1	-2.14069	-2.0596	-2.1148	-2.11187	-2.35914	-2.25218	-2.12002	-2.06909	-1.92174	NaN
	0.264958	-0.0700569	P14410	P14410	Sucrase-isomaltase, intestinal;Sucrase;Isomaltase	SI	212	Color2 [DarkGray]	1	4					1	1	1	0.7	0.7	0.7	209.45	0.010782	5.7888	1279200	1	-2.5045	-2.1876	-2.38181	-2.52948	-2.45437	-2.78862	-2.18853	-2.36013	-2.31507	NaN
	0.194844	-0.0705328	P53677	P53677	AP-3 complex subunit mu-2	AP3M2	383	Color2 [DarkGray]	1	4					1	1	1	1.7	1.7	1.7	46.977	0.010127	5.7791	0	1	-1.92138	-1.47979	-1.64838	-1.58102	-1.81494	-1.58834	-1.71126	-1.53188	-1.59482	NaN
	0.117662	-0.0707521	Q9BTX1	Q9BTX1	Nucleoporin NDC1	NDC1	720	Color2 [DarkGray]	1	4					1	1	1	1.5	1.5	1.5	76.304	0.0066372	6.1368	0	1	-3.03432	-3.48692	-2.93196	-2.99453	-2.70668	-2.67265	-2.88631	-3.34537	-3.00926	NaN
	0.327004	-0.0716289	P25705	P25705	ATP synthase subunit alpha, mitochondrial	ATP5A1	270	Color2 [DarkGray]	1	4					6	6	6	13.6	13.6	13.6	59.75	0	219.23	329880000	8	4.06178	3.92038	3.92068	3.98684	3.91548	3.94827	4.08118	3.89034	4.14621	0.767647
	0.253327	-0.0716645	Q8IYH5	Q8IYH5	ZZ-type zinc finger-containing protein 3	ZZZ3	622	Color2 [DarkGray]	1	4					1	1	1	0.9	0.9	0.9	102.02	0.010274	5.9067	0	1	0.484251	0.538312	0.578161	0.509988	0.501985	0.612456	0.637644	0.402438	0.775635	NaN
	0.195376	-0.0717239	P04181	P04181	Ornithine aminotransferase, mitochondrial;Ornithine aminotransferase, hepatic form;Ornithine aminotransferase, renal form	OAT	149	Color2 [DarkGray]	1	4					1	1	1	2.3	2.3	2.3	48.534	0.010444	5.7828	6163100	1	-0.825233	-1.25397	-1.23393	-1.14712	-1.18765	-0.900862	-1.00092	-1.06673	-1.03032	NaN
	0.527698	-0.0723448	P05166	P05166	Propionyl-CoA carboxylase beta chain, mitochondrial	PCCB	160	Color2 [DarkGray]	1	4					1	1	1	2.8	2.8	2.8	58.215	0.010221	5.9046	8360200	1	-0.161336	-0.341277	-0.190005	-0.253006	-0.235613	-0.089262	-0.1725	-0.189325	-0.113758	-0.834947
	0.195871	-0.0724204	P22570	P22570	NADPH:adrenodoxin oxidoreductase, mitochondrial	FDXR	251	Color2 [DarkGray]	1	4					1	1	1	1.4	1.4	1.4	53.836	0.010903	5.8514	29963000	1	1.62101	1.25755	1.41772	1.4165	1.22696	1.47602	1.63267	1.31786	1.56301	NaN
	0.321161	-0.0731522	Q7L014	Q7L014	Probable ATP-dependent RNA helicase DDX46	DDX46	592	Color2 [DarkGray]	1	4					1	1	1	0.8	0.8	0.8	117.36	0	12.424	17173000	1	1.64035	1.52214	1.63696	1.7008	1.47425	1.56114	1.58764	1.84288	1.58838	NaN
	0.172226	-0.0732778	Q86TM6	Q86TM6	E3 ubiquitin-protein ligase synoviolin	SYVN1	607	Color2 [DarkGray]	1	4					1	1	1	1.8	1.8	1.8	67.684	0.0098361	5.8828	0	1	-0.7096	-1.1912	-1.08876	-1.1338	-1.16141	-0.828358	-0.826576	-1.05154	-0.891611	NaN
	0.751442	-0.0736965	P36776	P36776	Lon protease homolog, mitochondrial	LONP1	315	Color2 [DarkGray]	1	4					4	4	4	5	5	5	106.49	0	29.054	101690000	5	3.41577	3.34098	3.30303	3.32762	3.16567	3.41054	3.45591	3.36589	3.45906	0.676167
	0.345521	-0.0751886	P11177	P11177	Pyruvate dehydrogenase E1 component subunit beta, mitochondrial	PDHB	193	Color2 [DarkGray]	1	4					3	3	3	7.2	7.2	7.2	39.233	0	17.76	135640000	3	3.76393	3.62906	3.71214	3.68272	3.52774	3.67734	3.90854	3.62879	3.79337	0.675449
	0.254516	-0.0752201	Q9BPX3	Q9BPX3	Condensin complex subunit 3	NCAPG	714	Color2 [DarkGray]	1	4					1	1	1	1.2	1.2	1.2	114.33	0.010819	5.8437	3155500	1	-0.738954	-0.899183	-0.584962	-0.600806	-0.778479	-0.893703	-0.60696	-0.813787	-0.576693	NaN
	0.299197	-0.0755463	P50990	P50990	T-complex protein 1 subunit theta	CCT8	362	Color2 [DarkGray]	1	4					2	2	2	3.8	3.8	3.8	59.62	0	28.258	21333000	2	0.519645	0.408351	0.470704	0.5673	0.317895	0.304145	0.573582	0.359542	0.692214	NaN
	0.221972	-0.0755631	P35637	P35637	RNA-binding protein FUS	FUS	311	Color2 [DarkGray]	1	4					1	1	1	3	3	3	53.425	0	6.8348	10967000	3	2.67153	2.66095	2.39338	2.68196	2.47709	2.52708	2.4722	2.67585	2.80451	0.863091
	0.0919892	-0.0757437	Q5VSP4;P31025	Q5VSP4;P31025	Putative lipocalin 1-like protein 1;Lipocalin-1	LCN1P1;LCN1	296	Color2 [DarkGray]	1	4					1	1	1	6.8	6.8	6.8	17.918	0	63.675	21240000	1	-0.397304	-0.770736	0.0325398	-1.13739	-0.776608	-0.891376	-0.330927	0.0217085	-0.59905	NaN
	0.126896	-0.0786743	Q00535	Q00535	Cyclin-dependent-like kinase 5	CDK5	454	Color2 [DarkGray]	1	4					2	1	1	6.5	3.8	3.8	33.304	0	11.791	9414500	1	-1.63021	-1.35537	-1.47415	-1.51994	-1.49739	-1.46052	-1.41808	-1.77138	-1.03425	NaN
	0.28525	-0.0787315	P40937	P40937	Replication factor C subunit 5	RFC5	323	Color2 [DarkGray]	1	4					1	1	1	2.6	2.6	2.6	38.496	0	24.309	5685200	1	-0.980884	-1.21391	-1.20632	-1.09752	-1.12654	-1.1623	-0.917336	-1.04996	-1.19762	NaN
	0.706158	-0.0799351	P26641	P26641	Elongation factor 1-gamma	EEF1G	279	Color2 [DarkGray]	1	4					1	1	1	2.3	2.3	2.3	50.118	0	12.616	4387200	1	-0.869246	-0.925588	-0.876585	-0.891898	-0.964138	-0.829202	-0.885028	-0.827214	-0.719372	NaN
	0.920492	-0.080135	P16157	P16157	Ankyrin-1	ANK1	222	Color2 [DarkGray]	1	4					2	2	2	1.7	1.7	1.7	206.26	0	11.679	669200000	2	0.211657	0.339259	0.23627	-0.0288639	0.00579023	-0.161963	0.321413	0.346444	0.359735	NaN
	0.70844	-0.0802978	Q71F23	Q71F23	Centromere protein U	CENPU	589	Color2 [DarkGray]	1	4					1	1	1	5.7	5.7	5.7	47.521	0.01072	5.8387	259030000	1	-0.122813	-0.178763	-0.0311036	-0.204763	-0.123016	-0.134345	0.024941	-0.0711393	-0.0455885	NaN
	0.224907	-0.0804106	P52292	P52292	Importin subunit alpha-1	KPNA2	375	Color2 [DarkGray]	1	4					1	1	1	1.3	1.3	1.3	57.861	0	6.5905	0	1	-2.28121	-2.39336	-2.11889	-1.94976	-2.41836	-2.26182	-2.39347	-2.16088	-1.99788	NaN
	0.269444	-0.0812229	Q9NRL2	Q9NRL2	Bromodomain adjacent to zinc finger domain protein 1A	BAZ1A	767	Color2 [DarkGray]	1	4					1	1	1	0.6	0.6	0.6	178.7	0.010363	5.9097	166570000	1	4.70784	4.67371	4.66066	4.67023	4.6392	4.83418	4.81857	4.93534	4.53198	2.56108
	0.405036	-0.0828218	Q96C36	Q96C36	Pyrroline-5-carboxylate reductase 2	PYCR2	677	Color2 [DarkGray]	1	4					1	1	1	5	5	5	33.637	0.010084	5.8985	22448000	1	0.840313	0.882512	0.917431	0.964656	0.933471	1.056	1.07481	0.798948	1.01496	NaN
	0.358017	-0.0831391	P24752	P24752	Acetyl-CoA acetyltransferase, mitochondrial	ACAT1	265	Color2 [DarkGray]	1	4					4	4	4	9.4	9.4	9.4	45.199	0	24.434	86400000	4	2.51717	2.59111	2.48141	2.5164	2.26244	2.64508	2.61334	2.45497	2.77081	-0.796105
	0.289865	-0.0837367	Q5JS54	Q5JS54	Proteasome assembly chaperone 4	PSMG4	550	Color2 [DarkGray]	1	4					1	1	1	7.3	7.3	7.3	13.775	0	7.1541	329460000	1	5.1707	5.21658	5.03952	4.55166	4.86718	4.56908	5.018	5.3249	5.33511	3.2491
	0.228037	-0.0838321	Q9H114	Q9H114	Cystatin-like 1	CSTL1	739	Color2 [DarkGray]	1	4					1	1	1	11	11	11	16.989	0.010121	6.0294	186980000	1	2.00807	1.92954	2.21746	2.04599	2.10648	1.9945	2.34596	2.11263	1.94797	0.503544
	0.417411	-0.0888453	P40939	P40939	Trifunctional enzyme subunit alpha, mitochondrial;Long-chain enoyl-CoA hydratase;Long chain 3-hydroxyacyl-CoA dehydrogenase	HADHA	325	Color2 [DarkGray]	1	4					4	4	4	7.9	7.9	7.9	82.999	0	95.643	181210000	5	4.29673	4.09357	4.1865	4.18144	4.08238	4.26614	4.35193	4.14304	4.34836	0.654605
	0.0743053	-0.0893141	Q01518	Q01518	Adenylyl cyclase-associated protein 1	CAP1	460	Color2 [DarkGray]	1	4					1	1	1	2.3	2.3	2.3	51.901	0.0098619	6.0142	0	1	-1.15437	-1.35131	-0.835612	-1.29889	-1.16366	-0.944833	-1.61724	-0.277435	-1.17867	-1.27069
	0.984065	-0.0896095	P13639	P13639	Elongation factor 2	EEF2	207	Color2 [DarkGray]	1	4					5	5	4	7.9	7.9	6.3	95.337	0	38.379	69586000	4	2.7389	2.68823	2.78699	2.86843	2.64423	2.83083	2.85392	2.76441	2.8646	0.654229
	0.165856	-0.0902646	Q9UKT4	Q9UKT4	F-box only protein 5	FBXO5	803	Color2 [DarkGray]	1	4					1	1	1	2.2	2.2	2.2	50.146	0	7.4286	55424000	1	0.570262	0.727807	0.407733	0.101468	0.197055	-0.253478	0.70032	0.323073	0.953203	NaN
	1.28135	-0.0903298	P78527	P78527	DNA-dependent protein kinase catalytic subunit	PRKDC	446	Color2 [DarkGray]	1	4					9	9	9	2	2	2	469.08	0	80.858	135550000	9	3.33459	3.39878	3.39281	3.43644	3.30484	3.33063	3.43184	3.51672	3.44861	-0.237444
	0.250004	-0.0916948	Q6YN16	Q6YN16	Hydroxysteroid dehydrogenase-like protein 2	HSDL2	583	Color2 [DarkGray]	1	4					2	2	2	6.5	6.5	6.5	45.394	0	12.273	8868000	2	-0.0163269	-0.162634	-0.254969	-0.0506048	-0.241753	0.020627	0.0899062	-0.307618	0.0588665	NaN
	0.201811	-0.0917149	P29965	P29965	CD40 ligand;CD40 ligand, membrane form;CD40 ligand, soluble form	CD40LG	290	Color2 [DarkGray]	1	4					1	1	1	3.1	3.1	3.1	29.273	0.010714	5.9356	6051900	1	-2.18092	-2.38037	-2.28196	-2.26277	-2.2715	-2.16103	-2.42971	-2.26626	-1.87213	NaN
	0.524697	-0.0924215	Q8TDM6	Q8TDM6	Disks large homolog 5	DLG5	645	Color2 [DarkGray]	1	4					1	1	1	0.5	0.5	0.5	213.87	0.009901	5.8848	16545000	1	1.94738	1.90866	1.77141	1.40124	1.61637	1.36428	1.8743	1.962	2.06842	-0.17764
	0.679035	-0.093332	Q99832	Q99832	T-complex protein 1 subunit eta	CCT7	709	Color2 [DarkGray]	1	4					1	1	1	1.3	1.3	1.3	59.366	0.0064516	6.1024	0	1	0.443632	0.57388	0.585458	0.542707	0.376581	0.533998	0.549916	0.635417	0.697634	NaN
	1.01726	-0.0933971	REV__Q9UKV3;P35579	REV__Q9UKV3;P35579	Myosin-9	MYH9	310	Color2 [DarkGray]	1	4					1	1	1	0.4	0.4	0.4	151.86	0.011364	5.98	49199000	1	-0.15633	-0.10673	-0.15315	0.0549622	-0.0210843	-0.0146294	-0.0816588	-0.0889158	0.0345554	NaN
	0.57874	-0.0935431	P49748	P49748	Very long-chain specific acyl-CoA dehydrogenase, mitochondrial	ACADVL	356	Color2 [DarkGray]	1	4					5	5	5	10.4	10.4	10.4	70.389	0	52.861	132370000	6	3.87368	3.79213	3.7848	3.79412	3.68962	3.90441	3.99087	3.77924	3.96112	0.173568
	0.422825	-0.0945231	P21964	P21964	Catechol O-methyltransferase	COMT	245	Color2 [DarkGray]	1	4					1	1	1	5.5	5.5	5.5	30.037	0.0097087	5.9947	0	1	-1.68503	-1.71517	-1.79653	-1.69094	-1.75768	-1.62118	-1.54048	-1.81621	-1.55646	NaN
	0.423832	-0.0948242	Q9Y6N5	Q9Y6N5	Sulfide:quinone oxidoreductase, mitochondrial	SQRDL	828	Color2 [DarkGray]	1	4					1	1	1	2	2	2	49.96	0	6.9975	15965000	1	1.17464	0.869938	1.08434	1.0636	1.02954	1.12289	1.1501	1.18399	1.0793	NaN
	1.25738	-0.0959508	P62318	P62318	Small nuclear ribonucleoprotein Sm D3	SNRPD3	424	Color2 [DarkGray]	1	4					1	1	1	7.1	7.1	7.1	13.916	0.010191	5.78	2144700	1	-1.0516	-1.03482	-0.980241	-1.02058	-1.10517	-0.883945	-0.869218	-0.958644	-0.950954	NaN
	0.248448	-0.0963128	Q8N442	Q8N442	Translation factor GUF1, mitochondrial	GUF1	632	Color2 [DarkGray]	1	4					1	1	1	3.3	3.3	3.3	74.327	0.011283	5.8019	2938100	1	-2.33573	-2.49575	-2.39434	-2.10707	-2.41888	-2.41575	-2.03769	-2.53654	-2.36265	NaN
	0.428264	-0.0967096	P23368;Q16798	P23368;Q16798	NAD-dependent malic enzyme, mitochondrial;NADP-dependent malic enzyme, mitochondrial	ME2;ME3	255	Color2 [DarkGray]	1	4					1	1	1	1.5	1.5	1.5	65.443	0	6.4905	8133200	1	-0.593788	-0.698709	-0.625907	-0.479355	-0.678775	-0.568472	-0.638357	-0.629865	-0.360054	NaN
	0.741044	-0.0969083	Q02252	Q02252	Methylmalonate-semialdehyde dehydrogenase [acylating], mitochondrial	ALDH6A1	464	Color2 [DarkGray]	1	4					2	2	2	3.9	3.9	3.9	57.839	0	13.018	5939400	2	1.28612	1.17048	1.09369	1.05698	1.0253	1.24624	1.28554	1.24041	1.31506	-1.02235
	0.816252	-0.0973641	O00567	O00567	Nucleolar protein 56	NOP56	75	Color2 [DarkGray]	1	4					1	1	1	1.5	1.5	1.5	66.049	0.010373	6.0624	4142200	2	-0.0602779	-0.00774288	-0.0269303	0.161006	-0.0442653	0.071002	0.168227	0.0381365	-0.00922203	NaN
	0.844895	-0.0974455	P53618	P53618	Coatomer subunit beta	COPB1	381	Color2 [DarkGray]	1	4					1	1	1	1.9	1.9	1.9	107.14	0.0048309	6.3745	9945800	1	0.725396	0.570215	0.623881	0.708735	0.573583	0.700991	0.718489	0.700551	0.792789	NaN
	0.598704	-0.0982666	Q5JTZ9	Q5JTZ9	Alanine--tRNA ligase, mitochondrial	AARS2	552	Color2 [DarkGray]	1	4					4	4	4	5	5	5	107.34	0	25.484	24586000	4	0.999489	0.773824	0.808856	0.823469	0.639157	0.990509	0.98281	0.915288	0.97887	NaN
	0.784322	-0.100183	P20700	P20700	Lamin-B1	LMNB1	240	Color2 [DarkGray]	1	4					1	1	1	1.7	1.7	1.7	66.408	0.011173	5.7992	16179000	1	1.66587	1.76307	1.83741	1.84713	1.85884	1.65252	1.85583	1.80062	1.91045	0.204312
	0.685833	-0.103593	O94818	O94818	Nucleolar protein 4	NOL4	124	Color2 [DarkGray]	1	4					1	1	1	2	2	2	71.356	0.010681	5.7869	421560000	1	1.17449	1.24663	1.16194	1.01511	1.17135	0.573602	1.39111	1.32597	1.17676	-0.488758
	0.35183	-0.103712	Q9Y490	Q9Y490	Talin-1	TLN1	821	Color2 [DarkGray]	1	4					2	2	2	0.8	0.8	0.8	269.76	0	12.29	11212000	3	0.810458	0.713855	0.845558	0.805934	0.654088	0.662787	0.683793	0.91308	1.08414	NaN
	0.286857	-0.103818	Q05519	Q05519	Serine/arginine-rich splicing factor 11	SRSF11	470	Color2 [DarkGray]	1	4					1	1	1	3.5	3.5	3.5	53.542	0	6.9511	37879000	1	1.6232	1.50139	1.58516	1.83412	1.72788	1.69035	1.74101	1.87834	1.40185	-0.382432
	0.132027	-0.10406	P36952	P36952	Serpin B5	SERPINB5	316	Color2 [DarkGray]	1	4					1	1	1	2.9	2.9	2.9	42.1	0	16.241	0	1	-3.92888	-3.24678	-3.91676	-3.91316	NaN	-1.95674	-3.94727	-3.33902	-3.49395	NaN
	0.253051	-0.104338	P50213	P50213	Isocitrate dehydrogenase [NAD] subunit alpha, mitochondrial	IDH3A	359	Color2 [DarkGray]	1	4					1	1	1	2.7	2.7	2.7	39.591	0.0025063	6.4475	56509000	1	-0.218509	-0.403075	-0.534808	-0.358164	-0.503747	-0.282656	-0.132741	-0.551735	-0.1589	NaN
	0.491733	-0.106184	Q12959	Q12959	Disks large homolog 1	DLG1	489	Color2 [DarkGray]	1	4					1	1	1	1.3	1.3	1.3	100.45	0.010582	5.7855	0	1	-3.89091	-4.1136	-4.09282	-3.80439	-3.58201	-3.61127	-3.9245	-3.82018	-4.03409	NaN
	0.403027	-0.106719	Q969V4	Q969V4	Tektin-1	TEKT1	672	Color2 [DarkGray]	1	4					1	1	1	2.9	2.9	2.9	48.283	0.010376	5.7823	0	1	-0.911332	-1.21192	-1.16488	-0.730364	-1.08242	-1.01659	-0.916152	-1.11309	-0.938728	NaN
	0.306594	-0.107495	Q96GC5	Q96GC5	39S ribosomal protein L48, mitochondrial	MRPL48	686	Color2 [DarkGray]	1	4					1	1	1	5.2	5.2	5.2	23.934	0	6.4642	7476200	1	0.530257	0.397449	0.264637	0.377036	0.312836	0.456861	0.596673	0.266006	0.652148	-1.23014
	0.332303	-0.108134	Q9BZE1	Q9BZE1	39S ribosomal protein L37, mitochondrial	MRPL37	730	Color2 [DarkGray]	1	4					1	1	1	4	4	4	48.117	0	23.708	20513000	1	0.525375	0.256276	0.206046	0.402182	0.196982	0.448118	0.567194	0.263699	0.481206	NaN
	0.40633	-0.108213	Q9NP81	Q9NP81	Serine--tRNA ligase, mitochondrial	SARS2	761	Color2 [DarkGray]	1	4					2	2	2	4.2	4.2	4.2	58.282	0	12.414	22280000	2	0.944272	0.810318	0.870382	0.836805	0.812375	0.91846	0.991389	0.795448	1.16278	NaN
	0.682236	-0.109822	Q9Y2H2	Q9Y2H2	Phosphatidylinositide phosphatase SAC2	INPP5F	813	Color2 [DarkGray]	1	4					1	1	1	1.8	1.8	1.8	128.41	0.010526	5.9232	0	3	0.917685	0.851582	1.01854	0.899989	0.924345	0.988203	0.961232	1.0113	1.14475	NaN
	0.523932	-0.111108	P22307	P22307	Non-specific lipid-transfer protein	SCP2	249	Color2 [DarkGray]	1	4					2	2	2	3.1	3.1	3.1	58.993	0	15.184	11316000	2	0.710002	0.837774	0.738192	0.710736	0.634595	0.713241	0.724394	1.01809	0.876806	NaN
	0.727867	-0.113015	P11142	P11142	Heat shock cognate 71 kDa protein	HSPA8	191	Color2 [DarkGray]	1	4					1	1	1	1.4	1.4	1.4	70.897	0	25.132	26310000	2	1.30143	1.20834	1.31563	1.36915	1.31833	1.18146	1.43218	1.26458	1.46769	NaN
	0.264928	-0.113236	P36542	P36542	ATP synthase subunit gamma, mitochondrial	ATP5C1	313	Color2 [DarkGray]	1	4					1	1	1	3.7	3.7	3.7	32.996	0	15.755	6800200	1	-1.36453	-1.29212	-1.19011	-1.25786	-1.2099	-1.14405	-1.12156	-1.47209	-0.913403	NaN
	0.103237	-0.113859	Q14CX7	Q14CX7	N-alpha-acetyltransferase 25, NatB auxiliary subunit	NAA25	511	Color2 [DarkGray]	1	4					1	1	1	1.6	1.6	1.6	112.29	0.010283	5.781	45026000	1	-0.187214	0.251598	0.164305	-0.664032	-0.298585	1.52118	-0.0912414	0.930035	-0.268527	-0.844807
	0.969696	-0.114189	Q9BZH6	Q9BZH6	WD repeat-containing protein 11	WDR11	731	Color2 [DarkGray]	1	4					1	1	1	0.7	0.7	0.7	136.68	0.0097656	5.9989	462610000	2	3.28572	3.13391	3.17826	3.19648	3.15143	3.08239	3.369	3.31264	3.25881	-1.40992
	0.673839	-0.114289	O43615	O43615	Mitochondrial import inner membrane translocase subunit TIM44	TIMM44	92	Color2 [DarkGray]	1	4					3	3	3	6.9	6.9	6.9	51.355	0	19.27	19094000	3	0.00956154	0.150982	0.0373483	0.150874	0.0369678	0.201397	0.17027	0.0752468	0.295242	NaN
	0.403228	-0.115058	Q6U736	Q6U736	Opsin-5	OPN5	577	Color2 [DarkGray]	1	4					1	1	1	5.4	5.4	5.4	39.726	0.011396	5.8052	0	1	-3.61867	-4.00816	-3.72367	-3.66564	-3.96579	-3.82822	-3.67153	-3.72379	-3.61001	NaN
	0.980334	-0.115922	O14529	O14529	Homeobox protein cut-like 2	CUX2	78	Color2 [DarkGray]	1	4					1	1	1	1.1	1.1	1.1	161.68	0.0097442	5.7733	21979000	1	0.206598	0.193171	0.118542	0.358859	0.223068	0.32032	0.220232	0.381647	0.264196	-0.916405
	0.678556	-0.116322	P31930	P31930	Cytochrome b-c1 complex subunit 1, mitochondrial	UQCRC1	299	Color2 [DarkGray]	1	4					2	2	2	4.6	4.6	4.6	52.645	0	27.298	41831000	2	0.956756	0.700162	0.794241	0.878032	0.695519	0.807343	0.912382	0.975803	0.91194	-0.75572
	0.256374	-0.116426	Q7KZ85	Q7KZ85	Transcription elongation factor SPT6	SUPT6H	591	Color2 [DarkGray]	1	4					1	1	1	0.8	0.8	0.8	199.07	0.010331	6.0603	0	1	-3.15275	-2.84034	-2.84163	-2.70193	-2.33736	-2.73535	-2.83386	-3.08148	-2.57011	NaN
	0.591051	-0.116537	Q68BL7	Q68BL7	Olfactomedin-like protein 2A	OLFML2A	565	Color2 [DarkGray]	1	4					1	1	1	1.2	1.2	1.2	73.054	0.011009	5.9524	60769000	2	2.96553	2.81019	2.8404	2.82361	2.73893	3.00928	3.00236	2.85381	3.10957	1.36534
	0.685021	-0.116823	Q2TAY7	Q2TAY7	WD40 repeat-containing protein SMU1;WD40 repeat-containing protein SMU1, N-terminally processed	SMU1	536	Color2 [DarkGray]	1	4					1	1	1	1.4	1.4	1.4	57.543	0.010733	5.9382	5372400	1	1.0539	1.10277	1.21426	1.26493	1.27661	1.10192	1.33615	1.25918	1.12607	-0.231615
	0.583526	-0.117047	P51841	P51841	Retinal guanylyl cyclase 2	GUCY2F	371	Color2 [DarkGray]	1	4					1	1	1	1.8	1.8	1.8	124.85	0	6.7885	81482000	1	1.74644	1.68717	1.66852	1.69693	1.74012	1.71134	1.80352	1.97389	1.67586	NaN
	1.44171	-0.119644	P62195	P62195	26S protease regulatory subunit 8	PSMC5	418	Color2 [DarkGray]	1	4					2	2	2	5.2	5.2	5.2	45.626	0	11.778	13252000	2	0.252209	0.222735	0.341045	0.38734	0.28978	0.298467	0.38519	0.420162	0.369568	-1.16751
	0.944897	-0.121153	Q4G176	Q4G176	Acyl-CoA synthetase family member 3, mitochondrial	ACSF3	541	Color2 [DarkGray]	1	4					2	2	2	4.2	4.2	4.2	64.129	0	11.743	9285200	2	0.782119	0.869468	0.789139	0.994767	0.712112	0.995674	0.996132	0.82912	0.978933	-1.49302
	0.780219	-0.122301	Q9HCM1	Q9HCM1	Uncharacterized protein KIAA1551	KIAA1551	756	Color2 [DarkGray]	1	4					1	1	1	1	1	1	194.86	0.009901	5.7764	5846900	1	0	0.00607872	-0.000929356	-0.0721483	-0.105437	0.0500031	0.0464234	0.0572624	0.268366	-1.06001
	0.547815	-0.122897	P48681	P48681	Nestin	NES	347	Color2 [DarkGray]	1	4					1	1	1	0.5	0.5	0.5	177.44	0.0097276	5.9968	0	1	-2.3738	-2.33841	-2.36357	-2.68851	-2.63566	-2.88181	-2.40339	-2.24196	-2.06174	NaN
	1.16404	-0.124196	P30048	P30048	Thioredoxin-dependent peroxide reductase, mitochondrial	PRDX3	293	Color2 [DarkGray]	1	4					3	3	3	11.7	11.7	11.7	27.692	0	19.049	34448000	3	2.58931	2.53685	2.65018	2.66228	2.56297	2.64363	2.76599	2.64164	2.7413	0.547182
	0.357637	-0.12752	P35249	P35249	Replication factor C subunit 4	RFC4	308	Color2 [DarkGray]	1	4					1	1	1	3	3	3	39.681	0.01006	6.0225	0	1	0.731769	0.750935	0.442558	0.431229	0.53248	0.329527	0.724267	0.605275	0.978277	-1.00192
	0.556015	-0.127702	Q92616	Q92616	Translational activator GCN1	GCN1L1	664	Color2 [DarkGray]	1	4					2	2	2	1	1	1	292.75	0	12.613	4320200	2	-0.710715	-0.755373	-0.891684	-0.888942	-0.987246	-0.813859	-0.48621	-0.747108	-0.741346	NaN
	0.71688	-0.128315	P14406	P14406	Cytochrome c oxidase subunit 7A2, mitochondrial	COX7A2	211	Color2 [DarkGray]	1	4					1	1	1	15.7	15.7	15.7	9.3959	0.011429	5.8057	37187000	1	1.87183	1.70464	1.75636	1.81981	2.01682	1.86354	1.84842	2.03607	1.83329	0.149672
	0.429597	-0.129187	P07900;Q58FG0	P07900;Q58FG0	Heat shock protein HSP 90-alpha;Putative heat shock protein HSP 90-alpha A5	HSP90AA1;HSP90AA5P	176	Color2 [DarkGray]	1	4					4	1	1	5.5	1.4	1.4	84.659	0.009375	5.8553	19183000	1	-0.111731	-0.255197	0.0949302	-0.176081	0.0704856	-0.157331	-0.1187	0.108193	0.12607	-0.970434
	0.931752	-0.130563	O15144	O15144	Actin-related protein 2/3 complex subunit 2	ARPC2	86	Color2 [DarkGray]	1	4					1	1	1	3	3	3	34.333	0	6.6049	8693600	1	-1.5814	-1.53467	-1.67126	-1.55465	-1.72832	-1.24271	-1.54779	-1.36972	-1.47813	NaN
	1.26722	-0.131818	O75439	O75439	Mitochondrial-processing peptidase subunit beta	PMPCB	112	Color2 [DarkGray]	1	4					4	4	4	10.4	10.4	10.4	54.366	0	87.321	59153000	5	2.94541	2.80891	2.8966	2.88267	2.80178	2.97327	2.97562	3.00113	3.06962	0.653407
	0.654995	-0.132683	Q9UKT5	Q9UKT5	F-box only protein 4	FBXO4	804	Color2 [DarkGray]	1	4					1	1	1	5.2	5.2	5.2	44.136	0.009772	5.8805	0	2	2.74932	2.47962	2.72408	2.67764	2.76774	2.74026	2.80818	2.72077	2.82211	-1.17685
	0.131558	-0.132879	D6REC4	D6REC4	Cilia- and flagella-associated protein 99	CFAP99	70	Color2 [DarkGray]	1	4					1	1	1	2.2	2.2	2.2	52.292	0.009434	5.8576	0	1	-1.69299	-1.73903	-1.78052	-1.83104	-1.22473	-2.04797	-1.38813	-2.32685	-1.09892	NaN
	0.334685	-0.134046	P36578	P36578	60S ribosomal protein L4	RPL4	314	Color2 [DarkGray]	1	4					2	2	2	4.9	4.9	4.9	47.697	0	12.663	67735000	2	1.99702	1.67875	1.73585	2.27506	1.74614	1.59563	1.88633	1.73764	2.18979	NaN
	0.236363	-0.135142	Q99536	Q99536	Synaptic vesicle membrane protein VAT-1 homolog	VAT1	705	Color2 [DarkGray]	1	4					1	1	1	4.1	4.1	4.1	41.92	0	6.6454	980310	1	-3.36672	-2.86314	-3.06941	-3.1343	-2.93414	-3.10822	-3.30287	-2.75282	-2.83815	NaN
	1.00196	-0.135206	P42704	P42704	Leucine-rich PPR motif-containing protein, mitochondrial	LRPPRC	331	Color2 [DarkGray]	1	4					5	5	5	2.9	2.9	2.9	157.9	0	30.655	219530000	5	4.7109	4.53718	4.52894	4.56886	4.47543	4.66602	4.76262	4.73324	4.68678	2.38118
	0.429138	-0.135673	Q9H845	Q9H845	Acyl-CoA dehydrogenase family member 9, mitochondrial	ACAD9	748	Color2 [DarkGray]	1	4					1	1	1	1.8	1.8	1.8	68.76	0	21.697	4660700	1	-1.3215	-1.1384	-1.09609	-1.06011	-1.28902	-1.19991	-0.985198	-1.27511	-0.888669	NaN
	1.52412	-0.141213	Q14186	Q14186	Transcription factor Dp-1	TFDP1	503	Color2 [DarkGray]	1	4					2	2	2	9	9	9	45.07	0	11.551	23029000	2	0.402996	0.407122	0.485919	0.304577	0.341206	0.585135	0.635978	0.523034	0.560663	NaN
	0.409479	-0.14224	Q99798	Q99798	Aconitate hydratase, mitochondrial	ACO2	708	Color2 [DarkGray]	1	4					2	2	2	4.4	4.4	4.4	85.424	0	12.032	4697000	2	0.171898	0.33797	0.38082	0.398589	0.25623	0.550756	0.433856	0.211388	0.672163	-1.01838
	0.631891	-0.144093	A8MTB9	A8MTB9	Carcinoembryonic antigen-related cell adhesion molecule 18	CEACAM18	20	Color2 [DarkGray]	1	4					1	1	1	4.2	4.2	4.2	43.32	0.011299	5.8021	16446000	1	-0.721065	-0.781093	-0.566603	-0.55434	-0.642292	-0.650572	-0.563702	-0.674854	-0.397925	NaN
	0.434275	-0.144846	Q32NC0	Q32NC0	UPF0711 protein C18orf21	C18orf21	538	Color2 [DarkGray]	1	4					1	1	1	4.5	4.5	4.5	24.826	0.0046948	6.316	1864700	2	-1.50442	-1.90764	-1.8173	-1.73553	-1.65129	-1.60677	-1.73401	-1.4793	-1.5815	NaN
	0.384777	-0.145771	Q12849	Q12849	G-rich sequence factor 1	GRSF1	487	Color2 [DarkGray]	1	4					2	2	2	6	6	6	53.126	0	115.65	9507900	2	-0.58465	-0.754432	-0.726606	-0.540236	-0.545828	-0.358098	-0.417238	-0.842531	-0.368606	NaN
	0.474602	-0.146375	P51398	P51398	28S ribosomal protein S29, mitochondrial	DAP3	366	Color2 [DarkGray]	1	4					1	1	1	2.8	2.8	2.8	45.566	0.011696	5.8141	2106600	1	-0.360835	-0.580379	-0.464303	-0.506759	-0.555727	-0.350093	-0.253918	-0.551473	-0.161001	NaN
	1.47632	-0.146414	P04406;O14556	P04406	Glyceraldehyde-3-phosphate dehydrogenase	GAPDH	152	Color2 [DarkGray]	1	4					5	5	5	16.4	16.4	16.4	36.053	0	31.287	538930000	6	4.06045	4.0587	4.00102	4.0203	4.19013	3.90404	4.26502	4.12329	4.1711	0.883114
	0.832756	-0.146527	A6NE01	A6NE01	Protein FAM186A	FAM186A	14	Color2 [DarkGray]	1	4					1	1	1	0.6	0.6	0.6	262.76	0.010554	5.7839	1009400000	1	3.7046	3.6952	3.92111	3.64094	3.83286	3.63441	3.85271	3.96907	3.93871	NaN
	0.560389	-0.147984	Q08J23	Q08J23	tRNA (cytosine(34)-C(5))-methyltransferase	NSUN2	481	Color2 [DarkGray]	1	4					1	1	1	2.5	2.5	2.5	86.47	0	6.9582	3945500	3	-1.483	-1.43584	-1.12947	-1.00795	-1.37283	-1.01511	-1.27318	-1.18744	-1.14373	NaN
	0.649721	-0.148123	Q6PI48	Q6PI48	Aspartate--tRNA ligase, mitochondrial	DARS2	573	Color2 [DarkGray]	1	4					2	2	2	2.9	2.9	2.9	73.562	0	12.647	6586700	2	0.194893	0.00923729	-0.133386	0.129014	0.0238175	0.156569	0.129407	0.25139	0.134316	NaN
	0.233423	-0.148696	P56377	P56377	AP-1 complex subunit sigma-2	AP1S2	395	Color2 [DarkGray]	1	4					1	1	1	7.6	7.6	7.6	18.615	0.010929	5.7931	0	1	-2.3022	-2.93192	-2.72146	-2.79661	-2.68035	-2.33586	-2.24751	-2.82056	-2.44142	NaN
	0.951268	-0.148855	Q96P44	Q96P44	Collagen alpha-1(XXI) chain	COL21A1	695	Color2 [DarkGray]	1	4					1	1	1	1.6	1.6	1.6	99.367	0.010753	5.8391	1237800000	3	3.47572	3.42134	3.50789	3.54083	3.64748	3.47741	3.5891	3.74776	3.51466	2.35497
	0.417454	-0.149482	P49189	P49189	4-trimethylaminobutyraldehyde dehydrogenase	ALDH9A1	349	Color2 [DarkGray]	1	4					1	1	1	2.8	2.8	2.8	53.801	0.0068182	6.2294	3081400	1	-0.862935	-1.29802	-1.05979	-0.784704	-1.07338	-0.720944	-0.89168	-1.08692	-0.793694	NaN
	0.310211	-0.150004	Q9BYD6	Q9BYD6	39S ribosomal protein L1, mitochondrial	MRPL1	728	Color2 [DarkGray]	1	4					1	1	1	3.1	3.1	3.1	36.908	0	7.9681	10737000	2	-0.0488405	-0.00563145	-0.0706334	0.0311766	-0.183211	0.204512	0.254508	-0.280582	0.350982	NaN
	0.273153	-0.152014	Q08554	Q08554	Desmocollin-1	DSC1	479	Color2 [DarkGray]	1	4					2	2	2	3.1	3.1	3.1	99.986	0	47.611	36073000	3	0.436435	0.215623	0.383103	-0.282663	0.29129	-0.786633	0.375367	0.204339	0.911496	NaN
	0.428979	-0.153812	Q6DT37	Q6DT37	Serine/threonine-protein kinase MRCK gamma	CDC42BPG	567	Color2 [DarkGray]	1	4					1	1	1	0.6	0.6	0.6	172.46	0.010187	5.9031	0	1	0.389668	0.654232	0.595029	0.159729	0.444396	-0.0459461	0.626779	0.519607	0.953979	-0.273855
	0.94008	-0.154351	Q9NRC6	Q9NRC6	Spectrin beta chain, non-erythrocytic 5	SPTBN5	766	Color2 [DarkGray]	1	4					1	1	1	0.5	0.5	0.5	416.75	0.01071	5.7877	15174000	1	-0.178129	-0.217795	-0.018949	-0.0403404	-0.00823832	0.0911722	0.00254869	-0.0576706	0.103302	NaN
	0.548223	-0.154526	P26599	P26599	Polypyrimidine tract-binding protein 1	PTBP1	277	Color2 [DarkGray]	1	4					2	2	1	4.5	4.5	2.1	57.221	0	11.696	15120000	1	0.934801	1.02203	1.02698	1.04053	0.915495	0.983013	1.09551	1.38039	0.971495	NaN
	0.3495	-0.15622	P82933	P82933	28S ribosomal protein S9, mitochondrial	MRPS9	450	Color2 [DarkGray]	1	4					1	1	1	3.3	3.3	3.3	45.834	0.011132	5.961	1873500	1	-1.03988	-1.17145	-1.20076	-1.14461	-1.22876	-0.758082	-0.886186	-1.32724	-0.730005	NaN
	0.613941	-0.156857	P34897	P34897	Serine hydroxymethyltransferase, mitochondrial	SHMT2	307	Color2 [DarkGray]	1	4					6	6	6	11.3	11.3	11.3	55.992	0	38.102	215420000	6	3.5118	3.26308	3.32985	3.41591	3.28168	3.44017	3.57668	3.35474	3.64389	-0.636789
	1.3068	-0.158196	Q569K4	Q569K4	Zinc finger protein 385B	ZNF385B	543	Color2 [DarkGray]	1	4					1	1	1	2.5	2.5	2.5	50.406	0.0098522	5.8832	2496400	1	-2.70943	-2.69444	-2.66368	-2.59303	-2.93267	-2.63343	-2.641	-2.47067	-2.48129	NaN
	0.463548	-0.158484	Q15031	Q15031	Probable leucine--tRNA ligase, mitochondrial	LARS2	512	Color2 [DarkGray]	1	4					4	4	4	4.8	4.8	4.8	101.97	0	38.284	43663000	4	1.88379	1.7895	1.80931	1.90889	1.8112	1.96902	2.09467	1.6989	2.16447	NaN
	0.822323	-0.159955	P23786	P23786	Carnitine O-palmitoyltransferase 2, mitochondrial	CPT2	262	Color2 [DarkGray]	1	4					1	1	1	1.2	1.2	1.2	73.776	0	18.267	8830700	2	-0.371518	-0.293067	-0.344614	-0.372543	-0.57936	-0.0765448	-0.0754809	-0.349916	-0.103936	NaN
	0.574066	-0.161878	P45880	P45880	Voltage-dependent anion-selective channel protein 2	VDAC2	336	Color2 [DarkGray]	1	4					4	4	4	12.6	12.6	12.6	31.566	0	24.706	96925000	4	2.73779	2.72393	2.73375	2.82171	2.80437	2.78457	3.0097	3.02836	2.64305	-1.38402
	1.36053	-0.163687	O15091	O15091	Mitochondrial ribonuclease P protein 3	KIAA0391	85	Color2 [DarkGray]	1	4					2	2	2	3.4	3.4	3.4	67.315	0	12.312	1526300	2	0.276032	0.119023	0.104084	0.0360556	0.147108	0.330867	0.323217	0.352763	0.314219	NaN
	0.618267	-0.164219	P04040	P04040	Catalase	CAT	145	Color2 [DarkGray]	1	4					1	1	1	3	3	3	59.755	0	66.863	36589000	1	1.73447	1.56358	1.61611	1.27618	1.57851	1.29174	1.961	1.85009	1.59573	NaN
	0.455689	-0.165818	Q9NYK5	Q9NYK5	39S ribosomal protein L39, mitochondrial	MRPL39	780	Color2 [DarkGray]	1	4					1	1	1	4.4	4.4	4.4	38.711	0	7.0162	3163800	1	-1.10959	-1.402	-1.20557	-1.14619	-1.28666	-1.13928	-0.860467	-1.31261	-1.04662	NaN
	0.459746	-0.166128	P62316	P62316	Small nuclear ribonucleoprotein Sm D2	SNRPD2	423	Color2 [DarkGray]	1	4					1	1	1	11.9	11.9	11.9	13.527	0.011412	5.8057	2824100	1	-3.09992	-2.62732	-2.65833	-2.75934	-2.79369	-2.74129	-2.63255	-2.68318	-2.57146	NaN
	0.284884	-0.167144	Q15517	Q15517	Corneodesmosin	CDSN	522	Color2 [DarkGray]	1	4					1	1	1	3.4	3.4	3.4	51.522	0	7.1654	86089000	1	2.05458	1.50834	1.54904	1.12269	1.82252	0.879737	1.72632	1.69931	2.18777	0.801851
	0.57533	-0.167554	Q14669	Q14669	E3 ubiquitin-protein ligase TRIP12	TRIP12	509	Color2 [DarkGray]	1	4					1	1	1	0.5	0.5	0.5	220.43	0.0096931	5.8764	186330000	1	3.83673	4.01058	3.65011	3.73713	3.53217	3.40786	4.15361	3.90758	3.9389	1.24263
	0.830006	-0.171019	O95571	O95571	Persulfide dioxygenase ETHE1, mitochondrial	ETHE1	132	Color2 [DarkGray]	1	4					1	1	1	5.5	5.5	5.5	27.873	0	7.1619	2898900	2	-0.742653	-0.667165	-0.53326	-0.543229	-0.697846	-0.392836	-0.594036	-0.494156	-0.341828	NaN
	0.845161	-0.180394	Q9BSJ8	Q9BSJ8	Extended synaptotagmin-1	ESYT1	718	Color2 [DarkGray]	1	4					1	1	1	1.2	1.2	1.2	122.85	0.010796	5.789	7805000	1	0.85965	0.703959	0.852602	0.944257	0.952594	0.777769	0.863267	1.14941	0.944719	-0.614204
	0.575776	-0.182223	P23526	P23526	Adenosylhomocysteinase	AHCY	258	Color2 [DarkGray]	1	4					4	4	4	9.5	9.5	9.5	47.716	0	25.002	90916000	4	2.2382	2.11863	2.27976	2.21721	2.21414	2.02592	2.14154	2.58879	2.45293	0.274883
	0.802851	-0.182277	P00973	P00973	2-5-oligoadenylate synthase 1	OAS1	143	Color2 [DarkGray]	1	4					1	1	1	4	4	4	46.028	0.011034	5.7955	0	1	-0.300307	-0.512957	-0.243918	-0.393283	-0.283183	-0.214718	-0.249739	-0.0399513	-0.22066	-1.01061
	0.341819	-0.183235	P00338	P00338	L-lactate dehydrogenase A chain	LDHA	137	Color2 [DarkGray]	1	4					2	2	2	5.7	5.7	5.7	36.688	0	12.192	13187000	2	-1.48176	-1.47144	-1.38878	-1.09456	-0.809476	-0.921494	-1.46241	-0.825073	-1.50479	NaN
	0.730415	-0.183548	Q92947	Q92947	Glutaryl-CoA dehydrogenase, mitochondrial	GCDH	669	Color2 [DarkGray]	1	4					2	2	2	6.2	6.2	6.2	48.127	0	12.734	16290000	2	0.984649	0.713096	0.892709	0.982203	1.00976	1.04601	1.20867	0.933388	0.999039	-1.53643
	0.511059	-0.183587	P38435	P38435	Vitamin K-dependent gamma-carboxylase	GGCX	318	Color2 [DarkGray]	1	4					1	1	1	1.2	1.2	1.2	87.56	0.0066815	6.1564	0	1	-1.17742	-1.40415	-1.2393	-1.42493	-1.14498	-1.30869	-1.31104	-1.13434	-0.824737	NaN
	0.472342	-0.183617	O75342	O75342	Arachidonate 12-lipoxygenase, 12R-type	ALOX12B	109	Color2 [DarkGray]	1	4					1	1	1	1.7	1.7	1.7	80.355	0	8.0865	18201000	1	-0.575316	-0.455234	-0.535279	-0.691894	-0.695805	-0.705931	-0.31244	-0.066823	-0.635714	NaN
	0.48239	-0.185423	Q14204	Q14204	Cytoplasmic dynein 1 heavy chain 1	DYNC1H1	504	Color2 [DarkGray]	1	4					3	3	3	1.2	1.2	1.2	532.4	0	20.064	9634400	3	1.26325	1.43297	1.39347	1.47192	1.29006	1.60844	1.30224	1.84599	1.49772	0.117489
	1.72884	-0.189821	P50747	P50747	Biotin--protein ligase;Biotin--[methylmalonyl-CoA-carboxytransferase] ligase;Biotin--[propionyl-CoA-carboxylase [ATP-hydrolyzing]] ligase;Biotin--[methylcrotonoyl-CoA-carboxylase] ligase;Biotin--[acetyl-CoA-carboxylase] ligase	HLCS	361	Color2 [DarkGray]	1	4					1	1	1	1.8	1.8	1.8	80.759	0.010363	5.7822	0	1	-1.04608	-0.9354	-1.09401	-0.870181	-0.925922	-0.875283	-0.808461	-0.863699	-0.833869	NaN
	0.618509	-0.189857	Q9NYY8	Q9NYY8	FAST kinase domain-containing protein 2	FASTKD2	781	Color2 [DarkGray]	1	4					1	1	1	1.3	1.3	1.3	81.462	0.0067114	6.1679	15884000	1	1.05988	0.610702	0.814734	0.954017	1.47527	0.953117	1.09879	1.01849	0.937603	-0.733482
	0.295882	-0.193309	Q7Z7H8	Q7Z7H8	39S ribosomal protein L10, mitochondrial	MRPL10	603	Color2 [DarkGray]	1	4					1	1	1	7.3	7.3	7.3	29.282	0	24.979	2364900	2	-1.49528	-2.09206	-1.8106	-1.47526	-1.59696	-1.79278	-1.85862	-1.75081	-1.20859	NaN
	0.363263	-0.193618	Q96DR8	Q96DR8	Mucin-like protein 1	MUCL1	683	Color2 [DarkGray]	1	4					1	1	1	10	10	10	9.0391	0.0098425	6.0083	17073000	1	0.650745	0.0657072	0.729276	0.113931	0.4288	-0.432098	0.583404	0.618358	0.824821	NaN
	0.415065	-0.194332	Q3V6T2	Q3V6T2	Girdin	CCDC88A	539	Color2 [DarkGray]	1	4					1	1	1	1.1	1.1	1.1	216.04	0.011494	5.8077	0	1	-3.38167	-3.3359	-2.86328	-2.88424	-2.70203	-2.96813	-2.94405	-3.21237	-2.84144	NaN
	0.709737	-0.196235	Q16610	Q16610	Extracellular matrix protein 1	ECM1	528	Color2 [DarkGray]	1	4					1	1	1	1.7	1.7	1.7	60.673	0	6.4943	4226700	1	-1.36523	-0.950825	-1.13947	-1.15626	-1.05591	-1.3967	-0.880251	-0.970514	-1.01605	NaN
	0.129367	-0.197787	Q5MNV8	Q5MNV8	F-box only protein 47	FBXO47	553	Color2 [DarkGray]	1	4					1	1	1	2.2	2.2	2.2	51.967	0.0084211	6.0778	0	1	-3.80605	-3.60792	-3.70518	-2.93787	-4.31217	-3.05191	-2.39196	-4.04248	-4.09135	NaN
	1.44806	-0.198076	P06576	P06576	ATP synthase subunit beta, mitochondrial	ATP5B	167	Color2 [DarkGray]	1	4					2	2	2	5.3	5.3	5.3	56.559	0	13.254	23831000	2	1.44071	1.47314	1.44413	1.6521	1.45365	1.52973	1.62307	1.77052	1.55862	NaN
	0.312487	-0.200147	Q6L8Q7	Q6L8Q7	2,5-phosphodiesterase 12	PDE12	570	Color2 [DarkGray]	1	4					1	1	1	5.6	5.6	5.6	67.351	0.01043	5.7826	3967400	1	-3.6679	-3.84879	-3.69317	-3.63107	-3.79116	-4.00043	-3.89785	-3.04292	-3.66864	NaN
	0.702605	-0.200149	Q06830;Q13162	Q06830;Q13162	Peroxiredoxin-1;Peroxiredoxin-4	PRDX1;PRDX4	473	Color2 [DarkGray]	1	4					2	2	2	8	8	8	22.11	0	11.933	175700000	2	4.05963	4.04753	3.96415	3.84284	4.06786	3.91825	4.03079	4.46183	4.17915	-1.26819
	0.407449	-0.200641	Q9H583	Q9H583	HEAT repeat-containing protein 1;HEAT repeat-containing protein 1, N-terminally processed	HEATR1	744	Color2 [DarkGray]	1	4					1	1	1	0.5	0.5	0.5	242.37	0	6.6121	1991800	1	-3.56529	-3.25294	-2.93676	-3.21453	-3.02906	-3.35779	-3.16318	-3.14593	-2.84396	NaN
	0.0881801	-0.201483	O60422	O60422	One cut domain family member 3	ONECUT3	99	Color2 [DarkGray]	1	4					1	1	1	1.4	1.4	1.4	50.036	0.0099751	5.777	0	1	-3.63135	-3.85027	NaN	NaN	-4.07727	-3.79991	NaN	-2.78511	-4.29355	NaN
	0.545483	-0.20506	Q7Z2W4	Q7Z2W4	Zinc finger CCCH-type antiviral protein 1	ZC3HAV1	597	Color2 [DarkGray]	1	4					1	1	1	1.4	1.4	1.4	101.43	0	14.848	1503800	1	-3.48003	-3.64796	-3.66253	-3.64886	-4.25641	-3.48883	-3.65464	-3.40439	-3.11631	NaN
	0.72438	-0.20849	P48735;O75874	P48735	Isocitrate dehydrogenase [NADP], mitochondrial	IDH2	348	Color2 [DarkGray]	1	4					4	4	4	9.5	9.5	9.5	50.909	0	36.227	293940000	6	3.15888	2.92004	3.00809	3.13495	3.07854	3.22894	3.44471	3.06136	3.20641	0.165053
	0.527019	-0.208907	Q06210	Q06210	Glutamine--fructose-6-phosphate aminotransferase [isomerizing] 1	GFPT1	472	Color2 [DarkGray]	1	4					2	2	2	4.3	4.3	4.3	78.806	0	11.911	3047200	2	-1.20752	-1.64104	-1.39831	-1.33591	-1.35125	-1.59159	-1.23226	-1.40269	-0.985202	NaN
	0.36298	-0.210002	P00505	P00505	Aspartate aminotransferase, mitochondrial	GOT2	141	Color2 [DarkGray]	1	4					1	1	1	1.6	1.6	1.6	47.517	0.011782	5.8173	5321000	1	-0.274467	-0.143126	-0.0942559	0.0565777	0.152781	-0.153242	-0.307467	0.488479	-0.0628548	NaN
	0.387779	-0.210091	P09543	P09543	2,3-cyclic-nucleotide 3-phosphodiesterase	CNP	181	Color2 [DarkGray]	1	4					1	1	1	1.9	1.9	1.9	47.578	0.0064935	6.1077	0	1	-2.44926	-2.57728	-2.80514	-2.82803	-2.95046	-2.72099	-2.44854	-2.72586	-2.02701	NaN
	0.694581	-0.210556	Q9NQ29	Q9NQ29	Putative RNA-binding protein Luc7-like 1	LUC7L	763	Color2 [DarkGray]	1	4					1	1	1	2.4	2.4	2.4	43.727	0	6.4739	3262100	1	-0.88143	-0.695787	-0.500669	-0.743161	-0.8291	-0.739574	-0.548405	-0.316002	-0.581812	NaN
	0.998487	-0.211435	Q9BXW7	Q9BXW7	Cat eye syndrome critical region protein 5	CECR5	726	Color2 [DarkGray]	1	4					1	1	1	2.8	2.8	2.8	46.321	0	7.6346	18598000	1	-1.24457	-1.46776	-1.47583	-1.21077	-1.53582	-1.3205	-1.05963	-1.22156	-1.27266	NaN
	0.801732	-0.215377	Q9HCJ2	Q9HCJ2	Leucine-rich repeat-containing protein 4C	LRRC4C	755	Color2 [DarkGray]	1	4					1	1	1	3.4	3.4	3.4	71.949	0.010204	5.78	0	1	-0.399248	-0.677694	-0.380228	-0.388386	-0.385822	-0.332364	-0.405733	-0.133505	-0.271803	-0.741248
	0.767217	-0.22135	Q9P0L9	Q9P0L9	Polycystic kidney disease 2-like 1 protein	PKD2L1	785	Color2 [DarkGray]	1	4					1	1	1	1.6	1.6	1.6	91.981	0.0099626	5.7768	8502400	1	-2.36164	-2.47234	-2.30635	-2.8303	-3.01251	-2.43514	-2.11713	-2.39046	-1.96869	NaN
	1.0339	-0.222051	Q9UQD0	Q9UQD0	Sodium channel protein type 8 subunit alpha	SCN8A	811	Color2 [DarkGray]	1	4					1	1	1	0.8	0.8	0.8	225.28	0.010769	5.8401	38875000	2	0.827448	1.03463	0.853142	0.770456	0.911975	0.984236	1.14181	0.987107	1.25246	NaN
	1.11463	-0.22306	Q6ZR37	Q6ZR37	Pleckstrin homology domain-containing family G member 7	PLEKHG7	586	Color2 [DarkGray]	1	4					1	1	1	6.1	6.1	6.1	44.3	0.010471	5.783	543090	1	-3.57121	-3.73234	-3.66289	-3.05288	-3.85367	-3.47979	-3.29436	-3.42567	-3.57723	NaN
	1.66776	-0.224443	P25789	P25789	Proteasome subunit alpha type-4	PSMA4	271	Color2 [DarkGray]	1	4					2	2	2	6.9	6.9	6.9	29.483	0	13.157	6438100	2	0.382545	0.487595	0.465159	0.257716	0.258863	0.36772	0.725708	0.717787	0.565132	NaN
	1.02645	-0.224766	Q14790	Q14790	Caspase-8;Caspase-8 subunit p18;Caspase-8 subunit p10	CASP8	510	Color2 [DarkGray]	1	4					1	1	1	2.3	2.3	2.3	55.391	0.01083	5.9438	12495000	1	1.41286	1.3894	1.45261	1.19284	1.27303	1.15512	1.496	1.83688	1.59628	0.120519
	0.466962	-0.226735	Q9NY30	Q9NY30	Protein BTG4	BTG4	778	Color2 [DarkGray]	1	4					1	1	1	6.7	6.7	6.7	25.969	0.01087	5.9453	52696000	1	0.253161	0.814178	0.589634	0.506624	0.388427	0.117927	0.914888	0.514042	0.908249	NaN
	0.936667	-0.227015	P40926	P40926	Malate dehydrogenase, mitochondrial	MDH2	322	Color2 [DarkGray]	1	4					2	2	2	9.5	9.5	9.5	35.503	0	14.718	73996000	3	2.59683	2.24156	2.40817	2.54062	2.51576	2.63218	2.67418	2.54807	2.70537	0.436531
	1.21513	-0.227401	P68036	P68036	Ubiquitin-conjugating enzyme E2 L3	UBE2L3	440	Color2 [DarkGray]	1	4					1	1	1	5.8	5.8	5.8	17.861	0.0049261	6.4159	2259700	1	-2.64045	-2.64256	-2.7914	-2.38765	-2.68744	-2.47825	-2.53427	-2.53856	-2.31938	NaN
	0.415288	-0.228553	Q6TDU7	Q6TDU7	Protein CASC1	CASC1	576	Color2 [DarkGray]	1	4					1	1	1	1.5	1.5	1.5	83.159	0.010292	5.9072	252030000	2	4.16806	4.31086	4.01725	4.15469	4.62986	3.75879	4.58503	3.95844	4.63836	2.17126
	2.93749	-0.230112	Q9NUB1	Q9NUB1	Acetyl-coenzyme A synthetase 2-like, mitochondrial	ACSS1	775	Color2 [DarkGray]	1	4					1	1	1	1.6	1.6	1.6	74.856	0	6.5614	4998700	1	-1.40271	-1.42831	-1.35177	-1.12133	-1.4423	-0.969655	-1.16831	-1.18999	-1.13416	NaN
	0.829964	-0.233237	P55209	P55209	Nucleosome assembly protein 1-like 1	NAP1L1	390	Color2 [DarkGray]	1	4					1	1	1	2.8	2.8	2.8	45.374	0	11.041	1111400	1	-3.56986	-3.87656	-3.52734	-3.86522	-4.12766	-3.70172	-3.52354	-3.46064	-3.28986	NaN
	1.17857	-0.239383	Q96CM8	Q96CM8	Acyl-CoA synthetase family member 2, mitochondrial	ACSF2	678	Color2 [DarkGray]	1	4					1	1	1	2.1	2.1	2.1	68.124	0	51.205	9679800	1	0.496373	0.470419	0.374093	0.518714	0.3313	0.763898	0.676622	0.539099	0.843314	NaN
	0.953767	-0.242091	Q9BU76	Q9BU76	Multiple myeloma tumor-associated protein 2	MMTAG2	721	Color2 [DarkGray]	1	4					1	1	1	3	3	3	29.411	0.0098684	5.8839	0	1	-2.42845	-2.21486	-2.55775	-1.8197	-2.28163	-2.15489	-2.09684	-2.09135	-2.2866	NaN
	0.45063	-0.24415	Q9HCY8	Q9HCY8	Protein S100-A14	S100A14	757	Color2 [DarkGray]	1	4					1	1	1	6.7	6.7	6.7	11.662	0.0065359	6.1147	54695000	1	2.63572	2.66934	2.69121	2.60425	2.47814	2.59513	2.95519	3.28785	2.48567	NaN
	0.712141	-0.246233	Q9NU22	Q9NU22	Midasin	MDN1	774	Color2 [DarkGray]	1	4					1	1	1	0.2	0.2	0.2	632.81	0	6.5437	2372200	1	-3.75174	-3.512	-3.31923	-3.63743	-3.657	-3.57613	-3.15051	-3.46953	-3.22424	NaN
	0.934823	-0.24981	P52788	P52788	Spermine synthase	SMS	377	Color2 [DarkGray]	1	4					1	1	1	3	3	3	41.268	0.0048077	6.3712	0	1	-0.343085	-0.255914	-0.304854	-0.0650635	-0.0717902	-0.00840378	0.118941	0.0154381	-0.288801	NaN
	1.06394	-0.252815	Q15652	Q15652	Probable JmjC domain-containing histone demethylation protein 2C	JMJD1C	523	Color2 [DarkGray]	1	4					1	1	1	0.8	0.8	0.8	284.52	0.011364	5.8035	43868000	1	-3.50662	-3.40161	-3.30011	-3.55571	-3.80993	-3.22513	-2.98122	-3.30777	-3.16091	NaN
	0.463286	-0.253126	P04843	P04843	Dolichyl-diphosphooligosaccharide--protein glycosyltransferase subunit 1	RPN1	154	Color2 [DarkGray]	1	4					1	1	1	2.5	2.5	2.5	68.569	0.006424	6.094	4402200	1	-1.29368	-1.11507	-0.878977	-0.989922	-0.963237	-1.16336	-0.5811	-0.704066	-1.24318	NaN
	0.775038	-0.253896	Q0VFZ6	Q0VFZ6	Coiled-coil domain-containing protein 173	CCDC173	485	Color2 [DarkGray]	1	4					1	1	1	1.3	1.3	1.3	66.402	0.010511	5.8308	0	1	-2.77821	-2.98664	-3.11447	-2.92118	-2.96487	-2.68618	-2.75821	-2.48608	-2.87336	NaN
	1.58543	-0.254187	Q9GZL7	Q9GZL7	Ribosome biogenesis protein WDR12	WDR12	734	Color2 [DarkGray]	1	4					1	1	1	2.8	2.8	2.8	47.707	0.011257	5.9696	3409300	1	-2.27964	-2.38666	-2.42053	-2.07118	-2.06735	-2.33386	-2.21891	-2.01225	-2.09311	NaN
	2.79284	-0.254742	P49448;P00367	P49448;P00367	Glutamate dehydrogenase 2, mitochondrial;Glutamate dehydrogenase 1, mitochondrial	GLUD2;GLUD1	138	Color2 [DarkGray]	1	4					2	2	2	3.4	3.4	3.4	61.433	0	13.47	25417000	2	1.1374	1.12842	1.1589	1.27978	1.21819	1.27528	1.40505	1.44736	1.33653	NaN
	0.115599	-0.256751	Q6ZNA1	Q6ZNA1	Zinc finger protein 836	ZNF836	585	Color2 [DarkGray]	1	4					1	1	1	1.4	1.4	1.4	107.72	0.01087	5.7908	15677000	1	1.34382	0.116889	-0.0170665	-0.373957	-0.271586	-0.219638	0.0500207	0.0638247	2.10005	-1.29842
	1.15011	-0.258133	P61011	P61011	Signal recognition particle 54 kDa protein	SRP54	406	Color2 [DarkGray]	1	4					1	1	1	3.8	3.8	3.8	55.704	0.0046838	6.3056	6391900	2	-0.409541	-0.694051	-0.450708	-0.127963	-0.500417	-0.377942	-0.295777	-0.33596	-0.148165	NaN
	1.67721	-0.258484	P51991	P51991	Heterogeneous nuclear ribonucleoprotein A3	HNRNPA3	372	Color2 [DarkGray]	1	4					2	2	2	8.2	8.2	8.2	39.594	0	23.01	34816000	3	2.49991	2.47892	2.67325	2.74417	2.80875	2.72434	2.8025	2.87011	2.75492	2.34612
	0.595609	-0.26021	Q8WVV4	Q8WVV4	Protein POF1B	POF1B	654	Color2 [DarkGray]	1	4					2	2	2	3.7	3.7	3.7	68.064	0	70.677	23793000	2	2.27174	2.10353	2.01224	1.82278	2.03127	2.1942	2.30782	2.73381	2.12651	-0.603043
	0.751906	-0.263108	P09874	P09874	Poly [ADP-ribose] polymerase 1	PARP1	183	Color2 [DarkGray]	1	4					1	1	1	1.1	1.1	1.1	113.08	0.010063	5.7782	3646800	1	-2.51669	-2.04408	-2.42282	-2.2225	-2.26127	-1.79985	-2.11771	-2.15154	-1.92502	NaN
	0.677162	-0.26548	P27797	P27797	Calreticulin	CALR	282	Color2 [DarkGray]	1	4					1	1	1	1.7	1.7	1.7	48.141	0.010899	5.7918	2466300	1	-0.076108	-0.330879	-0.268567	-0.119094	-0.184212	-0.0177307	-0.244284	0.312092	0.0530787	NaN
	0.832383	-0.266946	Q15311	Q15311	RalA-binding protein 1	RALBP1	519	Color2 [DarkGray]	1	4					1	1	1	3.4	3.4	3.4	76.063	0.011679	5.8137	0	1	-3.15806	-3.06339	-2.82536	-2.97114	-2.78869	-2.97223	-2.96159	-2.69665	-2.58774	NaN
	0.976183	-0.267233	P07237	P07237	Protein disulfide-isomerase	P4HB	170	Color2 [DarkGray]	1	4					1	1	1	1.6	1.6	1.6	57.116	0.01002	6.0225	6505900	1	0.114591	0.434426	0.348511	0.476298	0.328362	0.684477	0.403282	0.692797	0.603148	NaN
	1.60309	-0.272627	Q9NTG1	Q9NTG1	Polycystic kidney disease and receptor for egg jelly-related protein	PKDREJ	771	Color2 [DarkGray]	1	4					1	1	1	0.9	0.9	0.9	255.45	0.010243	5.7805	6682900	1	-3.04355	-3.12561	-3.11504	-2.42547	-2.65332	-2.43893	-2.69142	-2.82896	-2.94594	NaN
	0.76118	-0.272683	Q86XP1	Q86XP1	Diacylglycerol kinase eta	DGKH	611	Color2 [DarkGray]	1	4					1	1	1	1.1	1.1	1.1	134.86	0.0083682	6.0734	0	1	-1.63558	-1.58926	-1.85655	-1.13813	-1.78535	-1.47318	-1.46725	-1.64189	-1.1542	NaN
	1.79259	-0.276853	P32119	P32119	Peroxiredoxin-2	PRDX2	302	Color2 [DarkGray]	1	4					2	2	2	9.6	9.6	9.6	21.892	0	15.916	69900000	3	2.43053	2.39797	2.21506	2.10014	2.19704	2.14349	2.65679	2.59842	2.61891	NaN
	0.914899	-0.27934	Q9UBS5	Q9UBS5	Gamma-aminobutyric acid type B receptor subunit 1	GABBR1	793	Color2 [DarkGray]	1	4					1	1	1	1.8	1.8	1.8	108.32	0.0084567	6.0804	789590000	1	0.725911	0.629153	0.957883	1.04283	1.12103	0.883019	1.23726	0.877931	1.03578	NaN
	1.7875	-0.285448	Q08188	Q08188	Protein-glutamine gamma-glutamyltransferase E;Protein-glutamine gamma-glutamyltransferase E 50 kDa catalytic chain;Protein-glutamine gamma-glutamyltransferase E 27 kDa non-catalytic chain	TGM3	477	Color2 [DarkGray]	1	4					4	4	4	6.8	6.8	6.8	76.631	0	26.12	63785000	5	1.98803	2.04173	1.83285	1.66566	1.84033	1.69035	2.22828	2.30465	2.18603	NaN
	1.44659	-0.29034	Q8WVX9	Q8WVX9	Fatty acyl-CoA reductase 1	FAR1	655	Color2 [DarkGray]	1	4					1	1	1	1.6	1.6	1.6	59.356	0.011527	5.8077	2046200	1	-1.80276	-1.74175	-1.79724	-1.5882	-1.74384	-1.61932	-1.52958	-1.62482	-1.31632	NaN
	1.02393	-0.291195	O95299	O95299	NADH dehydrogenase [ubiquinone] 1 alpha subcomplex subunit 10, mitochondrial	NDUFA10	128	Color2 [DarkGray]	1	4					1	1	1	2.5	2.5	2.5	40.75	0	7.6412	6498000	1	-2.18926	-2.01063	-2.07156	-1.82626	-2.0025	-1.87319	-1.82911	-1.99548	-1.57327	NaN
	2.58296	-0.309029	Q8NFX7	Q8NFX7	Syntaxin-binding protein 6	STXBP6	641	Color2 [DarkGray]	1	4					1	1	1	4.8	4.8	4.8	23.554	0.0097403	5.8796	0	1	-2.7633	-2.76274	-2.77939	-2.7758	-3.06303	-3.03414	-2.44599	-2.54489	-2.38745	NaN
	0.534303	-0.309979	Q99963	Q99963	Endophilin-A3	SH3GL3	712	Color2 [DarkGray]	1	4					1	1	1	5.8	5.8	5.8	39.284	0.011268	5.8013	0	1	-3.78063	-3.31799	-3.03823	-3.06137	-3.15278	-3.26298	-3.04056	-3.31782	-2.84853	NaN
	0.807927	-0.310436	Q9UFD9;O95153	Q9UFD9;O95153	RIMS-binding protein 3A;Peripheral-type benzodiazepine receptor-associated protein 1	RIMBP3;BZRAP1	127	Color2 [DarkGray]	1	4					1	1	1	0.5	0.5	0.5	180.72	0.010435	5.9135	365410000	2	0.456306	0.372645	0.488505	-0.32793	-0.251812	0.00942802	0.64164	1.0907	0.516422	-0.82221
	1.12526	-0.312996	Q5JRX3	Q5JRX3	Presequence protease, mitochondrial	PITRM1	549	Color2 [DarkGray]	1	4					1	1	1	0.8	0.8	0.8	117.41	0.010657	5.9352	9796500	1	-0.847735	-0.463018	-0.74893	-0.608528	-0.705969	-0.532229	-0.46287	-0.402626	-0.2552	NaN
	0.749883	-0.319221	Q68DK7	Q68DK7	Male-specific lethal 1 homolog	MSL1	566	Color2 [DarkGray]	1	4					1	1	1	1.5	1.5	1.5	67.128	0.010135	5.9015	23267000	1	-0.0333633	-0.229919	-0.187461	-0.467295	-0.375224	-0.586648	0.353621	0.35668	-0.203382	NaN
	2.4353	-0.319615	P14625	P14625	Endoplasmin	HSP90B1	214	Color2 [DarkGray]	1	4					1	1	1	1	1	1	92.468	0	7.1906	2345000	1	-3.06065	-2.92074	-2.94977	-2.49642	-2.70323	-2.62421	-2.68388	-2.59647	-2.69196	NaN
	0.773349	-0.32169	P55809	P55809	Succinyl-CoA:3-ketoacid coenzyme A transferase 1, mitochondrial	OXCT1	391	Color2 [DarkGray]	1	4					1	1	1	2.1	2.1	2.1	56.157	0.0047393	6.3349	3525500	1	-1.82924	-2.14538	-2.22837	-1.99712	-2.0938	-1.73835	-1.86743	-1.91924	-1.45125	NaN
	1.20215	-0.328937	Q9P1U1;P61158	Q9P1U1;P61158	Actin-related protein 3B;Actin-related protein 3	ACTR3B;ACTR3	409	Color2 [DarkGray]	1	4					1	1	1	2.2	2.2	2.2	47.607	0	13.155	8002400	1	-1.13779	-1.10313	-1.44627	-1.07427	-1.23408	-0.842462	-0.994492	-0.938103	-0.76778	NaN
	0.796681	-0.330209	Q86U86	Q86U86	Protein polybromo-1	PBRM1	608	Color2 [DarkGray]	1	4					1	1	1	0.8	0.8	0.8	192.95	0.0098401	5.775	55380000	1	-1.6247	-1.87883	-1.89895	-1.805	-1.73111	-1.52432	-1.23412	-1.37748	-1.80024	NaN
	2.03247	-0.331662	Q9H875	Q9H875	PRKR-interacting protein 1	PRKRIP1	749	Color2 [DarkGray]	1	4					1	1	1	5.4	5.4	5.4	20.997	0.010458	5.7828	0	1	-2.63632	-2.62549	-2.43662	-2.3814	-2.28828	-2.23007	-2.20937	-2.28979	-2.20429	NaN
	0.730898	-0.339225	Q07955	Q07955	Serine/arginine-rich splicing factor 1	SRSF1	476	Color2 [DarkGray]	1	4					2	2	2	8.1	8.1	8.1	27.744	0	16.784	7750800	2	-1.65998	-1.083	-1.20396	-0.8531	-1.12837	-0.948996	-0.901014	-0.817249	-1.211	NaN
	0.691633	-0.340623	P16402;P16403;P22492;Q02539	P16402;P16403	Histone H1.3;Histone H1.2	HIST1H1D;HIST1H1C	224	Color2 [DarkGray]	1	4					8	7	1	30.3	26.2	3.6	22.35	0	66.049	1434200000	10	5.6974	5.50801	5.35021	5.55011	5.45745	5.41265	6.23485	5.79296	5.54968	3.47848
	0.937906	-0.342949	P22735	P22735	Protein-glutamine gamma-glutamyltransferase K	TGM1	253	Color2 [DarkGray]	1	4					3	3	3	3.3	3.3	3.3	89.786	0	18.891	34746000	3	1.42599	1.36335	1.21962	1.01982	0.968936	1.07853	1.90307	1.76474	1.37	NaN
	0.126385	-0.343825	P05976;P12829	P05976;P12829	Myosin light chain 1/3, skeletal muscle isoform;Myosin light chain 4	MYL1;MYL4	164	Color2 [DarkGray]	1	4					1	1	1	4.6	4.6	4.6	21.145	0.0024876	6.4388	11715000	1	-2.7514	-1.07837	-0.592371	-0.883358	4.91942	-0.535356	0.258636	-1.32365	-2.32565	NaN
	1.47655	-0.348683	Q8N163	Q8N163	Cell cycle and apoptosis regulator protein 2	CCAR2	627	Color2 [DarkGray]	1	4					2	2	2	3.4	3.4	3.4	102.9	0	22.239	2939600	3	-2.53724	-2.29227	-2.391	-2.43282	-2.33093	-2.18789	-2.07873	-2.19087	-1.90487	NaN
	0.885047	-0.353394	Q6YI46	Q6YI46	Transmembrane protein 64	TMEM64	582	Color2 [DarkGray]	1	4					1	1	1	3.9	3.9	3.9	39.664	0.011478	5.8066	5611900	1	-2.05589	-1.99163	-2.17022	-2.17829	-1.75456	-2.35983	-1.41752	-2.03553	-1.70452	NaN
	0.679289	-0.356021	P05198	P05198	Eukaryotic translation initiation factor 2 subunit 1	EIF2S1	161	Color2 [DarkGray]	1	4					1	1	1	3.8	3.8	3.8	36.112	0	31.67	4492100	1	-1.75375	-1.74419	-2.34995	-1.68689	-1.74201	-1.46409	-1.55834	-1.83174	-1.38974	NaN
	2.2069	-0.359619	Q8WTT2	Q8WTT2	Nucleolar complex protein 3 homolog	NOC3L	650	Color2 [DarkGray]	1	4					1	1	1	3	3	3	92.547	0.010884	5.7914	25504000	1	-2.10892	-1.99537	-2.05169	-1.81612	-1.67535	-1.67975	-1.62947	-1.81201	-1.63565	NaN
	0.718888	-0.362424	Q9ULJ1	Q9ULJ1	Outer dense fiber protein 2-like	ODF2L	805	Color2 [DarkGray]	1	4					1	1	1	1.9	1.9	1.9	73.728	0.010959	5.7931	0	1	NaN	-3.88909	-3.42449	-3.49905	-3.49394	-2.04141	-3.10824	-3.44712	-3.32775	NaN
	1.08806	-0.364841	P60228	P60228	Eukaryotic translation initiation factor 3 subunit E	EIF3E	401	Color2 [DarkGray]	1	4					1	1	1	4.9	4.9	4.9	52.22	0.00978	5.7735	12263000	1	0.176526	-0.317291	0.000929356	0.350128	0.444335	0.432937	0.418525	0.202086	0.334077	-0.34744
	1.81695	-0.369649	Q9HBG6	Q9HBG6	Intraflagellar transport protein 122 homolog	IFT122	752	Color2 [DarkGray]	1	4					1	1	1	1.6	1.6	1.6	141.82	0.0093897	5.8553	3465500	1	-3.02977	-3.09285	-3.0327	-3.0861	-2.95775	-2.56397	-2.80633	-2.72923	-2.51081	NaN
	0.966198	-0.373268	Q96QA5	Q96QA5	Gasdermin-A	GSDMA	698	Color2 [DarkGray]	1	4					3	3	3	6.5	6.5	6.5	49.364	0	18.623	69315000	4	3.18189	3.30445	3.22415	2.96403	2.96397	2.82188	3.91528	3.614	3.30101	1.1195
	1.17238	-0.380466	Q8IW75	Q8IW75	Serpin A12	SERPINA12	615	Color2 [DarkGray]	1	4					2	2	2	4.3	4.3	4.3	47.174	0	11.737	30297000	2	0.377092	0.247485	0.235244	-0.0874052	0.406303	0.144273	0.686366	0.405649	0.909206	-0.836992
	0.826222	-0.384501	P11021	P11021	78 kDa glucose-regulated protein	HSPA5	189	Color2 [DarkGray]	1	4					3	3	3	5.8	5.8	5.8	72.332	0	18.385	2767300	3	0.77258	1.34648	1.02326	1.12725	0.948793	1.53637	1.17114	1.48645	1.63823	-0.297151
	1.04526	-0.388522	Q9UER7	Q9UER7	Death domain-associated protein 6	DAXX	794	Color2 [DarkGray]	1	4					1	1	1	2.6	2.6	2.6	81.372	0.010601	5.93	15051000	1	-2.21275	-2.19951	-2.17339	-1.22101	-1.83037	-2.03918	-2.14599	-1.70579	-1.5683	NaN
	1.63826	-0.390329	O14818;Q8TAA3	O14818;Q8TAA3	Proteasome subunit alpha type-7;Proteasome subunit alpha type-7-like	PSMA7;PSMA8	79	Color2 [DarkGray]	1	4					2	2	2	9.3	9.3	9.3	27.887	0	154.86	11479000	2	-0.399848	-0.399618	-0.581272	-0.666028	-0.59944	-0.486611	0.100858	-0.206718	-0.103891	NaN
	0.939222	-0.390827	Q96CW5	Q96CW5	Gamma-tubulin complex component 3	TUBGCP3	679	Color2 [DarkGray]	1	4					1	1	1	1.3	1.3	1.3	103.57	0.011662	5.813	0	1	-1.04831	-0.751829	-0.661269	-0.5782	-0.310975	-0.528424	-0.666466	-0.136402	-0.486062	NaN
	0.750009	-0.394559	Q13813	Q13813	Spectrin alpha chain, non-erythrocytic 1	SPTAN1	501	Color2 [DarkGray]	1	4					1	1	1	0.4	0.4	0.4	284.54	0	12.837	1242100	1	-3.28207	-4.06425	-3.73372	-3.52732	-3.48324	-3.77818	-3.1427	-3.42884	-3.32481	NaN
	1.33741	-0.398	B2RPK0;P09429	B2RPK0;P09429	Putative high mobility group protein B1-like 1;High mobility group protein B1	HMGB1P1;HMGB1	26	Color2 [DarkGray]	1	4					1	1	1	7.1	7.1	7.1	24.238	0.010667	5.7868	61377000	1	2.89814	3.05362	3.3018	3.18421	3.10984	3.26991	3.4758	3.61495	3.35681	2.30242
	0.713337	-0.400141	P14866	P14866	Heterogeneous nuclear ribonucleoprotein L	HNRNPL	215	Color2 [DarkGray]	1	4					2	2	2	3.7	3.7	3.7	64.132	0	11.736	22335000	2	0.422568	0.258393	0.495545	0.823066	1.11001	1.07263	1.26099	0.425433	0.690506	NaN
	1.82625	-0.406448	Q6IEZ7	Q6IEZ7	Olfactory receptor 2T5	OR2T5	569	Color2 [DarkGray]	1	4					1	1	1	4.1	4.1	4.1	35.594	0.0099133	5.7765	58214000	1	-1.64226	-1.92954	-1.75392	-1.57776	-1.31886	-1.37256	-1.33519	-1.47358	-1.29761	NaN
	1.31511	-0.408446	P18754	P18754	Regulator of chromosome condensation	RCC1	236	Color2 [DarkGray]	1	4					1	1	1	1.9	1.9	1.9	44.969	0.010471	5.9191	1817600	1	-2.58743	-2.63658	-2.72699	-2.43094	-2.39387	-2.39075	-2.36573	-2.39664	-1.96328	NaN
	1.67572	-0.418324	Q9NR30	Q9NR30	Nucleolar RNA helicase 2	DDX21	765	Color2 [DarkGray]	1	4					2	2	2	2.3	2.3	2.3	87.343	0	12.711	0	2	-0.720971	-0.56907	-0.500801	-0.217197	-0.187841	-0.488427	-0.0373311	-0.354026	-0.144511	NaN
	0	-0.432649	Q16740	Q16740	ATP-dependent Clp protease proteolytic subunit, mitochondrial	CLPP	532	Color2 [DarkGray]	1	4					1	1	1	5.8	5.8	5.8	30.18	0	6.505	4040800	1	NaN	-4.34197	NaN	-4.14591	-4.06893	-3.78888	-3.89723	NaN	-3.92142	NaN
	0.858291	-0.433605	P11055;P12883;P13535;P13533;Q9UKX3;Q9UKX2;A7E2Y1	P11055;P12883;P13535;P13533;Q9UKX3;Q9UKX2;A7E2Y1	Myosin-3;Myosin-7;Myosin-8;Myosin-6;Myosin-13;Myosin-2;Myosin-7B	MYH3;MYH7;MYH8;MYH6;MYH13;MYH2;MYH7B	190	Color2 [DarkGray]	1	4					5	1	1	2.5	0.4	0.4	223.9	0.0098847	5.8839	0	1	-4.08843	-4.03773	-3.91297	-3.27304	0.999065	NaN	-3.57371	-3.18571	-3.9789	NaN
	1.21248	-0.435363	Q15067	Q15067	Peroxisomal acyl-coenzyme A oxidase 1	ACOX1	514	Color2 [DarkGray]	1	4					1	1	1	2.9	2.9	2.9	74.423	0.010101	5.899	13115000	1	1.34348	1.14841	1.18461	1.45866	1.39208	1.42766	1.50794	1.97628	1.49837	0.28314
	1.05957	-0.436925	P05388	P05388	60S acidic ribosomal protein P0	RPLP0	162	Color2 [DarkGray]	1	4					1	1	1	5.4	5.4	5.4	34.273	0	24.85	8180300	2	-0.232646	-0.194779	-0.045423	-0.0714426	-0.16677	0.282753	0.126042	0.0639954	0.647888	-1.40218
	1.77875	-0.436995	P05107	P05107	Integrin beta-2	ITGB2	156	Color2 [DarkGray]	1	4					1	1	1	3	3	3	84.781	0.011713	5.8148	0	1	-1.96679	-2.09468	-1.90823	-1.74422	-1.79164	-1.73792	-1.47188	-1.74333	-1.44351	NaN
	0.455644	-0.440941	P02545	P02545	Prelamin-A/C;Lamin-A/C	LMNA	144	Color2 [DarkGray]	1	4					2	2	2	3.8	3.8	3.8	74.139	0	18.397	2695100	2	-3.23668	-2.85675	-3.04148	-2.92796	-3.21237	-2.18259	-3.27062	-1.87959	-2.66188	NaN
	1.48739	-0.44799	Q01082	Q01082	Spectrin beta chain, non-erythrocytic 1	SPTBN1	457	Color2 [DarkGray]	1	4					1	1	1	0.4	0.4	0.4	274.61	0.010606	5.8359	2100900	1	-2.36617	-2.08926	-1.99299	-1.96585	-2.11564	-2.2712	-1.80985	-1.75707	-1.53753	NaN
	0.695357	-0.457297	Q9Y623;P12882	Q9Y623;P12882	Myosin-4;Myosin-1	MYH4;MYH1	204	Color2 [DarkGray]	1	4					5	5	1	2.6	2.6	0.5	223.07	0	143.09	24746000	5	-2.04369	-1.28709	-1.41086	0.0746613	3.19818	-1.57027	-1.27935	-0.751318	-1.33908	NaN
	0.994624	-0.487075	A2RUS2	A2RUS2	DENN domain-containing protein 3	DENND3	9	Color2 [DarkGray]	1	4					1	1	1	2	2	2	135.89	0.0085106	6.0882	6721300	1	-1.10543	-0.732525	-1.18757	-1.02135	-1.20564	-1.45234	-0.157602	-0.691443	-0.71525	NaN
	1.4505	-0.493373	P07355;A6NMY6	P07355;A6NMY6	Annexin A2;Putative annexin A2-like protein	ANXA2;ANXA2P2	173	Color2 [DarkGray]	1	4					3	3	3	7.4	7.4	7.4	38.604	0	18.409	40528000	3	3.14534	3.01709	2.89378	2.72309	2.92813	3.13962	3.77685	3.46043	3.29906	0.347519
	0.879078	-0.495667	O75083	O75083	WD repeat-containing protein 1	WDR1	105	Color2 [DarkGray]	1	4					1	1	1	1.3	1.3	1.3	66.193	0.011561	5.8099	5617500	1	0.173006	0.22593	0.332063	0.454445	0.447663	0.329596	0.993784	0.222586	1.00163	-1.07294
	1.21099	-0.50382	P23759	P23759	Paired box protein Pax-7	PAX7	261	Color2 [DarkGray]	1	4					1	1	1	5.9	5.9	5.9	55.118	0.0095541	5.8698	0	1	-3.22411	-3.66941	-3.17818	-2.75466	-3.36611	-3.52541	-3.04797	-2.86862	-2.64364	NaN
	0.871029	-0.514594	P16401	P16401	Histone H1.5	HIST1H1B	223	Color2 [DarkGray]	1	4					8	8	7	29.6	29.6	25.7	22.58	0	85.421	3108700000	14	6.29384	6.20314	5.97381	6.13286	6.16419	5.98955	7.16177	6.56542	6.28739	2.43945
	1.05478	-0.524008	Q9H0K1	Q9H0K1	Serine/threonine-protein kinase SIK2	SIK2	738	Color2 [DarkGray]	1	4					1	1	1	1.5	1.5	1.5	103.91	0.0084034	6.0751	7757700	2	-0.893612	-1.36971	-1.31049	-0.676251	-0.579485	-0.977543	-0.767837	-0.914558	-0.319392	NaN
	1.41081	-0.543853	P0C0L5;P0C0L4	P0C0L5;P0C0L4	Complement C4-B;Complement C4 beta chain;Complement C4-B alpha chain;C4a anaphylatoxin;C4b-B;C4d-B;Complement C4 gamma chain;Complement C4-A;Complement C4 beta chain;Complement C4-A alpha chain;C4a anaphylatoxin;C4b-A;C4d-A;Complement C4 gamma chain	C4B;C4A	184	Color2 [DarkGray]	1	4					1	1	1	1.1	1.1	1.1	192.75	0.0097466	5.9979	0	2	-3.71468	-3.44819	-3.46042	-3.59609	-4.00933	-3.1961	-3.13383	-2.68378	-3.17412	NaN
	0.932349	-0.550058	Q7Z7G2	Q7Z7G2	Complexin-4	CPLX4	602	Color2 [DarkGray]	1	4					1	1	1	8.8	8.8	8.8	18.336	0.0097324	5.773	0	1	-2.71412	-2.99949	-3.15683	-3.18194	-2.88142	-3.07654	-2.38293	-1.99748	-2.83985	NaN
	1.10497	-0.550935	O75223	O75223	Gamma-glutamylcyclotransferase	GGCT	108	Color2 [DarkGray]	1	4					1	1	1	5.3	5.3	5.3	21.007	0	7.578	2474100	1	-2.33932	-2.30606	-2.63817	-2.67891	-2.30413	-2.4476	-1.46322	-2.02811	-2.13941	NaN
	1.16995	-0.561918	Q03181	Q03181	Peroxisome proliferator-activated receptor delta	PPARD	468	Color2 [DarkGray]	1	4					1	1	1	4.3	4.3	4.3	49.903	0.010178	5.7795	0	1	-3.10011	-2.57403	-2.93765	-2.97203	-2.58619	-2.74274	-2.47967	-2.46508	-1.98129	NaN
	0.400356	-0.5785	Q99943	Q99943	1-acyl-sn-glycerol-3-phosphate acyltransferase alpha	AGPAT1	711	Color2 [DarkGray]	1	4					1	1	1	7.4	7.4	7.4	31.716	0.010101	6.029	1155100	1	NaN	-4.07621	-3.68543	-4.01905	-4.45296	-3.9491	-2.42872	-3.84825	-3.63	NaN
	0.41314	-0.598002	P06732	P06732	Creatine kinase M-type;Creatine kinase M-type, N-terminally processed	CKM	169	Color2 [DarkGray]	1	4					1	1	1	1.8	1.8	1.8	43.101	0.011091	5.9597	10795000	1	-3.59495	-3.67971	-3.24236	-1.05705	2.84436	-3.53379	-2.66484	-2.01012	-4.04806	NaN
	0.902634	-0.602894	Q09666	Q09666	Neuroblast differentiation-associated protein AHNAK	AHNAK	483	Color2 [DarkGray]	1	4					3	3	3	2.1	2.1	2.1	629.09	0	19.211	3607000	3	0.796537	0.733882	0.613011	0.674253	0.761617	1.35401	1.5597	1.68464	0.707774	-1.2773
	1.3732	-0.64064	P42357	P42357	Histidine ammonia-lyase	HAL	328	Color2 [DarkGray]	1	4					2	2	2	4	4	4	72.697	0	12.862	12280000	2	-0.0744934	-0.160858	-0.230441	-0.501046	-0.301789	-0.105527	0.282021	0.911441	0.262665	NaN
	1.36301	-0.643298	P22392;P15531	P22392;P15531	Nucleoside diphosphate kinase B;Nucleoside diphosphate kinase A	NME2;NME1	218	Color2 [DarkGray]	1	4					1	1	1	5.3	5.3	5.3	17.298	0.01004	6.0225	19375000	1	1.073	0.929197	1.05188	1.25649	1.24687	1.60816	1.23566	1.93687	1.81143	NaN
+	2.08059	-0.668269	P07339	P07339	Cathepsin D;Cathepsin D light chain;Cathepsin D heavy chain	CTSD	172	Color2 [DarkGray]	1	4					1	1	1	2.4	2.4	2.4	44.552	0.01005	5.8958	4467900	1	-0.308087	-0.0589333	-0.136908	-0.364417	-0.412609	0.0448627	0.664967	0.560243	0.275667	NaN
	0	-0.672933	Q9UNY5	Q9UNY5	Zinc finger protein 232	ZNF232	808	Color2 [DarkGray]	1	4					1	1	1	4.1	4.1	4.1	47.687	0.0097879	5.8807	51659000	1	-3.09152	NaN	NaN	NaN	NaN	NaN	-2.41859	NaN	NaN	NaN
	1.1456	-0.692327	P09972;P05062;P04075	P09972;P05062;P04075	Fructose-bisphosphate aldolase C;Fructose-bisphosphate aldolase B;Fructose-bisphosphate aldolase A	ALDOC;ALDOB;ALDOA	147	Color2 [DarkGray]	1	4					1	1	1	1.9	1.9	1.9	39.455	0.011299	5.98	7110200	1	0.176677	0.251959	0.122561	0.660434	1.81967	0.814212	0.483446	1.42235	0.722384	-1.07427
	0.772669	-0.708054	P04792	P04792	Heat shock protein beta-1	HSPB1	153	Color2 [DarkGray]	1	4					1	1	1	4.4	4.4	4.4	22.782	0.010767	5.7887	0	1	-0.364193	-0.176337	-0.651671	-0.712582	0.0577197	0.785708	0.00429964	1.10171	-0.174047	NaN
+	1.85237	-0.71997	A8K2U0	A8K2U0	Alpha-2-macroglobulin-like protein 1	A2ML1	19	Color2 [DarkGray]	1	4					1	1	1	0.6	0.6	0.6	161.1	0.010545	5.9243	10976000	1	0.0181637	-0.142653	-0.264708	-0.430917	-0.18283	0.19496	0.74184	0.742752	0.286121	NaN
	0.771343	-0.732807	P55072	P55072	Transitional endoplasmic reticulum ATPase	VCP	388	Color2 [DarkGray]	1	4					1	1	1	1.5	1.5	1.5	89.321	0.0046729	6.3049	6905300	1	-1.32562	-1.10535	-1.25342	-0.970385	-1.10147	-0.449098	-1.11177	0.339003	-0.713193	NaN
	0.90244	-0.778807	Q9UNZ5	Q9UNZ5	Leydig cell tumor 10 kDa protein homolog	C19orf53	809	Color2 [DarkGray]	1	4					1	1	1	9.1	9.1	9.1	10.576	0.010558	5.8328	0	1	1.12572	1.212	1.06545	1.14257	1.04888	2.07287	1.32056	2.67585	1.74318	0.417226
	1.69173	-0.806586	P04062	P04062	Glucosylceramidase	GBA	146	Color2 [DarkGray]	1	4					1	1	1	1.9	1.9	1.9	59.716	0	7.8612	22105000	1	-2.59784	-2.64517	-2.86288	-3.15549	-2.76939	-2.25307	-2.09765	-1.4946	-2.09388	NaN
	1.36224	-0.81942	P04083	P04083	Annexin A1	ANXA1	148	Color2 [DarkGray]	1	4					1	1	1	3.8	3.8	3.8	38.714	0.010381	5.9116	8431800	1	-0.216859	-0.325332	-0.229405	-0.119002	0.278925	1.63176	0.880075	0.800336	0.00625324	-1.31378
+	2.48921	-0.825665	P18583	P18583	Protein SON	SON	235	Color2 [DarkGray]	1	4					2	2	2	1.2	1.2	1.2	263.83	0	12.513	4214400	2	-2.38034	-2.21445	-2.40832	-1.46364	-1.60205	-1.65465	-1.60359	-1.27749	-1.64503	NaN
	0	-0.828653	Q5BJE1	Q5BJE1	Coiled-coil domain-containing protein 178	CCDC178	544	Color2 [DarkGray]	1	4					1	1	1	0.8	0.8	0.8	102.01	0.010386	5.8226	0	1	NaN	-4.22914	NaN	NaN	NaN	NaN	-2.58114	-4.00093	-3.61938	NaN
+	1.98667	-0.873858	Q8IWT3	Q8IWT3	Cullin-9	CUL9	617	Color2 [DarkGray]	1	4					1	1	1	0.6	0.6	0.6	281.23	0.010802	5.8427	8266400	1	-1.09496	-1.626	-1.50601	-0.449077	0.188905	-1.1913	-0.546146	-0.349745	-0.709498	NaN
	1.01113	-0.883544	Q7Z736	Q7Z736	Pleckstrin homology domain-containing family H member 3	PLEKHH3	600	Color2 [DarkGray]	1	4					1	1	1	1.8	1.8	1.8	85.316	0.011461	5.8059	1759800	1	-2.70584	-2.63762	-2.93761	-2.31279	-2.37579	-2.65302	-1.12456	-2.01775	-2.48812	NaN
+	2.61143	-0.924017	P17900	P17900	Ganglioside GM2 activator;Ganglioside GM2 activator isoform short	GM2A	230	Color2 [DarkGray]	1	4					2	2	2	9.3	9.3	9.3	20.838	0	12.125	9505700	2	0.788409	0.867541	0.88324	0.622368	0.837839	1.60631	1.91464	1.8913	1.50529	NaN
	0.640462	-0.947588	Q63HM9	Q63HM9	PI-PLC X domain-containing protein 3	PLCXD3	561	Color2 [DarkGray]	1	4					1	1	1	4	4	4	36.312	0.011004	5.7945	0	1	-2.82318	-2.67477	-2.7548	-2.46274	-2.78441	-1.33514	-0.507675	-2.72107	-2.18125	NaN
	0.626455	-0.975108	P05455	P05455	Lupus La protein	SSB	163	Color2 [DarkGray]	1	4					1	1	1	3.2	3.2	3.2	46.836	0.010204	6.0354	1690500	1	-1.82741	-2.14441	-2.14985	-1.95096	-2.03405	-0.837205	0.233053	-2.13138	-1.29802	NaN
	0.719716	-1.01533	P13929;P09104;P06733	P13929;P09104;P06733	Beta-enolase;Gamma-enolase;Alpha-enolase	ENO3;ENO2;ENO1	209	Color2 [DarkGray]	1	4					2	2	2	6	6	6	46.986	0	13.546	3406900	2	-1.62584	-0.532185	-1.46475	-0.432332	1.97953	0.22823	0.815061	-0.322866	-1.06898	NaN
+	2.34718	-1.08615	P31944	P31944	Caspase-14;Caspase-14 subunit p17, mature form;Caspase-14 subunit p10, mature form;Caspase-14 subunit p20, intermediate form;Caspase-14 subunit p8, intermediate form	CASP14	301	Color2 [DarkGray]	1	4					2	2	1	9.1	9.1	5	27.679	0	11.539	55511000	1	1.31427	1.2987	1.1508	0.86818	1.37377	1.73994	2.63738	2.01243	2.37243	0.098278
	0.745828	-1.11869	P28331	P28331	NADH-ubiquinone oxidoreductase 75 kDa subunit, mitochondrial	NDUFS1	284	Color2 [DarkGray]	1	4					3	3	3	7.8	7.8	7.8	79.467	0	21.091	6249300	4	-0.209489	-0.266557	-0.315401	0.0512009	-0.211553	0.0981703	2.11815	-0.248507	0.694978	NaN
	0.923538	-1.12447	Q9H6N6	Q9H6N6	Putative uncharacterized protein MYH16	MYH16	747	Color2 [DarkGray]	1	4					1	1	1	1.1	1.1	1.1	128.29	0.0098765	5.7758	6956500	1	-2.98616	-2.69483	-2.51143	-2.15755	-1.96582	-2.27301	-2.7052	-0.96815	-1.14567	-0.891227
+	1.62287	-1.3876	Q01469	Q01469	Fatty acid-binding protein, epidermal	FABP5	459	Color2 [DarkGray]	1	4					1	1	1	6.7	6.7	6.7	15.164	0	13.063	52745000	1	-0.399548	-0.301766	-0.821496	-1.06651	-0.907069	1.33763	0.253632	1.49015	0.896199	NaN
	1.32692	-1.42491	P05109	P05109	Protein S100-A8;Protein S100-A8, N-terminally processed	S100A8	157	Color2 [DarkGray]	1	4					3	3	3	26.9	26.9	26.9	10.834	0	18.298	243420000	3	3.74716	3.79312	3.39122	3.87505	4.20329	4.99613	5.77746	5.29126	4.13752	1.46083
	0.838555	-1.60226	Q8WXH0	Q8WXH0	Nesprin-2	SYNE2	658	Color2 [DarkGray]	1	4					1	1	1	0.1	0.1	0.1	796.43	0	6.8514	2371300	1	-3.72808	-2.63359	-3.31054	-3.92331	-3.25581	-3.3263	-2.84393	-0.0448332	-1.97667	NaN
+	1.90996	-1.60844	P07437;Q9BVA1;Q13885;Q13509;P68371;CON__ENSEMBL:ENSBTAP00000025008;Q3ZCM7;P04350;A6NNZ2;Q9BUF5;Q9H4B7	P07437;Q9BVA1;Q13885;Q13509;P68371	Tubulin beta chain;Tubulin beta-2B chain;Tubulin beta-2A chain;Tubulin beta-3 chain;Tubulin beta-4B chain	TUBB;TUBB2B;TUBB2A;TUBB3;TUBB4B	174	Color2 [DarkGray]	1	4					4	4	4	12.4	12.4	12.4	49.67	0	112.65	45085000	5	0.898994	1.2877	0.96049	1.44213	0.990558	1.81465	2.00601	3.20922	2.75727	-0.40629
	0.943616	-1.62729	Q9BZD4	Q9BZD4	Kinetochore protein Nuf2	NUF2	729	Color2 [DarkGray]	1	4					1	1	1	3	3	3	54.303	0.011594	5.8101	68455000	1	-0.900059	-1.07186	-0.934661	0.0294914	0.967243	2.52595	1.71376	1.18377	-0.922244	NaN
+	1.84869	-1.72104	Q8TDL5	Q8TDL5	BPI fold-containing family B member 1	BPIFB1	644	Color2 [DarkGray]	1	4					1	1	1	2.7	2.7	2.7	52.441	0.011645	5.812	5280900	1	-1.67077	-2.03514	-1.81242	-1.47562	-0.819144	2.04875	0.680954	-0.549639	-0.48653	NaN
	1.30518	-1.72698	P29508;P48594	P29508;P48594	Serpin B3;Serpin B4	SERPINB3;SERPINB4	288	Color2 [DarkGray]	1	4					2	2	2	4.6	4.6	4.6	44.564	0	12.159	158780000	2	0.974285	0.913909	0.863654	0.696435	0.838543	2.70903	2.51698	1.64128	3.77454	-0.639955
	1.39902	-1.76126	O60763	O60763	General vesicular transport factor p115	USO1	101	Color2 [DarkGray]	1	4					1	1	1	1.2	1.2	1.2	107.89	0	6.5831	23169000	1	-0.311816	-0.470489	-0.47861	-0.624743	-0.263855	1.30712	1.09967	0.471257	2.45194	-1.06867
+	1.9574	-2.02876	Q9NP55	Q9NP55	BPI fold-containing family A member 1	BPIFA1	759	Color2 [DarkGray]	1	4					1	1	1	4.3	4.3	4.3	26.712	0.011111	5.7971	50670000	1	-1.34705	-1.03588	-0.861305	-0.696918	0.846757	3.05786	1.67424	0.184247	0.98357	NaN

## Sheet: CAR(WT) Azide Ctrl–37C Fig.3A
Significant	=-LOG(P-value)	Difference	Protein IDs	Majority protein IDs	Protein names	Gene names	id	Symbol color	Symbol type	Symbol size	Peptides	Razor + unique peptides	Unique peptides	Sequence coverage [%]	Unique + razor sequence coverage [%]	Unique sequence coverage [%]	Mol. weight [kDa]	Q-value	Score	Intensity	MS/MS count	Blank	Targeted 37C 1	Targeted 37C 2	Targeted 37C 3	Targeted 4C 1	Targeted 4C 2	Targeted 4C 3	Control 4C 1	Control 4C 2	Control 4C 3
	0	NaN	O00471	O00471	Exocyst complex component 5	EXOC5	78	Color2 [DarkGray]	1	4	1	1	1	2.7	2.7	2.7	81.852	0	4.0448	10182000	1	NaN	NaN	NaN	NaN	NaN	NaN	NaN	-8.19888	NaN	NaN
	0	NaN	P48634	P48634	Protein PRRC2A	PRRC2A	699	Color2 [DarkGray]	1	4	1	1	1	0.8	0.8	0.8	228.86	0.0012979	0.98362	4967100	1	NaN	-8.15615	NaN	-8.38936	NaN	NaN	-8.36638	NaN	NaN	NaN
	0	NaN	Q6Q795	Q6Q795	Putative viral protein-binding protein C1		1282	Color2 [DarkGray]	1	4	1	1	1	13.2	13.2	13.2	13.358	0.0039481	0.65244	14407000	1	NaN	NaN	-8.43705	-8.63659	NaN	NaN	NaN	NaN	NaN	NaN
	0	NaN	Q8IWY9	Q8IWY9	Codanin-1	CDAN1	1381	Color2 [DarkGray]	1	4	1	1	1	0.7	0.7	0.7	134.12	0	2.5796	6783400	1	NaN	NaN	NaN	NaN	-8.61888	NaN	NaN	NaN	NaN	NaN
	0	NaN	Q8IXU6	Q8IXU6	Solute carrier family 35 member F2	SLC35F2	1388	Color2 [DarkGray]	1	4	1	1	1	7.5	7.5	7.5	41.211	0.0035067	0.74095	11558000	1	NaN	NaN	NaN	NaN	NaN	NaN	NaN	NaN	NaN	NaN
	0	NaN	Q96JB2	Q96JB2	Conserved oligomeric Golgi complex subunit 3	COG3	1636	Color2 [DarkGray]	1	4	1	1	1	1.8	1.8	1.8	94.095	0	2.4057	26187000	1	NaN	NaN	NaN	NaN	NaN	NaN	NaN	NaN	NaN	NaN
	0	NaN	Q9NVV0	Q9NVV0	Trimeric intracellular cation channel type B	TMEM38B	1926	Color2 [DarkGray]	1	4	1	1	1	4.8	4.8	4.8	32.509	0	13.416	3371000	1	NaN	NaN	-8.93713	NaN	NaN	NaN	NaN	NaN	NaN	NaN
+	3.82173	4.04985	P54710	P54710	Sodium/potassium-transporting ATPase subunit gamma	FXYD2	791	Color2 [DarkGray]	1	4	1	1	1	21.2	21.2	21.2	7.2832	0	136.26	82432000	2	NaN	-2.31777	-2.32356	-2.1047	-3.41491	-3.32574	-3.74844	-6.7917	-6.28185	-5.82204
+	4.74355	3.25168	V9GZ13;P20963	V9GZ13;P20963	T-cell surface glycoprotein CD3 zeta chain	CD247	2177	Color2 [DarkGray]	1	4	7	7	7	11.5	11.5	11.5	52.227	0	66.494	9789600000	14	3.19393	4.87136	4.71603	4.96643	4.09517	4.15053	4.05879	1.74833	1.67612	1.37435
+	4.52866	2.73482	P14151	P14151	L-selectin	SELL	434	Color2 [DarkGray]	1	4	1	1	1	2.2	2.2	2.2	42.187	0.0013029	0.99036	734190000	2	-0.961165	2.29164	2.04342	2.44489	1.69459	1.79349	1.61534	-0.488153	-0.563221	-0.37315
+	4.59045	2.5331	P57075	P57075	Ubiquitin-associated and SH3 domain-containing protein A	UBASH3A	808	Color2 [DarkGray]	1	4	2	2	2	2.9	2.9	2.9	74.122	0.0034052	0.67003	245820000	2	-0.280006	1.91735	1.70566	1.98715	0.844852	0.755817	0.734041	-0.607894	-0.562828	-0.818411
+	4.11351	2.49902	Q01650	Q01650	Large neutral amino acids transporter small subunit 1	SLC7A5	913	Color2 [DarkGray]	1	4	1	1	1	2.8	2.8	2.8	55.01	0	64.015	6732200000	2	NaN	4.78061	4.40476	4.72102	4.07369	4.02551	3.94958	2.3229	2.07552	2.01089
+	3.41576	2.43386	Q96RU3	Q96RU3	Formin-binding protein 1	FNBP1	1679	Color2 [DarkGray]	1	4	1	1	1	3.7	3.7	3.7	71.306	0.00071174	1.282	23793000	1	NaN	-3.12875	-3.17225	-2.64031	-4.23257	-4.17172	-4.3769	-5.62712	-5.1503	-5.46547
+	3.39627	2.42394	Q92508	Q92508	Piezo-type mechanosensitive ion channel component 1	PIEZO1	1537	Color2 [DarkGray]	1	4	1	1	1	0.8	0.8	0.8	286.79	0	2.1162	90127000	1	NaN	-1.31408	-1.30248	-0.824827	-2.07895	-2.21578	-2.60497	-3.59697	-3.82229	-3.29395
+	4.916	2.3289	O00463	O00463	TNF receptor-associated factor 5	TRAF5	77	Color2 [DarkGray]	1	4	2	2	2	4.5	4.5	4.5	64.405	0	8.4593	58809000	3	-0.482077	0.632454	0.429548	0.665699	-0.197464	-0.336002	-0.362545	-1.73394	-1.844	-1.68107
+	4.32476	2.31496	O15427	O15427	Monocarboxylate transporter 4	SLC16A3	131	Color2 [DarkGray]	1	4	4	4	4	8.8	8.8	8.8	49.469	0	3.1521	875560000	4	3.28338	4.64548	4.32147	4.6696	3.56215	3.85485	3.74331	2.30709	2.2506	2.13398
+	4.53481	2.30896	P32942	P32942	Intercellular adhesion molecule 3	ICAM3	591	Color2 [DarkGray]	1	4	1	1	1	1.6	1.6	1.6	59.54	0	2.8862	699120000	2	NaN	2.47408	2.30448	2.65485	1.22909	1.28098	1.21185	0.0979376	0.236938	0.171642
+	5.16292	2.28058	P28907	P28907	ADP-ribosyl cyclase/cyclic ADP-ribose hydrolase 1	CD38	562	Color2 [DarkGray]	1	4	3	3	3	8.7	8.7	8.7	34.328	0	2.8084	1390500000	3	1.2158	2.73266	2.56043	2.80785	1.99134	2.00132	2.05408	0.441211	0.39101	0.426987
+	4.37704	2.24736	P35613	P35613	Basigin	BSG	617	Color2 [DarkGray]	1	4	2	2	2	6.2	6.2	6.2	42.2	0	2.1279	1469600000	3	1.80846	3.62356	3.28648	3.62444	2.48114	2.4666	2.43252	1.31362	1.26432	1.21446
+	3.67175	2.21261	Q6UWI4	Q6UWI4	Protein shisa-2 homolog	SHISA2	1287	Color2 [DarkGray]	1	4	1	1	1	3.1	3.1	3.1	31.375	0	1.5645	23581000	1	NaN	-2.91938	-2.85908	-2.48421	-3.54361	-3.4364	-3.51377	-4.75638	-5.05076	-5.09336
+	4.38143	2.19262	P13612	P13612	Integrin alpha-4	ITGA4	427	Color2 [DarkGray]	1	4	4	4	4	4.8	4.8	4.8	114.9	0	83.938	1676300000	5	NaN	3.07169	2.94086	3.08899	2.27264	2.33608	2.2167	0.858129	1.0103	0.655252
+	3.89396	2.16422	P46109	P46109	Crk-like protein	CRKL	681	Color2 [DarkGray]	1	4	1	1	1	5	5	5	33.777	0.0012937	0.97292	357490000	1	NaN	0.69326	0.345646	0.824663	-0.0788994	-0.225523	-0.149958	-1.4724	-1.60703	-1.54966
+	3.08796	2.14454	P35244	P35244	Replication protein A 14 kDa subunit	RPA3	607	Color2 [DarkGray]	1	4	1	1	1	19	19	19	13.569	0	2.287	23633000	1	NaN	-4.84927	-4.49304	-4.19716	-4.8502	-4.94693	-4.9723	-6.57356	-6.46411	-6.93542
+	4.27605	2.13747	Q9NR82	Q9NR82	Potassium voltage-gated channel subfamily KQT member 5	KCNQ5	1897	Color2 [DarkGray]	1	4	1	1	1	2	2	2	102.18	0.0044053	0.59074	3267400000	1	1.19079	1.87958	1.66074	1.93212	1.15148	0.982826	1.06706	-0.318944	-0.16773	-0.4533
+	4.56662	2.1238	P16150	P16150	Leukosialin	SPN	453	Color2 [DarkGray]	1	4	4	4	4	15	15	15	40.321	0	9.235	1835400000	6	NaN	3.00904	2.74339	3.01327	1.90686	1.95994	1.86166	0.818774	0.718811	0.856699
+	4.74351	2.09367	P08195	P08195	4F2 cell-surface antigen heavy chain	SLC3A2	370	Color2 [DarkGray]	1	4	6	6	6	9.4	9.4	9.4	67.993	0	11.97	13476000000	8	3.4688	5.19592	5.00599	5.27573	4.49805	4.33149	4.34092	3.10899	3.09205	2.99561
+	3.69474	2.04942	Q13489;Q13490	Q13489;Q13490	Baculoviral IAP repeat-containing protein 3;Baculoviral IAP repeat-containing protein 2	BIRC3;BIRC2	1027	Color2 [DarkGray]	1	4	2	2	2	3	3	3	68.371	0	3.1022	144670000	2	-2.04307	-0.761299	-0.770651	-0.423023	-1.09711	-1.05116	-1.16733	-2.76694	-2.84721	-2.48909
+	5.49238	2.04554	P10586	P10586	Receptor-type tyrosine-protein phosphatase F	PTPRF	397	Color2 [DarkGray]	1	4	2	2	2	1.6	1.6	1.6	212.88	0.0013333	1.0695	98284000	2	NaN	-0.426397	-0.519901	-0.379959	-1.0936	-1.10335	-1.06821	-2.43137	-2.55773	-2.4738
+	5.06704	2.03415	Q9NPJ6	Q9NPJ6	Mediator of RNA polymerase II transcription subunit 4	MED4	1885	Color2 [DarkGray]	1	4	1	1	1	4.8	4.8	4.8	29.745	0	169.11	0	1	NaN	-2.79161	-2.59637	-2.59305	-2.7149	-2.61213	-2.7263	-4.73797	-4.69625	-4.64927
+	4.85194	2.00531	P43403;P43405;Q8NFD2	P43403	Tyrosine-protein kinase ZAP-70	ZAP70	673	Color2 [DarkGray]	1	4	8	8	8	16.8	16.8	16.8	69.872	0	65.274	7784800000	8	4.48951	5.53454	5.43783	5.64956	5.10482	4.99075	4.96627	3.6286	3.51704	3.46035
+	4.48218	2.00333	Q04941	Q04941	Proteolipid protein 2	PLP2	940	Color2 [DarkGray]	1	4	1	1	1	8.6	8.6	8.6	16.691	0.0023909	0.78125	78136000	1	NaN	-0.522354	-0.699963	-0.412447	-1.48265	-1.51042	-1.52238	-2.60303	-2.59252	-2.44919
+	3.8852	1.94469	Q9HBM6	Q9HBM6	Transcription initiation factor TFIID subunit 9B	TAF9B	1867	Color2 [DarkGray]	1	4	1	1	1	4.4	4.4	4.4	27.622	0	1.8087	202400000	1	-2.83071	-1.40479	-1.7835	-1.381	-2.27184	-2.53833	-2.53308	-3.44209	-3.43373	-3.52755
+	3.87706	1.93536	Q9Y5S1	Q9Y5S1	Transient receptor potential cation channel subfamily V member 2	TRPV2	2131	Color2 [DarkGray]	1	4	1	1	1	2	2	2	85.98	0.0039238	0.64285	16107000	1	NaN	-4.22032	-4.28841	-3.92243	-5.21323	-5.51158	-5.30142	-6.22331	-6.02112	-5.99279
+	4.27377	1.92626	Q8IWT6	Q8IWT6	Volume-regulated anion channel subunit LRRC8A	LRRC8A	1379	Color2 [DarkGray]	1	4	2	2	2	3.7	3.7	3.7	94.198	0	8.3216	78621000	2	NaN	-0.879883	-1.13864	-0.806032	-1.91016	-1.82055	-2.00775	-2.91147	-2.88534	-2.80651
+	4.04249	1.91167	Q13191	Q13191	E3 ubiquitin-protein ligase CBL-B	CBLB	1006	Color2 [DarkGray]	1	4	1	1	1	1.3	1.3	1.3	109.45	0.00068353	1.1514	26743000	1	NaN	-1.03965	-1.30464	-1.01602	-1.85641	-1.93422	-1.91884	-2.95562	-3.18452	-2.95518
+	4.43939	1.90852	Q8NE01	Q8NE01	Metal transporter CNNM3	CNNM3	1456	Color2 [DarkGray]	1	4	6	6	6	15.4	15.4	15.4	76.118	0	15.721	349300000	7	0.825918	1.99829	1.83341	2.15316	1.0203	1.19136	1.03576	0.131679	0.0681591	0.0594826
+	4.58545	1.84861	Q9NY35	Q9NY35	Claudin domain-containing protein 1	CLDND1	1940	Color2 [DarkGray]	1	4	1	1	1	5.5	5.5	5.5	28.603	0	1.6424	60224000	2	NaN	-0.680708	-0.899553	-0.660324	-1.36114	-1.27321	-1.45451	-2.55846	-2.66748	-2.56047
+	4.55275	1.8284	O14526	O14526	F-BAR domain only protein 1	FCHO1	86	Color2 [DarkGray]	1	4	3	3	3	3.5	3.5	3.5	96.86	0	7.2248	227830000	3	-1.21708	0.233419	0.175125	0.396616	-0.555605	-0.705683	-0.75622	-1.60649	-1.62058	-1.45297
+	4.51262	1.797	Q9UIW2;O75051;P51805;Q9HCM2	Q9UIW2	Plexin-A1	PLXNA1	2017	Color2 [DarkGray]	1	4	7	7	7	3.8	3.8	3.8	211.06	0	5.4912	1530900000	7	-0.178703	3.71725	3.47686	3.7179	2.98696	2.88228	2.87804	1.8645	1.77994	1.87656
+	4.18762	1.75291	P06127	P06127	T-cell surface glycoprotein CD5	CD5	348	Color2 [DarkGray]	1	4	2	2	2	4.8	4.8	4.8	54.577	0	4.0664	970660000	2	NaN	2.36412	2.21406	2.37364	1.47664	1.60743	1.48007	0.737309	0.492493	0.463297
+	4.35211	1.70098	P15813	P15813	Antigen-presenting glycoprotein CD1d	CD1D	449	Color2 [DarkGray]	1	4	1	1	1	4.8	4.8	4.8	37.717	0	1.7629	138910000	1	-1.16987	-0.503002	-0.533821	-0.254515	-1.14316	-0.901186	-0.850729	-2.13778	-2.10926	-2.14724
+	4.05558	1.68644	Q9P1W8;P78324	Q9P1W8;P78324	Signal-regulatory protein gamma;Tyrosine-protein phosphatase non-receptor type substrate 1	SIRPG;SIRPA	1962	Color2 [DarkGray]	1	4	2	2	2	4.4	4.4	4.4	42.497	0	2.4826	226690000	2	0.864916	2.1516	1.89372	2.22064	1.30857	1.37456	1.39324	0.361043	0.468981	0.376625
+	3.66301	1.6677	P18433	P18433	Receptor-type tyrosine-protein phosphatase alpha	PTPRA	478	Color2 [DarkGray]	1	4	1	1	1	1.9	1.9	1.9	90.718	0	2.379	48763000	1	-1.20839	-1.30812	-1.43354	-1.10975	-1.8359	-1.82159	-1.97268	-2.83155	-2.89404	-3.1289
+	3.66077	1.65659	A8MVW0	A8MVW0	Protein FAM171A2	FAM171A2	19	Color2 [DarkGray]	1	4	1	1	1	3.1	3.1	3.1	87.434	0	1.5268	21290000	1	NaN	-4.31013	-4.53551	-4.46885	-4.82454	-5.03051	-5.0111	-5.87209	-6.21592	-6.19626
+	3.9412	1.59664	P23229	P23229	Integrin alpha-6;Integrin alpha-6 heavy chain;Integrin alpha-6 light chain;Processed integrin alpha-6	ITGA6	517	Color2 [DarkGray]	1	4	1	1	1	1.2	1.2	1.2	126.6	0.0044101	0.59233	0	1	NaN	-3.06506	-3.0345	-2.75548	-3.60729	-3.44127	-3.4967	-4.46971	-4.60034	-4.57491
+	5.21129	1.59242	Q92793	Q92793	CREB-binding protein	CREBBP	1563	Color2 [DarkGray]	1	4	1	1	1	0.8	0.8	0.8	265.35	0	2.8668	78174000	1	NaN	-1.59048	-1.5773	-1.53388	-1.61619	-1.53863	-1.66756	-3.24024	-3.16382	-3.07488
+	3.43033	1.58853	Q12933	Q12933	TNF receptor-associated factor 2	TRAF2	984	Color2 [DarkGray]	1	4	2	2	2	4.4	4.4	4.4	55.859	0	1.7351	250310000	2	0.781137	0.667704	0.718863	1.02733	0.309931	0.43557	0.499737	-0.610347	-0.897295	-0.844053
+	4.49181	1.5877	Q13308	Q13308	Inactive tyrosine-protein kinase 7	PTK7	1013	Color2 [DarkGray]	1	4	6	6	6	5.9	5.9	5.9	118.39	0	10.562	2220600000	6	1.82755	3.37002	3.22246	3.35924	2.67224	2.67693	2.63299	1.84248	1.63661	1.70954
+	4.07147	1.5831	P62993	P62993	Growth factor receptor-bound protein 2	GRB2	868	Color2 [DarkGray]	1	4	1	1	1	3.2	3.2	3.2	25.206	0	15.271	0	1	NaN	-1.69628	-1.7617	-1.66751	-1.99487	-2.09787	-2.09449	-3.32492	-3.43451	-3.11535
+	5.22512	1.58	Q13303;Q14722	Q13303;Q14722	Voltage-gated potassium channel subunit beta-2;Voltage-gated potassium channel subunit beta-1	KCNAB2;KCNAB1	1012	Color2 [DarkGray]	1	4	3	3	3	6	6	6	41	0	1.7642	922460000	4	1.33659	2.72086	2.67825	2.75838	2.13351	2.11988	2.04713	1.2219	1.12509	1.0705
+	3.93964	1.57468	P22681	P22681	E3 ubiquitin-protein ligase CBL	CBL	515	Color2 [DarkGray]	1	4	1	1	1	2.5	2.5	2.5	99.632	0.0034483	0.69905	36752000	1	-1.86946	-2.15653	-2.40203	-2.18753	-2.87021	-3.07747	-3.10624	-3.96214	-3.72714	-3.78083
+	3.901	1.52123	P43007	P43007	Neutral amino acid transporter A	SLC1A4	671	Color2 [DarkGray]	1	4	1	1	1	2.1	2.1	2.1	55.722	0.0033956	0.66264	279890000	1	NaN	0.135017	-0.0785198	0.26535	-0.575102	-0.807737	-0.802794	-1.46705	-1.38612	-1.38866
+	4.17119	1.51046	Q9Y666	Q9Y666	Solute carrier family 12 member 7	SLC12A7	2138	Color2 [DarkGray]	1	4	2	2	2	2.6	2.6	2.6	119.1	0	38.924	233060000	3	-0.0152588	1.43016	1.22422	1.51488	0.332413	0.271072	0.0496807	-0.0897703	-0.147987	-0.124352
+	2.97543	1.4853	Q99808	Q99808	Equilibrative nucleoside transporter 1	SLC29A1	1719	Color2 [DarkGray]	1	4	1	1	1	2.4	2.4	2.4	50.219	0	10.594	151910000	1	NaN	-1.03124	-1.17963	-0.841854	-1.68145	-2.00467	-1.79854	-2.37894	-2.33732	-2.79237
+	3.76324	1.47132	O75054	O75054	Immunoglobulin superfamily member 3	IGSF3	202	Color2 [DarkGray]	1	4	2	2	2	1.8	1.8	1.8	135.19	0	2.5896	274680000	2	NaN	-1.15891	-1.3035	-1.10138	-1.95827	-1.83792	-1.81869	-2.76268	-2.47875	-2.73633
+	3.92665	1.46878	P10321	P10321	HLA class I histocompatibility antigen, Cw-7 alpha chain	HLA-C	395	Color2 [DarkGray]	1	4	2	2	1	5.7	5.7	3.3	40.648	0	6.3807	912340000	4	1.016	2.96302	2.74071	3.06467	2.36135	2.35831	2.29188	1.4282	1.502	1.43186
+	3.86346	1.436	P08648	P08648	Integrin alpha-5;Integrin alpha-5 heavy chain;Integrin alpha-5 light chain	ITGA5	377	Color2 [DarkGray]	1	4	2	2	2	3.1	3.1	3.1	114.54	0	10.499	374170000	2	-1.26325	1.09574	1.20927	1.37597	0.441553	0.509352	0.421656	-0.0957747	-0.242212	-0.289038
+	3.50955	1.42672	P06729	P06729	T-cell surface antigen CD2	CD2	354	Color2 [DarkGray]	1	4	1	1	1	2.3	2.3	2.3	39.448	0.001321	1.0354	80128000	1	-2.09385	-1.07629	-1.2745	-1.09917	-1.95342	-2.10907	-1.95776	-2.49368	-2.45091	-2.78553
+	4.15928	1.41327	Q8TF42	Q8TF42	Ubiquitin-associated and SH3 domain-containing protein B	UBASH3B	1504	Color2 [DarkGray]	1	4	2	2	2	2.3	2.3	2.3	72.695	0.0034642	0.71373	233450000	2	NaN	0.514011	0.403976	0.561951	-0.0279694	0.00390625	-0.0609646	-0.84662	-1.05664	-0.856613
+	4.24298	1.3919	P19474	P19474	E3 ubiquitin-protein ligase TRIM21	TRIM21	489	Color2 [DarkGray]	1	4	2	2	2	4.2	4.2	4.2	54.169	0	1.6538	355600000	2	NaN	0.535353	0.686724	0.527594	0.831301	0.872484	0.953119	-0.718207	-0.791174	-0.916653
+	3.69571	1.36718	Q99439;Q15417	Q99439;Q15417	Calponin-2;Calponin-3	CNN2;CNN3	1118	Color2 [DarkGray]	1	4	1	1	1	3.6	3.6	3.6	33.697	0	4.0596	221130000	1	NaN	-0.736612	-1.01076	-0.78199	-0.951593	-0.977188	-1.10191	-2.10514	-2.20589	-2.31989
+	3.94675	1.36359	Q15758	Q15758	Neutral amino acid transporter B(0)	SLC1A5	1130	Color2 [DarkGray]	1	4	3	3	3	5.9	5.9	5.9	56.598	0	87.235	952780000	5	-0.825257	1.62874	1.4498	1.75637	0.763069	0.777163	0.673998	0.278955	0.244232	0.220951
+	2.42424	1.36131	P53985	P53985	Monocarboxylate transporter 1	SLC16A1	781	Color2 [DarkGray]	1	4	2	2	2	6.4	6.4	6.4	53.944	0	7.2549	192510000	2	-1.24026	-0.214869	-0.503241	-0.288383	-0.805943	-0.827862	-0.752354	-1.90495	-1.90405	-1.28143
+	3.91211	1.35601	P04439	P04439	HLA class I histocompatibility antigen, A-3 alpha chain	HLA-A	335	Color2 [DarkGray]	1	4	2	2	2	5.2	5.2	5.2	40.84	0.0012837	0.95501	1842400000	3	NaN	2.86579	2.75011	2.9766	2.38916	2.43254	2.45106	1.46854	1.63424	1.42169
+	4.94497	1.3069	O75448	O75448	Mediator of RNA polymerase II transcription subunit 24	MED24	229	Color2 [DarkGray]	1	4	4	4	4	4.6	4.6	4.6	110.3	0	3.4132	241390000	4	NaN	0.616142	0.750875	0.722843	0.817839	0.676981	0.68955	-0.661405	-0.576601	-0.592838
+	3.72022	1.27467	Q92859	Q92859	Neogenin	NEO1	1568	Color2 [DarkGray]	1	4	2	2	2	1.7	1.7	1.7	160.01	0	3.9206	266410000	3	0.208587	1.29231	1.14515	1.4769	0.593369	0.649548	0.638174	0.0374823	0.0441895	0.0086689
+	3.73711	1.2676	A0A0B4J237;P01737	A0A0B4J237;P01737	T-cell receptor alpha chain V region PY14	TRAV8-2	2	Color2 [DarkGray]	1	4	2	2	2	16.8	16.8	16.8	12.429	0	1.8594	644910000	3	-0.0320978	1.81585	1.75652	2.05985	1.29122	1.27601	1.27889	0.63478	0.625999	0.568632
+	2.80911	1.26741	Q13740	Q13740	CD166 antigen	ALCAM	1040	Color2 [DarkGray]	1	4	1	1	1	1.7	1.7	1.7	65.102	0	2.2099	40267000	1	NaN	-1.47831	-1.57387	-1.18699	-2.14246	-2.12297	-2.19379	-2.8504	-2.45548	-2.73553
+	4.5095	1.25689	P11166	P11166	Solute carrier family 2, facilitated glucose transporter member 1	SLC2A1	402	Color2 [DarkGray]	1	4	2	2	2	3.7	3.7	3.7	54.083	0	4.1924	647280000	3	-1.25034	1.92496	1.82435	2.02827	1.30623	1.31861	1.32492	0.675887	0.645241	0.685799
+	3.12407	1.21058	Q14126	Q14126	Desmoglein-2	DSG2	1047	Color2 [DarkGray]	1	4	1	1	1	0.9	0.9	0.9	122.29	0	1.9197	144400000	1	NaN	-0.299067	-0.534355	-0.125914	-0.996529	-0.780609	-0.84411	-1.47613	-1.64036	-1.47457
+	3.34446	1.20165	Q14118	Q14118	Dystroglycan;Alpha-dystroglycan;Beta-dystroglycan	DAG1	1046	Color2 [DarkGray]	1	4	1	1	1	1.8	1.8	1.8	97.44	0.00071994	1.3263	79440000	1	NaN	-1.06102	-0.897154	-0.687981	-1.05128	-1.22732	-1.5393	-2.11717	-2.01281	-2.12113
+	3.1417	1.19314	P41440	P41440	Folate transporter 1	SLC19A1	657	Color2 [DarkGray]	1	4	1	1	1	4.2	4.2	4.2	64.868	0	3.0195	6310700	2	NaN	-4.79442	-4.96985	-4.83413	-5.41658	-5.47804	-5.4085	-6.2903	-5.95454	-5.93298
+	4.20529	1.1481	Q14761	Q14761	Protein tyrosine phosphatase receptor type C-associated protein	PTPRCAP	1081	Color2 [DarkGray]	1	4	1	1	1	3.9	3.9	3.9	21.196	0	14.058	0	1	NaN	-0.287472	-0.402927	-0.203568	-0.981108	-0.847986	-0.894751	-1.46252	-1.48947	-1.38628
+	5.72493	1.13332	Q14191	Q14191	Werner syndrome ATP-dependent helicase	WRN	1053	Color2 [DarkGray]	1	4	2	2	2	1.5	1.5	1.5	162.46	0.0012723	0.92761	377160000	2	NaN	0.674726	0.652596	0.70775	1.01562	1.00706	1.02065	-0.420007	-0.450602	-0.494265
+	4.86279	1.12429	P01848	P01848	T-cell receptor alpha chain C region	TRAC	325	Color2 [DarkGray]	1	4	1	1	1	6.4	6.4	6.4	15.716	0	1.8186	141850000	2	NaN	0.314938	0.298466	0.434267	-0.106119	-0.105627	-0.174414	-0.756225	-0.782482	-0.786488
+	3.6831	1.11712	P18564	P18564	Integrin beta-6	ITGB6	479	Color2 [DarkGray]	1	4	1	1	1	1.1	1.1	1.1	85.935	0.0048622	0.55018	760390000	1	NaN	2.14964	1.98534	2.28155	1.37523	1.32411	1.31893	1.02294	1.04184	1.00041
+	4.75244	1.11383	P63173	P63173	60S ribosomal protein L38	RPL38	872	Color2 [DarkGray]	1	4	1	1	1	10	10	10	8.2178	0.0034208	0.68278	587110000	1	NaN	1.42134	1.44252	1.33753	1.24469	1.09342	1.15155	0.3527	0.261919	0.24527
+	3.85151	1.0941	Q9UKW4	Q9UKW4	Guanine nucleotide exchange factor VAV3	VAV3	2034	Color2 [DarkGray]	1	4	3	3	3	2.8	2.8	2.8	97.775	0	6.023	255570000	4	NaN	0.798243	0.728613	0.983559	0.4965	0.421038	0.475864	-0.246345	-0.277771	-0.24778
+	2.95052	1.08387	Q4KMP7	Q4KMP7	TBC1 domain family member 10B	TBC1D10B	1172	Color2 [DarkGray]	1	4	1	1	1	2.6	2.6	2.6	87.198	0	1.832	25609000	1	NaN	-5.23283	-5.24682	-5.42643	-5.72845	-5.70684	-5.8646	-6.21484	-6.3416	-6.60125
+	3.48596	1.04351	Q9Y6M7	Q9Y6M7	Sodium bicarbonate cotransporter 3	SLC4A7	2149	Color2 [DarkGray]	1	4	2	2	2	2.1	2.1	2.1	136.04	0	7.9483	104590000	2	NaN	0.165485	0.0370617	0.333517	-0.721634	-0.701721	-0.757933	-0.919614	-0.856279	-0.818581
+	3.2607	1.04141	Q6UXB8	Q6UXB8	Peptidase inhibitor 16	PI16	1288	Color2 [DarkGray]	1	4	1	1	1	2.2	2.2	2.2	49.471	0	2.4421	121620000	1	NaN	-0.478733	-0.6747	-0.370966	-1.3374	-1.31363	-1.30834	-1.509	-1.65461	-1.48502
+	5.22925	1.01824	P78347	P78347	General transcription factor II-I	GTF2I	886	Color2 [DarkGray]	1	4	7	7	7	8.4	8.4	8.4	112.42	0	47.121	2977800000	10	1.95396	3.01388	3.116	3.04153	3.02273	3.08449	3.05549	2.03922	2.0213	2.05618
+	3.54202	0.988075	P20701	P20701	Integrin alpha-L	ITGAL	495	Color2 [DarkGray]	1	4	4	4	4	3.2	3.2	3.2	128.77	0	13.532	1521300000	5	1.97154	3.02376	2.86912	3.11404	2.42141	2.40795	2.31005	1.99853	2.09426	1.9499
+	3.9888	0.979199	Q9H2H9	Q9H2H9	Sodium-coupled neutral amino acid transporter 1	SLC38A1	1816	Color2 [DarkGray]	1	4	1	1	1	1.6	1.6	1.6	54.047	0.0048518	0.54406	191300000	2	NaN	0.761711	0.743172	0.914385	0.282497	0.170729	0.195671	-0.13189	-0.148722	-0.237719
+	3.09603	0.962233	P26038;P35241;P15311	P26038;P35241;P15311	Moesin;Radixin;Ezrin	MSN;RDX;EZR	540	Color2 [DarkGray]	1	4	2	2	2	3.1	3.1	3.1	67.819	0	2.5426	1360100000	3	-0.0201912	2.15213	2.13624	2.36139	1.83171	1.33811	1.3616	1.13542	1.2302	1.39744
+	2.9227	0.958261	Q14517	Q14517	Protocadherin Fat 1;Protocadherin Fat 1, nuclear form	FAT1	1063	Color2 [DarkGray]	1	4	3	3	3	0.7	0.7	0.7	506.27	0	2.2679	222050000	3	-1.82097	0.679403	0.55068	0.918158	0.106041	0.246244	0.0718098	-0.207618	-0.187899	-0.331024
+	4.58256	0.949207	P78368;Q9HCP0;Q9Y6M4	P78368;Q9HCP0;Q9Y6M4	Casein kinase I isoform gamma-2;Casein kinase I isoform gamma-1;Casein kinase I isoform gamma-3	CSNK1G2;CSNK1G1;CSNK1G3	888	Color2 [DarkGray]	1	4	1	1	1	1.9	1.9	1.9	47.457	0.0012715	0.92751	0	1	NaN	-1.42366	-1.49097	-1.35392	-1.80057	-1.74594	-1.62572	-2.38103	-2.398	-2.33714
+	2.78185	0.949206	P05556	P05556	Integrin beta-1	ITGB1	347	Color2 [DarkGray]	1	4	2	2	2	3.4	3.4	3.4	88.414	0	6.3888	497940000	2	-1.05953	1.43866	1.21237	1.55893	0.920769	0.709085	0.679634	0.510718	0.54459	0.307035
+	2.89932	0.941459	P08670	P08670	Vimentin	VIM	378	Color2 [DarkGray]	1	4	2	2	1	3.4	3.4	1.7	53.651	0	2.4028	587060000	3	NaN	0.909019	0.770885	0.773706	0.794405	0.840164	0.767368	0.0901327	-0.232836	-0.228064
+	3.13037	0.930656	Q86YW9;Q93074	Q86YW9;Q93074	Mediator of RNA polymerase II transcription subunit 12-like protein;Mediator of RNA polymerase II transcription subunit 12	MED12L;MED12	1369	Color2 [DarkGray]	1	4	1	1	1	0.4	0.4	0.4	240.12	0.0044519	0.61644	171230000	1	NaN	-0.727928	-0.70363	-0.904135	-0.886267	-0.669586	-0.762175	-1.55792	-1.756	-1.81374
+	2.52692	0.887027	P54709	P54709	Sodium/potassium-transporting ATPase subunit beta-3	ATP1B3	790	Color2 [DarkGray]	1	4	1	1	1	5.4	5.4	5.4	31.512	0.0091324	0.42045	246980000	1	-0.0473051	0.0598164	-0.104946	0.354004	-0.374275	-0.419291	-0.501432	-0.730165	-0.833067	-0.788977
+	4.18735	0.884595	Q08722	Q08722	Leukocyte surface antigen CD47	CD47	958	Color2 [DarkGray]	1	4	2	2	2	6.2	6.2	6.2	35.213	0	4.7205	1056500000	4	0.511538	2.23148	2.29504	2.4021	1.8515	1.8118	1.69275	1.4168	1.41101	1.44702
	0.559631	0.880806	P81605	P81605	Dermcidin;Survival-promoting peptide;DCD-1	DCD	892	Color2 [DarkGray]	1	4	1	1	1	10	10	10	11.284	0	10.412	69941000	1	-1.84189	-2.22767	-0.674847	-0.56778	-2.97305	-2.76855	-2.45136	-2.57668	-2.38558	-1.15046
+	3.32702	0.873695	Q08881	Q08881	Tyrosine-protein kinase ITK/TSK	ITK	960	Color2 [DarkGray]	1	4	1	1	1	1.5	1.5	1.5	71.83	0	1.4645	129210000	1	NaN	-0.291677	-0.0141487	-0.138493	-0.402893	-0.521044	-0.586926	-0.987702	-1.01225	-1.06545
+	3.98793	0.87201	P33527	P33527	Multidrug resistance-associated protein 1	ABCC1	597	Color2 [DarkGray]	1	4	3	3	3	2.2	2.2	2.2	171.59	0	3.6241	207140000	4	NaN	0.681343	0.700464	0.814497	0.230547	0.135605	0.0680523	-0.0719671	-0.204376	-0.143381
+	3.01005	0.867755	Q14699	Q14699	Raftlin	RFTN1	1077	Color2 [DarkGray]	1	4	1	1	1	1.4	1.4	1.4	63.145	0.0092497	0.44003	63788000	1	NaN	-1.37413	-1.60769	-1.48638	-1.72288	-1.89602	-1.82253	-2.35244	-2.23128	-2.48774
+	5.41751	0.860361	P27694	P27694	Replication protein A 70 kDa DNA-binding subunit;Replication protein A 70 kDa DNA-binding subunit, N-terminally processed	RPA1	553	Color2 [DarkGray]	1	4	7	7	6	13.1	13.1	10.6	68.137	0	62.766	3334600000	8	2.68697	4.24881	4.27766	4.26627	4.02416	4.02534	3.90373	3.36438	3.40374	3.44353
+	2.03135	0.860291	P42566	P42566	Epidermal growth factor receptor substrate 15	EPS15	663	Color2 [DarkGray]	1	4	1	1	1	2.1	2.1	2.1	98.655	0.0012666	0.91932	62111000	1	NaN	-2.8852	-2.89693	-2.43811	-3.2285	-3.31876	-3.29718	-3.63394	-3.76026	-3.40692
+	3.5324	0.85066	P30825;P52569	P30825	High affinity cationic amino acid transporter 1	SLC7A1	578	Color2 [DarkGray]	1	4	5	5	5	6.4	6.4	6.4	67.638	0	4.8271	821630000	5	1.11987	2.68252	2.5308	2.76659	2.16581	2.07141	2.06137	1.78563	1.85019	1.79211
+	3.59771	0.84907	Q96CW1	Q96CW1	AP-2 complex subunit mu	AP2M1	1605	Color2 [DarkGray]	1	4	2	2	2	3.4	3.4	3.4	49.654	0	9.3021	622930000	2	-0.116366	1.51635	1.41711	1.63821	1.14728	0.934141	0.937227	0.661178	0.637634	0.725651
+	3.72945	0.831631	O60244	O60244	Mediator of RNA polymerase II transcription subunit 14	MED14	173	Color2 [DarkGray]	1	4	3	3	3	2.5	2.5	2.5	160.6	0	3.2147	247640000	3	-2.53691	-0.74946	-0.729181	-0.67618	-0.632151	-0.58692	-0.649099	-1.45718	-1.53379	-1.65875
+	1.81832	0.825011	Q969P0	Q969P0	Immunoglobulin superfamily member 8	IGSF8	1585	Color2 [DarkGray]	1	4	2	2	2	5.4	5.4	5.4	65.033	0	6.4237	73188000	2	-2.37776	-2.26889	-1.75609	-1.76196	-2.45035	-2.34793	-2.46233	-2.74925	-2.94729	-2.56544
+	4.21177	0.80561	P62829	P62829	60S ribosomal protein L23	RPL23	860	Color2 [DarkGray]	1	4	2	2	2	17.9	17.9	17.9	14.865	0	2.3295	3950300000	3	2.05662	3.10859	3.13079	3.14254	2.81815	2.65453	2.74911	2.33081	2.39419	2.24009
+	2.64189	0.805487	P27816	P27816	Microtubule-associated protein 4	MAP4	557	Color2 [DarkGray]	1	4	2	2	2	3.1	3.1	3.1	121	0	2.5075	17743000	2	NaN	-4.15697	-4.35022	-4.25797	-4.22326	-4.68147	-4.60319	-5.23595	-4.88253	-5.06316
+	3.32722	0.802155	P08575	P08575	Receptor-type tyrosine-protein phosphatase C	PTPRC	375	Color2 [DarkGray]	1	4	9	9	9	6.4	6.4	6.4	147.48	0	61.509	15805000000	15	2.38505	5.08839	5.00628	5.25552	4.45781	4.4532	4.37518	4.3524	4.31595	4.27538
+	2.80497	0.79377	Q86UN3	Q86UN3	Reticulon-4 receptor-like 2	RTN4RL2	1343	Color2 [DarkGray]	1	4	1	1	1	1.9	1.9	1.9	46.105	0	1.987	124160000	1	NaN	0.0670357	-0.179735	0.151623	-0.479012	-0.320541	-0.461027	-0.765862	-0.738579	-0.837944
+	2.8709	0.792577	P63000;P60763	P63000;P60763	Ras-related C3 botulinum toxin substrate 1;Ras-related C3 botulinum toxin substrate 3	RAC1;RAC3	821	Color2 [DarkGray]	1	4	3	3	1	14.6	14.6	4.7	21.45	0	3.9681	5014900000	3	0.233666	2.97569	3.13399	3.25981	2.55945	2.55542	2.59485	2.28627	2.26349	2.44199
+	3.05616	0.789893	Q12912	Q12912	Lymphoid-restricted membrane protein;Processed lymphoid-restricted membrane protein	LRMP	983	Color2 [DarkGray]	1	4	2	2	2	2.9	2.9	2.9	62.121	0.00070771	1.2654	35747000	2	NaN	0.695387	0.821177	0.960369	0.504448	0.634577	0.573162	0.125319	-0.0129166	-0.00514984
+	3.22946	0.78121	P02786	P02786	Transferrin receptor protein 1;Transferrin receptor protein 1, serum form	TFRC	327	Color2 [DarkGray]	1	4	5	5	5	6.6	6.6	6.6	84.87	0	5.1251	1020000000	5	NaN	2.72777	2.56712	2.81997	2.40035	2.34827	2.29786	1.86874	1.9401	1.9624
+	2.65574	0.77776	O60880	O60880	SH2 domain-containing protein 1A	SH2D1A	197	Color2 [DarkGray]	1	4	2	2	2	17.2	17.2	17.2	14.187	0	2.5699	145280000	2	NaN	-0.402935	-0.251534	-0.0873814	-0.568073	-0.673376	-0.664057	-1.05629	-1.11689	-0.901945
+	0.872254	0.764956	O00165	O00165	HCLS1-associated protein X-1	HAX1	65	Color2 [DarkGray]	1	4	1	1	1	2.5	2.5	2.5	31.62	0.0034033	0.66829	5729500	1	NaN	-5.41478	-6.70638	-6.14005	-6.54997	-5.09156	-6.20016	-6.91273	-6.54257	-7.10078
+	3.27741	0.750918	Q9UIQ6	Q9UIQ6	Leucyl-cystinyl aminopeptidase;Leucyl-cystinyl aminopeptidase, pregnancy serum form	LNPEP	2014	Color2 [DarkGray]	1	4	4	4	4	5.3	5.3	5.3	117.35	0	12.65	826220000	4	-0.821286	1.49529	1.56712	1.6951	1.56877	1.67017	1.56749	0.764077	0.919027	0.821655
+	2.78156	0.749165	P06213	P06213	Insulin receptor;Insulin receptor subunit alpha;Insulin receptor subunit beta	INSR	349	Color2 [DarkGray]	1	4	1	1	1	0.6	0.6	0.6	156.33	0.0048491	0.54406	57277000	1	NaN	-1.11819	-1.34533	-1.03097	-1.65916	-1.50595	-1.72087	-1.96294	-1.85146	-1.92758
+	3.27024	0.746066	P11717	P11717	Cation-independent mannose-6-phosphate receptor	IGF2R	412	Color2 [DarkGray]	1	4	15	15	15	6.5	6.5	6.5	274.37	0	145.02	3407600000	18	1.55089	3.49922	3.54648	3.72341	3.19456	3.14274	3.14076	2.84885	2.79287	2.8892
+	2.92859	0.745847	Q14157	Q14157	Ubiquitin-associated protein 2-like	UBAP2L	1051	Color2 [DarkGray]	1	4	1	1	1	0.8	0.8	0.8	114.53	0	4.7019	0	1	NaN	-1.0631	-1.26385	-0.99271	-1.77	-1.52054	-1.72769	-1.80793	-1.93168	-1.8176
+	3.58158	0.743517	O95819;Q8N4C8;Q9UKE5	O95819;Q8N4C8;Q9UKE5	Mitogen-activated protein kinase kinase kinase kinase 4;Misshapen-like kinase 1;TRAF2 and NCK-interacting protein kinase	MAP4K4;MINK1;TNIK	307	Color2 [DarkGray]	1	4	3	3	3	2	2	2	142.1	0	22.974	437340000	3	-1.53573	1.45004	1.42671	1.59405	1.11925	1.01376	0.984037	0.808709	0.705133	0.726406
+	3.68916	0.741962	Q9BQS6	Q9BQS6	Heat shock protein beta-9	HSPB9	1734	Color2 [DarkGray]	1	4	1	1	1	6.3	6.3	6.3	17.486	0.0012755	0.94149	187360000	1	NaN	-0.733858	-0.659431	-0.603918	-0.930378	-0.981775	-1.00244	-1.47562	-1.32766	-1.41982
+	1.24509	0.733037	Q16563	Q16563	Synaptophysin-like protein 1	SYPL1	1138	Color2 [DarkGray]	1	4	1	1	1	4.2	4.2	4.2	28.565	0.004415	0.59401	109940000	1	NaN	-2.1836	-1.76292	-1.86111	-2.46317	-2.84392	-2.61301	-2.72493	-3.06333	-2.21847
+	2.57043	0.732237	Q9H2K8	Q9H2K8	Serine/threonine-protein kinase TAO3	TAOK3	1817	Color2 [DarkGray]	1	4	1	1	1	1.8	1.8	1.8	105.4	0.0057956	0.48805	47279000	1	NaN	-3.74522	-3.51128	-3.43254	-3.82954	-3.82473	-3.85394	-4.40767	-4.26538	-4.2127
+	2.48148	0.715734	P29144	P29144	Tripeptidyl-peptidase 2	TPP2	564	Color2 [DarkGray]	1	4	3	3	3	2.6	2.6	2.6	138.35	0	1.9829	330460000	3	NaN	0.583704	0.537586	0.667353	0.513098	0.531498	0.524183	-0.113315	-0.308962	0.0637169
+	4.802	0.70597	Q9ULK4	Q9ULK4	Mediator of RNA polymerase II transcription subunit 23	MED23	2042	Color2 [DarkGray]	1	4	1	1	1	0.8	0.8	0.8	156.47	0.00072098	1.3337	176500000	1	-0.592127	-0.976568	-0.942854	-1.00591	-1.05248	-1.05193	-0.951349	-1.66033	-1.72491	-1.65801
+	2.48191	0.704701	Q96P48	Q96P48	Arf-GAP with Rho-GAP domain, ANK repeat and PH domain-containing protein 1	ARAP1	1662	Color2 [DarkGray]	1	4	2	2	2	1.7	1.7	1.7	162.19	0	1.7885	41250000	2	-1.92961	-1.12998	-1.12894	-0.911694	-1.52313	-1.64412	-1.80434	-1.92329	-1.73011	-1.63132
+	3.26174	0.70319	Q86YS7	Q86YS7	C2 domain-containing protein 5	C2CD5	1367	Color2 [DarkGray]	1	4	1	1	1	2	2	2	110.45	0.0072803	0.46464	59831000	1	NaN	-2.498	-2.49001	-2.34602	-2.89872	-2.61232	-2.94851	-3.18742	-3.04971	-3.20647
+	1.98094	0.703041	Q8NI36	Q8NI36	WD repeat-containing protein 36	WDR36	1475	Color2 [DarkGray]	1	4	4	4	4	4.7	4.7	4.7	105.32	0	2.8361	357950000	4	-0.732307	0.390024	0.798527	0.826857	0.328959	0.399561	0.312397	0.0174723	-0.156679	0.0454922
+	1.05916	0.702777	P53582	P53582	Methionine aminopeptidase 1	METAP1	776	Color2 [DarkGray]	1	4	1	1	1	3.1	3.1	3.1	43.215	0	20.443	9892500	1	NaN	-4.50947	-4.17928	-3.83634	-4.82837	-4.37594	-4.47271	-4.58121	-5.36136	-4.69085
+	2.97084	0.694125	P01116;P01112;P01111	P01116;P01112;P01111	GTPase KRas;GTPase KRas, N-terminally processed;GTPase HRas;GTPase HRas, N-terminally processed;GTPase NRas	KRAS;HRAS;NRAS	323	Color2 [DarkGray]	1	4	1	1	1	5.8	5.8	5.8	21.656	0.00068776	1.1687	110210000	1	-0.952682	0.199593	-0.0234241	0.150063	-0.289253	-0.260489	-0.283144	-0.580232	-0.668322	-0.507589
+	3.96192	0.681058	P56556	P56556	NADH dehydrogenase [ubiquinone] 1 alpha subcomplex subunit 6	NDUFA6	806	Color2 [DarkGray]	1	4	1	1	1	6.2	6.2	6.2	15.136	0.0013098	1.0082	0	1	NaN	0.137907	0.0666218	0.132435	-0.287073	-0.560877	-0.443523	-0.551572	-0.642328	-0.51231
+	1.84241	0.662707	Q8TB61	Q8TB61	Adenosine 3-phospho 5-phosphosulfate transporter 1	SLC35B2	1480	Color2 [DarkGray]	1	4	1	1	1	2.8	2.8	2.8	47.514	0.0048465	0.54367	78075000	1	NaN	-3.08065	-2.85312	-2.58887	-2.89901	-2.75044	-2.90446	-3.46063	-3.40297	-3.64716
+	1.27494	0.662333	Q8IZL8	Q8IZL8	Proline-, glutamic acid- and leucine-rich protein 1	PELP1	1403	Color2 [DarkGray]	1	4	1	1	1	2.7	2.7	2.7	119.7	0	5.1908	89938000	1	NaN	-5.33444	-5.53104	-4.91988	-5.51074	-5.05652	-5.04513	-5.61694	-5.97754	-6.17788
+	2.64836	0.643246	Q8N0U8	Q8N0U8	Vitamin K epoxide reductase complex subunit 1-like protein 1	VKORC1L1	1407	Color2 [DarkGray]	1	4	1	1	1	5.7	5.7	5.7	19.835	0.0034945	0.7302	170020000	1	NaN	-0.362646	-0.115175	-0.0953655	-0.469023	-0.518847	-0.454292	-0.802466	-0.902489	-0.79797
+	3.51587	0.635106	O94973	O94973	AP-2 complex subunit alpha-2	AP2A2	267	Color2 [DarkGray]	1	4	4	4	1	5.9	5.9	2.4	103.96	0	5.8329	745780000	5	NaN	1.58052	1.6993	1.76273	1.45547	1.33306	1.46501	1.06498	1.03775	1.03451
+	3.70907	0.625584	P31751;P31749	P31751;P31749	RAC-beta serine/threonine-protein kinase;RAC-alpha serine/threonine-protein kinase	AKT2;AKT1	584	Color2 [DarkGray]	1	4	2	2	2	5	5	5	55.768	0	3.4148	160040000	2	-0.780999	1.44192	1.36878	1.52628	1.00595	1.01903	0.995472	0.823133	0.793827	0.843266
+	1.97895	0.617414	Q9UDW1	Q9UDW1	Cytochrome b-c1 complex subunit 9	UQCR10	1992	Color2 [DarkGray]	1	4	1	1	1	12.7	12.7	12.7	7.3084	0.0048283	0.53219	205560000	1	NaN	-1.13437	-0.941616	-0.777647	-1.31022	-1.2046	-1.41887	-1.50451	-1.74392	-1.45745
+	3.85805	0.609921	P41240	P41240	Tyrosine-protein kinase CSK	CSK	654	Color2 [DarkGray]	1	4	2	2	2	4.7	4.7	4.7	50.704	0	9.1706	522370000	3	0.388356	1.68795	1.6274	1.76466	1.4439	1.31109	1.27123	1.10653	1.05399	1.08973
+	3.44264	0.609232	Q96L34;P27448;Q7KZI7;Q9P0L2	Q96L34;P27448;Q7KZI7;Q9P0L2	MAP/microtubule affinity-regulating kinase 4;MAP/microtubule affinity-regulating kinase 3;Serine/threonine-protein kinase MARK2;Serine/threonine-protein kinase MARK1	MARK4;MARK3;MARK2;MARK1	551	Color2 [DarkGray]	1	4	1	1	1	1.2	1.2	1.2	82.519	0	1.5321	51200000	1	NaN	-1.13748	-1.30954	-1.18667	-1.64869	-1.65005	-1.71551	-1.78619	-1.82619	-1.84901
+	5.67224	0.596864	Q9BSD7	Q9BSD7	Cancer-related nucleoside-triphosphatase	NTPCR	1738	Color2 [DarkGray]	1	4	2	2	2	11.1	11.1	11.1	20.713	0	2.2331	472860000	2	NaN	1.13697	1.17356	1.14721	0.767075	0.568073	0.771528	0.550605	0.542089	0.574451
+	3.54816	0.594595	P63010;Q10567	P63010;Q10567	AP-2 complex subunit beta;AP-1 complex subunit beta-1	AP2B1;AP1B1	869	Color2 [DarkGray]	1	4	3	3	3	2.9	2.9	2.9	104.55	0	3.2695	998110000	3	1.47814	2.47574	2.37606	2.5076	2.26483	2.11036	2.22367	1.79806	1.89044	1.88712
+	1.20534	0.590644	P42679	P42679	Megakaryocyte-associated tyrosine-protein kinase	MATK	666	Color2 [DarkGray]	1	4	1	1	1	3.9	3.9	3.9	56.468	0.0013236	1.0413	0	1	NaN	-5.25676	-5.6964	-5.32726	-5.27026	-5.58767	-5.66311	-6.0735	-5.67163	-6.30723
+	3.79185	0.589273	O43148	O43148	mRNA cap guanine-N7 methyltransferase	RNMT	137	Color2 [DarkGray]	1	4	4	4	4	8	8	8	54.843	0	2.372	253450000	4	-0.264281	0.824522	0.879509	0.85779	0.889954	0.893179	0.819075	0.324212	0.280428	0.189362
+	3.77685	0.587989	P62277	P62277	40S ribosomal protein S13	RPS13	849	Color2 [DarkGray]	1	4	2	2	2	14.6	14.6	14.6	17.222	0	2.0497	336530000	2	0.1649	1.57118	1.6776	1.56108	1.28761	1.10071	1.0074	1.0544	1.01182	0.979679
+	2.41009	0.586351	Q13363	Q13363	C-terminal-binding protein 1	CTBP1	1018	Color2 [DarkGray]	1	4	1	1	1	2.5	2.5	2.5	47.535	0.0072464	0.45522	265690000	1	NaN	-1.49744	-1.60041	-1.28222	-1.63623	-1.64923	-1.77894	-2.03351	-2.00598	-2.09964
+	3.40488	0.573523	P33947;P24390	P33947;P24390	ER lumen protein-retaining receptor 2;ER lumen protein-retaining receptor 1	KDELR2;KDELR1	598	Color2 [DarkGray]	1	4	2	2	2	11.8	11.8	11.8	24.422	0	2.3332	424830000	3	NaN	1.60813	1.60831	1.66594	1.28842	1.25234	1.26219	1.08033	1.12187	0.959614
+	0.661307	0.569901	Q5TEC6	Q5TEC6	Histone H3	HIST2H3PS2	1214	Color2 [DarkGray]	1	4	3	1	1	35.3	23.5	23.5	15.43	0	2.0785	655300000	3	NaN	-0.0610924	0.993267	1.10323	0.545101	0.332346	0.326239	-0.114682	0.138914	0.301472
+	4.60863	0.569067	Q96S99	Q96S99	Pleckstrin homology domain-containing family F member 1	PLEKHF1	1684	Color2 [DarkGray]	1	4	2	2	2	7.9	7.9	7.9	31.194	0	1.9229	250900000	3	NaN	0.409136	0.340315	0.40764	-0.204065	-0.220587	-0.181107	-0.167386	-0.175718	-0.207005
+	4.5964	0.568912	Q92918	Q92918	Mitogen-activated protein kinase kinase kinase kinase 1	MAP4K1	1573	Color2 [DarkGray]	1	4	2	2	2	3.5	3.5	3.5	91.295	0	3.7878	247570000	3	-0.992196	0.0523071	0.00284958	0.0870724	-0.381235	-0.492878	-0.325602	-0.530675	-0.504496	-0.529335
+	2.70051	0.563158	P46783;Q9NQ39	P46783;Q9NQ39	40S ribosomal protein S10;Putative 40S ribosomal protein S10-like	RPS10;RPS10P5	690	Color2 [DarkGray]	1	4	1	1	1	4.2	4.2	4.2	18.898	0.0048413	0.54065	388480000	1	1.87509	2.92345	2.72061	2.9264	2.19319	2.36489	2.19031	2.36377	2.22941	2.2878
+	2.12844	0.562442	Q2M2I8	Q2M2I8	AP2-associated protein kinase 1	AAK1	1154	Color2 [DarkGray]	1	4	1	1	1	1.6	1.6	1.6	103.88	0.0068027	0.47146	90711000	1	NaN	-3.15585	-3.0949	-3.11992	-3.62213	-3.58267	-3.5192	-3.87848	-3.6851	-3.49441
+	1.99476	0.560096	Q9BV68	Q9BV68	E3 ubiquitin-protein ligase RNF126	RNF126	1756	Color2 [DarkGray]	1	4	1	1	1	4.5	4.5	4.5	33.861	0	63.533	21122000	1	NaN	-3.78352	-3.86557	-3.50349	-4.40711	-4.21406	-4.11176	-4.32613	-4.33645	-4.1703
+	2.62495	0.550113	P05141	P05141	ADP/ATP translocase 2;ADP/ATP translocase 2, N-terminally processed	SLC25A5	342	Color2 [DarkGray]	1	4	7	7	4	21.5	21.5	13.1	32.852	0	20.553	15749000000	10	5.20056	6.21479	6.32304	6.46505	6.01058	6.03017	5.9873	5.76612	5.73553	5.85089
+	4.83146	0.543923	O14757	O14757	Serine/threonine-protein kinase Chk1	CHEK1	95	Color2 [DarkGray]	1	4	3	3	3	7.4	7.4	7.4	54.433	0	74.643	504260000	3	-0.354426	0.973589	1.00395	1.00117	1.0039	0.871212	0.798105	0.4115	0.47567	0.459772
+	2.31687	0.541507	Q92930	Q92930	Ras-related protein Rab-8B	RAB8B	1576	Color2 [DarkGray]	1	4	2	1	1	8.7	3.4	3.4	23.584	0.0012195	0.83438	572520000	1	NaN	1.71491	1.7438	1.91731	1.55007	1.49482	1.31195	1.20792	1.15275	1.39084
+	2.20197	0.535728	Q9HCJ0	Q9HCJ0	Trinucleotide repeat-containing gene 6C protein	TNRC6C	1872	Color2 [DarkGray]	1	4	1	1	1	1.3	1.3	1.3	175.96	0.00070423	1.2436	28565000	1	-2.81722	-3.47729	-3.222	-3.31903	-3.7406	-3.67815	-3.57605	-3.86594	-4.00029	-3.75927
+	2.87507	0.528164	Q15286	Q15286	Ras-related protein Rab-35	RAB35	1111	Color2 [DarkGray]	1	4	3	3	3	8.5	8.5	8.5	23.025	0	3.327	507830000	4	1.62293	2.52002	2.54356	2.71187	2.31254	2.26154	2.30812	2.09326	2.00988	2.08783
+	3.29123	0.524199	P30679	P30679	Guanine nucleotide-binding protein subunit alpha-15	GNA15	577	Color2 [DarkGray]	1	4	1	1	1	2.9	2.9	2.9	43.568	0.0012508	0.88312	66835000	1	NaN	-0.141432	-0.146509	-0.161884	-0.409674	-0.339411	-0.366869	-0.579803	-0.753922	-0.6887
	0.575776	0.522391	Q5JSZ5	Q5JSZ5	Protein PRRC2B	PRRC2B	1191	Color2 [DarkGray]	1	4	1	1	1	0.6	0.6	0.6	242.96	0.0034742	0.71887	0	1	NaN	-7.17642	NaN	-7.60942	NaN	NaN	-8.35903	-7.54866	-7.75816	-8.43911
+	1.77433	0.515174	P33316	P33316	Deoxyuridine 5-triphosphate nucleotidohydrolase, mitochondrial	DUT	596	Color2 [DarkGray]	1	4	1	1	1	4	4	4	26.563	0	1.417	28364000	1	NaN	-2.95009	-2.99479	-2.82279	-3.18431	-3.40582	-3.25134	-3.41249	-3.244	-3.6567
+	3.26355	0.514234	P23634	P23634	Plasma membrane calcium-transporting ATPase 4	ATP2B4	527	Color2 [DarkGray]	1	4	3	3	3	3.2	3.2	3.2	137.92	0	3.2754	594490000	5	1.85009	2.70441	2.73788	2.86059	2.49182	2.4159	2.40531	2.2799	2.26294	2.21734
+	1.83188	0.511074	P62314	P62314	Small nuclear ribonucleoprotein Sm D1	SNRPD1	851	Color2 [DarkGray]	1	4	1	1	1	16.8	16.8	16.8	13.281	0	2.7649	2080800000	8	-0.152374	0.945759	1.1611	1.33095	0.878868	0.940903	0.615948	0.691018	0.524639	0.688931
+	3.21318	0.506814	Q8TBQ9	Q8TBQ9	Protein kish-A	TMEM167A	1485	Color2 [DarkGray]	1	4	1	1	1	12.5	12.5	12.5	8.0598	0	1.7695	52819000	1	-2.42004	-1.46559	-1.55158	-1.45163	-1.69082	-1.77049	-1.76424	-2.02231	-2.05144	-1.91549
+	2.28578	0.506316	P61586;P08134	P61586;P08134	Transforming protein RhoA;Rho-related GTP-binding protein RhoC	RHOA;RHOC	369	Color2 [DarkGray]	1	4	1	1	1	5.7	5.7	5.7	21.768	0.0034169	0.67666	406060000	1	0.498302	1.39966	1.52178	1.60082	1.1297	1.08888	1.13145	0.953649	0.910519	1.13914
+	1.68505	0.506016	P13598	P13598	Intercellular adhesion molecule 2	ICAM2	425	Color2 [DarkGray]	1	4	1	1	1	2.5	2.5	2.5	30.654	0	1.6001	0	1	NaN	-1.2058	-1.45824	-1.06565	-1.78445	-1.69141	-1.62507	-1.77156	-1.86398	-1.6122
+	2.46983	0.501124	Q8IXS2	Q8IXS2	Coiled-coil domain-containing protein 65	CCDC65	1387	Color2 [DarkGray]	1	4	1	1	1	2.3	2.3	2.3	57.296	0.0095622	0.39397	403310000	1	1.34916	1.92109	2.08998	2.18307	1.72686	1.68792	1.68386	1.55515	1.52602	1.6096
+	0.962552	0.492915	O95671	O95671	N-acetylserotonin O-methyltransferase-like protein	ASMTL	295	Color2 [DarkGray]	1	4	2	2	2	5.5	5.5	5.5	68.856	0.00072569	1.3657	117080000	2	-0.602266	-0.642815	-0.488836	-0.382523	-1.03478	-0.96517	-0.657988	-1.09811	-1.33187	-0.562937
+	3.93677	0.491187	O75915	O75915	PRA1 family protein 3	ARL6IP5	250	Color2 [DarkGray]	1	4	1	1	1	5.9	5.9	5.9	21.614	0	3.9294	471160000	1	NaN	0.104753	0.116491	0.158398	-0.0664654	-0.0474968	-0.189228	-0.309159	-0.381365	-0.403395
+	1.73232	0.490048	Q9Y219	Q9Y219	Protein jagged-2	JAG2	2067	Color2 [DarkGray]	1	4	1	1	1	0.6	0.6	0.6	133.37	0.0043788	0.58123	25146000	1	NaN	-1.79757	-2.03104	-1.88427	-1.91026	-2.06454	-2.0252	-2.25557	-2.32024	-2.60721
+	1.39588	0.4876	Q6A1A2;O15530	Q6A1A2;O15530	Putative 3-phosphoinositide-dependent protein kinase 2;3-phosphoinositide-dependent protein kinase 1	PDPK2P;PDPK1	134	Color2 [DarkGray]	1	4	1	1	1	4	4	4	44.765	0	1.9997	78269000	1	NaN	-2.89309	-2.71664	-2.61237	-3.19364	-3.04963	-3.1945	-3.19445	-3.48728	-3.00317
+	3.00133	0.487337	O75352	O75352	Mannose-P-dolichol utilization defect 1 protein	MPDU1	218	Color2 [DarkGray]	1	4	3	3	3	8.1	8.1	8.1	26.638	0	5.9661	377940000	3	-1.68203	1.24145	1.28573	1.40313	1.02569	1.02201	0.916365	0.802859	0.784584	0.88085
	0.358736	0.48411	P0C221	P0C221	Coiled-coil domain-containing protein 175	CCDC175	391	Color2 [DarkGray]	1	4	1	1	1	2.1	2.1	2.1	93.625	0.00069348	1.1961	8270600	1	NaN	-7.10126	-6.49057	-6.35385	-6.84099	-6.53722	-6.64038	-7.73534	-7.55081	-6.11187
+	1.4513	0.48096	Q03426	Q03426	Mevalonate kinase	MVK	933	Color2 [DarkGray]	1	4	1	1	1	5.3	5.3	5.3	42.45	0	2.795	44647000	2	NaN	-2.94683	-2.63455	-2.44279	-3.45479	-2.83631	-3.12045	-3.18904	-3.21337	-3.06463
+	2.19756	0.479335	Q96EB1	Q96EB1	Elongator complex protein 4	ELP4	1611	Color2 [DarkGray]	1	4	1	1	1	4.5	4.5	4.5	46.587	0	4.7966	25476000	1	-1.23205	-3.00529	-3.26974	-3.03522	-3.44561	-3.45691	-3.41102	-3.65586	-3.55781	-3.5346
+	3.46851	0.478765	Q00325	Q00325	Phosphate carrier protein, mitochondrial	SLC25A3	903	Color2 [DarkGray]	1	4	7	7	7	19.3	19.3	19.3	40.094	0	23.686	8871100000	11	3.48767	5.09433	5.08199	5.19645	4.91678	4.77204	4.70345	4.63289	4.61653	4.68706
+	3.29747	0.47814	P12236	P12236	ADP/ATP translocase 3;ADP/ATP translocase 3, N-terminally processed	SLC25A6	418	Color2 [DarkGray]	1	4	4	3	3	12.4	9.7	9.7	32.866	0	6.3797	2103000000	7	3.29194	4.17863	4.12262	4.27663	3.97378	3.86537	3.84017	3.69131	3.72832	3.72383
+	2.61429	0.477608	Q9UM00	Q9UM00	Transmembrane and coiled-coil domain-containing protein 1	TMCO1	2048	Color2 [DarkGray]	1	4	1	1	1	3.8	3.8	3.8	27.079	0.001804	0.79695	139970000	1	NaN	-1.53995	-1.52129	-1.44358	-1.65399	-1.59531	-1.94331	-1.8542	-2.0211	-2.06234
+	2.76507	0.475852	P46977	P46977	Dolichyl-diphosphooligosaccharide--protein glycosyltransferase subunit STT3A	STT3A	692	Color2 [DarkGray]	1	4	2	2	2	2.8	2.8	2.8	80.529	0	9.2286	1240900000	3	0.195237	1.8029	1.98115	1.99258	1.83617	1.58262	1.70201	1.45104	1.41966	1.47837
+	3.57529	0.474912	P12235	P12235	ADP/ATP translocase 1	SLC25A4	417	Color2 [DarkGray]	1	4	2	2	2	8.1	8.1	8.1	33.064	0	13.815	784090000	2	-0.470287	1.85187	1.77452	1.8885	1.63444	1.56861	1.50377	1.33014	1.36023	1.39979
+	1.13934	0.471574	Q9BQB6	Q9BQB6	Vitamin K epoxide reductase complex subunit 1	VKORC1	1731	Color2 [DarkGray]	1	4	1	1	1	8	8	8	18.234	0	3.0145	119720000	2	NaN	-2.06628	-1.56527	-1.56459	-2.36964	-1.91334	-1.95684	-2.32328	-2.28215	-2.00543
+	2.43898	0.471192	Q6R327	Q6R327	Rapamycin-insensitive companion of mTOR	RICTOR	1283	Color2 [DarkGray]	1	4	2	2	2	1.9	1.9	1.9	192.22	0	5.5416	46680000	5	NaN	-2.26011	-2.17518	-2.33001	-2.51067	-2.59814	-2.64539	-2.83762	-2.62009	-2.72117
+	2.5473	0.470659	P42356	P42356	Phosphatidylinositol 4-kinase alpha	PI4KA	662	Color2 [DarkGray]	1	4	1	1	1	0.7	0.7	0.7	236.83	0.0048232	0.53166	65970000	1	NaN	-2.56397	-2.42895	-2.55575	-2.73513	-2.83379	-2.73635	-2.9025	-2.96198	-3.09616
+	1.72704	0.462799	P19174	P19174	1-phosphatidylinositol 4,5-bisphosphate phosphodiesterase gamma-1	PLCG1	483	Color2 [DarkGray]	1	4	1	1	1	1.2	1.2	1.2	148.53	0.005305	0.50404	83131000	1	NaN	-1.205	-1.14666	-0.879107	-1.22416	-1.22127	-1.36914	-1.40884	-1.57443	-1.63589
+	3.62223	0.461738	Q6P1K1	Q6P1K1	Heme transporter HRG1	SLC48A1	1266	Color2 [DarkGray]	1	4	1	1	1	8.2	8.2	8.2	16.419	0.0048701	0.55312	17386000	1	NaN	-2.78179	-2.83443	-2.82461	-3.01804	-3.14081	-3.09367	-3.32107	-3.29455	-3.21043
+	1.02315	0.460515	O14683	O14683	Tumor protein p53-inducible protein 11	TP53I11	91	Color2 [DarkGray]	1	4	1	1	1	7.9	7.9	7.9	21.054	0	7.0688	8440000	1	NaN	-5.02558	-4.59988	-4.83507	-5.01063	-4.87967	-5.18161	-4.93864	-5.4787	-5.42474
+	1.95874	0.460023	P13637	P13637	Sodium/potassium-transporting ATPase subunit alpha-3	ATP1A3	428	Color2 [DarkGray]	1	4	2	1	1	3	1.3	1.3	111.75	0.00125	0.88047	34516000	1	NaN	-2.8794	-3.00056	-2.85547	-3.02463	-2.98853	-3.23363	-3.34159	-3.22913	-3.54477
+	1.70448	0.459875	Q9UDX5	Q9UDX5	Mitochondrial fission process protein 1	MTFP1	1993	Color2 [DarkGray]	1	4	1	1	1	6.6	6.6	6.6	18.01	0.0090955	0.41091	64867000	1	NaN	-1.3772	-1.2725	-1.09336	-1.4143	-1.35049	-1.62231	-1.61321	-1.88726	-1.62222
+	2.70888	0.458964	O15260	O15260	Surfeit locus protein 4	SURF4	123	Color2 [DarkGray]	1	4	1	1	1	4.8	4.8	4.8	30.394	0	60.273	1546100000	3	-2.53093	-0.298578	-0.23823	-0.090271	-0.534132	-0.44705	-0.431036	-0.64685	-0.696186	-0.660936
+	1.67881	0.458736	Q6Y7W6	Q6Y7W6	PERQ amino acid-rich with GYF domain-containing protein 2	GIGYF2	1291	Color2 [DarkGray]	1	4	1	1	1	1.5	1.5	1.5	150.07	0.0039172	0.633	88621000	1	NaN	-1.69191	-1.9465	-1.84653	-2.22924	-2.01797	-2.01007	-2.29132	-2.45756	-2.11227
+	3.14211	0.457464	Q06136	Q06136	3-ketodihydrosphingosine reductase	KDSR	944	Color2 [DarkGray]	1	4	1	1	1	3.3	3.3	3.3	36.187	0	7.8747	82669000	1	NaN	-1.73765	-1.72203	-1.59738	-1.89878	-1.91489	-2.14608	-2.14165	-2.17899	-2.10881
+	2.2267	0.453578	P62873	P62873	Guanine nucleotide-binding protein G(I)/G(S)/G(T) subunit beta-1	GNB1	861	Color2 [DarkGray]	1	4	2	2	1	10.3	10.3	3.5	37.377	0	11.063	366830000	2	NaN	-0.355433	-0.162125	-0.155348	-0.589626	-0.572699	-0.593828	-0.585481	-0.675608	-0.772551
+	1.89157	0.451996	Q9Y3P8	Q9Y3P8	Signaling threshold-regulating transmembrane adapter 1	SIT1	2104	Color2 [DarkGray]	1	4	1	1	1	5.6	5.6	5.6	21.126	0	3.8764	155450000	2	NaN	-0.363922	-0.425056	-0.141176	-0.566143	-0.556284	-0.484703	-0.719247	-0.684742	-0.882153
+	1.69173	0.451973	P84085;P18085;P84077;P61204	P84085;P18085;P84077;P61204	ADP-ribosylation factor 5;ADP-ribosylation factor 4;ADP-ribosylation factor 1;ADP-ribosylation factor 3	ARF5;ARF4;ARF1;ARF3	477	Color2 [DarkGray]	1	4	1	1	1	6.1	6.1	6.1	20.529	0.0034562	0.71039	496500000	2	-0.321803	0.774378	0.778147	0.818993	0.504482	0.339296	0.406332	0.149398	0.304028	0.562172
+	3.5599	0.451667	P27708;P31327	P27708	CAD protein;Glutamine-dependent carbamoyl-phosphate synthase;Aspartate carbamoyltransferase;Dihydroorotase	CAD	556	Color2 [DarkGray]	1	4	15	15	15	7.9	7.9	7.9	242.98	0	112.42	7918800000	19	2.45812	4.04452	4.0831	4.14426	3.60005	3.66043	3.5945	3.65419	3.59212	3.67057
+	1.35834	0.451622	O43896;Q96L93;Q9H1H9;Q9NQT8;Q9P2P6	O43896;Q96L93;Q9H1H9;Q9NQT8;Q9P2P6	Kinesin-like protein KIF1C;Kinesin-like protein KIF16B;Kinesin-like protein KIF13A;Kinesin-like protein KIF13B;StAR-related lipid transfer protein 9	KIF1C;KIF16B;KIF13A;KIF13B;STARD9	169	Color2 [DarkGray]	1	4	1	1	1	0.8	0.8	0.8	122.95	0	1.7563	12011000	1	NaN	-3.79266	-4.00672	-3.95134	-4.01169	-4.21338	-4.0591	-4.26554	-4.64832	-4.19174
+	3.77547	0.445894	Q8IWZ3;O75179	Q8IWZ3;O75179	Ankyrin repeat and KH domain-containing protein 1;Ankyrin repeat domain-containing protein 17	ANKHD1;ANKRD17	216	Color2 [DarkGray]	1	4	3	3	3	1.5	1.5	1.5	269.45	0	3.3738	328280000	3	-1.12371	1.54871	1.46184	1.47979	1.03271	1.05901	1.02621	1.08492	1.01844	1.0493
+	2.21654	0.441611	Q9NYZ3	Q9NYZ3	G2 and S phase-expressed protein 1	GTSE1	1946	Color2 [DarkGray]	1	4	1	1	1	1.8	1.8	1.8	76.644	0	2.561	0	1	NaN	-3.53266	-3.56347	-3.37883	-3.66581	-3.74589	-3.78215	-3.86385	-3.88192	-4.05402
+	2.75665	0.441425	Q92896	Q92896	Golgi apparatus protein 1	GLG1	1571	Color2 [DarkGray]	1	4	3	3	3	3.4	3.4	3.4	134.55	0	11.215	361450000	4	0.820628	1.01167	1.03235	1.13544	0.626726	0.396311	0.414555	0.662011	0.665607	0.527563
+	2.06721	0.436109	O43314;Q6PFW1	O43314;Q6PFW1	Inositol hexakisphosphate and diphosphoinositol-pentakisphosphate kinase 2;Inositol hexakisphosphate and diphosphoinositol-pentakisphosphate kinase 1	PPIP5K2;PPIP5K1	147	Color2 [DarkGray]	1	4	1	1	1	1.1	1.1	1.1	140.41	0.0035232	0.75124	39580000	1	NaN	-1.29369	-1.34136	-1.21271	-1.38829	-1.55307	-1.39582	-1.60697	-1.6695	-1.87962
+	3.48868	0.435807	Q9Y285	Q9Y285	Phenylalanine--tRNA ligase alpha subunit	FARSA	2075	Color2 [DarkGray]	1	4	2	2	2	3.5	3.5	3.5	57.563	0	3.5381	280710000	2	NaN	0.20672	0.0910168	0.113422	-0.00764465	-0.152386	-0.172369	-0.29267	-0.279379	-0.324211
+	2.87243	0.43523	P62249	P62249	40S ribosomal protein S16	RPS16	845	Color2 [DarkGray]	1	4	1	1	1	6.8	6.8	6.8	16.445	0	12.963	0	3	1.27703	2.16709	2.14812	2.0827	1.66854	1.53488	1.56434	1.70273	1.61132	1.77817
+	3.64556	0.435145	P03891	P03891	NADH-ubiquinone oxidoreductase chain 2	MT-ND2	328	Color2 [DarkGray]	1	4	1	1	1	2.6	2.6	2.6	38.96	0	2.6049	320150000	2	NaN	1.32775	1.3316	1.34627	0.936211	1.08028	0.979908	0.847314	0.889313	0.96356
+	1.48047	0.43444	P33121	P33121	Long-chain-fatty-acid--CoA ligase 1	ACSL1	593	Color2 [DarkGray]	1	4	1	1	1	1.6	1.6	1.6	77.942	0.0048833	0.55834	44142000	1	NaN	-2.72775	-2.50114	-2.35096	-2.96188	-2.84491	-2.79304	-3.01758	-3.06361	-2.80198
+	3.87119	0.434366	P55160	P55160	Nck-associated protein 1-like	NCKAP1L	799	Color2 [DarkGray]	1	4	5	5	5	4.7	4.7	4.7	128.15	0	17.509	1211500000	6	2.11149	3.2782	3.29171	3.34797	3.01946	2.91475	2.85671	2.89769	2.82951	2.88758
+	1.53207	0.43249	O75113	O75113	NEDD4-binding protein 1	N4BP1	206	Color2 [DarkGray]	1	4	2	2	2	4.6	4.6	4.6	100.38	0	6.7101	29418000	2	-2.08731	-2.58295	-2.3429	-2.3392	-2.46338	-2.74458	-2.65057	-2.91844	-2.99025	-2.65383
+	4.44088	0.429371	P61221	P61221	ATP-binding cassette sub-family E member 1	ABCE1	832	Color2 [DarkGray]	1	4	2	2	2	4.3	4.3	4.3	67.314	0	4.966	778420000	4	1.41409	2.54473	2.58172	2.54693	2.20161	2.08978	2.05664	2.10466	2.11758	2.16302
+	2.31075	0.42803	Q9H4G4	Q9H4G4	Golgi-associated plant pathogenesis-related protein 1	GLIPR2	1833	Color2 [DarkGray]	1	4	1	1	1	8.4	8.4	8.4	17.218	0	1.8452	110820000	1	NaN	-2.37562	-2.29334	-2.16221	-2.47273	-2.39586	-2.56099	-2.61766	-2.7518	-2.7458
+	1.77434	0.42649	Q9NZQ3	Q9NZQ3	NCK-interacting protein with SH3 domain	NCKIPSD	1956	Color2 [DarkGray]	1	4	1	1	1	1.4	1.4	1.4	78.959	0.0053163	0.50792	66908000	1	-1.72151	-1.43039	-1.38491	-1.16446	-1.65712	-1.80855	-1.71338	-1.70466	-1.89121	-1.66335
+	3.94355	0.420385	P23396	P23396	40S ribosomal protein S3	RPS3	523	Color2 [DarkGray]	1	4	6	6	6	21.8	21.8	21.8	26.688	0	18.571	6233900000	7	3.80085	5.20791	5.14107	5.18619	4.69491	4.69755	4.64536	4.78585	4.71959	4.76858
+	2.95003	0.419342	Q92614	Q92614	Unconventional myosin-XVIIIa	MYO18A	1551	Color2 [DarkGray]	1	4	6	6	6	3.8	3.8	3.8	233.11	0	98.699	243920000	9	-2.72873	1.02389	1.0618	1.16003	0.674286	0.569748	0.592239	0.721648	0.634478	0.631571
+	2.65624	0.418199	O95674	O95674	Phosphatidate cytidylyltransferase 2	CDS2	296	Color2 [DarkGray]	1	4	1	1	1	4.3	4.3	4.3	51.417	0.01001	0.38279	323110000	1	-0.125132	0.036459	-0.0332298	0.169643	-0.129158	-0.213278	-0.24045	-0.348189	-0.36907	-0.364466
+	0.900359	0.417634	P51571	P51571	Translocon-associated protein subunit delta	SSR4	751	Color2 [DarkGray]	1	4	1	1	1	6.4	6.4	6.4	18.998	0	10.695	75420000	1	NaN	-3.20687	-2.77027	-2.63807	-2.97556	-3.36642	-3.21257	-3.32803	-3.49525	-3.04483
+	1.70302	0.41763	Q9C0H5	Q9C0H5	Rho GTPase-activating protein 39	ARHGAP39	1794	Color2 [DarkGray]	1	4	1	1	1	0.6	0.6	0.6	121.28	0.0034965	0.73149	0	1	NaN	-0.288521	-0.550907	-0.461336	-0.682692	-0.670176	-0.753342	-0.73618	-0.812084	-1.00539
+	3.01248	0.409127	Q86VN1	Q86VN1	Vacuolar protein-sorting-associated protein 36	VPS36	1353	Color2 [DarkGray]	1	4	1	1	1	2.6	2.6	2.6	43.816	0	2.3512	78673000	1	NaN	-1.7136	-1.78566	-1.86285	-2.06231	-2.11496	-2.26086	-2.2326	-2.18956	-2.16732
+	1.58689	0.403162	O43837	O43837	Isocitrate dehydrogenase [NAD] subunit beta, mitochondrial	IDH3B	166	Color2 [DarkGray]	1	4	1	1	1	1.8	1.8	1.8	42.183	0.0012555	0.90577	158450000	1	NaN	-0.489004	-0.17111	-0.196142	-0.856951	-0.805796	-0.735481	-0.761571	-0.726685	-0.577488
+	1.91092	0.401742	O43813	O43813	LanC-like protein 1	LANCL1	162	Color2 [DarkGray]	1	4	1	1	1	3	3	3	45.283	0	13.588	267880000	1	NaN	-0.0166378	-0.0697041	0.193886	0.0317421	-0.0869236	-0.10816	-0.274419	-0.416496	-0.406767
+	1.54911	0.398844	Q13670	Q13670	Putative postmeiotic segregation increased 2-like protein 11	PMS2P11	1038	Color2 [DarkGray]	1	4	1	1	1	5.2	5.2	5.2	28.554	0.0013298	1.0511	16785000	1	NaN	-4.64126	-4.86974	-4.68836	-5.01708	-4.79667	-4.87871	-5.26948	-5.17929	-4.94712
+	3.14188	0.397527	Q9H7F0	Q9H7F0	Probable cation-transporting ATPase 13A3	ATP13A3	1847	Color2 [DarkGray]	1	4	1	1	1	1.1	1.1	1.1	138.04	0.009179	0.43033	11833000	1	NaN	-2.94555	-2.91969	-2.85378	-3.21383	-3.27323	-3.16738	-3.34813	-3.24068	-3.32279
+	1.86019	0.393954	P62266	P62266	40S ribosomal protein S23	RPS23	848	Color2 [DarkGray]	1	4	1	1	1	5.6	5.6	5.6	15.807	0.0034188	0.67979	1234500000	1	2.08153	3.26235	3.20386	3.13109	2.88383	2.73501	2.70081	2.92366	2.85383	2.63795
+	2.06297	0.38845	Q96CM8	Q96CM8	Acyl-CoA synthetase family member 2, mitochondrial	ACSF2	1600	Color2 [DarkGray]	1	4	1	1	1	4.9	4.9	4.9	68.124	0	2.301	20957000	2	NaN	-3.29336	-3.46849	-3.28201	-3.66355	-3.85394	-3.6959	-3.79557	-3.7849	-3.62874
+	1.89779	0.386794	Q96PE3	Q96PE3	Type I inositol 3,4-bisphosphate 4-phosphatase	INPP4A	1664	Color2 [DarkGray]	1	4	1	1	1	1.8	1.8	1.8	109.95	0	1.8481	28355000	1	NaN	-3.63605	-3.60934	-3.583	-3.95617	-3.79721	-4.12621	-3.83454	-4.01415	-4.14008
+	2.45146	0.383595	Q9HC21	Q9HC21	Mitochondrial thiamine pyrophosphate carrier	SLC25A19	1868	Color2 [DarkGray]	1	4	1	1	1	3.1	3.1	3.1	35.511	0.00073368	1.4014	30949000	1	NaN	-1.59292	-1.70681	-1.51984	-1.74699	-2.00966	-2.13829	-2.03262	-1.93117	-2.00657
+	2.20662	0.383497	P62888	P62888	60S ribosomal protein L30	RPL30	863	Color2 [DarkGray]	1	4	1	1	1	13.9	13.9	13.9	12.784	0	2.1195	453090000	2	0.663637	0.893181	1.01513	1.10787	0.657158	0.717596	0.702482	0.580071	0.588184	0.697428
+	1.79996	0.383429	P40616	P40616	ADP-ribosylation factor-like protein 1	ARL1	644	Color2 [DarkGray]	1	4	2	2	2	14.9	14.9	14.9	20.417	0	11.14	181030000	2	NaN	0.186337	0.286068	0.381413	-0.15139	-0.270782	-0.325466	-0.171779	-0.179693	0.0550022
+	1.73516	0.383079	Q9Y2L5	Q9Y2L5	Trafficking protein particle complex subunit 8	TRAPPC8	2083	Color2 [DarkGray]	1	4	1	1	1	1.2	1.2	1.2	161	0	1.7782	13032000	1	NaN	-3.64554	-3.59343	-3.51229	-3.88002	-3.98824	-3.88937	-4.09838	-4.01201	-3.79011
+	3.07977	0.382525	Q9H490	Q9H490	Phosphatidylinositol glycan anchor biosynthesis class U protein	PIGU	1830	Color2 [DarkGray]	1	4	2	2	2	4.8	4.8	4.8	50.051	0	23.389	508940000	2	NaN	1.46219	1.36038	1.40845	1.2419	1.14185	1.14359	0.981469	1.01671	1.08527
+	2.08795	0.381568	Q99816	Q99816	Tumor susceptibility gene 101 protein	TSG101	1720	Color2 [DarkGray]	1	4	1	1	1	2.6	2.6	2.6	43.944	0	1.5583	68517000	1	NaN	-0.628628	-0.792799	-0.632536	-0.719646	-0.917767	-1.04526	-1.0399	-1.17454	-0.984232
+	3.25513	0.381243	Q04759	Q04759	Protein kinase C theta type	PRKCQ	939	Color2 [DarkGray]	1	4	3	3	3	4.2	4.2	4.2	81.864	0	2.5016	413550000	3	1.42039	2.33031	2.2926	2.38866	2.21529	2.24958	2.22914	1.93284	2.0074	1.92759
+	2.90431	0.380476	Q9BQA9	Q9BQA9	Uncharacterized protein C17orf62	C17orf62	1730	Color2 [DarkGray]	1	4	1	1	1	4.3	4.3	4.3	20.774	0.00067843	1.125	102660000	1	NaN	-0.880613	-0.818857	-0.732508	-0.994507	-1.1333	-1.02516	-1.21994	-1.1563	-1.19717
+	0.762845	0.379378	Q96BP3	Q96BP3	Peptidylprolyl isomerase domain and WD repeat-containing protein 1	PPWD1	1595	Color2 [DarkGray]	1	4	1	1	1	2	2	2	73.574	0.0034762	0.72322	0	1	NaN	-6.00391	-5.93721	-5.54021	-6.12887	-5.41192	-6.03038	-6.34189	-5.85512	-6.42245
+	3.86078	0.379307	Q9Y6Q5;Q9BXS5	Q9Y6Q5;Q9BXS5	AP-1 complex subunit mu-2;AP-1 complex subunit mu-1	AP1M2;AP1M1	1771	Color2 [DarkGray]	1	4	1	1	1	1.9	1.9	1.9	48.108	0.0092736	0.44453	86925000	1	-1.64998	-0.596455	-0.647202	-0.681431	-0.887428	-1.07057	-1.00962	-1.01612	-1.00744	-1.03945
+	1.82042	0.379231	O95059	O95059	Ribonuclease P protein subunit p14	RPP14	271	Color2 [DarkGray]	1	4	1	1	1	16.1	16.1	16.1	13.693	0	2.069	12716000	2	NaN	-4.6406	-4.55972	-4.46989	-4.59377	-4.40824	-4.90122	-5.04394	-4.78245	-4.98151
+	1.90748	0.377868	Q6P6C2	Q6P6C2	RNA demethylase ALKBH5	ALKBH5	1273	Color2 [DarkGray]	1	4	1	1	1	7.4	7.4	7.4	44.255	0	8.2909	73893000	1	-2.41385	-1.81144	-1.71321	-1.73978	-1.78178	-1.88413	-1.7709	-2.11817	-1.99804	-2.28182
+	2.30259	0.377462	Q8WVX9	Q8WVX9	Fatty acyl-CoA reductase 1	FAR1	1520	Color2 [DarkGray]	1	4	1	1	1	1.6	1.6	1.6	59.356	0.0013271	1.0452	124010000	1	NaN	-0.165794	-0.256031	-0.0432701	-0.287603	-0.38686	-0.333975	-0.586688	-0.502522	-0.508272
+	3.8965	0.371885	P12814;O43707	P12814;O43707	Alpha-actinin-1;Alpha-actinin-4	ACTN1;ACTN4	158	Color2 [DarkGray]	1	4	1	1	1	1.1	1.1	1.1	103.06	0.0023753	0.77187	118160000	2	NaN	-1.00484	-1.01857	-1.022	-1.37998	-1.4472	-1.3912	-1.35222	-1.43519	-1.37365
+	2.08471	0.370528	Q15392	Q15392	Delta(24)-sterol reductase	DHCR24	1116	Color2 [DarkGray]	1	4	1	1	1	1.6	1.6	1.6	60.101	0.0012571	0.90871	724720000	1	NaN	1.65526	1.72054	1.88838	1.46802	1.70408	1.65958	1.42752	1.40134	1.32373
+	2.79203	0.369886	Q14677	Q14677	Clathrin interactor 1	CLINT1	1071	Color2 [DarkGray]	1	4	1	1	1	2.1	2.1	2.1	68.259	0.0012618	0.91275	54443000	1	NaN	-2.24069	-2.35667	-2.26489	-2.6608	-2.59201	-2.62289	-2.67242	-2.59312	-2.70635
+	2.48115	0.369119	Q9NZN8	Q9NZN8	CCR4-NOT transcription complex subunit 2	CNOT2	1955	Color2 [DarkGray]	1	4	1	1	1	1.7	1.7	1.7	59.737	0	1.6226	47591000	1	-2.45666	-0.872475	-0.730249	-0.730719	-1.02276	-1.21426	-1.02461	-1.1679	-1.07859	-1.19431
+	2.02416	0.367209	P61026;P51153;P61006;P59190	P61026;P51153	Ras-related protein Rab-10;Ras-related protein Rab-13	RAB10;RAB13	829	Color2 [DarkGray]	1	4	3	2	2	14.5	9	9	22.541	0	16.769	3018700000	4	0.441727	2.69616	2.75264	2.84809	2.59239	2.44928	2.49466	2.3857	2.29314	2.51642
+	2.24614	0.36634	Q9H4E7	Q9H4E7	Differentially expressed in FDCP 6 homolog	DEF6	1832	Color2 [DarkGray]	1	4	3	3	3	5.2	5.2	5.2	73.91	0	2.3951	402300000	4	NaN	1.3969	1.30021	1.50997	1.08497	1.1209	1.08476	1.0207	1.0945	0.992847
+	1.6749	0.365478	Q00610;P53675	Q00610	Clathrin heavy chain 1	CLTC	907	Color2 [DarkGray]	1	4	12	12	12	7.1	7.1	7.1	191.61	0	16.115	5668100000	16	2.15676	4.25575	4.3982	4.51661	4.06939	4.01102	3.94627	4.14931	3.99125	3.93358
+	1.64247	0.363894	Q9Y4B4	Q9Y4B4	Helicase ARIP4	RAD54L2	2113	Color2 [DarkGray]	1	4	1	1	1	1.4	1.4	1.4	162.77	0	2.8702	21342000	1	NaN	-3.92339	-3.99692	-3.86418	-4.34195	-4.29299	-4.4601	-4.47085	-4.155	-4.25033
+	3.26852	0.36285	Q7LDG7	Q7LDG7	RAS guanyl-releasing protein 2	RASGRP2	1317	Color2 [DarkGray]	1	4	3	3	3	4.1	4.1	4.1	69.248	0	1.7953	119470000	3	-0.463879	0.842789	0.778791	0.836359	0.734146	0.502392	0.506281	0.403314	0.460577	0.505499
+	1.51029	0.362153	P50443	P50443	Sulfate transporter	SLC26A2	736	Color2 [DarkGray]	1	4	1	1	1	2.8	2.8	2.8	81.661	0	84.273	7179800	1	NaN	-4.05513	-4.3506	-4.0146	-4.57812	-4.54467	-4.41881	-4.46272	-4.47669	-4.56737
+	2.03239	0.361583	P01889	P01889	HLA class I histocompatibility antigen, B-7 alpha chain	HLA-B	326	Color2 [DarkGray]	1	4	2	1	1	5.8	3.3	3.3	40.46	0	1.5343	34673000	1	-2.89843	-2.2547	-2.22701	-2.12463	-2.34356	-2.34769	-2.49322	-2.45656	-2.55076	-2.68377
+	1.19654	0.36121	Q8NC51	Q8NC51	Plasminogen activator inhibitor 1 RNA-binding protein	SERBP1	1450	Color2 [DarkGray]	1	4	1	1	1	4.4	4.4	4.4	44.965	0.001265	0.91817	26469000	1	NaN	-4.39794	-4.66609	-4.80281	-4.79584	-4.91472	-4.88708	-4.95154	-4.86825	-5.13068
+	1.60143	0.360262	Q99700	Q99700	Ataxin-2	ATXN2	1713	Color2 [DarkGray]	1	4	1	1	1	0.7	0.7	0.7	140.28	0	1.5891	43223000	1	NaN	-3.61134	-3.43556	-3.41389	-3.97396	-3.7379	-3.72796	-3.75157	-3.77961	-4.0104
+	2.55219	0.359758	Q6PIF6;Q13402	Q6PIF6	Unconventional myosin-VIIb	MYO7B	1276	Color2 [DarkGray]	1	4	5	5	5	2.6	2.6	2.6	241.6	0	3.5079	426910000	5	-1.11339	1.36658	1.44378	1.54214	1.4123	1.28183	1.27696	1.09404	1.12555	1.05364
+	1.31187	0.359571	O60488	O60488	Long-chain-fatty-acid--CoA ligase 4	ACSL4	183	Color2 [DarkGray]	1	4	3	2	2	5.5	3	3	79.187	0	2.8769	177840000	2	NaN	-0.837173	-0.474062	-0.442053	-0.821552	-0.908411	-0.766432	-0.936557	-0.982868	-0.912577
+	2.5215	0.359064	P83731	P83731	60S ribosomal protein L24	RPL24	897	Color2 [DarkGray]	1	4	2	2	2	13.4	13.4	13.4	17.779	0	1.4149	400780000	2	-0.00885677	1.32989	1.48206	1.48946	1.18341	1.14237	1.11	1.0996	1.09024	1.03437
+	1.2143	0.358079	Q9Y450	Q9Y450	HBS1-like protein	HBS1L	2108	Color2 [DarkGray]	1	4	1	1	1	2.8	2.8	2.8	75.472	0	2.0496	140000000	1	NaN	-1.39764	-1.13207	-1.05111	-1.28578	-1.30799	-1.46433	-1.71974	-1.52728	-1.40804
+	3.45608	0.355969	Q8N163	Q8N163	Cell cycle and apoptosis regulator protein 2	CCAR2	1410	Color2 [DarkGray]	1	4	5	5	5	5.9	5.9	5.9	102.9	0	6.8784	1120000000	6	1.68541	2.6124	2.57811	2.61877	2.40874	2.33524	2.36728	2.27243	2.18953	2.27942
+	1.1223	0.354326	Q14728	Q14728	Major facilitator superfamily domain-containing protein 10	MFSD10	1078	Color2 [DarkGray]	1	4	1	1	1	2.9	2.9	2.9	48.339	0.0072727	0.46372	94439000	1	NaN	-1.50926	-1.88412	-1.55851	-1.82285	-1.93984	-1.88884	-1.87394	-2.17893	-1.96199
+	1.34981	0.353735	O00148	O00148	ATP-dependent RNA helicase DDX39A	DDX39A	62	Color2 [DarkGray]	1	4	3	3	2	8	8	4.7	49.129	0	3.9461	424500000	3	0.380801	1.19411	1.52429	1.57924	1.04209	1.07916	1.14204	1.11353	1.03435	1.08855
	0.497413	0.352432	Q9UKU0	Q9UKU0	Long-chain-fatty-acid--CoA ligase 6	ACSL6	2031	Color2 [DarkGray]	1	4	2	2	2	3.3	3.3	3.3	77.751	0	3.7407	112400000	3	NaN	-0.4865	-1.44916	-1.33809	-1.50796	-1.42986	-1.35189	-1.35283	-1.43052	-1.54769
+	2.54137	0.352039	Q9H269	Q9H269	Vacuolar protein sorting-associated protein 16 homolog	VPS16	1813	Color2 [DarkGray]	1	4	1	1	1	1.8	1.8	1.8	94.693	0	5.5879	55920000	1	-1.70293	-2.0788	-2.06671	-2.09929	-2.25198	-2.51549	-2.40328	-2.40535	-2.53669	-2.35888
	0.692781	0.351804	Q9HB19	Q9HB19	Pleckstrin homology domain-containing family A member 2	PLEKHA2	1863	Color2 [DarkGray]	1	4	1	1	1	1.6	1.6	1.6	47.254	0.0039459	0.64856	33600000	1	-0.783895	0.289772	0.382254	0.579237	-0.144547	0.211973	0.0133286	-0.0775938	-0.214417	0.487862
+	2.62171	0.350593	O43427	O43427	Acidic fibroblast growth factor intracellular-binding protein	FIBP	151	Color2 [DarkGray]	1	4	2	2	2	6	6	6	41.878	0	2.1053	173920000	2	0.324848	0.813044	0.709862	0.760578	0.552855	0.419062	0.392267	0.366801	0.370956	0.493946
+	1.44665	0.34936	Q02978	Q02978	Mitochondrial 2-oxoglutarate/malate carrier protein	SLC25A11	927	Color2 [DarkGray]	1	4	2	2	2	5.1	5.1	5.1	34.061	0	31.675	197920000	3	NaN	-0.483997	-0.345562	-0.192337	-0.492935	-0.558462	-0.712587	-0.663678	-0.829529	-0.576771
+	3.05165	0.348577	P46778	P46778	60S ribosomal protein L21	RPL21	686	Color2 [DarkGray]	1	4	1	1	1	8.8	8.8	8.8	18.565	0.0034783	0.72407	39880000	2	NaN	-3.49025	-3.51738	-3.51914	-3.63845	-4.31365	-4.05431	-3.78128	-3.89675	-3.89448
+	2.12306	0.348006	Q9P035	Q9P035	Very-long-chain (3R)-3-hydroxyacyl-CoA dehydratase 3	HACD3	1958	Color2 [DarkGray]	1	4	1	1	1	3	3	3	43.159	0	5.0376	2029600000	2	2.54098	3.1992	3.13891	3.33057	3.09619	3.01597	3.01472	2.92487	2.79421	2.90558
+	1.94897	0.346906	P60953	P60953	Cell division control protein 42 homolog	CDC42	825	Color2 [DarkGray]	1	4	2	1	1	11.5	5.8	5.8	21.258	0.00072727	1.3713	1698500000	1	2.53559	3.60937	3.71851	3.78207	3.42622	3.37908	3.26818	3.40492	3.23815	3.42616
+	3.12278	0.346241	P61224;P62834;A6NIZ1	P61224;P62834;A6NIZ1	Ras-related protein Rap-1b;Ras-related protein Rap-1A;Ras-related protein Rap-1b-like protein	RAP1B;RAP1A	833	Color2 [DarkGray]	1	4	2	2	2	11.4	11.4	11.4	20.825	0	4.5854	1204700000	2	2.2158	2.59849	2.47206	2.54733	2.43414	2.31881	2.337	2.20612	2.1827	2.19033
+	2.10935	0.345419	Q86UV5	Q86UV5	Ubiquitin carboxyl-terminal hydrolase 48	USP48	1346	Color2 [DarkGray]	1	4	3	3	2	3.9	3.9	3.1	119.03	0	3.903	281140000	3	-0.119154	0.252209	0.309387	0.465237	-0.03438	0.0248394	0.0440044	0.0224028	-0.0603695	0.0285416
+	4.21428	0.344371	P39023;Q92901	P39023;Q92901	60S ribosomal protein L3;60S ribosomal protein L3-like	RPL3;RPL3L	639	Color2 [DarkGray]	1	4	4	4	4	8.2	8.2	8.2	46.108	0	3.3084	3565400000	4	2.97225	3.6978	3.69192	3.68018	3.36519	3.21049	3.39135	3.31853	3.33637	3.38187
+	2.44668	0.344174	Q92616	Q92616	Translational activator GCN1	GCN1L1	1553	Color2 [DarkGray]	1	4	11	11	11	4.8	4.8	4.8	292.75	0	26.103	1054700000	13	1.91784	3.24061	3.31566	3.30847	2.93711	2.78087	2.73164	2.92412	2.86788	3.04021
+	1.43238	0.342563	O00232	O00232	26S proteasome non-ATPase regulatory subunit 12	PSMD12	68	Color2 [DarkGray]	1	4	2	2	2	4.4	4.4	4.4	52.904	0	3.9362	128520000	2	NaN	-0.881102	-0.99362	-0.990103	-1.10913	-1.15751	-1.34768	-1.17996	-1.20572	-1.50684
+	3.06379	0.341031	Q13131	Q13131	5-AMP-activated protein kinase catalytic subunit alpha-1	PRKAA1	999	Color2 [DarkGray]	1	4	1	1	1	1.8	1.8	1.8	64.009	0.00071429	1.2945	115230000	1	NaN	-0.785048	-0.690874	-0.664328	-0.889036	-1.19308	-1.09757	-1.06576	-1.06424	-1.03334
+	2.99891	0.340616	Q9UN37;O75351;Q6PIW4	Q9UN37;O75351;Q6PIW4	Vacuolar protein sorting-associated protein 4A;Vacuolar protein sorting-associated protein 4B;Fidgetin-like protein 1	VPS4A;VPS4B;FIGNL1	217	Color2 [DarkGray]	1	4	2	2	2	4.6	4.6	4.6	48.897	0	1.4761	361500000	3	0.506869	2.18674	2.13068	2.23872	1.7722	1.79426	1.74342	1.81017	1.83234	1.89179
+	1.39473	0.339323	Q8WXR4	Q8WXR4	Myosin-IIIb	MYO3B	1529	Color2 [DarkGray]	1	4	1	1	1	0.7	0.7	0.7	151.83	0.0048051	0.51826	67326000	1	NaN	-1.76141	-1.87444	-1.53932	-2.0301	-2.06059	-2.21752	-1.95475	-2.14218	-2.0962
+	3.06617	0.338642	Q13423	Q13423	NAD(P) transhydrogenase, mitochondrial	NNT	1022	Color2 [DarkGray]	1	4	4	4	4	4.1	4.1	4.1	113.89	0	20.964	1022600000	5	1.07922	2.65379	2.65893	2.71936	2.45849	2.27983	2.24103	2.31369	2.30137	2.4011
+	1.661	0.334885	Q9UBT6	Q9UBT6	DNA polymerase kappa	POLK	1988	Color2 [DarkGray]	1	4	1	1	1	2.2	2.2	2.2	98.808	0	2.2771	29637000	2	NaN	-3.02384	-2.75675	-2.78185	-3.04344	-3.02882	-3.15626	-3.14579	-3.25687	-3.16443
+	3.45754	0.333663	P46779	P46779	60S ribosomal protein L28	RPL28	687	Color2 [DarkGray]	1	4	2	2	2	13.1	13.1	13.1	15.747	0	8.354	954510000	3	NaN	2.28974	2.25184	2.21712	1.93906	1.72682	1.8049	1.90604	1.89174	1.95993
+	1.15323	0.332968	P35626;P25098	P35626;P25098	Beta-adrenergic receptor kinase 2;Beta-adrenergic receptor kinase 1	ADRBK2;ADRBK1	535	Color2 [DarkGray]	1	4	2	2	2	4.4	4.4	4.4	79.709	0.00070872	1.268	104280000	3	NaN	0.539774	0.732607	0.967478	0.4051	0.548439	0.424519	0.471232	0.301556	0.468166
+	3.33745	0.330949	Q86YV0;Q9UJF2;Q5VWQ8;Q96PV0	Q86YV0	RAS protein activator like-3	RASAL3	1368	Color2 [DarkGray]	1	4	7	7	7	7.8	7.8	7.8	111.9	0	11.582	956200000	7	-1.9972	1.87614	1.94433	1.93592	1.7159	1.73836	1.76524	1.61762	1.5427	1.60321
+	1.99802	0.33093	Q9UPW8	Q9UPW8	Protein unc-13 homolog A	UNC13A	2061	Color2 [DarkGray]	1	4	1	1	1	0.5	0.5	0.5	193.01	0.00067476	1.117	175260000	1	-0.693253	0.265646	0.283689	0.331844	-0.263071	-0.0637589	-0.331289	-0.0314188	-0.159861	0.07967
+	1.92857	0.330116	Q96RQ3	Q96RQ3	Methylcrotonoyl-CoA carboxylase subunit alpha, mitochondrial	MCCC1	1676	Color2 [DarkGray]	1	4	5	5	5	7.6	7.6	7.6	80.472	0	25.27	8261300000	9	2.29507	4.25253	4.11741	4.30577	3.70629	3.74517	3.62009	3.91314	3.80069	3.97153
+	0.883529	0.328686	P62879	P62879	Guanine nucleotide-binding protein G(I)/G(S)/G(T) subunit beta-2	GNB2	862	Color2 [DarkGray]	1	4	2	1	1	10.3	3.5	3.5	37.331	0.0035108	0.74255	172310000	1	NaN	-1.18178	-0.971619	-0.857132	-1.14657	-1.296	-1.42172	-1.33339	-1.58258	-1.08062
+	1.62361	0.328574	Q86UB9	Q86UB9	Transmembrane protein 135	TMEM135	1340	Color2 [DarkGray]	1	4	1	1	1	2.4	2.4	2.4	52.29	0.0012602	0.9109	139690000	1	NaN	-0.40276	-0.690577	-0.49884	-0.817719	-0.912086	-0.824814	-0.91994	-0.867239	-0.79072
+	2.60494	0.326378	Q02543	Q02543	60S ribosomal protein L18a	RPL18A	923	Color2 [DarkGray]	1	4	1	1	1	4.5	4.5	4.5	20.762	0.0013021	0.99036	3624600000	1	2.90718	4.31895	4.33272	4.3033	4.01371	3.88185	3.87579	4.06072	4.0142	3.90092
+	3.10388	0.326044	Q14204	Q14204	Cytoplasmic dynein 1 heavy chain 1	DYNC1H1	1056	Color2 [DarkGray]	1	4	20	20	20	4.9	4.9	4.9	532.4	0	57.917	3740700000	32	2.67042	3.99275	4.01022	4.06995	3.84322	3.54594	3.55482	3.65191	3.69805	3.74483
+	1.7128	0.324668	Q9Y295	Q9Y295	Developmentally-regulated GTP-binding protein 1	DRG1	2076	Color2 [DarkGray]	1	4	1	1	1	4.1	4.1	4.1	40.542	0.0012523	0.89085	51082000	1	NaN	-3.50565	-3.42499	-3.6938	-3.67164	-3.64604	-3.97237	-3.88211	-3.91174	-3.8046
+	0.822687	0.324389	Q9UL25	Q9UL25	Ras-related protein Rab-21	RAB21	2038	Color2 [DarkGray]	1	4	2	2	2	9.8	9.8	9.8	24.347	0	4.7254	155810000	2	-1.38599	0.412868	0.858322	0.849209	0.586283	0.531353	0.587494	0.274308	0.27359	0.599335
+	2.178	0.324126	Q9UEY8	Q9UEY8	Gamma-adducin	ADD3	1996	Color2 [DarkGray]	1	4	1	1	1	3.5	3.5	3.5	79.154	0.0012928	0.97176	9857400	1	-2.62323	-2.84723	-2.96155	-2.90324	-2.97529	-3.11228	-3.28165	-3.33462	-3.17276	-3.17702
+	1.06718	0.323037	Q8TDZ2	Q8TDZ2	Protein-methionine sulfoxide oxidase MICAL1	MICAL1	1497	Color2 [DarkGray]	1	4	1	1	1	2.2	2.2	2.2	117.87	0.00070522	1.2575	12702000	1	NaN	-5.53431	-5.27954	-5.40273	-5.47893	-5.39443	-5.73221	-5.95676	-5.68818	-5.54076
+	0.851166	0.320964	Q96P70	Q96P70	Importin-9	IPO9	1663	Color2 [DarkGray]	1	4	1	1	1	1.7	1.7	1.7	115.96	0	2.1627	45599000	1	NaN	-3.74539	-3.7021	-3.84016	-4.09295	-4.13662	-4.23513	-4.11103	-4.36389	-3.77562
+	1.70185	0.32064	P06239	P06239	Tyrosine-protein kinase Lck	LCK	350	Color2 [DarkGray]	1	4	2	2	2	5.7	5.7	5.7	58	0	102.24	950110000	3	-0.822173	1.54082	1.49351	1.50872	1.39041	1.30655	1.27449	1.28413	1.27164	1.02536
+	1.2228	0.319857	Q14919	Q14919	Dr1-associated corepressor	DRAP1	1085	Color2 [DarkGray]	1	4	1	1	1	5.4	5.4	5.4	22.35	0	15.203	8614000	1	NaN	-3.41196	-3.43646	-3.72605	-3.72348	-4.01158	-3.87757	-3.97961	-3.81081	-3.74361
+	2.82817	0.319528	Q86UE4	Q86UE4	Protein LYRIC	MTDH	1342	Color2 [DarkGray]	1	4	3	3	3	6.2	6.2	6.2	63.836	0	9.5123	326230000	3	-0.332249	0.843084	0.868135	0.921501	1.15176	1.27741	1.32749	0.615149	0.561666	0.49732
+	1.56904	0.319376	P18084	P18084	Integrin beta-5	ITGB5	476	Color2 [DarkGray]	1	4	1	1	1	1.1	1.1	1.1	88.053	0.0013316	1.0589	814560000	1	NaN	1.22487	1.12453	1.41946	1.05641	0.960945	1.07077	0.873639	0.99675	0.94034
+	2.92632	0.318844	O60831	O60831	PRA1 family protein 2	PRAF2	193	Color2 [DarkGray]	1	4	1	1	1	6.2	6.2	6.2	19.258	0	7.8747	346670000	1	NaN	0.191851	0.267345	0.296122	0.102224	0.1357	0.0444698	-0.0881205	-0.0920925	-0.0210018
+	2.93993	0.317756	Q9Y320	Q9Y320	Thioredoxin-related transmembrane protein 2	TMX2	2094	Color2 [DarkGray]	1	4	2	2	2	5.1	5.1	5.1	34.037	0	1.4213	533710000	2	0.417832	2.12076	2.09688	2.21974	1.97596	1.91397	1.87975	1.8268	1.81651	1.8408
+	1.74819	0.3164	Q96PK6	Q96PK6	RNA-binding protein 14	RBM14	1665	Color2 [DarkGray]	1	4	2	2	2	2.4	2.4	2.4	69.491	0	1.4696	664460000	2	0.566627	1.50825	1.76074	1.73739	1.45616	1.66131	1.71528	1.35405	1.37375	1.32938
+	1.09087	0.316394	O75449	O75449	Katanin p60 ATPase-containing subunit A1	KATNA1	230	Color2 [DarkGray]	1	4	1	1	1	3.7	3.7	3.7	55.964	0	2.1217	28195000	1	NaN	-3.84952	-3.52812	-3.44631	-3.65787	-3.73255	-3.89968	-4.03184	-3.91184	-3.82945
+	1.73566	0.315857	Q9BW19	Q9BW19	Kinesin-like protein KIFC1	KIFC1	1765	Color2 [DarkGray]	1	4	1	1	1	1.9	1.9	1.9	73.747	0.0012158	0.8227	132850000	1	NaN	-0.638378	-0.505199	-0.393372	-0.753092	-0.813486	-0.740639	-0.910083	-0.774296	-0.800142
+	1.96394	0.315545	Q92615	Q92615	La-related protein 4B	LARP4B	1552	Color2 [DarkGray]	1	4	1	1	1	2.2	2.2	2.2	80.551	0.0012821	0.95035	49158000	2	NaN	-0.845709	-1.03705	-0.897575	-1.30032	-1.239	-1.39064	-1.18831	-1.21637	-1.32229
+	2.00945	0.310561	P19623	P19623	Spermidine synthase	SRM	490	Color2 [DarkGray]	1	4	1	1	1	3.3	3.3	3.3	33.824	0.0048026	0.51788	201010000	1	0.00250816	0.649006	0.692629	0.790785	0.536444	0.30813	0.32164	0.381782	0.320311	0.498646
+	1.74833	0.310497	Q9Y5M8	Q9Y5M8	Signal recognition particle receptor subunit beta	SRPRB	2129	Color2 [DarkGray]	1	4	2	2	2	7.7	7.7	7.7	29.702	0	4.1206	372770000	3	1.08814	1.1567	1.32243	1.42184	1.12189	1.22993	1.26853	1.03027	0.976681	0.962524
+	2.72711	0.310182	P23743	P23743	Diacylglycerol kinase alpha	DGKA	528	Color2 [DarkGray]	1	4	4	4	4	7.9	7.9	7.9	82.629	0	6.7331	435510000	5	0.347351	1.56173	1.5441	1.56116	1.19551	1.11922	1.02183	1.20702	1.19982	1.32959
+	1.52518	0.309971	Q13451	Q13451	Peptidyl-prolyl cis-trans isomerase FKBP5;Peptidyl-prolyl cis-trans isomerase FKBP5, N-terminally processed	FKBP5	1026	Color2 [DarkGray]	1	4	1	1	1	2	2	2	51.212	0.0044346	0.60771	211100000	2	NaN	-0.500847	-0.230867	-0.218098	-0.502953	-0.602163	-0.61009	-0.592134	-0.648964	-0.638626
+	1.95775	0.309897	Q9BT22;Q6GMV1;C9J202	Q9BT22;Q6GMV1;C9J202	Chitobiosyldiphosphodolichol beta-mannosyltransferase;Putative glycosyltransferase ALG1-like;Putative glycosyltransferase ALG1L2	ALG1;ALG1L;ALG1L2	1741	Color2 [DarkGray]	1	4	2	2	2	4.1	4.1	4.1	52.518	0	1.7898	227010000	3	0.495227	1.6681	1.68949	1.8604	1.50924	1.57611	1.5623	1.46369	1.3634	1.4612
+	4.96042	0.309445	P04049;P10398;P15056	P04049;P10398;P15056	RAF proto-oncogene serine/threonine-protein kinase;Serine/threonine-protein kinase A-Raf;Serine/threonine-protein kinase B-raf	RAF1;ARAF;BRAF	330	Color2 [DarkGray]	1	4	2	2	2	2.3	2.3	2.3	73.051	0	2.977	240410000	2	1.12083	2.02689	2.0141	2.04687	1.88181	1.85184	1.81861	1.70809	1.72205	1.72939
+	2.22204	0.308808	Q14331	Q14331	Protein FRG1	FRG1	1061	Color2 [DarkGray]	1	4	1	1	1	2.7	2.7	2.7	29.172	0.0072765	0.46376	36594000	1	NaN	-1.33379	-1.17921	-1.18721	-1.11979	-1.32921	-1.28425	-1.59977	-1.51988	-1.50698
+	1.43244	0.306159	Q4G0F5	Q4G0F5	Vacuolar protein sorting-associated protein 26B	VPS26B	1168	Color2 [DarkGray]	1	4	1	1	1	3.3	3.3	3.3	39.154	0.0018215	0.82083	225950000	1	NaN	-1.59504	-1.63543	-1.35189	-1.73163	-1.82717	-1.94438	-1.86494	-1.74454	-1.89136
+	1.69346	0.305572	P00338	P00338	L-lactate dehydrogenase A chain	LDHA	316	Color2 [DarkGray]	1	4	3	3	3	10.2	10.2	10.2	36.688	0	33.377	863240000	6	0.845376	1.75188	1.77304	1.87337	1.75199	1.3696	1.35741	1.38772	1.46062	1.63323
+	2.18153	0.304706	P46940	P46940	Ras GTPase-activating-like protein IQGAP1	IQGAP1	691	Color2 [DarkGray]	1	4	3	3	3	1.7	1.7	1.7	189.25	0	1.674	242170000	3	-1.60653	1.23918	1.29701	1.23022	1.10483	0.964794	0.879694	0.954627	0.853775	1.04388
+	2.70912	0.304558	O75396	O75396	Vesicle-trafficking protein SEC22b	SEC22B	224	Color2 [DarkGray]	1	4	1	1	1	4.7	4.7	4.7	24.593	0	2.6544	548160000	1	NaN	1.22198	1.08176	1.12201	1.18277	1.13035	1.22411	0.834613	0.849844	0.827623
+	1.86711	0.304177	P07199	P07199	Major centromere autoantigen B	CENPB	359	Color2 [DarkGray]	1	4	1	1	1	1.2	1.2	1.2	65.171	0.0012173	0.82629	61903000	1	NaN	-1.44646	-1.53136	-1.48428	-1.52105	-1.39178	-1.46777	-1.77639	-1.91606	-1.68218
+	2.56049	0.304037	Q9NTJ5	Q9NTJ5	Phosphatidylinositide phosphatase SAC1	SACM1L	1908	Color2 [DarkGray]	1	4	5	5	5	8.2	8.2	8.2	66.966	0	15.059	1710600000	5	1.66312	2.55287	2.59656	2.69664	2.48373	2.43166	2.42261	2.34309	2.28119	2.30967
+	2.10188	0.302735	Q9Y3E5	Q9Y3E5	Peptidyl-tRNA hydrolase 2, mitochondrial	PTRH2	2101	Color2 [DarkGray]	1	4	2	2	2	19	19	19	19.193	0	4.9017	555420000	2	1.32662	1.49707	1.53276	1.60838	1.49095	1.37248	1.37769	1.20787	1.17641	1.34573
+	4.10373	0.299551	P06400	P06400	Retinoblastoma-associated protein	RB1	351	Color2 [DarkGray]	1	4	9	9	9	9.9	9.9	9.9	106.16	0	12.126	5942100000	12	4.21292	5.09214	5.1129	5.14363	4.93041	4.71898	4.73037	4.79829	4.81793	4.83379
+	4.25826	0.299332	Q14258	Q14258	E3 ubiquitin/ISG15 ligase TRIM25	TRIM25	1058	Color2 [DarkGray]	1	4	2	2	2	3.2	3.2	3.2	70.973	0	2.2496	229330000	2	1.1606	1.90962	1.89656	1.94617	1.66012	1.64938	1.64671	1.61079	1.61074	1.63283
+	2.13255	0.299128	Q96KS9	Q96KS9	Protein FAM167A	FAM167A	1648	Color2 [DarkGray]	1	4	1	1	1	3.7	3.7	3.7	24.182	0.0090772	0.40732	25778000	1	-0.510146	0.293015	0.257179	0.260862	0.087719	0.108847	0.0115318	-0.0111876	0.0625229	-0.137663
+	2.73494	0.298584	P11498	P11498	Pyruvate carboxylase, mitochondrial	PC	410	Color2 [DarkGray]	1	4	16	16	16	15.7	15.7	15.7	129.63	0	87.633	39153000000	27	3.34431	5.89862	5.8613	5.99481	5.52175	5.64465	5.6412	5.62192	5.60353	5.63354
+	1.75857	0.298272	Q8WUY9	Q8WUY9	DEP domain-containing protein 1B	DEPDC1B	1513	Color2 [DarkGray]	1	4	1	1	1	2.6	2.6	2.6	61.77	0.00068823	1.1713	27400000	2	NaN	-1.66162	-1.53949	-1.4715	-1.62619	-1.58752	-1.63663	-1.76887	-1.84893	-1.94962
+	2.17737	0.298198	P62913	P62913	60S ribosomal protein L11	RPL11	865	Color2 [DarkGray]	1	4	2	2	2	8.4	8.4	8.4	20.252	0	1.9648	2638000000	3	-0.186176	2.95954	2.76108	2.84425	2.44774	2.32747	2.40521	2.55019	2.56342	2.55666
+	3.31944	0.297383	P62753	P62753	40S ribosomal protein S6	RPS6	856	Color2 [DarkGray]	1	4	1	1	1	6	6	6	28.68	0	8.355	795300000	3	2.00112	2.3123	2.34932	2.3294	2.15024	1.9478	1.91526	2.08462	1.99718	2.01707
+	2.54447	0.296287	Q9P258	Q9P258	Protein RCC2	RCC2	1965	Color2 [DarkGray]	1	4	9	9	9	21.8	21.8	21.8	56.084	0	33.204	9405700000	11	3.11204	4.49057	4.53464	4.61266	4.44411	4.19577	4.26654	4.25415	4.29595	4.19891
+	1.65268	0.296139	P61019;Q8WUD1	P61019;Q8WUD1	Ras-related protein Rab-2A;Ras-related protein Rab-2B	RAB2A;RAB2B	828	Color2 [DarkGray]	1	4	2	2	2	8.5	8.5	8.5	23.545	0	2.3101	360820000	2	-0.570653	0.556383	0.727503	0.787422	0.560139	0.452549	0.521549	0.461337	0.313126	0.408428
+	3.14537	0.295306	Q6PKG0	Q6PKG0	La-related protein 1	LARP1	1280	Color2 [DarkGray]	1	4	2	2	2	1.8	1.8	1.8	123.51	0.00067889	1.1288	535000000	2	NaN	1.33175	1.35658	1.3281	1.10559	1.04334	1.20998	1.10335	1.01978	1.00738
+	2.63592	0.294078	Q96P11	Q96P11	Probable 28S rRNA (cytosine-C(5))-methyltransferase	NSUN5	1660	Color2 [DarkGray]	1	4	2	2	2	6.1	6.1	6.1	46.691	0	7.1055	65400000	2	-1.28352	-1.06628	-1.0414	-1.01034	-1.12842	-1.11395	-1.17682	-1.29521	-1.2928	-1.41225
+	3.52467	0.293496	P62081	P62081	40S ribosomal protein S7	RPS7	841	Color2 [DarkGray]	1	4	3	3	3	20.1	20.1	20.1	22.127	0	2.8906	400680000	3	NaN	0.760969	0.797045	0.830233	0.443329	0.38555	0.451628	0.481473	0.494894	0.531391
+	1.48744	0.292527	A0AVT1	A0AVT1	Ubiquitin-like modifier-activating enzyme 6	UBA6	9	Color2 [DarkGray]	1	4	2	2	2	2.9	2.9	2.9	117.97	0	2.1197	73474000	2	NaN	-1.82765	-1.66329	-1.5189	-2.11022	-1.94199	-1.97209	-1.97134	-1.9892	-1.92688
+	2.23368	0.291574	Q9H0D6	Q9H0D6	5-3 exoribonuclease 2	XRN2	1806	Color2 [DarkGray]	1	4	3	3	3	4.6	4.6	4.6	108.58	0	5.8847	409640000	4	NaN	0.531191	0.501478	0.517517	0.59516	0.530254	0.604353	0.253928	0.300373	0.121164
+	1.83047	0.289978	Q7L523;Q5VZM2	Q7L523;Q5VZM2	Ras-related GTP-binding protein A;Ras-related GTP-binding protein B	RRAGA;RRAGB	1228	Color2 [DarkGray]	1	4	1	1	1	3.2	3.2	3.2	36.566	0	1.6997	44513000	1	NaN	-1.90382	-1.84558	-2.01049	-2.05766	-2.17759	-2.1579	-2.21114	-2.29859	-2.12011
+	2.46795	0.289769	P62826	P62826	GTP-binding nuclear protein Ran	RAN	859	Color2 [DarkGray]	1	4	2	2	2	8.3	8.3	8.3	24.423	0	8.1214	6418700000	4	3.68897	4.79133	4.7696	4.84245	4.5011	4.47178	4.39852	4.53084	4.43211	4.57113
+	2.97717	0.289735	P06493;Q00526	P06493	Cyclin-dependent kinase 1	CDK1	352	Color2 [DarkGray]	1	4	6	6	4	21.9	21.9	15.5	34.095	0	133.95	3969100000	9	NaN	2.59301	2.51036	2.50348	2.28349	2.25756	2.17658	2.21258	2.2492	2.27585
+	2.13717	0.289732	Q504Q3	Q504Q3	PAB-dependent poly(A)-specific ribonuclease subunit PAN2	PAN2	1177	Color2 [DarkGray]	1	4	1	1	1	1.7	1.7	1.7	135.37	0	7.7553	34638000	1	NaN	-3.24739	-3.38734	-3.27606	-3.64683	-3.67511	-3.76763	-3.52577	-3.59496	-3.65925
+	2.90782	0.288728	Q13576	Q13576	Ras GTPase-activating-like protein IQGAP2	IQGAP2	1031	Color2 [DarkGray]	1	4	1	1	1	0.6	0.6	0.6	180.58	0.0035273	0.7521	93008000	1	NaN	0.018671	0.124533	0.0997601	0.0024128	-0.32855	-0.373484	-0.178395	-0.230034	-0.21479
+	2.40868	0.288636	P61313	P61313	60S ribosomal protein L15	RPL15	835	Color2 [DarkGray]	1	4	2	2	2	12.7	12.7	12.7	24.146	0	50.343	610020000	3	-1.56689	-0.814651	-0.717634	-0.684137	-0.814575	-0.931915	-1.05464	-1.03118	-1.07412	-0.977028
+	2.25655	0.287399	Q9H3H5	Q9H3H5	UDP-N-acetylglucosamine--dolichyl-phosphate N-acetylglucosaminephosphotransferase	DPAGT1	1824	Color2 [DarkGray]	1	4	1	1	1	2	2	2	46.089	0.0091185	0.41466	155760000	2	-1.33713	0.567141	0.581537	0.708122	0.486649	0.454363	0.377817	0.356025	0.275673	0.362906
+	1.94175	0.286908	P17252	P17252	Protein kinase C alpha type	PRKCA	464	Color2 [DarkGray]	1	4	2	2	2	2.8	2.8	2.8	76.749	0	5.1909	548770000	2	-1.37806	0.598858	0.63205	0.694323	0.279957	0.154818	0.333111	0.341001	0.261255	0.46225
	0.644843	0.286226	P16284	P16284	Platelet endothelial cell adhesion molecule	PECAM1	454	Color2 [DarkGray]	1	4	5	5	5	7.9	7.9	7.9	82.521	0	18.964	817880000	5	-0.0816727	1.8184	1.90789	2.17718	1.93123	1.71483	1.45465	1.85378	1.84742	1.3436
+	1.4794	0.28441	Q9Y6E0	Q9Y6E0	Serine/threonine-protein kinase 24;Serine/threonine-protein kinase 24 36 kDa subunit;Serine/threonine-protein kinase 24 12 kDa subunit	STK24	2143	Color2 [DarkGray]	1	4	2	2	1	5	5	3.4	49.307	0	3.7198	53299000	2	-1.22148	-0.1101	-0.122519	-0.169397	-0.348116	-0.361513	-0.4006	-0.525952	-0.483677	-0.245615
+	1.66923	0.283542	Q99755	Q99755	Phosphatidylinositol 4-phosphate 5-kinase type-1 alpha	PIP5K1A	1716	Color2 [DarkGray]	1	4	1	1	1	2	2	2	62.633	0	7.8354	48996000	1	NaN	-3.07646	-3.10254	-3.12935	-3.07604	-3.18921	-3.08103	-3.30821	-3.31294	-3.53783
+	1.00482	0.283151	Q8NBM4	Q8NBM4	Ubiquitin-associated domain-containing protein 2	UBAC2	1447	Color2 [DarkGray]	1	4	1	1	1	5.8	5.8	5.8	38.963	0	2.3394	114680000	1	NaN	-1.82474	-1.66853	-1.41882	-1.56664	-1.78155	-1.89783	-1.91207	-1.82246	-2.02702
+	2.69803	0.282979	Q8N766	Q8N766	ER membrane protein complex subunit 1	EMC1	1434	Color2 [DarkGray]	1	4	1	1	1	1.1	1.1	1.1	111.76	0	10.827	160330000	2	NaN	-0.106533	-0.0562477	-0.0482998	-0.207905	-0.312313	-0.305895	-0.410506	-0.35977	-0.289742
+	3.07821	0.282959	P15498	P15498	Proto-oncogene vav	VAV1	447	Color2 [DarkGray]	1	4	2	2	2	1.9	1.9	1.9	98.313	0.0018149	0.80947	429130000	2	0.195882	0.905491	0.84024	0.940052	0.558403	0.554317	0.516268	0.615487	0.5914	0.63002
+	2.0219	0.282907	P04844	P04844	Dolichyl-diphosphooligosaccharide--protein glycosyltransferase subunit 2	RPN2	338	Color2 [DarkGray]	1	4	2	2	2	3.2	3.2	3.2	69.283	0	23.858	992960000	3	NaN	2.12022	2.2471	2.28107	2.09314	1.99855	1.95155	1.89067	1.90492	2.00408
+	2.07318	0.282224	Q96L92	Q96L92	Sorting nexin-27	SNX27	1651	Color2 [DarkGray]	1	4	2	2	2	7	7	7	61.264	0.0018072	0.80049	146970000	2	NaN	-0.319483	-0.421663	-0.365644	-0.611727	-0.565172	-0.584925	-0.666684	-0.557161	-0.729618
+	3.13723	0.281029	P29322	P29322	Ephrin type-A receptor 8	EPHA8	565	Color2 [DarkGray]	1	4	1	1	1	2.2	2.2	2.2	111	0.0052826	0.49358	0	1	NaN	-3.78261	-3.70654	-3.77285	-4.07917	-4.05397	-3.83017	-4.01754	-4.0715	-4.01606
+	1.75676	0.278115	Q15283	Q15283	Ras GTPase-activating protein 2	RASA2	1110	Color2 [DarkGray]	1	4	1	1	1	1.6	1.6	1.6	96.613	0	1.8219	55788000	1	-2.08392	-1.04182	-1.08056	-0.976122	-1.31598	-1.19271	-1.21023	-1.23177	-1.43857	-1.26252
+	1.19114	0.276519	Q9P0T4	Q9P0T4	Zinc finger protein 581	ZNF581	1960	Color2 [DarkGray]	1	4	1	1	1	4.6	4.6	4.6	22.01	0.00067385	1.1154	65445000	1	NaN	-1.78375	-1.68327	-1.60991	-2.18484	-2.40748	-2.26188	-1.88549	-2.16183	-1.85917
	0.776442	0.275223	Q13309	Q13309	S-phase kinase-associated protein 2	SKP2	1014	Color2 [DarkGray]	1	4	1	1	1	4.5	4.5	4.5	47.76	0	2.1747	16209000	1	NaN	-3.05243	-2.69971	-2.64315	-3.1726	-3.32108	-3.1705	-2.97762	-3.27645	-2.96689
	0	0.275063	O15504	O15504	Nucleoporin-like protein 2	NUPL2	133	Color2 [DarkGray]	1	4	1	1	1	12.8	12.8	12.8	44.871	0.0095718	0.4023	25587000	1	NaN	NaN	-7.5938	-6.9271	-7.43352	NaN	NaN	NaN	NaN	-7.53551
+	2.14869	0.274426	Q8NE71	Q8NE71	ATP-binding cassette sub-family F member 1	ABCF1	1457	Color2 [DarkGray]	1	4	1	1	1	1.2	1.2	1.2	95.925	0	3.7404	0	1	-2.68292	-1.2499	-1.2122	-1.34414	-1.3992	-1.69661	-1.6116	-1.61727	-1.50048	-1.51176
+	3.34806	0.273248	P32969	P32969	60S ribosomal protein L9	RPL9	592	Color2 [DarkGray]	1	4	1	1	1	5.7	5.7	5.7	21.863	0.00071225	1.2839	851620000	2	1.89571	2.42576	2.5012	2.43444	2.19835	1.98539	2.1165	2.17173	2.16973	2.20019
+	1.98627	0.272488	P05165	P05165	Propionyl-CoA carboxylase alpha chain, mitochondrial	PCCA	343	Color2 [DarkGray]	1	4	11	11	11	15.9	15.9	15.9	80.058	0	39.293	14809000000	20	4.456	5.87096	5.79689	5.95912	5.50432	5.6061	5.49082	5.62948	5.53012	5.6499
+	4.00861	0.272069	Q15027	Q15027	Arf-GAP with coiled-coil, ANK repeat and PH domain-containing protein 1	ACAP1	1096	Color2 [DarkGray]	1	4	5	5	5	8.2	8.2	8.2	81.535	0	35.623	834320000	7	1.52506	2.75763	2.79044	2.79319	2.53884	2.42665	2.47274	2.52586	2.51658	2.48261
+	3.38091	0.271717	Q86UX7	Q86UX7	Fermitin family homolog 3	FERMT3	1348	Color2 [DarkGray]	1	4	8	8	8	16.2	16.2	16.2	75.952	0	20.076	3729200000	12	3.87705	4.66468	4.71468	4.74501	4.53424	4.34874	4.29683	4.44313	4.41829	4.44779
+	3.72433	0.271461	Q6DD88	Q6DD88	Atlastin-3	ATL3	1244	Color2 [DarkGray]	1	4	3	3	3	5.5	5.5	5.5	60.541	0.00073529	1.4057	1378700000	4	2.33711	3.03405	3.02556	2.99927	2.9767	2.87574	2.95244	2.74358	2.78077	2.72015
+	2.36705	0.27135	P51452	P51452	Dual specificity protein phosphatase 3	DUSP3	745	Color2 [DarkGray]	1	4	1	1	1	6.5	6.5	6.5	20.478	0.00067431	1.1162	3306600000	1	2.82755	3.27047	3.23072	3.31177	2.96185	2.95661	2.94547	3.02778	2.92039	3.05074
+	2.63618	0.271061	P17858;P08237	P17858	ATP-dependent 6-phosphofructokinase, liver type	PFKL	471	Color2 [DarkGray]	1	4	5	4	4	6.3	5.1	5.1	85.018	0	6.3264	443920000	4	-0.113456	1.8969	1.95315	1.98112	1.56947	1.54951	1.43887	1.70185	1.61171	1.70442
+	2.4766	0.270379	Q9Y3S2	Q9Y3S2	Zinc finger protein 330	ZNF330	2106	Color2 [DarkGray]	1	4	1	1	1	4.1	4.1	4.1	36.201	0	1.554	1249900000	1	1.02738	1.84152	1.90088	1.78615	1.62727	1.41621	1.42515	1.56088	1.53117	1.62535
+	1.65376	0.268792	Q8IZH2	Q8IZH2	5-3 exoribonuclease 1	XRN1	1402	Color2 [DarkGray]	1	4	1	1	1	0.5	0.5	0.5	194.1	0.0034091	0.67338	22926000	1	NaN	-2.46665	-2.45107	-2.48586	-2.663	-2.7488	-2.57566	-2.71921	-2.8716	-2.61915
+	3.58066	0.268315	P36578	P36578	60S ribosomal protein L4	RPL4	627	Color2 [DarkGray]	1	4	7	7	7	17.3	17.3	17.3	47.697	0	64.8	7544800000	10	2.55487	4.21301	4.2339	4.18992	4.18236	3.96989	4.07732	3.97987	3.92917	3.92285
+	1.77466	0.267606	Q5W0Z9	Q5W0Z9	Probable palmitoyltransferase ZDHHC20	ZDHHC20	1230	Color2 [DarkGray]	1	4	1	1	1	3	3	3	42.277	0.0012469	0.87583	32731000	1	NaN	-3.21779	-3.3177	-3.23649	-3.33336	-3.39227	-3.25032	-3.40426	-3.58102	-3.58952
+	2.53683	0.267472	Q8N6S5	Q8N6S5	ADP-ribosylation factor-like protein 6-interacting protein 6	ARL6IP6	1432	Color2 [DarkGray]	1	4	2	2	2	8.4	8.4	8.4	24.676	0	3.5755	307940000	2	NaN	-0.248825	-0.202902	-0.183426	-0.282017	-0.234573	-0.218576	-0.51204	-0.518953	-0.406574
+	1.31126	0.267081	Q9H6H4	Q9H6H4	Receptor expression-enhancing protein 4	REEP4	1841	Color2 [DarkGray]	1	4	1	1	1	3.9	3.9	3.9	29.395	0.0018193	0.8124	49926000	1	NaN	-1.52568	-1.5084	-1.47618	-1.56807	-1.54813	-1.54586	-1.81747	-1.90519	-1.58884
+	2.71244	0.266077	Q6F5E8	Q6F5E8	Leucine-rich repeat-containing protein 16C	RLTPR	1249	Color2 [DarkGray]	1	4	4	4	4	3.1	3.1	3.1	154.69	0	1.7188	338610000	4	0.852867	1.55129	1.57431	1.61684	1.32844	1.29561	1.31216	1.37453	1.30134	1.26833
+	1.31962	0.265988	Q9H7Z6	Q9H7Z6	Histone acetyltransferase KAT8	KAT8	1850	Color2 [DarkGray]	1	4	1	1	1	2.6	2.6	2.6	52.402	0.00069204	1.1845	123730000	1	NaN	-0.19519	-0.430378	-0.183372	-0.750248	-0.347322	-0.448244	-0.571071	-0.597712	-0.438122
+	1.039	0.265553	O94979	O94979	Protein transport protein Sec31A	SEC31A	268	Color2 [DarkGray]	1	4	1	1	1	0.7	0.7	0.7	133.01	0.00072833	1.3769	30718000	1	NaN	-2.29466	-1.99703	-1.93748	-2.39434	-2.3755	-2.34348	-2.42422	-2.2616	-2.34001
+	1.80225	0.264637	Q14739	Q14739	Lamin-B receptor	LBR	1080	Color2 [DarkGray]	1	4	5	5	5	7.2	7.2	7.2	70.702	0	10.024	6116800000	5	NaN	4.01617	4.15074	4.21357	4.03921	3.95347	3.9392	3.90492	3.87842	3.80323
+	1.87545	0.264	O60427	O60427	Fatty acid desaturase 1	FADS1	182	Color2 [DarkGray]	1	4	1	1	1	1.8	1.8	1.8	51.964	0.0043668	0.57595	203740000	1	NaN	0.230772	0.333868	0.332476	0.287884	0.110365	0.124643	0.131993	0.0199451	-0.0468235
+	1.12213	0.263083	P68104;Q5VTE0;Q05639	P68104;Q5VTE0	Elongation factor 1-alpha 1;Putative elongation factor 1-alpha-like 3	EEF1A1;EEF1A1P5	877	Color2 [DarkGray]	1	4	9	9	9	24.9	24.9	24.9	50.14	0	17.783	107580000000	18	5.50051	5.58958	5.90956	5.832	5.58274	5.38931	5.41	5.49506	5.43208	5.61474
+	2.44967	0.26299	P22314	P22314	Ubiquitin-like modifier-activating enzyme 1	UBA1	513	Color2 [DarkGray]	1	4	7	7	7	10.3	10.3	10.3	117.85	0	32.921	2361200000	12	-0.531542	2.34653	2.35921	2.4773	2.26111	2.26407	2.20853	2.11716	2.12672	2.1502
+	2.12501	0.262983	Q99661	Q99661	Kinesin-like protein KIF2C	KIF2C	1712	Color2 [DarkGray]	1	4	3	3	3	3.7	3.7	3.7	81.312	0	2.9446	442890000	3	0.960501	1.81287	1.91596	1.9747	1.7014	1.73804	1.72581	1.67414	1.59522	1.64521
+	0.987261	0.262968	Q13616	Q13616	Cullin-1	CUL1	1034	Color2 [DarkGray]	1	4	1	1	1	1	1	1	89.677	0.01002	0.38298	87783000	1	NaN	-0.775389	-0.691023	-0.921154	-0.706041	-0.735029	-0.794634	-1.23298	-1.07412	-0.86937
+	1.67002	0.262573	Q9H6V9	Q9H6V9	UPF0554 protein C2orf43	C2orf43	1845	Color2 [DarkGray]	1	4	1	1	1	3.1	3.1	3.1	37.318	0	5.6349	0	2	NaN	-1.8297	-1.74139	-1.80652	-1.96598	-2.15824	-2.07403	-2.18342	-1.96085	-2.02106
+	2.12143	0.261704	P35579;REV__Q9UKV3	P35579	Myosin-9	MYH9	613	Color2 [DarkGray]	1	4	8	8	5	3.8	3.8	2.1	226.53	0	10.379	6585500000	11	2.96164	3.97376	4.15128	4.08372	3.83752	3.73075	3.71667	3.82488	3.79526	3.80351
+	1.8925	0.261401	Q16666	Q16666	Gamma-interferon-inducible protein 16	IFI16	1143	Color2 [DarkGray]	1	4	7	7	7	10.8	10.8	10.8	88.255	0	43.893	7532500000	18	4.00723	4.64511	4.69078	4.76194	4.63621	4.50874	4.44645	4.52351	4.442	4.34811
+	2.48461	0.260908	Q02878	Q02878	60S ribosomal protein L6	RPL6	925	Color2 [DarkGray]	1	4	5	5	5	20.1	20.1	20.1	32.728	0	75.248	2496300000	7	1.73069	3.70603	3.80367	3.81871	3.742	3.42044	3.48849	3.5589	3.4934	3.4934
+	1.52574	0.260426	Q6ZRP7	Q6ZRP7	Sulfhydryl oxidase 2	QSOX2	1297	Color2 [DarkGray]	1	4	1	1	1	2.3	2.3	2.3	77.528	0.005322	0.51084	35547000	1	-2.5617	-2.00062	-1.76783	-1.78517	-2.12261	-2.21274	-2.3271	-2.06742	-2.11514	-2.15233
+	2.25749	0.259297	Q9NZ08	Q9NZ08	Endoplasmic reticulum aminopeptidase 1	ERAP1	1948	Color2 [DarkGray]	1	4	1	1	1	1.5	1.5	1.5	107.23	0.0035149	0.7465	94002000	2	NaN	-0.532272	-0.516737	-0.449518	-0.712194	-0.74474	-0.87067	-0.678222	-0.799225	-0.798971
+	2.34516	0.258658	Q9UG63	Q9UG63	ATP-binding cassette sub-family F member 2	ABCF2	1999	Color2 [DarkGray]	1	4	5	5	5	7.7	7.7	7.7	71.289	0	6.1818	526080000	6	0.859279	1.91059	2.03984	2.0029	1.72251	1.60583	1.60198	1.71529	1.69176	1.7703
+	2.46334	0.25849	Q9UKG9	Q9UKG9	Peroxisomal carnitine O-octanoyltransferase	CROT	2026	Color2 [DarkGray]	1	4	2	2	2	5.2	5.2	5.2	70.178	0	3.4283	55793000	2	NaN	-2.52532	-2.62062	-2.5106	-2.75953	-2.70389	-2.7834	-2.85431	-2.80366	-2.77405
+	3.31557	0.257548	O00178	O00178	GTP-binding protein 1	GTPBP1	67	Color2 [DarkGray]	1	4	1	1	1	1.8	1.8	1.8	72.453	0.00067249	1.107	213970000	2	NaN	1.16743	1.17669	1.20167	0.922018	0.800385	0.882994	0.949252	0.87933	0.944565
+	0.933913	0.256984	Q8TC07	Q8TC07	TBC1 domain family member 15	TBC1D15	1487	Color2 [DarkGray]	1	4	4	4	3	5.6	5.6	4.3	79.49	0	2.2208	181160000	3	-2.52305	-0.289492	-0.0830441	-0.0943661	-0.428385	-0.451307	-0.478674	-0.394786	-0.611115	-0.231953
+	2.08673	0.256677	Q9HD45	Q9HD45	Transmembrane 9 superfamily member 3	TM9SF3	1879	Color2 [DarkGray]	1	4	2	2	2	4.4	4.4	4.4	67.887	0	2.3736	80169000	2	NaN	-1.07517	-1.12502	-1.05792	-1.16702	-1.25102	-1.43104	-1.25324	-1.35432	-1.42059
+	2.15658	0.256017	P53350	P53350	Serine/threonine-protein kinase PLK1	PLK1	774	Color2 [DarkGray]	1	4	2	2	2	5	5	5	68.254	0	10.317	233350000	2	NaN	-0.256155	-0.20603	-0.194319	-0.305086	-0.292305	-0.2901	-0.426167	-0.567732	-0.430655
+	1.69079	0.253656	Q96IV0	Q96IV0	Peptide-N(4)-(N-acetyl-beta-glucosaminyl)asparagine amidase	NGLY1	1632	Color2 [DarkGray]	1	4	1	1	1	1.8	1.8	1.8	74.389	0.00071531	1.2999	0	2	-2.53118	-0.980871	-1.08485	-0.901245	-1.28754	-1.39901	-1.53428	-1.27254	-1.2967	-1.15869
+	2.40458	0.252981	P40429;Q6NVV1	P40429;Q6NVV1	60S ribosomal protein L13a;Putative 60S ribosomal protein L13a protein RPL13AP3	RPL13A;RPL13AP3	643	Color2 [DarkGray]	1	4	2	2	2	7.9	7.9	7.9	23.577	0.0012384	0.86676	1080700000	2	0.365939	2.73106	2.65002	2.67046	2.42285	2.33963	2.2838	2.44282	2.3658	2.48398
+	1.63728	0.252884	P05023	P05023	Sodium/potassium-transporting ATPase subunit alpha-1	ATP1A1	340	Color2 [DarkGray]	1	4	3	3	2	3.7	3.7	2.1	112.89	0	5.0454	797970000	4	1.05513	2.26917	2.27417	2.41648	2.31001	2.20396	2.12496	2.11795	2.11896	1.96425
	0.595927	0.252829	Q9UER7	Q9UER7	Death domain-associated protein 6	DAXX	1994	Color2 [DarkGray]	1	4	1	1	1	1.4	1.4	1.4	81.372	0.0072501	0.45547	46249000	1	NaN	-2.59314	-2.05686	-2.07576	-2.57048	-2.33956	-2.46433	-2.35867	-2.60179	-2.52379
+	1.19848	0.252626	Q9UKR5	Q9UKR5	Probable ergosterol biosynthetic protein 28	C14orf1	2030	Color2 [DarkGray]	1	4	1	1	1	6.4	6.4	6.4	15.864	0.0048728	0.55437	0	1	NaN	-2.86535	-2.66545	-2.54959	-2.71009	-3.03986	-3.07801	-2.99529	-2.96752	-2.87546
	0.682674	0.252553	Q9BSJ2	Q9BSJ2	Gamma-tubulin complex component 2	TUBGCP2	1739	Color2 [DarkGray]	1	4	1	1	1	1.1	1.1	1.1	102.53	0.00073314	1.4014	11107000	1	NaN	-3.72346	-3.44886	-3.81252	-3.94885	-4.03271	-3.97178	-3.98898	-4.08831	-3.66521
+	1.54459	0.252493	P61020;P20339;P51148	P61020;P20339;P51148	Ras-related protein Rab-5B;Ras-related protein Rab-5A;Ras-related protein Rab-5C	RAB5B;RAB5A;RAB5C	493	Color2 [DarkGray]	1	4	1	1	1	5.1	5.1	5.1	23.707	0.001224	0.84188	299270000	1	1.40732	2.40617	2.49354	2.62888	2.48684	2.42419	2.46725	2.2767	2.1828	2.31161
+	1.77499	0.25099	P78344	P78344	Eukaryotic translation initiation factor 4 gamma 2	EIF4G2	884	Color2 [DarkGray]	1	4	6	6	6	6.1	6.1	6.1	102.36	0	26.558	1006100000	6	-2.00204	2.95732	2.86937	2.8573	2.58203	2.50109	2.55794	2.62427	2.55937	2.74738
+	2.66789	0.249637	P54619	P54619	5-AMP-activated protein kinase subunit gamma-1	PRKAG1	789	Color2 [DarkGray]	1	4	1	1	1	2.4	2.4	2.4	37.579	0.00068918	1.1765	107670000	1	-1.35953	0.119873	0.0403767	0.113031	-0.164583	-0.286814	-0.300501	-0.163777	-0.198507	-0.113344
+	1.05006	0.249221	O14920	O14920	Inhibitor of nuclear factor kappa-B kinase subunit beta	IKBKB	100	Color2 [DarkGray]	1	4	1	1	1	2.1	2.1	2.1	86.563	0.00073046	1.3845	5949600	1	NaN	-4.96613	-4.76958	-5.027	-5.06858	-5.2465	-5.17437	-5.23389	-5.26533	-5.01115
+	2.41795	0.248518	Q01813	Q01813	ATP-dependent 6-phosphofructokinase, platelet type	PFKP	915	Color2 [DarkGray]	1	4	5	5	4	6.1	6.1	5	85.595	0	6.9139	1563100000	7	0.167847	2.66322	2.63447	2.71837	2.28399	2.39293	2.34247	2.41314	2.37208	2.48527
+	1.2556	0.248417	Q9NZJ7	Q9NZJ7	Mitochondrial carrier homolog 1	MTCH1	1953	Color2 [DarkGray]	1	4	1	1	1	2.6	2.6	2.6	41.544	0	2.0669	195510000	1	NaN	0.358114	0.464779	0.443563	0.182367	-0.0392723	0.0413132	0.253881	0.267326	0
+	1.6334	0.248335	Q9NQ55	Q9NQ55	Suppressor of SWI4 1 homolog	PPAN	1887	Color2 [DarkGray]	1	4	2	2	2	5.3	5.3	5.3	53.193	0	7.9793	79693000	2	NaN	-1.74278	-1.83292	-1.80898	-1.67796	-1.86965	-1.94372	-2.14275	-1.92373	-2.0632
+	3.3237	0.247327	Q92556;Q96JJ3	Q92556	Engulfment and cell motility protein 1	ELMO1	1543	Color2 [DarkGray]	1	4	3	3	3	3.7	3.7	3.7	83.829	0	2.6732	390700000	3	0.440443	2.2831	2.24078	2.25186	2.06042	1.92418	1.93171	2.02672	1.97157	2.03547
	0.438661	0.246253	O75925	O75925	E3 SUMO-protein ligase PIAS1	PIAS1	251	Color2 [DarkGray]	1	4	1	1	1	2.9	2.9	2.9	71.835	0.0012642	0.91758	7033700	1	NaN	-5.15033	-4.67617	-4.42381	-4.84381	-4.50657	-4.71355	-4.89659	-5.22048	-4.87201
+	3.90826	0.24602	Q8N1K5	Q8N1K5	Protein THEMIS	THEMIS	1416	Color2 [DarkGray]	1	4	5	5	5	10.6	10.6	10.6	73.451	0	60.078	321220000	5	-0.841356	0.726873	0.714439	0.766262	0.499371	0.379385	0.331545	0.501334	0.481758	0.486422
+	2.85419	0.245838	Q04637	Q04637	Eukaryotic translation initiation factor 4 gamma 1	EIF4G1	938	Color2 [DarkGray]	1	4	5	5	4	3.6	3.6	3.2	175.49	0	3.5602	880290000	6	0.630183	2.54371	2.56059	2.5159	2.27384	2.17862	2.11121	2.25677	2.34976	2.27615
+	2.07856	0.24551	O00571;O15523;Q9NQI0	O00571;O15523	ATP-dependent RNA helicase DDX3X;ATP-dependent RNA helicase DDX3Y	DDX3X;DDX3Y	81	Color2 [DarkGray]	1	4	9	9	9	13	13	13	73.243	0	17.263	5940800000	13	3.47174	4.3334	4.39687	4.36439	4.31394	4.28477	4.32678	4.21296	4.08332	4.06186
+	2.16912	0.245133	Q96S55	Q96S55	ATPase WRNIP1	WRNIP1	1682	Color2 [DarkGray]	1	4	3	3	3	5.7	5.7	5.7	72.132	0	4.9338	300980000	3	NaN	0.554131	0.614126	0.64344	0.453022	0.362177	0.328279	0.349818	0.294819	0.43166
+	1.35054	0.245053	P49207	P49207	60S ribosomal protein L34	RPL34	706	Color2 [DarkGray]	1	4	2	2	2	13.7	13.7	13.7	13.293	0.00068729	1.1633	412970000	2	NaN	1.13643	1.33977	1.30956	1.0495	0.957382	0.992662	1.11801	1.00961	0.922987
+	1.64115	0.244465	P50416	P50416	Carnitine O-palmitoyltransferase 1, liver isoform	CPT1A	735	Color2 [DarkGray]	1	4	5	5	5	7	7	7	88.367	0	55.501	601060000	8	1.63838	2.3091	2.41083	2.48125	2.31069	2.22571	2.21245	2.247	2.12293	2.09785
+	3.1523	0.243915	Q53QZ3;Q9BRR9	Q53QZ3;Q9BRR9	Rho GTPase-activating protein 15;Rho GTPase-activating protein 9	ARHGAP15;ARHGAP9	1184	Color2 [DarkGray]	1	4	1	1	1	1.9	1.9	1.9	54.544	0.0006689	1.0821	296260000	1	-0.655739	0.786551	0.757477	0.73494	0.606329	0.458946	0.364836	0.482461	0.554869	0.509892
+	1.84152	0.24226	P23921	P23921	Ribonucleoside-diphosphate reductase large subunit	RRM1	530	Color2 [DarkGray]	1	4	1	1	1	1.5	1.5	1.5	90.069	0	1.5249	163500000	1	0.308656	0.775732	0.957346	0.94371	0.67791	0.723948	0.579704	0.643413	0.648754	0.657843
+	2.70874	0.241905	P40938	P40938	Replication factor C subunit 3	RFC3	650	Color2 [DarkGray]	1	4	2	2	2	5.1	5.1	5.1	40.556	0	2.5649	718350000	2	0.208203	1.38651	1.39962	1.30478	1.01927	0.959993	1.01794	1.13924	1.09062	1.13534
+	1.34871	0.239263	Q8NDX1	Q8NDX1	PH and SEC7 domain-containing protein 4	PSD4	1455	Color2 [DarkGray]	1	4	1	1	1	0.7	0.7	0.7	116.25	0.0012277	0.84869	0	1	NaN	-2.15067	-2.13259	-1.99033	-2.3321	-2.51244	-2.42144	-2.22813	-2.31041	-2.45284
+	1.4467	0.236653	Q9Y5X1	Q9Y5X1	Sorting nexin-9	SNX9	2134	Color2 [DarkGray]	1	4	1	1	1	1.2	1.2	1.2	66.591	0.00070077	1.2271	0	1	NaN	-1.02422	-1.02867	-0.959082	-1.16626	-1.26505	-1.18965	-1.19434	-1.38299	-1.1446
+	3.49903	0.236641	P46063	P46063	ATP-dependent DNA helicase Q1	RECQL	679	Color2 [DarkGray]	1	4	2	2	2	3.5	3.5	3.5	73.457	0	1.4156	344690000	2	-0.100291	0.20339	0.154026	0.195114	-0.0662117	-0.0747375	-0.180864	-0.0457582	-0.0785904	-0.0330448
+	3.55543	0.236339	Q96Q05	Q96Q05	Trafficking protein particle complex subunit 9	TRAPPC9	1668	Color2 [DarkGray]	1	4	1	1	1	1.4	1.4	1.4	128.53	0.0044248	0.59724	26321000	1	-2.33275	-2.4384	-2.43842	-2.44012	-2.64293	-2.7488	-2.73167	-2.67001	-2.71182	-2.64413
+	1.93229	0.235206	Q9Y673	Q9Y673	Dolichyl-phosphate beta-glucosyltransferase	ALG5	2139	Color2 [DarkGray]	1	4	2	2	2	8.6	8.6	8.6	36.946	0	4.8004	134510000	2	NaN	-0.400139	-0.397524	-0.387661	-0.418741	-0.560253	-0.608545	-0.581779	-0.572357	-0.736805
+	1.49135	0.234765	Q16512	Q16512	Serine/threonine-protein kinase N1	PKN1	1133	Color2 [DarkGray]	1	4	1	1	1	0.7	0.7	0.7	103.93	0.0039106	0.62844	55442000	1	NaN	-1.36943	-1.4547	-1.4192	-1.62885	-1.68071	-1.78919	-1.66268	-1.76067	-1.52428
+	2.30038	0.2343	Q9UPT9;A6NNY8	Q9UPT9;A6NNY8	Ubiquitin carboxyl-terminal hydrolase 22;Ubiquitin carboxyl-terminal hydrolase 27	USP22;USP27X	2059	Color2 [DarkGray]	1	4	2	2	2	2.9	2.9	2.9	59.96	0.00072622	1.3668	252920000	2	NaN	0.851727	0.845678	0.938196	0.748981	0.722282	0.683855	0.702573	0.609673	0.620457
+	2.62103	0.233266	P82675	P82675	28S ribosomal protein S5, mitochondrial	MRPS5	893	Color2 [DarkGray]	1	4	1	1	1	2.6	2.6	2.6	48.006	0	10.413	45263000	1	NaN	-1.493	-1.50893	-1.55575	-1.81037	-2.19967	-2.13256	-1.80921	-1.72793	-1.72033
+	2.13295	0.229692	Q9UHX1	Q9UHX1	Poly(U)-binding-splicing factor PUF60	PUF60	2007	Color2 [DarkGray]	1	4	3	3	3	5.9	5.9	5.9	59.875	0	4.2083	361020000	3	0.30887	1.05157	1.06724	1.05415	0.855026	0.809128	0.852142	0.741302	0.895098	0.84749
+	1.11412	0.229053	Q15046	Q15046	Lysine--tRNA ligase	KARS	1098	Color2 [DarkGray]	1	4	2	2	2	2.8	2.8	2.8	68.047	0	2.844	286240000	2	-0.602625	0.60644	0.735815	0.772665	0.437498	0.541374	0.409586	0.448049	0.349009	0.630703
	0.883107	0.228203	P51116	P51116	Fragile X mental retardation syndrome-related protein 2	FXR2	743	Color2 [DarkGray]	1	4	1	1	1	2.7	2.7	2.7	74.222	0	11.97	131780000	1	NaN	-0.435944	-0.18684	-0.0763741	-0.533644	-0.476826	-0.384089	-0.506234	-0.528387	-0.349146
+	3.48828	0.228156	Q15149	Q15149	Plectin	PLEC	1105	Color2 [DarkGray]	1	4	9	9	9	2.4	2.4	2.4	531.78	0	29.605	862680000	10	0.857194	2.61888	2.62756	2.66286	2.30962	2.20419	2.34384	2.38647	2.40249	2.43587
+	1.07703	0.22779	Q2TAY7	Q2TAY7	WD40 repeat-containing protein SMU1;WD40 repeat-containing protein SMU1, N-terminally processed	SMU1	1159	Color2 [DarkGray]	1	4	1	1	1	1.8	1.8	1.8	57.543	0	1.7918	86167000	1	NaN	-2.00147	-1.66889	-1.85868	-2.16029	-2.06777	-1.95251	-2.11682	-2.06291	-2.03267
+	3.40508	0.227518	Q14008	Q14008	Cytoskeleton-associated protein 5	CKAP5	1043	Color2 [DarkGray]	1	4	15	15	14	7.3	7.3	6.9	225.49	0	30.067	3963900000	18	2.87381	4.34239	4.38027	4.34841	4.33423	4.21474	4.19232	4.16345	4.11625	4.10881
+	1.62647	0.226397	P78346	P78346	Ribonuclease P protein subunit p30	RPP30	885	Color2 [DarkGray]	1	4	2	2	1	7.1	7.1	3.7	29.321	0	3.1785	0	1	NaN	-0.951271	-0.950481	-0.984161	-0.945726	-1.07747	-1.00373	-1.12367	-1.12777	-1.31367
+	1.73028	0.22571	Q9BTW9	Q9BTW9	Tubulin-specific chaperone D	TBCD	1748	Color2 [DarkGray]	1	4	2	2	1	3.9	3.9	0.8	132.6	0	38.161	0	1	NaN	-1.72769	-1.80868	-1.68624	-2.03195	-2.13681	-2.26639	-2.00162	-2.02401	-1.87412
	0.812179	0.224316	Q15648	Q15648	Mediator of RNA polymerase II transcription subunit 1	MED1	1125	Color2 [DarkGray]	1	4	2	2	2	2.3	2.3	2.3	168.48	0	6.0213	188500000	3	-2.22727	-2.12245	-1.87585	-1.83673	-1.37697	-1.42021	-1.4355	-2.07386	-2.08224	-2.35188
	1.01646	0.224225	P33981	P33981	Dual specificity protein kinase TTK	TTK	599	Color2 [DarkGray]	1	4	1	1	1	1.5	1.5	1.5	97.071	0	2.2418	9953400	1	NaN	-3.89231	-3.78764	-3.90703	-3.85424	-3.70485	-4.10882	-3.89548	-4.20534	-4.15884
	0.473015	0.223186	Q99836	Q99836	Myeloid differentiation primary response protein MyD88	MYD88	1722	Color2 [DarkGray]	1	4	1	1	1	6.1	6.1	6.1	33.233	0	1.5369	8014500	1	NaN	-3.95465	-3.67835	-3.75795	-3.908	-4.25405	-4.10038	-4.1758	-4.23749	-3.64722
+	3.08479	0.222405	Q92600	Q92600	Cell differentiation protein RCD1 homolog	RQCD1	1547	Color2 [DarkGray]	1	4	1	1	1	4	4	4	33.631	0.0023711	0.76795	0	1	-0.297719	-0.322954	-0.374973	-0.310577	-0.520985	-0.520285	-0.483509	-0.548209	-0.540098	-0.587414
+	2.14056	0.221781	Q5T4S7	Q5T4S7	E3 ubiquitin-protein ligase UBR4	UBR4	1207	Color2 [DarkGray]	1	4	4	4	4	1.2	1.2	1.2	573.83	0	24.225	509820000	5	-0.116078	1.15283	1.20069	1.18894	0.928827	0.699354	0.785234	0.99208	0.876589	1.00846
+	2.26066	0.220518	O43432	O43432	Eukaryotic translation initiation factor 4 gamma 3	EIF4G3	152	Color2 [DarkGray]	1	4	2	1	1	1	0.6	0.6	176.65	0.0012771	0.94394	15802000	1	NaN	-1.98288	-2.04835	-2.02626	-2.22209	-2.33241	-2.33549	-2.25692	-2.29081	-2.17132
	0.428518	0.219502	P47974	P47974	Zinc finger protein 36, C3H1 type-like 2	ZFP36L2	694	Color2 [DarkGray]	1	4	1	1	1	3.2	3.2	3.2	51.062	0	50.45	13237000	2	NaN	-4.77302	-4.15121	-4.58345	-5.00038	-4.58775	-4.58069	-4.48867	-4.80157	-4.87595
+	2.15703	0.219404	Q14152	Q14152	Eukaryotic translation initiation factor 3 subunit A	EIF3A	1050	Color2 [DarkGray]	1	4	2	2	2	2	2	2	166.57	0	4.4017	218640000	4	0	0.445936	0.530754	0.496353	0.532312	0.392008	0.343609	0.323709	0.204462	0.286661
+	2.09992	0.219241	Q14527	Q14527	Helicase-like transcription factor	HLTF	1064	Color2 [DarkGray]	1	4	5	5	5	5.6	5.6	5.6	113.93	0	6.6598	1961100000	6	1.00745	2.62704	2.72075	2.76749	2.75314	2.75386	2.80471	2.51756	2.47974	2.46026
+	1.30749	0.219129	P21964	P21964	Catechol O-methyltransferase	COMT	505	Color2 [DarkGray]	1	4	2	2	2	8.5	8.5	8.5	30.037	0	19.568	997310000	3	1.62762	1.74252	1.75802	1.83384	1.76568	1.77687	1.96281	1.49481	1.70517	1.47701
+	2.27919	0.216418	P19338	P19338	Nucleolin	NCL	484	Color2 [DarkGray]	1	4	9	9	9	12.1	12.1	12.1	76.613	0	68.032	4843800000	10	-0.0744095	3.76036	3.64903	3.74139	3.8871	3.71031	3.73556	3.49776	3.46936	3.5344
+	1.09329	0.214735	P10515	P10515	Dihydrolipoyllysine-residue acetyltransferase component of pyruvate dehydrogenase complex, mitochondrial	DLAT	396	Color2 [DarkGray]	1	4	3	3	3	5.7	5.7	5.7	68.996	0	3.5935	236400000	3	-0.224855	1.06549	1.26885	1.32593	1.04207	0.920801	0.862206	0.964671	0.950853	1.10054
+	1.67351	0.214582	Q8WYJ6	Q8WYJ6	Septin-1	2022-09-01	1531	Color2 [DarkGray]	1	4	2	2	2	9.3	9.3	9.3	41.97	0	4.0052	411390000	3	-2.38385	-0.232719	-0.115574	-0.24827	-0.453543	-0.606905	-0.730608	-0.481078	-0.418444	-0.340788
	0.577558	0.213767	Q9Y5W7	Q9Y5W7	Sorting nexin-14	SNX14	2133	Color2 [DarkGray]	1	4	1	1	1	1.4	1.4	1.4	110.18	0.00068074	1.1441	0	1	NaN	-5.29553	-5.49898	-5.29899	-5.34332	-5.25403	-4.89033	-5.62511	-5.2973	-5.8124
+	1.32352	0.212783	Q8WUM4	Q8WUM4	Programmed cell death 6-interacting protein	PDCD6IP	1512	Color2 [DarkGray]	1	4	4	4	4	4	4	4	96.022	0	5.6738	294800000	4	0.404687	1.67661	1.7075	1.6938	1.58704	1.43283	1.3686	1.35407	1.47283	1.61266
+	1.36769	0.212313	P49815	P49815	Tuberin	TSC2	725	Color2 [DarkGray]	1	4	2	2	2	1.4	1.4	1.4	200.61	0	14.423	57035000	2	NaN	-2.82728	-2.78004	-2.7321	-2.96459	-3.25511	-3.201	-2.93219	-3.12606	-2.9181
+	2.2956	0.211624	O00767	O00767	Acyl-CoA desaturase	SCD	84	Color2 [DarkGray]	1	4	2	2	2	6.1	6.1	6.1	41.522	0	28.85	629350000	3	-0.488524	1.07513	1.1194	1.19843	1.02588	0.945383	0.952513	0.911452	0.904087	0.942541
	0.801259	0.211578	P21399	P21399	Cytoplasmic aconitate hydratase	ACO1	502	Color2 [DarkGray]	1	4	1	1	1	1	1	1	98.398	0.0039326	0.64429	0	1	NaN	-3.02897	-2.94321	-2.94682	-2.96267	-2.99826	-3.12491	-3.24181	-3.35566	-2.95626
+	2.11198	0.211297	P33992	P33992	DNA replication licensing factor MCM5	MCM5	601	Color2 [DarkGray]	1	4	8	8	8	11	11	11	82.285	0	12.54	3132000000	9	0.547601	3.27115	3.24229	3.28463	3.14899	3.05694	2.90227	3.1361	3.00976	3.01832
+	2.93552	0.21128	Q2NKX8	Q2NKX8	DNA excision repair protein ERCC-6-like	ERCC6L	1155	Color2 [DarkGray]	1	4	2	2	2	1.7	1.7	1.7	141.1	0	2.7426	181290000	2	-2.18356	-0.452961	-0.437714	-0.455671	-0.698973	-0.75889	-0.818878	-0.709821	-0.636442	-0.633923
	0.78397	0.210825	P62820;Q9H0U4;Q92928	P62820;Q9H0U4	Ras-related protein Rab-1A;Ras-related protein Rab-1B	RAB1A;RAB1B	858	Color2 [DarkGray]	1	4	5	5	4	32.7	32.7	27.3	22.677	0	36.877	6700100000	12	3.36475	4.4928	4.57568	4.61578	4.55545	4.28992	4.40448	4.2586	4.20716	4.58602
+	1.60507	0.210357	P22090	P22090	40S ribosomal protein S4, Y isoform 1	RPS4Y1	509	Color2 [DarkGray]	1	4	5	2	1	22.1	10.3	6.5	29.455	0	2.0275	153570000	2	NaN	-1.95637	-1.89756	-1.76892	-2.15371	-2.14209	-2.25329	-2.12929	-2.07381	-2.05083
+	3.05575	0.209523	P54136	P54136	Arginine--tRNA ligase, cytoplasmic	RARS	785	Color2 [DarkGray]	1	4	2	2	2	4.4	4.4	4.4	75.378	0	2.3368	386850000	2	NaN	1.65515	1.67328	1.6596	1.46137	1.46035	1.41583	1.43763	1.42362	1.49822
+	2.30286	0.209229	Q9NZI8	Q9NZI8	Insulin-like growth factor 2 mRNA-binding protein 1	IGF2BP1	1952	Color2 [DarkGray]	1	4	1	1	1	1.7	1.7	1.7	63.48	0	1.747	224030000	1	NaN	-0.212873	-0.308567	-0.269627	-0.632524	-0.553799	-0.483807	-0.501592	-0.423235	-0.493927
	1.01223	0.209077	O43660	O43660	Pleiotropic regulator 1	PLRG1	155	Color2 [DarkGray]	1	4	1	1	1	1.8	1.8	1.8	57.193	0.0013158	1.0187	177320000	1	NaN	-0.784477	-0.714762	-0.524147	-0.868889	-0.905043	-0.820665	-0.874364	-0.788309	-0.987944
+	4.7165	0.20876	Q9UKN8	Q9UKN8	General transcription factor 3C polypeptide 4	GTF3C4	2029	Color2 [DarkGray]	1	4	2	2	2	1.8	1.8	1.8	91.981	0.0013245	1.0418	74986000	2	NaN	-0.631084	-0.658268	-0.64728	-0.910738	-0.741024	-0.773977	-0.855844	-0.84671	-0.860357
+	2.38645	0.208649	P22102	P22102	Trifunctional purine biosynthetic protein adenosine-3;Phosphoribosylamine--glycine ligase;Phosphoribosylformylglycinamidine cyclo-ligase;Phosphoribosylglycinamide formyltransferase	GART	510	Color2 [DarkGray]	1	4	9	9	9	9.7	9.7	9.7	107.77	0	47.198	2643400000	13	1.86248	3.90718	3.82743	3.92471	3.62033	3.537	3.5383	3.70384	3.64144	3.68808
+	1.41182	0.208545	P05107	P05107	Integrin beta-2	ITGB2	341	Color2 [DarkGray]	1	4	2	2	2	3.4	3.4	3.4	84.781	0	2.7244	749930000	2	NaN	1.18764	1.14793	1.32679	0.992258	1.01875	0.982311	1.09517	0.985712	0.955854
+	2.08855	0.20811	Q9H6R6	Q9H6R6	Palmitoyltransferase ZDHHC6	ZDHHC6	1843	Color2 [DarkGray]	1	4	1	1	1	2.9	2.9	2.9	47.662	0.00071685	1.3051	111110000	1	NaN	-1.64422	-1.68158	-1.59031	-1.79517	-1.82267	-1.68672	-1.90678	-1.84235	-1.7913
+	2.85768	0.207963	Q92608;Q14185	Q92608	Dedicator of cytokinesis protein 2	DOCK2	1548	Color2 [DarkGray]	1	4	10	10	10	5.2	5.2	5.2	211.95	0	50.691	2236300000	15	1.59535	4.0347	4.00977	4.0222	3.77213	3.6871	3.64028	3.86475	3.78568	3.79235
+	1.8516	0.206916	P78362	P78362	SRSF protein kinase 2;SRSF protein kinase 2 N-terminal;SRSF protein kinase 2 C-terminal	SRPK2	887	Color2 [DarkGray]	1	4	2	2	1	3.2	3.2	1.7	77.526	0	14.064	370530000	2	NaN	-1.19502	-1.3117	-1.21913	-1.3661	-1.36962	-1.37742	-1.44205	-1.39253	-1.51204
	0.645634	0.206757	Q9NX00	Q9NX00	Transmembrane protein 160	TMEM160	1933	Color2 [DarkGray]	1	4	1	1	1	6.9	6.9	6.9	19.657	0	2.9975	110520000	1	NaN	-3.87182	-4.23165	-4.10989	-4.04883	-3.96916	-4.02781	-4.27552	-4.10795	-4.45016
	0.995324	0.20596	P51149	P51149	Ras-related protein Rab-7a	RAB7A	744	Color2 [DarkGray]	1	4	2	2	2	10.1	10.1	10.1	23.489	0	14.159	1999600000	4	1.92936	3.43521	3.4814	3.53162	3.40906	3.12316	3.12484	3.13878	3.23787	3.4537
+	2.45743	0.20559	P22087;A6NHQ2	P22087	rRNA 2-O-methyltransferase fibrillarin	FBL	508	Color2 [DarkGray]	1	4	3	3	3	9.3	9.3	9.3	33.784	0	1.9509	3839600000	3	0.268551	2.41451	2.41022	2.41613	2.44225	2.32536	2.28949	2.14989	2.2092	2.265
+	1.70835	0.205116	P60660	P60660	Myosin light polypeptide 6	MYL6	819	Color2 [DarkGray]	1	4	1	1	1	6	6	6	16.93	0.0044272	0.60042	342780000	1	0.42337	0.933062	0.792988	0.944099	0.68387	0.688768	0.609497	0.637996	0.719496	0.697309
+	1.46437	0.204473	O95716;P20336	O95716;P20336	Ras-related protein Rab-3D;Ras-related protein Rab-3A	RAB3D;RAB3A	300	Color2 [DarkGray]	1	4	2	2	2	15.5	15.5	15.5	24.267	0	2.7872	314910000	3	-0.949884	0.475885	0.48234	0.588362	0.500872	0.623434	0.592665	0.413831	0.233505	0.285833
+	1.52964	0.204035	Q96N67	Q96N67	Dedicator of cytokinesis protein 7	DOCK7	1657	Color2 [DarkGray]	1	4	3	3	3	2	2	2	242.56	0	3.8603	162420000	4	NaN	-0.955885	-1.08426	-0.99579	-1.23582	-1.24262	-1.27842	-1.14931	-1.18841	-1.31033
+	2.49789	0.20386	O14880	O14880	Microsomal glutathione S-transferase 3	MGST3	99	Color2 [DarkGray]	1	4	3	3	3	23	23	23	16.516	0	10.175	304350000	3	NaN	2.49489	2.39088	2.4373	2.19699	2.16749	2.28063	2.24179	2.25422	2.21548
+	1.41994	0.202814	O43615	O43615	Mitochondrial import inner membrane translocase subunit TIM44	TIMM44	153	Color2 [DarkGray]	1	4	1	1	1	1.8	1.8	1.8	51.355	0.00071378	1.293	83110000	1	NaN	-2.1175	-1.99276	-2.0242	-2.23519	-2.45729	-2.43377	-2.33938	-2.1494	-2.25413
+	3.12124	0.202651	P46781	P46781	40S ribosomal protein S9	RPS9	688	Color2 [DarkGray]	1	4	3	3	3	12.4	12.4	12.4	22.591	0	1.7773	2564200000	4	2.11313	3.88666	3.86227	3.81735	3.57379	3.46353	3.48441	3.64752	3.64197	3.66883
	0.945745	0.202445	Q15262	Q15262	Receptor-type tyrosine-protein phosphatase kappa	PTPRK	1109	Color2 [DarkGray]	1	4	2	2	2	2.4	2.4	2.4	162.1	0.00066845	1.08	72380000	2	NaN	-0.561954	-0.5749	-0.277384	-0.432743	-0.406834	-0.420652	-0.625245	-0.704372	-0.691956
	0.976092	0.202223	P52564;P46734	P52564;P46734	Dual specificity mitogen-activated protein kinase kinase 6;Dual specificity mitogen-activated protein kinase kinase 3	MAP2K6;MAP2K3	683	Color2 [DarkGray]	1	4	1	1	1	2.4	2.4	2.4	37.492	0.0092025	0.43491	83674000	1	NaN	-1.27682	-1.42648	-1.49533	-1.5997	-1.67795	-1.71109	-1.57003	-1.74026	-1.49501
+	1.6908	0.199591	Q8WVC6	Q8WVC6	Dephospho-CoA kinase domain-containing protein	DCAKD	1516	Color2 [DarkGray]	1	4	1	1	1	5.6	5.6	5.6	26.55	0	9.2179	70721000	1	-1.4503	-0.949226	-0.872263	-0.78014	-0.988462	-1.14752	-1.13478	-1.02369	-1.09549	-1.08122
	0.95313	0.197717	O60711	O60711	Leupaxin	LPXN	190	Color2 [DarkGray]	1	4	1	1	1	2.8	2.8	2.8	43.332	0.0018171	0.81071	238170000	1	NaN	-1.38565	-1.26363	-1.32406	-1.75536	-1.36036	-1.81914	-1.34132	-1.61793	-1.60724
	1.0238	0.197096	Q12788	Q12788	Transducin beta-like protein 3	TBL3	972	Color2 [DarkGray]	1	4	2	2	2	3.5	3.5	3.5	89.034	0	40.708	1608700000	2	NaN	3.03163	2.99605	3.17532	3.04979	2.88357	2.91865	3.00928	2.83389	2.76854
	0.28001	0.196826	Q96GQ7	Q96GQ7	Probable ATP-dependent RNA helicase DDX27	DDX27	1622	Color2 [DarkGray]	1	4	1	1	1	1.5	1.5	1.5	89.834	0	40.894	0	1	NaN	-5.33502	-4.40414	-4.61754	-4.87846	-4.84402	-4.92926	-4.92895	-5.00431	-5.01393
	0.76876	0.196609	Q9Y6N5	Q9Y6N5	Sulfide:quinone oxidoreductase, mitochondrial	SQRDL	2150	Color2 [DarkGray]	1	4	1	1	1	2	2	2	49.96	0.0034247	0.68452	133280000	1	-0.0183659	0.156488	0.301531	0.312284	0.105099	-0.190599	-0.377148	-0.0867167	0	0.267193
	0.912254	0.196312	Q9UDT6	Q9UDT6	CAP-Gly domain-containing linker protein 2	CLIP2	1991	Color2 [DarkGray]	1	4	1	1	1	2	2	2	115.84	0.0048544	0.54432	31736000	1	NaN	-3.03476	-3.01284	-3.11123	-3.13982	-3.19816	-3.04552	-3.06036	-3.31452	-3.37288
	0.859785	0.195919	Q5T1M5	Q5T1M5	FK506-binding protein 15	FKBP15	1204	Color2 [DarkGray]	1	4	1	1	1	1	1	1	133.63	0.0023852	0.77854	28372000	1	NaN	-4.45379	-4.2154	-4.14601	-4.69077	-4.33462	-4.36148	-4.4486	-4.56284	-4.39151
+	2.42209	0.195079	O95347	O95347	Structural maintenance of chromosomes protein 2	SMC2	280	Color2 [DarkGray]	1	4	5	5	5	4.4	4.4	4.4	135.65	0	61.861	1711900000	6	NaN	3.30342	3.26826	3.26955	3.07578	2.96041	3.03202	3.0749	3.03909	3.14201
+	1.63108	0.194984	Q96GX5;Q15418;P51812;Q9UK32;O60307;Q9Y2H9;Q6P0Q8;O15021	Q96GX5;Q15418;P51812;Q9UK32;O60307;Q9Y2H9;Q6P0Q8;O15021	Serine/threonine-protein kinase greatwall;Ribosomal protein S6 kinase alpha-1;Ribosomal protein S6 kinase alpha-3;Ribosomal protein S6 kinase alpha-6;Microtubule-associated serine/threonine-protein kinase 3;Microtubule-associated serine/threonine-protein kinase 1;Microtubule-associated serine/threonine-protein kinase 2;Microtubule-associated serine/threonine-protein kinase 4	MASTL;RPS6KA1;RPS6KA3;RPS6KA6;MAST3;MAST1;MAST2;MAST4	1623	Color2 [DarkGray]	1	4	2	2	2	2.7	2.7	2.7	97.318	0	2.1029	199610000	2	-0.119218	1.1813	1.05761	1.08958	0.833902	0.718304	0.791254	0.908364	0.848299	0.986874
+	1.23023	0.194565	Q9H2G2	Q9H2G2	STE20-like serine/threonine-protein kinase	SLK	1815	Color2 [DarkGray]	1	4	1	1	1	0.8	0.8	0.8	142.69	0.009264	0.44267	11221000	1	NaN	-4.24194	-4.25869	-4.31464	-4.5663	-4.64544	-4.59029	-4.56535	-4.50485	-4.32877
	0.58809	0.194324	Q12959	Q12959	Disks large homolog 1	DLG1	985	Color2 [DarkGray]	1	4	1	1	1	1.1	1.1	1.1	100.45	0.0053135	0.50792	28340000	1	NaN	-2.84476	-2.71912	-2.63643	-3.10656	-2.93367	-2.94612	-3.03914	-2.65996	-3.08418
+	1.80895	0.193871	P35606	P35606	Coatomer subunit beta	COPB2	615	Color2 [DarkGray]	1	4	1	1	1	1.1	1.1	1.1	102.49	0.0091047	0.41362	86743000	1	-0.404436	0.152863	0.0227318	0.146469	0.00414658	-0.173748	-0.0806713	-0.0417299	-0.110437	-0.107382
+	1.36695	0.193665	P56589	P56589	Peroxisomal biogenesis factor 3	PEX3	807	Color2 [DarkGray]	1	4	1	1	1	2.1	2.1	2.1	42.139	0.0044174	0.59592	197070000	1	NaN	0.124859	0.0109539	0.163425	0.0127811	-0.0331478	0.0746975	-0.0196085	-0.0790119	-0.183136
+	1.46268	0.193425	Q9H3U1	Q9H3U1	Protein unc-45 homolog A	UNC45A	1828	Color2 [DarkGray]	1	4	2	2	2	2.1	2.1	2.1	103.08	0.002381	0.77626	145570000	2	NaN	-1.1804	-0.986856	-1.03864	-1.0326	-1.22967	-1.18589	-1.27171	-1.29174	-1.22273
	1.16285	0.191808	O75821	O75821	Eukaryotic translation initiation factor 3 subunit G	EIF3G	249	Color2 [DarkGray]	1	4	1	1	1	7.8	7.8	7.8	35.611	0.01	0.38157	36508000	1	NaN	-3.78361	-3.8643	-3.68029	-3.66955	-3.81466	-3.64426	-4.07873	-3.93041	-3.89448
	0.922275	0.19156	Q9NXV6	Q9NXV6	CDKN2A-interacting protein	CDKN2AIP	1939	Color2 [DarkGray]	1	4	1	1	1	2.2	2.2	2.2	61.124	0.00067069	1.0889	0	1	NaN	-4.64833	-4.73683	-4.52103	-4.59926	-4.74823	-4.94085	-4.83213	-4.95265	-4.69607
+	2.42524	0.190372	Q6P2E9	Q6P2E9	Enhancer of mRNA-decapping protein 4	EDC4	1268	Color2 [DarkGray]	1	4	6	6	6	4.5	4.5	4.5	151.66	0	8.9824	2370800000	6	NaN	2.02166	2.0321	1.99986	1.69575	1.78255	1.84954	1.86472	1.84959	1.76819
	1.20751	0.18996	P09543	P09543	2,3-cyclic-nucleotide 3-phosphodiesterase	CNP	383	Color2 [DarkGray]	1	4	1	1	1	2.1	2.1	2.1	47.578	0.0023866	0.77876	123840000	1	0.405668	0.502939	0.453232	0.449852	0.331146	0.0998497	0.280144	0.181718	0.23525	0.419176
	0.908564	0.189864	Q9NUE0	Q9NUE0	Palmitoyltransferase ZDHHC18	ZDHHC18	1913	Color2 [DarkGray]	1	4	1	1	1	6.2	6.2	6.2	42.03	0	5.2823	40538000	2	NaN	-3.54945	-3.76351	-3.71149	-3.72221	-3.63247	-3.91222	-3.73167	-3.87821	-3.98416
+	1.50185	0.189141	Q6P1M0	Q6P1M0	Long-chain fatty acid transport protein 4	SLC27A4	1267	Color2 [DarkGray]	1	4	2	2	2	2.5	2.5	2.5	72.063	0	1.8439	339450000	2	-0.566974	0.848387	0.820915	0.979977	0.737913	0.827354	0.791006	0.755799	0.672361	0.653696
+	1.80595	0.188772	P61981	P61981	14-3-3 protein gamma;14-3-3 protein gamma, N-terminally processed	YWHAG	840	Color2 [DarkGray]	1	4	1	1	1	3.6	3.6	3.6	28.302	0	4.7865	99471000	1	-1.84241	-0.876114	-0.862694	-0.948105	-0.957018	-1.15327	-1.1955	-1.01542	-1.08927	-1.14854
+	2.71724	0.188526	P15880	P15880	40S ribosomal protein S2	RPS2	450	Color2 [DarkGray]	1	4	7	7	7	24.9	24.9	24.9	31.324	0	60.613	7294400000	14	2.75771	4.57808	4.51686	4.50684	4.29118	4.22526	4.20362	4.36589	4.32017	4.35014
	1.07229	0.188363	Q86V48	Q86V48	Leucine zipper protein 1	LUZP1	1350	Color2 [DarkGray]	1	4	1	1	1	1.3	1.3	1.3	120.27	0.0095238	0.38421	21205000	1	NaN	-3.3064	-3.28003	-3.30813	-3.32826	-3.43817	-3.21188	-3.39239	-3.4172	-3.65005
+	1.74783	0.188273	P13796;P13797;Q14651	P13796	Plastin-2	LCP1	431	Color2 [DarkGray]	1	4	5	5	5	8.5	8.5	8.5	70.288	0	14.976	1825200000	6	NaN	2.19659	2.32858	2.17303	2.22513	1.83518	1.89219	2.03712	2.04669	2.04958
	1.21201	0.188092	P52789	P52789	Hexokinase-2	HK2	772	Color2 [DarkGray]	1	4	1	1	1	1.2	1.2	1.2	102.38	0.0043716	0.57678	49252000	1	NaN	-1.34193	-1.54003	-1.43887	-1.66465	-1.53674	-1.42845	-1.56958	-1.71735	-1.59818
	1.06954	0.187282	Q9BY66;P41229	Q9BY66;P41229	Lysine-specific demethylase 5D;Lysine-specific demethylase 5C	KDM5D;KDM5C	1778	Color2 [DarkGray]	1	4	2	2	2	1.8	1.8	1.8	174.07	0.00072464	1.3612	127700000	2	-0.812702	-0.659126	-0.591303	-0.501423	-0.718773	-0.68132	-0.730078	-0.740014	-0.671379	-0.902304
	0.780837	0.187247	Q9HCE1	Q9HCE1	Putative helicase MOV-10	MOV10	1870	Color2 [DarkGray]	1	4	1	1	1	1.8	1.8	1.8	113.67	0.00071839	1.3128	139390000	1	NaN	-0.744574	-0.484388	-0.663586	-0.734827	-0.844946	-0.798429	-0.703631	-0.970867	-0.779791
+	2.42876	0.187179	P25205	P25205	DNA replication licensing factor MCM3	MCM3	536	Color2 [DarkGray]	1	4	9	9	9	11.8	11.8	11.8	90.98	0	89.505	3929600000	12	2.47676	3.53979	3.5843	3.60059	3.40669	3.39117	3.36542	3.416	3.33801	3.40912
+	3.26187	0.1863	P53621	P53621	Coatomer subunit alpha;Xenin;Proxenin	COPA	779	Color2 [DarkGray]	1	4	7	7	7	6	6	6	138.34	0	10.187	3559900000	10	2.25053	4.01322	4.0231	4.04457	3.83874	3.76576	3.70523	3.84901	3.8097	3.86329
+	1.80143	0.186002	A0A0B4J2E5;Q15269	A0A0B4J2E5;Q15269	Periodic tryptophan protein 2 homolog	PWP2	3	Color2 [DarkGray]	1	4	4	4	4	6.1	6.1	6.1	102.45	0	6.9475	676430000	7	-0.489395	1.52244	1.59984	1.66725	1.48758	1.42431	1.41337	1.44788	1.40221	1.38143
+	1.65471	0.184781	P57772	P57772	Selenocysteine-specific elongation factor	EEFSEC	813	Color2 [DarkGray]	1	4	2	2	2	4.5	4.5	4.5	65.304	0	29.627	195420000	2	NaN	-0.760963	-0.680145	-0.659363	-0.935722	-1.14144	-1.10145	-0.856259	-0.964643	-0.833912
+	2.73096	0.184695	Q15021	Q15021	Condensin complex subunit 1	NCAPD2	1094	Color2 [DarkGray]	1	4	8	8	8	6.1	6.1	6.1	157.18	0	10.253	497590000	9	-0.884752	1.40059	1.44675	1.44058	1.23527	1.1652	1.15503	1.25975	1.20369	1.2704
+	1.83757	0.184541	P61247	P61247	40S ribosomal protein S3a	RPS3A	834	Color2 [DarkGray]	1	4	3	3	3	9.5	9.5	9.5	29.945	0	7.423	2783500000	5	1.31491	3.67217	3.56751	3.52642	3.3613	3.28227	3.32551	3.3984	3.38895	3.42514
+	3.22468	0.18371	O43795	O43795	Unconventional myosin-Ib	MYO1B	161	Color2 [DarkGray]	1	4	2	2	2	1.6	1.6	1.6	131.98	0.0013046	0.99588	192790000	2	-1.5696	0.346766	0.389753	0.334782	0.093792	0.0288334	0.136429	0.190051	0.165102	0.165016
+	1.43339	0.183374	Q9BV38	Q9BV38	WD repeat-containing protein 18	WDR18	1754	Color2 [DarkGray]	1	4	1	1	1	2.1	2.1	2.1	47.405	0.00071942	1.324	157820000	1	NaN	-0.245605	-0.174898	-0.103848	-0.167398	-0.56439	-0.431108	-0.314651	-0.444546	-0.315277
+	1.91829	0.18318	P62280	P62280	40S ribosomal protein S11	RPS11	850	Color2 [DarkGray]	1	4	4	4	4	16.5	16.5	16.5	18.431	0	8.4765	3708300000	7	1.85426	3.88818	3.92104	3.79825	3.69418	3.49064	3.54201	3.66714	3.72687	3.66391
	0.924199	0.182585	Q8IZ69	Q8IZ69	tRNA (uracil-5-)-methyltransferase homolog A	TRMT2A	1400	Color2 [DarkGray]	1	4	1	1	1	1.6	1.6	1.6	68.725	0	1.776	97343000	1	NaN	-3.62605	-3.36869	-3.5185	-3.68201	-3.70734	-3.63192	-3.62406	-3.64177	-3.79517
+	2.32	0.182513	A0FGR8	A0FGR8	Extended synaptotagmin-2	ESYT2	10	Color2 [DarkGray]	1	4	4	4	4	5.4	5.4	5.4	102.36	0	55.875	2163500000	11	1.7338	3.22186	3.22704	3.31088	3.12325	3.15834	3.26263	3.08435	3.08582	3.04208
	0.747506	0.182127	Q96D46	Q96D46	60S ribosomal export protein NMD3	NMD3	1606	Color2 [DarkGray]	1	4	2	2	2	4.4	4.4	4.4	57.603	0.0007326	1.4013	176650000	2	NaN	0.0984631	0.401714	0.31951	0.0621071	0.207722	0.147058	0.187984	-0.0342064	0.11953
+	1.51408	0.181601	P48729;Q8N752	P48729;Q8N752	Casein kinase I isoform alpha;Casein kinase I isoform alpha-like	CSNK1A1;CSNK1A1L	702	Color2 [DarkGray]	1	4	2	1	1	5	3	3	38.914	0	3.0941	36965000	1	NaN	-1.60734	-1.71352	-1.72736	-1.90766	-2.00073	-1.9613	-1.79848	-1.93793	-1.85661
+	1.40116	0.179807	P12268	P12268	Inosine-5-monophosphate dehydrogenase 2	IMPDH2	419	Color2 [DarkGray]	1	4	2	2	2	4.1	4.1	4.1	55.804	0	1.6517	259610000	2	NaN	0.869329	0.898563	1.0218	0.598797	0.697399	0.665319	0.76776	0.804113	0.678402
	1.19072	0.179231	Q8WWM7	Q8WWM7	Ataxin-2-like protein	ATXN2L	1523	Color2 [DarkGray]	1	4	3	3	3	3.4	3.4	3.4	113.37	0	7.0096	347950000	4	NaN	0.822617	0.771721	0.881758	0.667253	0.716536	0.709509	0.70958	0.709112	0.519709
+	1.48687	0.179104	P52732	P52732	Kinesin-like protein KIF11	KIF11	769	Color2 [DarkGray]	1	4	5	5	5	5.6	5.6	5.6	119.16	0	21.318	545310000	6	-0.806336	2.25883	2.21852	2.26771	2.06792	1.85717	1.79918	1.99537	2.03867	2.17371
+	1.47568	0.178517	O14972	O14972	Down syndrome critical region protein 3	DSCR3	104	Color2 [DarkGray]	1	4	1	1	1	2.4	2.4	2.4	33.01	0.0012407	0.86968	31115000	1	NaN	-1.37727	-1.20317	-1.28324	-1.50809	-1.49425	-1.58186	-1.49269	-1.48968	-1.41686
	0.511607	0.178367	Q8WZ60	Q8WZ60	Kelch-like protein 6	KLHL6	1534	Color2 [DarkGray]	1	4	1	1	1	3.2	3.2	3.2	70.358	0.0013324	1.062	10443000	1	NaN	-5.91678	-5.96103	-5.83649	-6.08686	-6.24819	-5.93119	-5.81648	-6.32924	-6.10368
+	1.4199	0.176785	O43242	O43242	26S proteasome non-ATPase regulatory subunit 3	PSMD3	143	Color2 [DarkGray]	1	4	2	2	2	3.6	3.6	3.6	60.977	0	10.852	398060000	3	-2.54248	1.52385	1.35875	1.43913	1.26339	1.21111	1.17827	1.29187	1.19806	1.30143
+	2.73476	0.176213	Q7L576	Q7L576	Cytoplasmic FMR1-interacting protein 1	CYFIP1	1313	Color2 [DarkGray]	1	4	5	5	3	4.5	4.5	2.8	145.18	0	2.4082	362240000	6	-1.1766	2.07557	1.99461	2.02183	1.93578	1.82206	1.76829	1.84896	1.85363	1.86078
+	2.13859	0.175485	P51114	P51114	Fragile X mental retardation syndrome-related protein 1	FXR1	742	Color2 [DarkGray]	1	4	3	3	3	6.1	6.1	6.1	69.72	0	5.6732	1057100000	4	NaN	2.01758	2.11484	2.10301	1.94145	2.01001	1.97547	1.93556	1.88214	1.89127
+	1.90222	0.175243	Q07020	Q07020	60S ribosomal protein L18	RPL18	949	Color2 [DarkGray]	1	4	2	2	2	12.8	12.8	12.8	21.634	0	83.466	1563400000	3	NaN	1.29868	1.37776	1.27721	1.09538	1.01864	0.962286	1.10372	1.13025	1.19395
+	2.04852	0.175074	Q8NDI1	Q8NDI1	EH domain-binding protein 1	EHBP1	1453	Color2 [DarkGray]	1	4	1	1	1	0.8	0.8	0.8	140.02	0.0063158	0.48728	169170000	1	0.817749	1.65212	1.66306	1.706	1.47272	1.46317	1.44968	1.56452	1.4638	1.46765
	0.923278	0.174989	Q00765	Q00765	Receptor expression-enhancing protein 5	REEP5	908	Color2 [DarkGray]	1	4	1	1	1	4.2	4.2	4.2	21.493	0.0095477	0.38872	109690000	1	NaN	-1.0944	-1.20922	-1.1713	-1.10166	-1.18392	-1.28113	-1.49685	-1.24535	-1.25768
	0.860059	0.174879	Q8NE86	Q8NE86	Calcium uniporter protein, mitochondrial	MCU	1458	Color2 [DarkGray]	1	4	1	1	1	4.6	4.6	4.6	39.866	0.0072426	0.45274	50031000	1	NaN	-2.69709	-2.9811	-2.79824	-2.89735	-2.20953	-2.97082	-3.04501	-3.04582	-2.91024
+	1.64305	0.174641	P51648	P51648	Fatty aldehyde dehydrogenase	ALDH3A2	754	Color2 [DarkGray]	1	4	3	3	3	8	8	8	54.847	0	2.711	327030000	3	NaN	0.250374	0.331091	0.409935	0.377985	0.404961	0.409145	0.177964	0.162794	0.126719
	0.931946	0.173606	P35610	P35610	Sterol O-acyltransferase 1	SOAT1	616	Color2 [DarkGray]	1	4	2	2	2	4.2	4.2	4.2	64.734	0.0013055	0.99628	57840000	2	NaN	-1.78642	-1.55347	-1.54573	-1.71035	-1.78112	-1.75561	-1.74136	-1.79692	-1.86816
	0.762019	0.172306	O00116	O00116	Alkyldihydroxyacetonephosphate synthase, peroxisomal	AGPS	60	Color2 [DarkGray]	1	4	1	1	1	2.4	2.4	2.4	72.911	0	19.448	358890000	1	NaN	-0.360435	-0.355888	-0.34926	-0.69725	-0.634455	-0.507029	-0.731023	-0.388807	-0.462671
+	1.47065	0.171703	P33176;O60282;Q12840	P33176;O60282;Q12840	Kinesin-1 heavy chain;Kinesin heavy chain isoform 5C;Kinesin heavy chain isoform 5A	KIF5B;KIF5C;KIF5A	594	Color2 [DarkGray]	1	4	5	5	5	5.9	5.9	5.9	109.68	0	5.9888	881020000	8	0.385398	2.46655	2.54845	2.50438	2.3066	2.25557	2.2526	2.29812	2.27491	2.43125
	1.18197	0.171611	Q86Y56	Q86Y56	Dynein assembly factor 5, axonemal	DNAAF5	1364	Color2 [DarkGray]	1	4	3	3	3	4.2	4.2	4.2	93.52	0	2.0972	300530000	4	NaN	0.981487	0.866344	0.951313	0.665245	0.815929	0.974546	0.678042	0.731041	0.875229
+	1.72539	0.171592	O14965	O14965	Aurora kinase A	AURKA	103	Color2 [DarkGray]	1	4	1	1	1	3.5	3.5	3.5	45.809	0.0013038	0.99387	60784000	1	NaN	-1.30894	-1.44402	-1.32829	-1.28026	-1.27602	-1.31177	-1.50097	-1.54581	-1.54923
	0.556332	0.170656	Q7L2J0	Q7L2J0	7SK snRNA methylphosphate capping enzyme	MEPCE	1312	Color2 [DarkGray]	1	4	1	1	1	2.5	2.5	2.5	74.354	0.0048103	0.52659	0	1	NaN	-4.93563	-4.93566	-4.73562	-5.23296	-4.88787	-4.75891	-4.80614	-5.1212	-5.19154
	0.557757	0.170282	Q03001	Q03001	Dystonin	DST	928	Color2 [DarkGray]	1	4	1	1	1	0.1	0.1	0.1	860.65	0.0048361	0.53566	287960000	2	0.381187	0.861849	1.25134	1.23355	1.09745	0.863157	0.854296	0.851682	0.985914	0.998293
	0.558554	0.170067	Q96RT1	Q96RT1	Protein LAP2	ERBB2IP	1677	Color2 [DarkGray]	1	4	1	1	1	0.6	0.6	0.6	158.3	0	1.7422	35985000	1	NaN	-2.35411	-2.05816	-1.97922	-2.3294	-2.0833	-2.07092	-2.24849	-2.20996	-2.44325
	0.850728	0.169513	Q12893	Q12893	Transmembrane protein 115	TMEM115	978	Color2 [DarkGray]	1	4	1	1	1	5.1	5.1	5.1	38.197	0.0013193	1.0329	75130000	1	NaN	-1.60684	-1.8088	-1.52793	-1.58383	-1.77017	-2.04398	-1.77054	-1.78531	-1.89625
+	2.34501	0.16947	O95864	O95864	Fatty acid desaturase 2	FADS2	310	Color2 [DarkGray]	1	4	3	3	3	7.4	7.4	7.4	52.259	0	15.398	3802700000	4	3.6377	4.1469	4.14589	4.2347	4.17935	4.11443	4.09433	4.00721	4.00671	4.00516
	1.29712	0.169417	Q9NP61	Q9NP61	ADP-ribosylation factor GTPase-activating protein 3	ARFGAP3	1882	Color2 [DarkGray]	1	4	3	3	3	6.4	6.4	6.4	56.928	0	3.126	367700000	3	NaN	0.14666	0.14386	0.280355	0.0908051	-0.0492458	-0.0379047	-0.0408449	0.099678	0.0037899
+	2.04094	0.168862	P62917	P62917	60S ribosomal protein L8	RPL8	866	Color2 [DarkGray]	1	4	2	2	2	7	7	7	28.024	0	7.876	1666100000	2	1.83195	2.07941	2.09666	2.11485	2.11246	1.93652	1.89491	1.91193	1.99376	1.87866
+	1.68147	0.168495	P16615	P16615	Sarcoplasmic/endoplasmic reticulum calcium ATPase 2	ATP2A2	460	Color2 [DarkGray]	1	4	13	13	6	12.3	12.3	4.4	114.76	0	215.16	4929700000	17	2.77873	4.16409	4.2237	4.29717	4.22019	4.22167	4.26942	4.07408	4.09298	4.01241
+	2.23169	0.167951	P11940;Q9H361;Q4VXU2;Q5JQF8	P11940;Q9H361	Polyadenylate-binding protein 1;Polyadenylate-binding protein 3	PABPC1;PABPC3	415	Color2 [DarkGray]	1	4	6	6	4	10.2	10.2	6.4	70.67	0	5.3669	2911400000	6	NaN	3.07593	3.12579	3.10742	2.95812	2.87011	2.92238	2.93039	2.88951	2.98539
+	2.09416	0.16648	Q3KQU3	Q3KQU3	MAP7 domain-containing protein 1	MAP7D1	1162	Color2 [DarkGray]	1	4	2	2	2	3.2	3.2	3.2	92.819	0	1.6873	91967000	3	-1.22907	-0.979305	-1.06768	-0.979996	-1.06152	-0.995304	-1.02461	-1.1413	-1.19015	-1.19497
	0.446258	0.165668	Q5JWF2	Q5JWF2	Guanine nucleotide-binding protein G(s) subunit alpha isoforms XLas	GNAS	1196	Color2 [DarkGray]	1	4	4	4	3	4.5	4.5	3.5	111.02	0	9.8094	2354700000	6	1.82472	3.50669	3.49803	3.56442	3.29755	3.58787	3.28457	3.67274	3.1768	3.2226
	0.864818	0.165465	P46459	P46459	Vesicle-fusing ATPase	NSF	682	Color2 [DarkGray]	1	4	5	5	5	7.7	7.7	7.7	82.593	0	6.2634	889870000	5	0.891806	2.49124	2.5449	2.50215	2.3574	2.84046	2.95588	2.23996	2.28133	2.52061
	1.21117	0.165345	P56192	P56192	Methionine--tRNA ligase, cytoplasmic	MARS	804	Color2 [DarkGray]	1	4	3	3	3	5.1	5.1	5.1	101.11	0	4.4421	899460000	3	0.0575123	1.84262	1.93714	1.98739	1.63315	1.71731	1.65329	1.81473	1.66151	1.79488
	0.952885	0.164972	O14744	O14744	Protein arginine N-methyltransferase 5;Protein arginine N-methyltransferase 5, N-terminally processed	PRMT5	94	Color2 [DarkGray]	1	4	1	1	1	3.3	3.3	3.3	72.683	0.00073153	1.3885	26857000	1	NaN	-3.21251	-3.0887	-3.12106	-3.32778	-3.39628	-3.1795	-3.16175	-3.37252	-3.38292
	0.347164	0.164828	Q86TU7	Q86TU7	Histone-lysine N-methyltransferase setd3	SETD3	1336	Color2 [DarkGray]	1	4	1	1	1	2	2	2	67.256	0	27.512	13287000	1	NaN	-3.10663	-3.62799	-3.67364	-3.49389	-3.23725	-3.67097	-3.73902	-3.48787	-3.67586
	0.475309	0.164488	Q9BUJ2	Q9BUJ2	Heterogeneous nuclear ribonucleoprotein U-like protein 1	HNRNPUL1	1751	Color2 [DarkGray]	1	4	1	1	1	1.6	1.6	1.6	95.737	0.0048993	0.5657	535090000	1	NaN	0.902662	1.28842	1.20299	1.2225	1.51304	1.45905	1.09097	0.782351	1.02729
	1.54277	0.164396	O96011	O96011	Peroxisomal membrane protein 11B	PEX11B	314	Color2 [DarkGray]	1	4	1	1	1	4.2	4.2	4.2	28.431	0.005277	0.49318	130130000	1	-0.163178	0.366352	0.44149	0.495756	0.429384	0.453012	0.523554	0.292434	0.310402	0.207575
+	1.94442	0.164263	Q92974	Q92974	Rho guanine nucleotide exchange factor 2	ARHGEF2	1579	Color2 [DarkGray]	1	4	8	8	8	8.4	8.4	8.4	111.54	0	12.666	2001200000	9	1.50273	3.24096	3.33617	3.30899	3.13153	3.05675	3.03352	3.17377	3.09127	3.12828
	0.916196	0.163901	P63208	P63208	S-phase kinase-associated protein 1	SKP1	873	Color2 [DarkGray]	1	4	1	1	1	4.9	4.9	4.9	18.658	0.0034286	0.68814	84110000	1	-0.63216	-1.02288	-0.80899	-0.800718	-0.523479	-0.907022	-0.729635	-1.12342	-1.00624	-0.994629
	1.39852	0.163666	P28908	P28908	Tumor necrosis factor receptor superfamily member 8	TNFRSF8	563	Color2 [DarkGray]	1	4	4	4	4	6.9	6.9	6.9	63.747	0	175.21	346190000	4	NaN	0.859005	0.741163	0.90671	1.00239	1.03501	1.06915	0.701018	0.6896	0.625261
	0.995707	0.163577	Q9BY42	Q9BY42	Protein RTF2 homolog	RTFDC1	1776	Color2 [DarkGray]	1	4	2	2	2	7.2	7.2	7.2	33.886	0	58.492	73926000	2	-2.12958	-0.498508	-0.609579	-0.516422	-0.511114	-0.588985	-0.597776	-0.740973	-0.571865	-0.802402
+	1.97303	0.163353	Q92888	Q92888	Rho guanine nucleotide exchange factor 1	ARHGEF1	1570	Color2 [DarkGray]	1	4	4	4	4	5.3	5.3	5.3	102.43	0	31.581	655910000	4	NaN	1.6521	1.65884	1.58035	1.46227	1.1981	1.26873	1.44883	1.43411	1.5183
	1.19187	0.163338	O95292	O95292	Vesicle-associated membrane protein-associated protein B/C	VAPB	279	Color2 [DarkGray]	1	4	3	3	3	11.5	11.5	11.5	27.228	0	2.3564	796250000	4	NaN	2.01055	2.04799	2.09339	2.26864	2.28146	2.40641	1.94354	1.9506	1.76777
	1.58059	0.162347	P26373	P26373	60S ribosomal protein L13	RPL13	544	Color2 [DarkGray]	1	4	2	2	2	8.1	8.1	8.1	24.261	0.00072359	1.3542	1044100000	2	1.33799	2.27601	2.2793	2.20071	2.33174	2.08592	2.16069	2.07292	2.16504	2.03101
	0.416502	0.16085	P55060	P55060	Exportin-2	CSE1L	796	Color2 [DarkGray]	1	4	1	1	1	0.8	0.8	0.8	110.42	0.00071073	1.2749	373230000	1	NaN	-0.536201	-0.124073	-0.323181	-0.498106	-0.548841	-0.504683	-0.473163	-0.692432	-0.300411
	0.205483	0.159635	Q8TDR4	Q8TDR4	T-complex protein 10A homolog 2	TCP10L	1495	Color2 [DarkGray]	1	4	1	1	1	15.3	15.3	15.3	23.863	0.004902	0.56759	181630000	1	NaN	-3.55862	-4.05164	-3.67783	-4.21876	-3.96775	-4.07959	-3.79485	-4.42423	-3.54791
	0.528744	0.159308	O76071	O76071	Probable cytosolic iron-sulfur protein assembly protein CIAO1	CIAO1	255	Color2 [DarkGray]	1	4	1	1	1	5.3	5.3	5.3	37.84	0.0044297	0.6033	36193000	1	NaN	-2.89044	-2.59913	-2.49822	-2.91268	-2.48626	-2.8348	-2.90724	-2.85563	-2.70285
	0.433476	0.158826	O75127	O75127	Pentatricopeptide repeat-containing protein 1, mitochondrial	PTCD1	209	Color2 [DarkGray]	1	4	1	1	1	1.1	1.1	1.1	78.855	0.0012788	0.94461	119920000	1	-0.817378	-0.635704	-0.56282	-0.571953	-0.378345	-1.00949	-0.941488	-1.05498	-0.551029	-0.640947
	1.12447	0.157899	Q16566	Q16566	Calcium/calmodulin-dependent protein kinase type IV	CAMK4	1139	Color2 [DarkGray]	1	4	1	1	1	3.2	3.2	3.2	51.925	0.0035253	0.75148	29750000	1	NaN	-3.07339	-3.15019	-3.13671	-3.21881	-3.42687	-3.51377	-3.38157	-3.16828	-3.28414
	1.08359	0.156109	P55084	P55084	Trifunctional enzyme subunit beta, mitochondrial;3-ketoacyl-CoA thiolase	HADHB	798	Color2 [DarkGray]	1	4	2	2	2	4.2	4.2	4.2	51.294	0	3.7033	166890000	2	NaN	-0.212107	-0.374735	-0.414133	-0.486633	-0.730461	-0.726633	-0.542592	-0.477482	-0.449228
	1.31134	0.155925	Q96T76	Q96T76	MMS19 nucleotide excision repair protein homolog	MMS19	1697	Color2 [DarkGray]	1	4	3	3	3	4.7	4.7	4.7	113.29	0	2.8665	74010000	3	-1.63413	0.0535183	0.128832	0.11632	-0.0937576	-0.0915909	-0.157013	-0.0131578	-0.157196	0.00124931
	1.25674	0.155744	Q96J02	Q96J02	E3 ubiquitin-protein ligase Itchy homolog	ITCH	1635	Color2 [DarkGray]	1	4	2	2	2	3.9	3.9	3.9	102.8	0	3.1253	122200000	2	-2.28123	-1.18892	-1.15812	-1.16351	-1.29167	-1.40837	-1.48693	-1.30994	-1.23549	-1.43234
	1.05419	0.155407	P31930	P31930	Cytochrome b-c1 complex subunit 1, mitochondrial	UQCRC1	585	Color2 [DarkGray]	1	4	4	4	4	10.4	10.4	10.4	52.645	0	8.2514	465430000	4	0.155465	0.918432	0.822165	0.94393	0.8603	0.689096	0.743591	0.668208	0.694647	0.855452
	1.20515	0.154785	Q9Y4R8	Q9Y4R8	Telomere length regulation protein TEL2 homolog	TELO2	2122	Color2 [DarkGray]	1	4	4	4	4	7.3	7.3	7.3	91.746	0	14.576	161510000	6	NaN	-0.67626	-0.619371	-0.694485	-0.878172	-1.09746	-1.07572	-0.80417	-0.92132	-0.728981
	1.115	0.154609	Q99570	Q99570	Phosphoinositide 3-kinase regulatory subunit 4	PIK3R4	1706	Color2 [DarkGray]	1	4	3	3	3	2.1	2.1	2.1	153.1	0	3.8749	215960000	3	NaN	0.721907	0.625622	0.586149	0.454784	0.279718	0.416872	0.432042	0.592148	0.445662
+	3.16629	0.154459	Q8IX18	Q8IX18	Probable ATP-dependent RNA helicase DHX40	DHX40	1383	Color2 [DarkGray]	1	4	2	2	2	3.2	3.2	3.2	88.559	0	1.7473	28600000	2	-2.33714	-0.300289	-0.270998	-0.292393	-0.370028	-0.389767	-0.386524	-0.42162	-0.437258	-0.468178
	1.71939	0.154177	Q8TCT9	Q8TCT9	Minor histocompatibility antigen H13	HM13	1491	Color2 [DarkGray]	1	4	1	1	1	2.4	2.4	2.4	41.488	0	3.3083	181730000	1	NaN	-1.04728	-0.974056	-1.05344	-1.07143	-1.07157	-1.09392	-1.24165	-1.14072	-1.15494
	1.76071	0.153366	Q8IXQ6	Q8IXQ6	Poly [ADP-ribose] polymerase 9	PARP9	1386	Color2 [DarkGray]	1	4	1	1	1	1.4	1.4	1.4	96.342	0.00068634	1.1574	46539000	2	NaN	-2.37816	-2.32409	-2.43373	-2.38199	-2.52775	-2.54734	-2.48796	-2.56618	-2.54194
	0.828719	0.15324	P07195	P07195	L-lactate dehydrogenase B chain	LDHB	358	Color2 [DarkGray]	1	4	2	2	2	7.8	7.8	7.8	36.638	0	2.4356	432770000	3	-0.128904	0.357445	0.375212	0.510727	0.437782	1.24994	0.190075	0.18364	0.197542	0.402481
+	2.7224	0.153234	P14868	P14868	Aspartate--tRNA ligase, cytoplasmic	DARS	444	Color2 [DarkGray]	1	4	6	6	6	12.2	12.2	12.2	57.136	0	5.0634	2563900000	6	2.36128	3.57319	3.6168	3.57872	3.42271	3.31414	3.28501	3.42233	3.41845	3.46823
	1.56031	0.153099	Q9NZT2	Q9NZT2	Opioid growth factor receptor	OGFR	1957	Color2 [DarkGray]	1	4	1	1	1	1.3	1.3	1.3	73.324	0	2.0141	149530000	2	-1.43617	-1.44794	-1.44941	-1.50754	-1.74939	-1.72475	-1.72522	-1.68205	-1.54413	-1.638
	1.7017	0.152309	P22234	P22234	Multifunctional protein ADE2;Phosphoribosylaminoimidazole-succinocarboxamide synthase;Phosphoribosylaminoimidazole carboxylase	PAICS	511	Color2 [DarkGray]	1	4	3	3	3	6.8	6.8	6.8	47.079	0	5.533	694460000	3	0.322182	2.26958	2.20251	2.13312	2.15772	1.98325	2.03547	2.05008	2.0659	2.0323
	0.343881	0.151498	Q6PIU2	Q6PIU2	Neutral cholesterol ester hydrolase 1	NCEH1	1277	Color2 [DarkGray]	1	4	1	1	1	2.9	2.9	2.9	45.807	0.0043932	0.58506	54634000	1	NaN	-2.69804	-2.37743	-2.54874	-2.8875	1.15591	-3.08157	-2.71253	-2.95482	-2.41136
+	2.23702	0.151135	P48556	P48556	26S proteasome non-ATPase regulatory subunit 8	PSMD8	698	Color2 [DarkGray]	1	4	2	2	2	4.9	4.9	4.9	39.611	0.0023995	0.78953	110620000	2	-1.64637	0.164953	0.0876865	0.13619	-0.0038166	0.0779839	0.0238533	0.0025835	-0.0538864	-0.0132732
	0.776619	0.15052	O00743	O00743	Serine/threonine-protein phosphatase 6 catalytic subunit;Serine/threonine-protein phosphatase 6 catalytic subunit, N-terminally processed	PPP6C	83	Color2 [DarkGray]	1	4	1	1	1	7.2	7.2	7.2	35.144	0	2.2921	55267000	1	NaN	-3.79817	-3.69392	-3.59398	-3.88693	-3.86568	-3.96486	-3.81097	-3.97558	-3.75109
	1.45869	0.150346	P57678	P57678	Gem-associated protein 4	GEMIN4	809	Color2 [DarkGray]	1	4	3	3	3	3	3	3	120.04	0	2.1005	61943000	4	NaN	1.47153	1.54156	1.5442	1.25562	1.3305	1.16324	1.43564	1.29271	1.3779
	0.882955	0.149745	Q86X55	Q86X55	Histone-arginine methyltransferase CARM1	CARM1	1358	Color2 [DarkGray]	1	4	1	1	1	1.5	1.5	1.5	65.853	0.0039437	0.64781	75163000	1	NaN	-1.27117	-1.31789	-1.20319	-1.37121	-1.52565	-1.5294	-1.29648	-1.54371	-1.4013
	0.844853	0.149556	Q03518	Q03518	Antigen peptide transporter 1	TAP1	934	Color2 [DarkGray]	1	4	1	1	1	1.9	1.9	1.9	87.217	0	4.1257	87419000	1	NaN	-2.20871	-2.44547	-2.39111	-2.62255	-2.59175	-2.37657	-2.41733	-2.53581	-2.54082
	1.19132	0.147388	Q8IZD4	Q8IZD4	mRNA-decapping enzyme 1B	DCP1B	1401	Color2 [DarkGray]	1	4	1	1	1	1.8	1.8	1.8	67.722	0	1.677	41121000	1	-1.8083	-0.78653	-0.737749	-0.753202	-1.03201	-1.0516	-0.937399	-0.92735	-0.992067	-0.800226
	0.587066	0.145912	Q8WVV9	Q8WVV9	Heterogeneous nuclear ribonucleoprotein L-like	HNRNPLL	1519	Color2 [DarkGray]	1	4	1	1	1	3.1	3.1	3.1	60.082	0.00072886	1.3821	114760000	1	NaN	-0.75202	-0.408657	-0.447088	-0.681221	-0.769573	-0.647095	-0.643706	-0.721975	-0.679821
	1.94953	0.145765	Q10570	Q10570	Cleavage and polyadenylation specificity factor subunit 1	CPSF1	968	Color2 [DarkGray]	1	4	4	4	4	3.6	3.6	3.6	160.88	0	10.722	499950000	5	NaN	0.104692	0.138603	0.209	0.179472	0.0682354	0.0525608	0.0111017	0.0208607	-0.0169621
	1.27122	0.145344	Q8WVB6	Q8WVB6	Chromosome transmission fidelity protein 18 homolog	CHTF18	1515	Color2 [DarkGray]	1	4	1	1	1	1	1	1	107.38	0.0091556	0.42649	47480000	1	-0.364238	-0.279257	-0.356359	-0.267483	-0.499197	-0.520058	-0.609522	-0.537913	-0.396553	-0.404665
	1.48633	0.14416	Q9Y2L1	Q9Y2L1	Exosome complex exonuclease RRP44	DIS3	2082	Color2 [DarkGray]	1	4	2	2	2	3	3	3	109	0.0013254	1.0432	151530000	2	-0.168114	0.443943	0.49715	0.51804	0.305212	0.245888	0.309948	0.33541	0.27808	0.413162
	0.542477	0.143915	P14735	P14735	Insulin-degrading enzyme	IDE	442	Color2 [DarkGray]	1	4	1	1	1	1	1	1	117.97	0	3.7238	0	1	NaN	-1.15584	-1.46839	-1.39104	-1.81256	-1.58368	-1.27893	-1.5993	-1.49051	-1.35719
	0.352869	0.14375	P0C7I6	P0C7I6	Coiled-coil domain-containing protein 159	CCDC159	392	Color2 [DarkGray]	1	4	1	1	1	7.7	7.7	7.7	33.695	0.00069109	1.183	0	1	NaN	-4.68551	-4.54526	-4.74338	-4.86869	-4.78695	-4.94118	-4.90946	-5.00671	-4.48923
	0.642371	0.143485	Q99536	Q99536	Synaptic vesicle membrane protein VAT-1 homolog	VAT1	1703	Color2 [DarkGray]	1	4	4	4	4	19.8	19.8	19.8	41.92	0	19.205	734100000	5	1.00826	1.31993	1.5276	1.61832	1.39625	1.29285	1.23223	1.32012	1.27617	1.4391
	1.31533	0.142643	Q9ULU4	Q9ULU4	Protein kinase C-binding protein 1	ZMYND8	2045	Color2 [DarkGray]	1	4	1	1	1	1	1	1	131.69	0	20.637	101520000	2	-1.8841	-0.758945	-0.825691	-0.687225	-0.705883	-0.602644	-0.634958	-0.89206	-0.850052	-0.957678
	1.14799	0.141774	P04053	P04053	DNA nucleotidylexotransferase	DNTT	331	Color2 [DarkGray]	1	4	3	3	3	8.1	8.1	8.1	58.536	0	4.3849	181640000	5	-2.43369	-0.231398	-0.0815353	-0.0673141	-0.21036	-0.42524	-0.374174	-0.274976	-0.222591	-0.308002
+	2.23988	0.141758	Q9BRX8	Q9BRX8	Redox-regulatory protein FAM213A	FAM213A	1735	Color2 [DarkGray]	1	4	1	1	1	5.2	5.2	5.2	25.764	0	2.5438	59092000	1	-1.00157	-0.969814	-0.935619	-0.90589	-1.01523	-1.07792	-1.18213	-1.11406	-1.07258	-1.04995
	0.493706	0.141715	Q5VYK3	Q5VYK3	Proteasome-associated protein ECM29 homolog	ECM29	1225	Color2 [DarkGray]	1	4	1	1	1	0.7	0.7	0.7	204.29	0	68.761	0	1	NaN	-3.86034	-4.20552	-4.11119	-4.19505	-4.29092	-4.49911	-4.14275	-4.34222	-4.11723
	0.959666	0.140869	Q9UEW8	Q9UEW8	STE20/SPS1-related proline-alanine-rich protein kinase	STK39	1995	Color2 [DarkGray]	1	4	2	1	1	3.5	2	2	59.473	0	29.142	60274000	2	1.0102	1.35193	1.47819	1.48403	1.26314	1.07573	1.08552	1.24181	1.24549	1.40424
	0.408008	0.140738	Q68CZ1	Q68CZ1	Protein fantom	RPGRIP1L	1237	Color2 [DarkGray]	1	4	1	1	1	1.3	1.3	1.3	151.2	0.0048754	0.55447	34601000	1	NaN	-2.82789	-2.40912	-2.4283	-2.73109	-2.74002	-2.83252	-2.74051	-2.75659	-2.59042
	0.69595	0.139036	O95373	O95373	Importin-7	IPO7	282	Color2 [DarkGray]	1	4	1	1	1	1.5	1.5	1.5	119.52	0	2.0267	102090000	1	0.112764	-0.72006	-0.64749	-0.578653	-0.87977	-0.770836	-0.901705	-0.759234	-0.940783	-0.663294
+	2.2678	0.138605	Q15393	Q15393	Splicing factor 3B subunit 3	SF3B3	1117	Color2 [DarkGray]	1	4	6	6	6	5.4	5.4	5.4	135.58	0	8.8913	2506900000	7	1.3437	3.62044	3.65364	3.61938	3.61076	3.48456	3.51858	3.51052	3.51959	3.44755
	0.936496	0.138445	Q92979	Q92979	Ribosomal RNA small subunit methyltransferase NEP1	EMG1	1580	Color2 [DarkGray]	1	4	3	3	3	14.8	14.8	14.8	26.72	0	11.206	436780000	3	-1.14589	1.08851	1.15809	1.23538	1.07426	1.00572	0.889742	1.06602	0.913725	1.0869
	1.22764	0.138275	P27635	P27635	60S ribosomal protein L10	RPL10	552	Color2 [DarkGray]	1	4	1	1	1	3.7	3.7	3.7	24.604	0.0039282	0.64313	1642500000	1	1.79448	2.375	2.28044	2.21894	2.18791	2.13139	1.99071	2.1955	2.16159	2.10245
	0.512007	0.137066	Q5W0V3	Q5W0V3	Protein FAM160B1	FAM160B1	1229	Color2 [DarkGray]	1	4	1	1	1	1.3	1.3	1.3	86.557	0.0013132	1.0168	104430000	1	0.290518	-2.0104	-2.06215	-1.97577	-2.09044	-2.26236	-2.47372	-1.97907	-2.36936	-2.11109
	1.47379	0.136472	Q92540	Q92540	Protein SMG7	SMG7	1539	Color2 [DarkGray]	1	4	2	2	1	3.1	3.1	1.7	127.28	0.0035398	0.75926	192560000	3	-2.77588	-1.38961	-1.4138	-1.40648	-1.48454	-1.70246	-1.60185	-1.5364	-1.61472	-1.46818
	1.50116	0.136372	Q9UHB9	Q9UHB9	Signal recognition particle subunit SRP68	SRP68	2004	Color2 [DarkGray]	1	4	3	3	3	5.4	5.4	5.4	70.729	0	5.654	310950000	3	-0.181748	1.2771	1.40743	1.37731	1.28605	1.21414	1.22333	1.21541	1.19335	1.24397
+	2.69722	0.135975	P17844	P17844	Probable ATP-dependent RNA helicase DDX5	DDX5	470	Color2 [DarkGray]	1	4	8	4	4	12.5	5.7	5.7	69.147	0	15.933	8744800000	7	-0.879962	3.43031	3.48625	3.44888	3.43254	3.21562	3.36096	3.31224	3.33788	3.30739
+	2.50852	0.135969	Q63HN8	Q63HN8	E3 ubiquitin-protein ligase RNF213	RNF213	1231	Color2 [DarkGray]	1	4	12	12	12	2.6	2.6	2.6	591.4	0	251.51	1425300000	14	1.22959	2.87385	2.86754	2.90829	2.64581	2.54068	2.47312	2.77892	2.72	2.74286
	0.88466	0.135708	P40692	P40692	DNA mismatch repair protein Mlh1	MLH1	645	Color2 [DarkGray]	1	4	1	1	1	1.6	1.6	1.6	84.6	0.0012804	0.94646	22039000	1	NaN	-1.8991	-1.72795	-1.68125	-1.90568	-2.05096	-2.18956	-1.95686	-1.892	-1.86656
	1.66821	0.135673	Q9Y5Q9	Q9Y5Q9	General transcription factor 3C polypeptide 3	GTF3C3	2130	Color2 [DarkGray]	1	4	5	5	5	7.6	7.6	7.6	101.27	0	25.576	558520000	6	1.42788	1.91286	1.92773	1.93592	1.87905	1.74472	1.7779	1.85057	1.72474	1.79419
	0.397301	0.135479	O75367	O75367	Core histone macro-H2A.1	H2AFY	219	Color2 [DarkGray]	1	4	2	2	2	8.9	8.9	8.9	39.617	0	5.2936	942250000	3	NaN	0.831345	0.600142	0.62269	0.66165	0.632532	0.636427	0.397437	0.455366	0.794935
	0.982194	0.135411	P48444	P48444	Coatomer subunit delta	ARCN1	696	Color2 [DarkGray]	1	4	2	2	2	4.1	4.1	4.1	57.21	0.0012415	0.87051	47907000	2	NaN	-1.33194	-1.45685	-1.42371	-1.46922	-1.63824	-1.6082	-1.58269	-1.60137	-1.43468
	0.594854	0.135256	Q12907	Q12907	Vesicular integral-membrane protein VIP36	LMAN2	982	Color2 [DarkGray]	1	4	1	1	1	3.4	3.4	3.4	40.228	0.0092784	0.44509	149410000	1	NaN	-2.17369	-1.94977	-1.93409	-2.09445	-2.18895	-2.18773	-2.26115	-2.16819	-2.03397
	1.50368	0.134766	Q9Y2Z4	Q9Y2Z4	Tyrosine--tRNA ligase, mitochondrial	YARS2	2093	Color2 [DarkGray]	1	4	2	2	2	8.6	8.6	8.6	53.198	0	4.8736	160110000	2	NaN	-1.43133	-1.33775	-1.43482	-1.66469	-2.00357	-1.88566	-1.52562	-1.58648	-1.49609
	1.53014	0.134676	Q99943	Q99943	1-acyl-sn-glycerol-3-phosphate acyltransferase alpha	AGPAT1	1724	Color2 [DarkGray]	1	4	1	1	1	7.4	7.4	7.4	31.716	0	2.8097	223200000	2	-1.31103	-0.613159	-0.68976	-0.586931	-0.800133	-0.723114	-0.772337	-0.742896	-0.817215	-0.733767
	0.598444	0.134323	Q96IK0	Q96IK0	Transmembrane protein 101	TMEM101	1630	Color2 [DarkGray]	1	4	1	1	1	7.4	7.4	7.4	28.795	0	38.223	9526200	2	NaN	-4.64604	-4.54924	-4.4202	-4.77838	-4.69606	-4.62552	-4.74609	-4.52042	-4.75194
	2.48507	0.132819	P41252	P41252	Isoleucine--tRNA ligase, cytoplasmic	IARS	656	Color2 [DarkGray]	1	4	8	8	8	7.2	7.2	7.2	144.5	0	8.4347	3447300000	10	0.100754	3.06688	3.00857	3.0183	2.88246	2.86671	2.89125	2.9179	2.89763	2.87977
	1.44221	0.132178	P49674;P48730	P49674;P48730	Casein kinase I isoform epsilon;Casein kinase I isoform delta	CSNK1E;CSNK1D	714	Color2 [DarkGray]	1	4	3	3	2	6.5	6.5	4.8	47.315	0	1.4571	2147400000	3	-0.00885677	2.14903	2.10877	2.1807	2.06965	1.98846	2.06635	2.08204	1.95406	2.00587
+	2.71011	0.131754	O00425	O00425	Insulin-like growth factor 2 mRNA-binding protein 3	IGF2BP3	74	Color2 [DarkGray]	1	4	2	2	2	2.8	2.8	2.8	63.704	0.00069589	1.2124	456610000	2	0.603436	1.8525	1.8194	1.79616	1.56466	1.62856	1.69527	1.68206	1.68363	1.70711
	0.800425	0.131593	P48651	P48651	Phosphatidylserine synthase 1	PTDSS1	701	Color2 [DarkGray]	1	4	2	2	2	4.4	4.4	4.4	55.527	0.0006854	1.1562	237810000	2	NaN	-0.183571	-0.361729	-0.298315	-0.33375	-0.43321	-0.383324	-0.464496	-0.302326	-0.471571
	0.98398	0.131011	Q9UNP4	Q9UNP4	Lactosylceramide alpha-2,3-sialyltransferase	ST3GAL5	2054	Color2 [DarkGray]	1	4	1	1	1	2.2	2.2	2.2	47.989	0.005291	0.4983	21688000	1	-2.44619	-2.63503	-2.57217	-2.53356	-2.67796	-2.75015	-2.71768	-2.81784	-2.68131	-2.63464
	1.85021	0.130932	P62263	P62263	40S ribosomal protein S14	RPS14	847	Color2 [DarkGray]	1	4	2	2	2	15.2	15.2	15.2	16.273	0	38.816	1531000000	4	2.45608	3.24012	3.23742	3.17635	2.97246	2.74821	2.87419	3.1157	3.10513	3.04027
	0.665533	0.130314	P14635	P14635	G2/mitotic-specific cyclin-B1	CCNB1	440	Color2 [DarkGray]	1	4	1	1	1	2.5	2.5	2.5	48.337	0.0012579	0.90937	60727000	1	-2.29728	-1.22874	-1.04766	-0.936852	-0.993546	-1.09803	-0.979664	-1.25201	-1.17362	-1.17856
	0.802656	0.13026	Q9NVH1	Q9NVH1	DnaJ homolog subfamily C member 11	DNAJC11	1919	Color2 [DarkGray]	1	4	1	1	1	1.4	1.4	1.4	63.277	0.00067024	1.0861	114650000	1	NaN	-0.532751	-0.422155	-0.395281	-0.513937	-0.592648	-0.602625	-0.521491	-0.514971	-0.704504
	0.634564	0.129731	Q9NP72	Q9NP72	Ras-related protein Rab-18	RAB18	1883	Color2 [DarkGray]	1	4	3	3	2	19.4	19.4	14.6	22.977	0	11.263	340660000	3	0.526928	1.34588	1.39837	1.50238	1.56892	1.35055	1.5708	1.21055	1.20144	1.44545
	2.71132	0.129547	Q9NTJ3	Q9NTJ3	Structural maintenance of chromosomes protein 4	SMC4	1907	Color2 [DarkGray]	1	4	6	6	6	5.3	5.3	5.3	147.18	0	68.121	1103300000	8	-0.0973186	2.26394	2.22039	2.20437	2.0412	1.96631	1.95045	2.10426	2.09829	2.09752
	1.35269	0.129411	Q9H0A0	Q9H0A0	N-acetyltransferase 10	NAT10	1805	Color2 [DarkGray]	1	4	8	8	8	8.3	8.3	8.3	115.73	0	31.057	2274200000	13	1.0816	3.40192	3.50092	3.55297	3.38925	3.29488	3.35639	3.35391	3.34638	3.36728
	1.04865	0.129299	Q02218;Q9ULD0	Q02218;Q9ULD0	2-oxoglutarate dehydrogenase, mitochondrial;2-oxoglutarate dehydrogenase-like, mitochondrial	OGDH;OGDHL	920	Color2 [DarkGray]	1	4	2	2	2	2.1	2.1	2.1	115.93	0.0012217	0.83657	52936000	3	0.819089	1.48655	1.4075	1.51094	1.33412	1.18928	1.21864	1.2519	1.34453	1.42067
	1.7685	0.128715	Q9P2J5	Q9P2J5	Leucine--tRNA ligase, cytoplasmic	LARS	1971	Color2 [DarkGray]	1	4	11	11	10	12.2	12.2	11.5	134.46	0	18.066	3225300000	12	2.31651	3.22943	3.24049	3.26142	3.12119	3.01112	3.00512	3.15886	3.05433	3.13201
	2.6272	0.128316	P35250	P35250	Replication factor C subunit 2	RFC2	609	Color2 [DarkGray]	1	4	1	1	1	2.3	2.3	2.3	39.157	0.0033975	0.66286	199080000	1	NaN	1.36592	1.31985	1.33903	1.14741	1.04688	1.04025	1.19005	1.21449	1.23531
	1.7003	0.128187	Q15003	Q15003	Condensin complex subunit 2	NCAPH	1090	Color2 [DarkGray]	1	4	5	5	5	7.4	7.4	7.4	82.562	0	5.4849	440050000	5	0.487897	1.65065	1.71844	1.74397	1.56024	1.65182	1.57248	1.57568	1.61074	1.54209
	0.92904	0.12621	Q8IUH5	Q8IUH5	Palmitoyltransferase ZDHHC17	ZDHHC17	1371	Color2 [DarkGray]	1	4	1	1	1	1.4	1.4	1.4	72.639	0.004857	0.55018	121530000	1	NaN	0.331806	0.295883	0.304642	0.213459	0.0637932	0.110987	0.154672	0.094286	0.304743
	1.08885	0.125187	Q9BV44	Q9BV44	THUMP domain-containing protein 3	THUMPD3	1755	Color2 [DarkGray]	1	4	2	2	2	5.5	5.5	5.5	57.002	0	1.5723	286620000	3	-0.513641	1.1367	1.01547	1.12987	0.911589	0.816891	0.921665	1.02551	0.899048	0.98192
	2.17404	0.124223	Q00535;P11802;Q96Q40;O94921;Q07002;Q00536;Q00537;Q14004	Q00535	Cyclin-dependent-like kinase 5	CDK5	906	Color2 [DarkGray]	1	4	5	4	4	20.2	17.5	17.5	33.304	0	2.4624	508060000	4	0.932368	1.72957	1.70623	1.77715	1.52433	1.47998	1.46407	1.60325	1.59969	1.63734
	0.474949	0.12407	P32121	P32121	Beta-arrestin-2	ARRB2	590	Color2 [DarkGray]	1	4	1	1	1	2.7	2.7	2.7	46.105	0.0018083	0.80068	43494000	1	NaN	-3.64986	-3.88733	-3.8639	-3.8452	-3.79405	-4.23684	-3.77089	-4.06206	-3.94035
	1.03932	0.12383	Q14694	Q14694	Ubiquitin carboxyl-terminal hydrolase 10	USP10	1076	Color2 [DarkGray]	1	4	3	3	3	5.5	5.5	5.5	87.133	0	2.7671	237340000	3	0.746179	1.28617	1.32068	1.37064	1.1577	1.19794	1.23769	1.27519	1.22519	1.10562
	0.937278	0.122836	Q9Y2X7	Q9Y2X7	ARF GTPase-activating protein GIT1	GIT1	2092	Color2 [DarkGray]	1	4	1	1	1	1.8	1.8	1.8	84.34	0.0048387	0.53633	14545000	1	NaN	-3.4341	-3.26244	-3.42789	-3.38139	-3.61016	-3.63754	-3.44948	-3.5286	-3.51486
	0.732958	0.122653	P46776	P46776	60S ribosomal protein L27a	RPL27A	684	Color2 [DarkGray]	1	4	2	2	2	12.8	12.8	12.8	16.561	0.00068446	1.153	1746300000	2	2.07608	3.0397	3.11622	2.94702	2.97332	2.69271	2.71289	2.97162	2.96979	2.79356
	2.18637	0.122289	P35998	P35998	26S protease regulatory subunit 7	PSMC2	623	Color2 [DarkGray]	1	4	5	5	5	15.9	15.9	15.9	48.633	0	7.984	633370000	6	1.2311	1.99697	2.0029	1.97601	1.7981	1.71325	1.66263	1.836	1.91117	1.86184
	1.07312	0.12157	Q9ULT8	Q9ULT8	E3 ubiquitin-protein ligase HECTD1	HECTD1	2044	Color2 [DarkGray]	1	4	1	1	1	0.5	0.5	0.5	289.38	0	103.21	0	1	NaN	-3.21502	-3.19326	-3.3285	-3.55951	-3.67667	-3.40226	-3.30253	-3.3895	-3.40947
	0.639026	0.120862	O94927	O94927	HAUS augmin-like complex subunit 5	HAUS5	264	Color2 [DarkGray]	1	4	1	1	1	3.3	3.3	3.3	71.682	0	1.8593	66836000	1	NaN	-3.34777	-3.15268	-3.15154	-3.30289	-3.56455	-3.39815	-3.3486	-3.23811	-3.42786
	0.862639	0.12064	Q3SXM5	Q3SXM5	Inactive hydroxysteroid dehydrogenase-like protein 1	HSDL1	1164	Color2 [DarkGray]	1	4	2	2	2	7	7	7	37.001	0	2.3739	241110000	2	NaN	-0.177197	-0.177237	-0.0583115	-0.298719	-0.286039	-0.397577	-0.185369	-0.231434	-0.357862
	0.696352	0.120322	Q16643	Q16643	Drebrin	DBN1	1142	Color2 [DarkGray]	1	4	1	1	1	1.8	1.8	1.8	71.428	0	1.6843	85262000	1	-2.17994	-1.56281	-1.46839	-1.32876	-1.56108	-1.5494	-1.52045	-1.53698	-1.53093	-1.65301
	0.825869	0.118747	O15143	O15143	Actin-related protein 2/3 complex subunit 1B	ARPC1B	115	Color2 [DarkGray]	1	4	3	3	3	10.5	10.5	10.5	40.949	0	4.8459	1872600000	4	NaN	2.53779	2.51157	2.59401	2.55157	2.40276	2.31296	2.49888	2.48294	2.30531
	0.420953	0.117722	Q9H330	Q9H330	Transmembrane protein 245	TMEM245	1823	Color2 [DarkGray]	1	4	1	1	1	1.5	1.5	1.5	97.356	0	1.6805	160910000	1	NaN	-3.92893	-4.03089	-3.72035	-3.90576	-3.92956	-4.07554	-4.03241	-4.1318	-3.86912
	1.36484	0.117585	Q12769	Q12769	Nuclear pore complex protein Nup160	NUP160	970	Color2 [DarkGray]	1	4	4	4	4	3.3	3.3	3.3	162.12	0	7.075	1162300000	5	0.203621	2.73842	2.69633	2.8318	2.69872	2.75159	2.81209	2.64205	2.64208	2.62966
	0.632886	0.116635	Q7Z3J2	Q7Z3J2	UPF0505 protein C16orf62	C16orf62	1323	Color2 [DarkGray]	1	4	2	2	2	2.5	2.5	2.5	109.56	0	1.7366	54801000	2	NaN	-0.828804	-0.760639	-0.683685	-0.803413	-0.849415	-1.03255	-0.837453	-1.01278	-0.772799
	0.444101	0.116331	Q56UN5	Q56UN5	Mitogen-activated protein kinase kinase kinase 19	MAP3K19	1187	Color2 [DarkGray]	1	4	1	1	1	1	1	1	150.54	0.0035088	0.74201	72377000	1	NaN	-1.45621	-1.17184	-1.14723	-1.35273	-1.22657	-1.30794	-1.40329	-1.44933	-1.27165
	1.89233	0.11596	Q9UNF1;Q9Y5V3	Q9UNF1;Q9Y5V3	Melanoma-associated antigen D2;Melanoma-associated antigen D1	MAGED2;MAGED1	2051	Color2 [DarkGray]	1	4	1	1	1	2	2	2	64.953	0	8.294	43974000	1	NaN	-2.67233	-2.61257	-2.65588	-2.63488	-3.1024	-2.96178	-2.72961	-2.75914	-2.79991
	1.34804	0.115708	O75027	O75027	ATP-binding cassette sub-family B member 7, mitochondrial	ABCB7	201	Color2 [DarkGray]	1	4	2	2	2	2.8	2.8	2.8	82.64	0	3.1429	280150000	3	-1.91528	1.33414	1.30526	1.42367	1.23262	1.18389	1.10567	1.27269	1.20934	1.23392
	1.67929	0.114749	P07814	P07814	Bifunctional glutamate/proline--tRNA ligase;Glutamate--tRNA ligase;Proline--tRNA ligase	EPRS	365	Color2 [DarkGray]	1	4	8	8	8	7.1	7.1	7.1	170.59	0	11.388	1680400000	10	2.05626	3.24291	3.32036	3.29354	3.09116	3.12395	3.14233	3.20737	3.17122	3.13398
	1.28385	0.114749	Q99460	Q99460	26S proteasome non-ATPase regulatory subunit 1	PSMD1	1701	Color2 [DarkGray]	1	4	2	2	2	3.1	3.1	3.1	105.84	0	3.9358	134580000	2	NaN	-0.584599	-0.702282	-0.635588	-0.767727	-0.861176	-0.93149	-0.792481	-0.709457	-0.764776
	1.46194	0.114524	Q96KP1	Q96KP1	Exocyst complex component 2	EXOC2	1645	Color2 [DarkGray]	1	4	1	1	1	1.2	1.2	1.2	104.07	0.0067956	0.47122	89355000	1	NaN	-2.8147	-2.79967	-2.70803	-2.89423	-3.05388	-3.10345	-2.8631	-2.88951	-2.91335
	0.838759	0.114438	P40763	P40763	Signal transducer and activator of transcription 3	STAT3	646	Color2 [DarkGray]	1	4	1	1	1	1.4	1.4	1.4	88.067	0.003544	0.76075	133460000	1	NaN	-1.22853	-1.20582	-1.12428	-1.25978	-1.33787	-1.35217	-1.37783	-1.19459	-1.32952
	0.344285	0.114262	Q9NR12	Q9NR12	PDZ and LIM domain protein 7	PDLIM7	1895	Color2 [DarkGray]	1	4	1	1	1	2.4	2.4	2.4	49.844	0	1.6937	31157000	1	NaN	-2.38998	-2.65593	-2.56091	-2.83666	-2.92827	-3.004	-2.47762	-2.86357	-2.60841
	0.927851	0.113533	Q9H4M9;Q9NZN3;Q9H223;Q9NZN4	Q9H4M9;Q9NZN3	EH domain-containing protein 1;EH domain-containing protein 3	EHD1;EHD3	1835	Color2 [DarkGray]	1	4	3	3	3	5.6	5.6	5.6	60.626	0	10.019	147410000	3	NaN	0.28587	0.312613	0.343483	0.170322	0.0472126	0.0382538	0.175576	0.120619	0.30517
	0.887331	0.112631	Q9UFC0	Q9UFC0	Leucine-rich repeat and WD repeat-containing protein 1	LRWD1	1997	Color2 [DarkGray]	1	4	4	4	4	7.4	7.4	7.4	70.86	0	14.293	388490000	4	-1.08311	1.69692	1.73014	1.81851	1.78402	1.63961	1.49382	1.71449	1.64034	1.55285
	1.60904	0.112145	A5YKK6	A5YKK6	CCR4-NOT transcription complex subunit 1	CNOT1	14	Color2 [DarkGray]	1	4	7	7	7	3.2	3.2	3.2	266.94	0	27.514	2063700000	8	1.82822	3.00261	3.02239	2.93298	2.76632	2.73215	2.7666	2.87375	2.84472	2.90307
	0.354807	0.111993	Q9NNW5	Q9NNW5	WD repeat-containing protein 6	WDR6	1880	Color2 [DarkGray]	1	4	1	1	1	1.7	1.7	1.7	121.72	0.00073206	1.3953	64885000	1	NaN	-2.35702	-2.16425	-2.07444	-2.34376	-2.3104	-2.26055	-2.11009	-2.43789	-2.38372
	0.765221	0.111863	P49841	P49841	Glycogen synthase kinase-3 beta	GSK3B	728	Color2 [DarkGray]	1	4	2	2	2	4.8	4.8	4.8	46.744	0.0012262	0.84482	263700000	3	-1.3776	0.518129	0.642992	0.58699	0.569958	0.489386	0.386244	0.370139	0.566597	0.475786
	0.295577	0.111529	O15173	O15173	Membrane-associated progesterone receptor component 2	PGRMC2	118	Color2 [DarkGray]	1	4	2	2	2	9	9	9	23.818	0	40.391	126900000	2	NaN	-2.79813	-3.06163	-2.64769	-2.8282	-2.68222	-2.44027	-3.12645	-2.81057	-2.90502
	0.585815	0.111447	Q96JC1	Q96JC1	Vam6/Vps39-like protein	VPS39	1638	Color2 [DarkGray]	1	4	2	2	2	3.4	3.4	3.4	101.81	0	2.4247	74768000	2	NaN	-2.7848	-2.70543	-2.6165	-2.88123	-2.86383	-2.95147	-2.69717	-2.80598	-2.93792
	1.53706	0.111347	P18077	P18077	60S ribosomal protein L35a	RPL35A	475	Color2 [DarkGray]	1	4	2	2	2	14.5	14.5	14.5	12.538	0	1.7665	721580000	2	NaN	1.69406	1.66046	1.58665	1.5229	1.26596	1.3547	1.55542	1.53206	1.51964
	0.79618	0.110326	Q3LXA3	Q3LXA3	Bifunctional ATP-dependent dihydroxyacetone kinase/FAD-AMP lyase (cyclizing);ATP-dependent dihydroxyacetone kinase;FAD-AMP lyase (cyclizing)	DAK	1163	Color2 [DarkGray]	1	4	1	1	1	3	3	3	58.946	0	2.1546	38934000	1	NaN	-1.72971	-1.91649	-1.84641	-1.9993	-2.1427	-2.26839	-1.9859	-1.96232	-1.87537
	0.643882	0.110001	P21127	P21127	Cyclin-dependent kinase 11B	CDK11B	498	Color2 [DarkGray]	1	4	1	1	1	1.5	1.5	1.5	92.619	0.0034149	0.6759	88016000	1	NaN	-2.26991	-2.1907	-2.08414	-2.15452	-2.30605	-2.18834	-2.24323	-2.40185	-2.22967
	0.213204	0.109992	Q9BVK2	Q9BVK2	Probable dolichyl pyrophosphate Glc1Man9GlcNAc2 alpha-1,3-glucosyltransferase	ALG8	1761	Color2 [DarkGray]	1	4	1	1	1	1.5	1.5	1.5	60.087	0.00067114	1.0915	94926000	1	NaN	0.263994	-0.269001	-0.202543	-0.0690441	-0.0879345	-0.0742035	-0.192901	0.0169353	-0.361561
	0.848675	0.109913	Q7Z2T5	Q7Z2T5	TRMT1-like protein	TRMT1L	1319	Color2 [DarkGray]	1	4	3	3	3	4.5	4.5	4.5	81.746	0	4.5066	278820000	3	-1.4757	0.778975	0.759054	0.754509	0.600515	0.550678	0.553247	0.696877	0.729523	0.5364
	0.518708	0.109041	Q00534	Q00534	Cyclin-dependent kinase 6	CDK6	905	Color2 [DarkGray]	1	4	5	4	4	14.4	12	12	36.938	0	7.6609	1503700000	6	0.504976	2.15578	2.32556	2.33052	2.07573	1.96739	2.02176	2.09864	2.0804	2.30569
	0.778169	0.1085	Q06265	Q06265	Exosome complex component RRP45	EXOSC9	946	Color2 [DarkGray]	1	4	1	1	1	2.3	2.3	2.3	48.948	0	3.9234	199810000	2	NaN	0.0561943	-0.130203	0.0591526	0.023077	-0.112125	-0.138292	-0.122855	-0.0851154	-0.132387
	0.928217	0.108434	Q9BT40	Q9BT40	Inositol polyphosphate 5-phosphatase K	INPP5K	1743	Color2 [DarkGray]	1	4	1	1	1	2.2	2.2	2.2	51.09	0.0067779	0.4672	162490000	1	NaN	0.512991	0.493429	0.654047	0.489367	0.560997	0.531984	0.481927	0.442205	0.411032
	1.48552	0.108169	Q8IY37	Q8IY37	Probable ATP-dependent RNA helicase DHX37	DHX37	1392	Color2 [DarkGray]	1	4	5	5	5	5.5	5.5	5.5	129.54	0	4.3726	165100000	5	NaN	1.29091	1.24325	1.28759	1.10402	1.0847	1.10247	1.17063	1.21515	1.11146
	0.471996	0.107428	Q8N5V2	Q8N5V2	Ephexin-1	NGEF	1429	Color2 [DarkGray]	1	4	1	1	1	1.4	1.4	1.4	82.495	0.0091696	0.42997	0	1	-0.344831	0.11071	0.0175133	-0.115118	-0.220446	-0.113726	-0.165478	-0.178134	-0.175419	0.0443745
	0.233453	0.107213	Q9P0L0	Q9P0L0	Vesicle-associated membrane protein-associated protein A	VAPA	1959	Color2 [DarkGray]	1	4	3	3	3	14.5	14.5	14.5	27.893	0	4.813	1722300000	4	1.10086	2.25329	2.28214	2.4556	2.73535	2.72657	2.79368	2.39053	2.39356	1.8853
	0.46861	0.107117	Q6Y1H2	Q6Y1H2	Very-long-chain (3R)-3-hydroxyacyl-CoA dehydratase 2	HACD2	1290	Color2 [DarkGray]	1	4	1	1	1	3.5	3.5	3.5	28.368	0.009245	0.43872	248750000	1	NaN	0.253319	0.201172	0.32086	0.402437	0.2565	-0.0190392	0.282784	0.198812	-0.0275974
	0.764169	0.106261	P51659	P51659	Peroxisomal multifunctional enzyme type 2;(3R)-hydroxyacyl-CoA dehydrogenase;Enoyl-CoA hydratase 2	HSD17B4	756	Color2 [DarkGray]	1	4	3	3	3	4.3	4.3	4.3	79.685	0	2.5804	401870000	3	0.4526	1.36044	1.45553	1.52476	1.36835	1.15707	1.19047	1.26344	1.34755	1.41096
	0.46359	0.106219	Q96KA5	Q96KA5	Cleft lip and palate transmembrane protein 1-like protein	CLPTM1L	1642	Color2 [DarkGray]	1	4	1	1	1	2.4	2.4	2.4	62.228	0	4.555	98241000	1	NaN	-1.33242	-1.22645	-1.10541	-1.23662	-1.4459	-1.34524	-1.21861	-1.29496	-1.46937
	0.511685	0.105384	Q5MIZ7	Q5MIZ7	Serine/threonine-protein phosphatase 4 regulatory subunit 3B	SMEK2	1197	Color2 [DarkGray]	1	4	1	1	1	2	2	2	97.457	0.0034985	0.7322	26871000	2	-2.70376	-3.21625	-3.06911	-3.29047	-3.45918	-3.3573	-3.39366	-3.21906	-3.42103	-3.25188
	3.57813	0.104884	P08133	P08133	Annexin A6	ANXA6	368	Color2 [DarkGray]	1	4	7	7	7	10.8	10.8	10.8	75.872	0	28.146	1600600000	7	0.672558	2.34132	2.35787	2.34027	2.16689	2.01655	2.01148	2.23314	2.2373	2.25436
	1.11004	0.104738	Q92747	Q92747	Actin-related protein 2/3 complex subunit 1A	ARPC1A	1560	Color2 [DarkGray]	1	4	1	1	1	3.8	3.8	3.8	41.569	0.0013184	1.0285	52637000	1	NaN	-1.7278	-1.64792	-1.58693	-1.8644	-1.9321	-1.97706	-1.76498	-1.78575	-1.72613
	0.323576	0.104304	Q9UID3	Q9UID3	Vacuolar protein sorting-associated protein 51 homolog	VPS51	2010	Color2 [DarkGray]	1	4	1	1	1	2.7	2.7	2.7	86.041	0	41.042	45578000	1	NaN	-2.33142	-2.25693	-2.20416	-2.35396	-2.63924	-2.731	-2.51532	-2.47473	-2.11537
	0.853795	0.104246	Q9UHI6	Q9UHI6	Probable ATP-dependent RNA helicase DDX20	DDX20	2006	Color2 [DarkGray]	1	4	1	1	1	2.3	2.3	2.3	92.239	0	1.9288	133080000	1	-1.44764	-1.51455	-1.44227	-1.43989	-1.71349	-1.8125	-1.81997	-1.47192	-1.64463	-1.5929
	0.419456	0.103607	P04818	P04818	Thymidylate synthase	TYMS	336	Color2 [DarkGray]	1	4	3	3	3	9.3	9.3	9.3	35.716	0	30.147	159850000	3	NaN	-0.34918	-0.709862	-0.528128	-0.609959	-0.916668	-0.77717	-0.624803	-0.610809	-0.66238
	0.200904	0.10315	Q96FS4	Q96FS4	Signal-induced proliferation-associated protein 1	SIPA1	1618	Color2 [DarkGray]	1	4	1	1	1	2.6	2.6	2.6	112.15	0	2.2248	13109000	1	NaN	-6.00812	-5.61356	-5.37755	-5.98376	-5.91975	-5.79971	-5.75845	-5.90096	-5.64927
	0.721578	0.102855	P28288	P28288	ATP-binding cassette sub-family D member 3	ABCD3	559	Color2 [DarkGray]	1	4	5	5	5	8	8	8	75.475	0	7.3632	3353800000	5	2.2819	3.17134	3.03148	3.2217	3.18324	3.18212	3.27171	3.03361	3.09616	2.98618
	0.335465	0.102407	Q13033	Q13033	Striatin-3	STRN3	991	Color2 [DarkGray]	1	4	1	1	1	1.6	1.6	1.6	87.208	0	2.0673	33029000	1	NaN	-2.98425	-3.19049	-2.77644	-2.6953	-2.62724	-2.49112	-3.13935	-3.00827	-3.11078
	1.23825	0.101672	Q06124	Q06124	Tyrosine-protein phosphatase non-receptor type 11	PTPN11	943	Color2 [DarkGray]	1	4	1	1	1	2	2	2	68.01	0.0067921	0.47017	98596000	1	NaN	0.40074	0.443317	0.527756	0.51005	0.297934	0.162144	0.368583	0.361547	0.336668
	0.451099	0.101403	O00541	O00541	Pescadillo homolog	PES1	79	Color2 [DarkGray]	1	4	1	1	1	1.7	1.7	1.7	68.002	0.0092308	0.43727	152060000	1	NaN	-1.00298	-1.29682	-1.2711	-1.13572	-1.25228	-1.15197	-1.33638	-1.28059	-1.25814
	0.422329	0.100987	Q9Y3P9	Q9Y3P9	Rab GTPase-activating protein 1	RABGAP1	2105	Color2 [DarkGray]	1	4	2	2	2	1.8	1.8	1.8	121.74	0	1.8992	37094000	2	NaN	-1.70367	-1.61204	-1.72286	-1.85283	-1.8919	-2.11501	-1.93089	-1.80895	-1.60169
	0.781188	0.100362	O15027	O15027	Protein transport protein Sec16A	SEC16A	111	Color2 [DarkGray]	1	4	4	4	4	1.7	1.7	1.7	251.89	0	7.1305	252180000	4	NaN	1.08733	0.916759	1.1	0.806101	0.958879	1.05966	0.929603	0.930305	0.943092
	0.898547	0.0999587	O75534	O75534	Cold shock domain-containing protein E1	CSDE1	236	Color2 [DarkGray]	1	4	1	1	1	1.1	1.1	1.1	88.884	0	3.3803	536610000	1	NaN	0.0290184	0.133537	0.0593777	-0.0703106	-0.177509	-0.165119	-0.106063	-0.00531197	0.033432
	0.905698	0.0999435	Q7L014	Q7L014	Probable ATP-dependent RNA helicase DDX46	DDX46	1307	Color2 [DarkGray]	1	4	7	7	7	5.8	5.8	5.8	117.36	0	8.1679	895740000	7	0.434163	2.60209	2.65404	2.59556	2.55806	2.25867	2.33457	2.48263	2.45698	2.61225
	0.328064	0.099823	O75096	O75096	Low-density lipoprotein receptor-related protein 4	LRP4	205	Color2 [DarkGray]	1	4	1	1	1	1	1	1	212.04	0.0006734	1.1151	6814700	1	NaN	-6.8529	-6.46438	-6.65907	-6.17631	-6.20228	-6.62431	-6.80995	-6.8183	-6.64756
	1.0183	0.0997712	Q99832	Q99832	T-complex protein 1 subunit eta	CCT7	1721	Color2 [DarkGray]	1	4	4	4	4	9	9	9	59.366	0	6.0039	2645300000	7	0.676406	3.05817	2.96327	3.00914	2.99018	2.83069	2.7227	2.87711	2.86997	2.98418
	0.653322	0.0997648	Q13155	Q13155	Aminoacyl tRNA synthase complex-interacting multifunctional protein 2	AIMP2	1002	Color2 [DarkGray]	1	4	1	1	1	2.2	2.2	2.2	35.348	0.0023781	0.77277	267180000	1	NaN	0.392094	0.447407	0.573896	0.400171	0.519306	0.504404	0.428588	0.286419	0.399096
	1.11459	0.0991901	Q13085	Q13085	Acetyl-CoA carboxylase 1;Biotin carboxylase	ACACA	994	Color2 [DarkGray]	1	4	4	4	4	1.8	1.8	1.8	265.55	0	30.139	292220000	4	-2.81052	0.349625	0.308792	0.31032	0.149677	0.118374	0.00549126	0.198987	0.170824	0.301355
	0.689359	0.0991395	Q96T60	Q96T60	Bifunctional polynucleotide phosphatase/kinase;Polynucleotide 3-phosphatase;Polynucleotide 5-hydroxyl-kinase	PNKP	1696	Color2 [DarkGray]	1	4	1	1	1	2.7	2.7	2.7	57.076	0.0048649	0.55132	70212000	1	NaN	-2.23295	-2.10713	-2.03595	-2.28806	-2.07807	-2.28482	-2.22856	-2.16867	-2.27623
	0.753493	0.0983346	Q9NUU7;Q9UMR2	Q9NUU7;Q9UMR2	ATP-dependent RNA helicase DDX19A;ATP-dependent RNA helicase DDX19B	DDX19A;DDX19B	1915	Color2 [DarkGray]	1	4	1	1	1	1.9	1.9	1.9	53.974	0	1.7422	56077000	1	NaN	-2.34905	-2.31198	-2.27789	-2.5419	-2.67221	-2.75257	-2.33665	-2.52173	-2.37554
	0.139575	0.0977043	O15498	O15498	Synaptobrevin homolog YKT6	YKT6	132	Color2 [DarkGray]	1	4	1	1	1	4	4	4	22.417	0.0044494	0.61644	217010000	1	0.244226	0.00502014	0.319082	0.060051	-0.133493	-0.390182	-0.292448	-0.167256	-0.250074	0.508371
	0.418711	0.0975421	Q5T8P6	Q5T8P6	RNA-binding protein 26	RBM26	1211	Color2 [DarkGray]	1	4	1	1	1	1.1	1.1	1.1	113.6	0.0013263	1.045	22222000	1	-1.983	-1.0055	-0.754572	-0.734844	-1.05338	-0.983131	-0.967834	-0.834479	-0.969309	-0.983757
	0.81376	0.0975272	Q14241	Q14241	Transcription elongation factor B polypeptide 3	TCEB3	1057	Color2 [DarkGray]	1	4	1	1	1	2.3	2.3	2.3	89.908	0.00067751	1.1219	43017000	2	NaN	-2.01837	-2.04295	-1.88652	-1.93271	-1.91418	-1.91737	-2.07225	-2.03817	-2.13
	0.0902374	0.0959056	P12755	P12755	Ski oncogene	SKI	421	Color2 [DarkGray]	1	4	1	1	1	1.4	1.4	1.4	80.004	0.00069541	1.2091	14793000	1	NaN	-4.91197	-3.86444	-4.15666	-4.54237	-4.32061	-4.37657	-4.46285	-4.74623	-4.01171
	0.52541	0.0954771	P61160	P61160	Actin-related protein 2	ACTR2	831	Color2 [DarkGray]	1	4	4	4	4	10.9	10.9	10.9	44.76	0	5.1471	321130000	4	-0.528686	0.930323	0.993914	0.977718	0.885675	0.735802	0.760839	0.772073	0.818729	1.02472
	0.572338	0.0952733	Q6DKI1	Q6DKI1	60S ribosomal protein L7-like 1	RPL7L1	1245	Color2 [DarkGray]	1	4	1	1	1	7.1	7.1	7.1	29.669	0	2.0537	29863000	1	-2.71849	-2.59414	-2.4111	-2.36209	-2.70886	-2.49986	-2.60374	-2.58859	-2.5113	-2.55326
	0.505647	0.0952613	Q6P474;Q6P996	Q6P474;Q6P996	Putative pyridoxal-dependent decarboxylase domain-containing protein 2;Pyridoxal-dependent decarboxylase domain-containing protein 1	PDXDC2P;PDXDC1	1270	Color2 [DarkGray]	1	4	1	1	1	3.2	3.2	3.2	51.809	0	2.1593	38941000	1	-2.53858	-2.87755	-2.7748	-2.75109	-2.93857	-3.04195	-3.05391	-2.89843	-3.02134	-2.76945
	0.47349	0.0952444	Q15738	Q15738	Sterol-4-alpha-carboxylate 3-dehydrogenase, decarboxylating	NSDHL	1129	Color2 [DarkGray]	1	4	1	1	1	4.6	4.6	4.6	41.9	0	1.4331	73560000	1	NaN	-2.18372	-2.05399	-1.91751	-1.90809	-1.9716	-1.96463	-2.16981	-2.06699	-2.20415
	1.29503	0.0950524	Q9NRX1	Q9NRX1	RNA-binding protein PNO1	PNO1	1900	Color2 [DarkGray]	1	4	2	2	2	9.9	9.9	9.9	27.924	0	2.4704	674090000	3	0.252255	1.6039	1.51199	1.54381	1.5112	1.41793	1.34565	1.42585	1.4986	1.45008
	1.45729	0.0948407	Q92841	Q92841	Probable ATP-dependent RNA helicase DDX17	DDX17	1567	Color2 [DarkGray]	1	4	8	8	4	10	10	4.3	80.272	0	25.503	10670000000	12	1.7482	3.72662	3.81513	3.76663	3.83455	3.74237	3.80051	3.70494	3.65023	3.66868
	0.568268	0.0941827	Q00005;P63151;Q66LE6	Q00005;P63151;Q66LE6	Serine/threonine-protein phosphatase 2A 55 kDa regulatory subunit B beta isoform;Serine/threonine-protein phosphatase 2A 55 kDa regulatory subunit B alpha isoform;Serine/threonine-protein phosphatase 2A 55 kDa regulatory subunit B delta isoform	PPP2R2B;PPP2R2A;PPP2R2D	871	Color2 [DarkGray]	1	4	1	1	1	3.2	3.2	3.2	51.71	0	1.9006	120110000	1	-0.976598	-1.17424	-1.11124	-1.21195	-1.19426	-1.45905	-1.35162	-1.19434	-1.19054	-1.39509
	1.48165	0.0939639	Q9Y265	Q9Y265	RuvB-like 1	RUVBL1	2072	Color2 [DarkGray]	1	4	3	3	3	9.4	9.4	9.4	50.227	0	23.21	246510000	3	NaN	0.739967	0.735676	0.694294	0.806847	0.620275	0.796541	0.578725	0.648922	0.660398
	0.778456	0.0936607	P46782	P46782	40S ribosomal protein S5;40S ribosomal protein S5, N-terminally processed	RPS5	689	Color2 [DarkGray]	1	4	4	4	3	16.2	16.2	15.7	22.876	0	7.8891	1736200000	3	0.00224209	1.86732	1.85977	1.90373	1.66713	1.40964	1.36641	1.84424	1.82953	1.67606
	0.904738	0.0924578	Q06830;Q13162	Q06830;Q13162	Peroxiredoxin-1;Peroxiredoxin-4	PRDX1;PRDX4	948	Color2 [DarkGray]	1	4	4	4	4	15.6	15.6	15.6	22.11	0	3.4591	3532400000	6	2.36616	3.85353	3.81878	3.71584	3.66564	3.58619	3.54544	3.6588	3.73973	3.71225
	0.934655	0.091651	Q14203	Q14203	Dynactin subunit 1	DCTN1	1055	Color2 [DarkGray]	1	4	3	3	3	2.7	2.7	2.7	141.69	0	2.5655	314890000	3	NaN	0.823551	0.817892	0.792381	0.808363	0.553669	0.598661	0.751029	0.631187	0.776655
	0.776055	0.0915956	P49327	P49327	Fatty acid synthase;[Acyl-carrier-protein] S-acetyltransferase;[Acyl-carrier-protein] S-malonyltransferase;3-oxoacyl-[acyl-carrier-protein] synthase;3-oxoacyl-[acyl-carrier-protein] reductase;3-hydroxyacyl-[acyl-carrier-protein] dehydratase;Enoyl-[acyl-carrier-protein] reductase;Oleoyl-[acyl-carrier-protein] hydrolase	FASN	708	Color2 [DarkGray]	1	4	6	6	6	2.9	2.9	2.9	273.42	0	15.545	1534600000	8	1.21198	3.01322	2.93984	2.94172	2.80806	2.68829	2.61866	2.86904	2.79115	2.95981
	0.471891	0.0910991	P60866	P60866	40S ribosomal protein S20	RPS20	824	Color2 [DarkGray]	1	4	2	2	2	19.3	19.3	19.3	13.373	0	10.071	2092600000	2	3.05285	3.37978	3.31515	3.31455	3.08832	3.06277	3.15454	3.31911	3.33309	3.08398
	0.574511	0.0910781	Q2NL82	Q2NL82	Pre-rRNA-processing protein TSR1 homolog	TSR1	1156	Color2 [DarkGray]	1	4	1	1	1	1.5	1.5	1.5	91.809	0.0091417	0.42269	127800000	1	NaN	0.132967	-0.0527115	-0.046072	-0.119268	-0.0455322	-0.274025	-0.0580244	-0.149603	-0.0314236
	1.35021	0.0908461	Q9Y230	Q9Y230	RuvB-like 2	RUVBL2	2069	Color2 [DarkGray]	1	4	3	3	3	8.4	8.4	8.4	51.156	0	14.137	171720000	3	NaN	-0.610329	-0.526115	-0.565491	-0.420033	-0.803764	-0.721613	-0.693748	-0.655945	-0.624781
	1.5299	0.0906738	P28340	P28340	DNA polymerase delta catalytic subunit	POLD1	560	Color2 [DarkGray]	1	4	2	2	2	2.4	2.4	2.4	123.63	0	4.1582	310690000	2	-0.241691	0.879435	0.959997	0.879951	0.73988	0.530584	0.578455	0.814208	0.826225	0.806929
	1.17721	0.0901588	Q9Y3C8	Q9Y3C8	Ubiquitin-fold modifier-conjugating enzyme 1	UFC1	2100	Color2 [DarkGray]	1	4	1	1	1	5.4	5.4	5.4	19.458	0.0012308	0.85888	79979000	1	NaN	0.395418	0.390034	0.345549	0.30958	0.186096	0.226023	0.222171	0.317175	0.321178
	0.415709	0.0901486	Q8TCG1	Q8TCG1	Protein CIP2A	KIAA1524	1489	Color2 [DarkGray]	1	4	1	1	1	0.9	0.9	0.9	102.18	0.010015	0.38298	132600000	1	NaN	-0.00463867	0.0262146	-0.0096817	-0.108511	-0.318102	-0.33909	-0.211936	-0.138689	0.0920734
	1.75276	0.0901384	Q13148	Q13148	TAR DNA-binding protein 43	TARDBP	1000	Color2 [DarkGray]	1	4	1	1	1	2.9	2.9	2.9	44.739	0.0006993	1.2227	235650000	1	-0.061656	0.981586	0.955971	1.02487	0.835688	0.91946	0.862762	0.920222	0.887917	0.883873
	0.704417	0.0899108	P62195	P62195	26S protease regulatory subunit 8	PSMC5	844	Color2 [DarkGray]	1	4	3	2	2	8.1	5.2	5.2	45.626	0	5.9478	466740000	2	-0.203991	1.38687	1.46333	1.41618	1.28871	1.14089	1.06704	1.32355	1.24364	1.42945
	0.190449	0.0898527	Q8WWC4	Q8WWC4	Uncharacterized protein C2orf47, mitochondrial	C2orf47	1521	Color2 [DarkGray]	1	4	1	1	1	3.4	3.4	3.4	32.544	0	3.7207	35003000	1	NaN	-3.2273	-3.01054	-3.25162	-3.14762	-3.89227	-3.55678	-3.17346	-3.56759	-3.01796
	0.811355	0.0893323	Q8N2G8	Q8N2G8	GH3 domain-containing protein	GHDC	1419	Color2 [DarkGray]	1	4	1	1	1	2.8	2.8	2.8	57.522	0.00070175	1.2342	15846000	1	NaN	-4.24608	-4.35898	-4.34812	-4.5195	-4.34124	-4.49658	-4.33991	-4.4177	-4.46356
	0.635086	0.0888116	Q9Y463;Q13627	Q9Y463;Q13627	Dual specificity tyrosine-phosphorylation-regulated kinase 1B;Dual specificity tyrosine-phosphorylation-regulated kinase 1A	DYRK1B;DYRK1A	1037	Color2 [DarkGray]	1	4	1	1	1	1.4	1.4	1.4	69.197	0.001269	0.91938	68576000	1	NaN	-1.5122	-1.40768	-1.38625	-1.51098	-1.63331	-1.60903	-1.47773	-1.62333	-1.4715
	0.240102	0.0887216	Q76L83	Q76L83	Putative Polycomb group protein ASXL2	ASXL2	1304	Color2 [DarkGray]	1	4	1	1	1	0.7	0.7	0.7	153.82	0.0095766	0.40317	71340000	1	NaN	-2.44411	-2.12565	-2.59243	-2.50579	-2.42347	-2.35816	-2.51598	-2.38164	-2.53074
	0.33289	0.0883112	Q14289	Q14289	Protein-tyrosine kinase 2-beta	PTK2B	1059	Color2 [DarkGray]	1	4	1	1	1	1	1	1	115.87	0.0018127	0.80598	39940000	1	-1.53522	-0.635805	-0.691097	-0.670429	-0.691082	-1.01942	-1.04405	-0.784543	-0.924335	-0.553387
	0.32803	0.0875559	Q96S66	Q96S66	Chloride channel CLIC-like protein 1	CLCC1	1683	Color2 [DarkGray]	1	4	1	1	1	2.2	2.2	2.2	62.022	0.0012812	0.94936	0	1	-1.51499	-2.52795	-2.48153	-2.43811	-2.47163	-2.66713	-2.50158	-2.41592	-2.51941	-2.77493
	1.55194	0.0873582	O60678	O60678	Protein arginine N-methyltransferase 3	PRMT3	188	Color2 [DarkGray]	1	4	1	1	1	2.6	2.6	2.6	59.902	0.00073584	1.4062	45284000	1	-1.44941	-0.00842857	-0.0621433	-0.0128918	-0.20891	-0.264166	-0.261511	-0.113439	-0.149603	-0.0824966
	0.513564	0.086875	O95248	O95248	Myotubularin-related protein 5	SBF1	278	Color2 [DarkGray]	1	4	1	1	1	1.1	1.1	1.1	208.44	0.0013342	1.0744	77208000	1	NaN	-1.46579	-1.42216	-1.23967	-1.35631	-1.45529	-1.58261	-1.42605	-1.51435	-1.44785
	0.719906	0.0865412	Q9UJX2	Q9UJX2	Cell division cycle protein 23 homolog	CDC23	2020	Color2 [DarkGray]	1	4	1	1	1	1.5	1.5	1.5	68.833	0.0039414	0.64781	96194000	1	NaN	-0.202785	-0.145235	-0.317101	-0.177841	-0.208384	-0.245497	-0.326632	-0.264971	-0.333141
	0.538969	0.0863873	Q08AM6	Q08AM6	Protein VAC14 homolog	VAC14	961	Color2 [DarkGray]	1	4	2	2	2	4.3	4.3	4.3	87.972	0	4.2173	34307000	2	NaN	-2.91653	-3.00617	-3.0196	-3.25797	-3.06044	-2.90075	-3.11302	-3.1457	-2.94275
	0.72462	0.0862932	Q9H936;Q9H1K4	Q9H936;Q9H1K4	Mitochondrial glutamate carrier 1;Mitochondrial glutamate carrier 2	SLC25A22;SLC25A18	1854	Color2 [DarkGray]	1	4	2	2	2	9.3	9.3	9.3	34.47	0	3.0351	460360000	2	0.112464	0.800751	0.82505	0.775158	0.642302	0.547281	0.493654	0.663754	0.659201	0.819124
	0.968473	0.0862506	Q06210	Q06210	Glutamine--fructose-6-phosphate aminotransferase [isomerizing] 1	GFPT1	945	Color2 [DarkGray]	1	4	3	3	3	4.4	4.4	4.4	78.806	0	13.071	618740000	4	0.911201	1.81203	1.75448	1.78818	1.59824	1.47958	1.454	1.72452	1.6234	1.74802
	1.29588	0.0859111	Q9NRH3;P23258	Q9NRH3;P23258	Tubulin gamma-2 chain;Tubulin gamma-1 chain	TUBG2;TUBG1	519	Color2 [DarkGray]	1	4	1	1	1	2.4	2.4	2.4	51.091	0.0012747	0.94143	93556000	1	NaN	-0.974747	-1.06816	-1.06584	-1.22405	-1.37564	-1.48007	-1.11755	-1.13096	-1.11798
	0.285592	0.0856428	Q9NWT1	Q9NWT1	p21-activated protein kinase-interacting protein 1	PAK1IP1	1930	Color2 [DarkGray]	1	4	1	1	1	4.3	4.3	4.3	43.963	0	1.6286	79835000	1	-0.839717	-1.16684	-1.04814	-0.797132	-1.02002	-1.10722	-1.12033	-1.01287	-1.19021	-1.06596
	0.341743	0.0849454	Q9Y512	Q9Y512	Sorting and assembly machinery component 50 homolog	SAMM50	2125	Color2 [DarkGray]	1	4	2	2	2	9.4	9.4	9.4	51.976	0	9.8535	231980000	3	0.183351	0.337421	0.486156	0.672886	0.507269	0.41423	0.40061	0.346026	0.442692	0.452909
	2.08455	0.0847076	Q92900	Q92900	Regulator of nonsense transcripts 1	UPF1	1572	Color2 [DarkGray]	1	4	3	3	3	2.7	2.7	2.7	124.34	0	3.2877	668700000	4	NaN	1.73693	1.73222	1.75304	1.5514	1.54945	1.55221	1.6635	1.62495	1.67962
	1.31942	0.0832516	P60842;Q14240	P60842;Q14240	Eukaryotic initiation factor 4A-I;Eukaryotic initiation factor 4A-II;Eukaryotic initiation factor 4A-II, N-terminally processed	EIF4A1;EIF4A2	822	Color2 [DarkGray]	1	4	6	6	4	17.7	17.7	13.8	46.153	0	7.5726	8708000000	6	3.55946	4.3959	4.38945	4.38463	4.20891	4.11949	4.15142	4.32319	4.24969	4.34733
	0.85397	0.082792	P55884	P55884	Eukaryotic translation initiation factor 3 subunit B	EIF3B	803	Color2 [DarkGray]	1	4	1	1	1	1.2	1.2	1.2	92.48	0.00067935	1.1322	418150000	1	NaN	0.835094	0.769133	0.857687	0.699825	0.593763	0.4888	0.789792	0.667738	0.756008
	1.02872	0.0822318	Q13395	Q13395	Probable methyltransferase TARBP1	TARBP1	1020	Color2 [DarkGray]	1	4	4	4	4	2.8	2.8	2.8	181.67	0	3.5533	404530000	4	NaN	0.369171	0.46781	0.446453	0.283806	0.258093	0.186752	0.327512	0.318718	0.390509
	0.351378	0.0821549	Q9UBU9	Q9UBU9	Nuclear RNA export factor 1	NXF1	1989	Color2 [DarkGray]	1	4	1	1	1	1.3	1.3	1.3	70.182	0.0044543	0.61644	151970000	1	NaN	-0.251423	-0.185951	-0.184437	-0.0755386	-0.153973	-0.197639	-0.363925	-0.101591	-0.40276
	0.49232	0.0821409	Q9BXW7	Q9BXW7	Cat eye syndrome critical region protein 5	CECR5	1773	Color2 [DarkGray]	1	4	1	1	1	2.8	2.8	2.8	46.321	0	1.5572	39513000	1	NaN	-3.31408	-3.28213	-3.19322	-3.52822	-3.857	-3.70657	-3.2677	-3.47028	-3.29787
	0.580066	0.0807651	Q13107	Q13107	Ubiquitin carboxyl-terminal hydrolase 4	USP4	995	Color2 [DarkGray]	1	4	1	1	1	1.2	1.2	1.2	108.56	0.0023966	0.78617	18924000	1	-1.66124	-1.60547	-1.45256	-1.41707	-1.50864	-1.59285	-1.70915	-1.54207	-1.55872	-1.6166
	0.290413	0.0801795	Q9NUT2	Q9NUT2	ATP-binding cassette sub-family B member 8, mitochondrial	ABCB8	1914	Color2 [DarkGray]	1	4	1	1	1	1.8	1.8	1.8	79.988	0	13.897	20176000	1	NaN	-4.16348	-3.96101	-3.82342	-4.16306	-4.21249	-4.036	-4.0969	-4.13099	-3.96055
	0.139998	0.0784483	Q96SB4	Q96SB4	SRSF protein kinase 1	SRPK1	1685	Color2 [DarkGray]	1	4	2	1	1	3.5	2	2	74.324	0.0033898	0.66023	31857000	1	NaN	-5.10242	-4.53423	-4.56903	-4.69514	-4.71787	-4.66703	-4.82998	-4.97104	-4.64002
	0.149538	0.0784086	Q8N1B4	Q8N1B4	Vacuolar protein sorting-associated protein 52 homolog	VPS52	1411	Color2 [DarkGray]	1	4	1	1	1	3.7	3.7	3.7	82.22	0.0013063	1.0002	24313000	1	NaN	-5.94773	-6.10184	-6.27454	-5.8618	-6.1646	-6.35929	-6.49887	-6.15099	-5.90949
	0.132641	0.0781129	Q6NUK1	Q6NUK1	Calcium-binding mitochondrial carrier protein SCaMC-1	SLC25A24	1259	Color2 [DarkGray]	1	4	1	1	1	2.7	2.7	2.7	53.354	0.0048439	0.54292	0	1	-2.33513	-3.20224	-2.58857	-2.65298	-2.95363	-2.71683	-2.81895	-2.82637	-3.08061	-2.77116
	1.54171	0.0776822	Q7Z6Z7	Q7Z6Z7	E3 ubiquitin-protein ligase HUWE1	HUWE1	1332	Color2 [DarkGray]	1	4	6	6	6	1.3	1.3	1.3	481.89	0	7.1364	466290000	6	NaN	1.67959	1.66975	1.63922	1.59811	1.43217	1.40162	1.60716	1.54566	1.60269
	1.0649	0.0760552	Q7Z460	Q7Z460	CLIP-associating protein 1	CLASP1	1327	Color2 [DarkGray]	1	4	5	5	5	5.1	5.1	5.1	169.45	0	30.784	211810000	6	-1.56794	0.986773	1.06688	1.05366	0.987448	0.777933	0.776733	0.94967	1.00295	0.926531
	0.331049	0.0757825	Q16822	Q16822	Phosphoenolpyruvate carboxykinase [GTP], mitochondrial	PCK2	1145	Color2 [DarkGray]	1	4	1	1	1	1.7	1.7	1.7	70.698	0	2.134	14576000	1	NaN	-3.97002	-3.79006	-4.0075	-4.0615	-4.03808	-4.00709	-3.9401	-3.92436	-4.13046
	0.791641	0.0755212	Q9Y2R9	Q9Y2R9	28S ribosomal protein S7, mitochondrial	MRPS7	2086	Color2 [DarkGray]	1	4	1	1	1	4.5	4.5	4.5	28.134	0.00067522	1.1173	75908000	1	-1.3513	-0.770639	-0.820156	-0.855776	-1.04639	-1.16164	-1.20604	-0.961064	-0.873783	-0.838287
	0.935566	0.0754881	P16455	P16455	Methylated-DNA--protein-cysteine methyltransferase	MGMT	459	Color2 [DarkGray]	1	4	1	1	1	6.3	6.3	6.3	21.646	0	8.1187	38721000	4	NaN	-2.7222	-2.64989	-2.6524	-2.77971	-2.97081	-2.80503	-2.74574	-2.80329	-2.70191
	0.346166	0.0751702	Q96F07	Q96F07	Cytoplasmic FMR1-interacting protein 2	CYFIP2	1615	Color2 [DarkGray]	1	4	4	2	2	3.6	2	2	148.4	0	5.7194	242790000	2	NaN	0.519745	0.754097	0.698803	0.610538	0.534203	0.430979	0.689273	0.501884	0.555977
	0.829723	0.0750901	O60341	O60341	Lysine-specific histone demethylase 1A	KDM1A	181	Color2 [DarkGray]	1	4	2	2	2	2.2	2.2	2.2	92.902	0	4.7684	473330000	2	0.896128	0.891043	0.938265	0.925846	0.920311	0.78092	0.627449	0.794404	0.813988	0.921492
	1.35066	0.0748796	O75419	O75419	Cell division control protein 45 homolog	CDC45	227	Color2 [DarkGray]	1	4	1	1	1	1.6	1.6	1.6	65.568	0.0023683	0.76183	122910000	1	0.75266	1.4626	1.5062	1.53246	1.39464	1.32124	1.34388	1.42955	1.39601	1.45107
	0.691477	0.0747124	P53396	P53396	ATP-citrate synthase	ACLY	775	Color2 [DarkGray]	1	4	16	16	16	15.3	15.3	15.3	120.84	0	118.05	5468000000	19	3.35246	4.98287	4.89972	4.84519	4.79678	4.68104	4.646	4.86062	4.77741	4.86561
	0.421777	0.074111	P17812;Q9NRF8	P17812	CTP synthase 1	CTPS1	469	Color2 [DarkGray]	1	4	7	7	7	13.7	13.7	13.7	66.69	0	128.44	1101100000	7	0.244898	2.38821	2.57332	2.60344	2.43825	2.32325	2.30855	2.40828	2.4213	2.51306
	1.30395	0.0740919	P17987	P17987	T-complex protein 1 subunit alpha	TCP1	473	Color2 [DarkGray]	1	4	6	6	6	12.6	12.6	12.6	60.343	0	9.5319	4240300000	10	3.32911	4.57791	4.59164	4.57827	4.5064	4.41357	4.51471	4.50994	4.46238	4.55323
	0.46256	0.0735985	O95747	O95747	Serine/threonine-protein kinase OSR1	OXSR1	301	Color2 [DarkGray]	1	4	6	6	5	14.4	14.4	12.9	58.022	0	15.015	1402100000	7	0.502269	2.8966	3.02109	3.03417	2.84923	2.66922	2.70687	2.8235	2.90127	3.00629
	0.335093	0.0730187	Q8N1F8	Q8N1F8	Serine/threonine-protein kinase 11-interacting protein	STK11IP	1413	Color2 [DarkGray]	1	4	1	1	1	1.1	1.1	1.1	120.26	0.0043621	0.57038	36156000	1	NaN	-3.74646	-3.78301	-3.50429	-3.86215	-3.74866	-3.73546	-3.72451	-3.79214	-3.73617
	1.03099	0.0718056	O95466	O95466	Formin-like protein 1	FMNL1	288	Color2 [DarkGray]	1	4	2	2	2	1.5	1.5	1.5	121.85	0	1.855	300380000	2	NaN	1.08124	1.11762	1.02231	1.14384	0.776114	0.878418	1.00069	1.03244	0.972622
	0.420437	0.0710897	Q10471	Q10471	Polypeptide N-acetylgalactosaminyltransferase 2;Polypeptide N-acetylgalactosaminyltransferase 2 soluble form	GALNT2	967	Color2 [DarkGray]	1	4	1	1	1	1.4	1.4	1.4	64.732	0.000693	1.1928	104960000	2	-1.16073	-0.632725	-0.44446	-0.439953	-0.548178	-0.82374	-0.793524	-0.570302	-0.52133	-0.638775
	0.396537	0.0706008	P62701	P62701	40S ribosomal protein S4, X isoform	RPS4X	855	Color2 [DarkGray]	1	4	5	5	1	20.9	20.9	6.5	29.597	0	6.026	5199200000	9	3.64501	4.72189	4.72941	4.6405	4.50406	4.30905	4.27238	4.7323	4.65253	4.49517
	0.512376	0.0705004	Q15008	Q15008	26S proteasome non-ATPase regulatory subunit 6	PSMD6	1092	Color2 [DarkGray]	1	4	4	4	4	11.1	11.1	11.1	45.531	0	11.649	1796000000	6	1.36564	2.83867	2.71108	2.79529	2.695	2.74844	2.63282	2.79349	2.71031	2.62974
	0.289333	0.0704721	Q15020	Q15020	Squamous cell carcinoma antigen recognized by T-cells 3	SART3	1093	Color2 [DarkGray]	1	4	1	1	1	0.8	0.8	0.8	109.93	0.004878	0.55565	21798000	1	NaN	-2.80209	-2.72796	-2.67621	-2.86989	-2.86853	-2.78803	-2.86134	-2.92905	-2.62729
	0.528805	0.0703217	O95573	O95573	Long-chain-fatty-acid--CoA ligase 3	ACSL3	291	Color2 [DarkGray]	1	4	7	7	6	12.9	12.9	10.4	80.419	0	11.484	2192800000	11	0.179679	3.58073	3.57417	3.6812	3.63404	3.64425	3.67975	3.59334	3.58434	3.44746
	0.145683	0.069588	Q9P2N2	Q9P2N2	Rho GTPase-activating protein 28	ARHGAP28	1973	Color2 [DarkGray]	1	4	1	1	1	1.4	1.4	1.4	82.059	0.0082645	0.44915	0	1	NaN	-5.36032	-5.76853	-5.23457	-5.74852	-5.6224	-5.54372	-5.3892	-5.64585	-5.53714
	0.930336	0.0687901	Q9UNM6	Q9UNM6	26S proteasome non-ATPase regulatory subunit 13	PSMD13	2053	Color2 [DarkGray]	1	4	3	3	3	9.6	9.6	9.6	42.945	0.00072411	1.3603	497770000	3	-0.363363	1.65931	1.65268	1.69952	1.56696	1.57019	1.58109	1.6176	1.54132	1.64622
	1.16588	0.0686636	Q14738	Q14738	Serine/threonine-protein phosphatase 2A 56 kDa regulatory subunit delta isoform	PPP2R5D	1079	Color2 [DarkGray]	1	4	2	2	2	4.8	4.8	4.8	69.991	0	2.1554	169520000	2	0.369875	-0.291273	-0.34206	-0.283415	-0.512766	-0.53706	-0.566572	-0.337552	-0.375935	-0.409252
	1.24827	0.0681473	Q9H2U1	Q9H2U1	ATP-dependent RNA helicase DHX36	DHX36	1820	Color2 [DarkGray]	1	4	1	1	1	1.3	1.3	1.3	114.76	0	28.029	75274000	2	NaN	-1.1944	-1.16956	-1.15462	-1.23946	-1.19695	-1.22124	-1.25338	-1.19671	-1.27293
	0.489391	0.068003	Q7L2H7	Q7L2H7	Eukaryotic translation initiation factor 3 subunit M	EIF3M	1311	Color2 [DarkGray]	1	4	1	1	1	2.7	2.7	2.7	42.502	0.0013167	1.0202	99432000	1	0.577551	0.520206	0.693426	0.678576	0.466251	0.428322	0.458549	0.60374	0.519655	0.564804
	1.58983	0.0679948	P47897	P47897	Glutamine--tRNA ligase	QARS	693	Color2 [DarkGray]	1	4	5	5	5	7.4	7.4	7.4	87.798	0	10.018	1027100000	5	-0.387148	1.45279	1.47302	1.42402	1.344	1.31193	1.35489	1.39475	1.3549	1.3962
	0.344187	0.0679153	P51649	P51649	Succinate-semialdehyde dehydrogenase, mitochondrial	ALDH5A1	755	Color2 [DarkGray]	1	4	3	3	3	6.5	6.5	6.5	57.214	0	8.3686	131260000	3	0.915982	0.981285	0.833853	0.942249	0.893387	0.9163	0.897745	0.829999	0.979574	0.744068
	1.09671	0.0675255	P52306	P52306	Rap1 GTPase-GDP dissociation stimulator 1	RAP1GDS1	763	Color2 [DarkGray]	1	4	1	1	1	2.1	2.1	2.1	66.316	0.0034227	0.6832	325210000	1	-1.11429	-0.136551	-0.0999069	-0.169451	-0.323326	-0.444458	-0.30695	-0.19093	-0.243389	-0.174166
	0.879603	0.0672026	Q8N3C0	Q8N3C0	Activating signal cointegrator 1 complex subunit 3	ASCC3	1422	Color2 [DarkGray]	1	4	3	3	3	1.7	1.7	1.7	251.46	0	2.9068	111090000	5	NaN	0.678865	0.792402	0.750032	0.537741	0.561104	0.555061	0.698117	0.654324	0.667252
	0.76531	0.0670366	Q13188	Q13188	Serine/threonine-protein kinase 3;Serine/threonine-protein kinase 3 36kDa subunit;Serine/threonine-protein kinase 3 20kDa subunit	STK3	1005	Color2 [DarkGray]	1	4	1	1	1	2.4	2.4	2.4	56.3	0.0023767	0.77243	20961000	1	-1.68042	-1.4238	-1.38491	-1.37613	-1.49457	-1.40978	-1.57392	-1.53683	-1.43008	-1.41905
	1.00241	0.066844	Q7L0Y3	Q7L0Y3	Mitochondrial ribonuclease P protein 1	TRMT10C	1308	Color2 [DarkGray]	1	4	3	3	3	7.4	7.4	7.4	47.346	0	2.9831	304600000	3	-0.0742855	1.53626	1.56726	1.51281	1.41792	1.14606	1.21679	1.41996	1.51073	1.48512
	1.39286	0.0666469	P35580	P35580	Myosin-10	MYH10	614	Color2 [DarkGray]	1	4	6	4	3	3.1	2	1.6	229	0	2.0108	346790000	4	-0.228345	1.36455	1.37139	1.41521	1.3111	1.05763	0.992903	1.3172	1.28984	1.34418
	0.883029	0.0658751	Q96C36	Q96C36	Pyrroline-5-carboxylate reductase 2	PYCR2	1597	Color2 [DarkGray]	1	4	2	2	2	5.6	5.6	5.6	33.637	0	2.1174	365020000	2	-0.201137	1.02506	1.1076	1.10674	1.05348	0.832825	0.866861	0.974967	1.01798	1.04882
	0.766605	0.0655044	P62333	P62333	26S protease regulatory subunit 10B	PSMC6	852	Color2 [DarkGray]	1	4	2	2	2	5.4	5.4	5.4	44.172	0	15.61	333990000	2	NaN	-0.0734329	-0.0659904	-0.106419	-0.271435	-0.34202	-0.314819	-0.213267	-0.0840607	-0.145027
	0.370607	0.0652863	O76021	O76021	Ribosomal L1 domain-containing protein 1	RSL1D1	254	Color2 [DarkGray]	1	4	3	3	3	6.5	6.5	6.5	54.972	0	29.48	349680000	5	0.518336	1.36263	1.52423	1.57134	1.52507	1.47265	1.46403	1.39368	1.37285	1.4958
	0.389707	0.0648184	O95831	O95831	Apoptosis-inducing factor 1, mitochondrial	AIFM1	308	Color2 [DarkGray]	1	4	2	2	2	5.5	5.5	5.5	66.9	0	6.4321	211540000	2	NaN	-0.905188	-0.774897	-0.681055	-0.652868	-0.816833	-0.864155	-0.873101	-0.799456	-0.883038
	0.588353	0.0645857	Q9H1A4	Q9H1A4	Anaphase-promoting complex subunit 1	ANAPC1	1812	Color2 [DarkGray]	1	4	2	2	2	1.6	1.6	1.6	216.5	0	4.1756	157550000	2	-0.485421	-0.606194	-0.670593	-0.579351	-0.699757	-0.589224	-0.752714	-0.64766	-0.764805	-0.63743
	0.282555	0.0645679	Q9H4A4	Q9H4A4	Aminopeptidase B	RNPEP	1831	Color2 [DarkGray]	1	4	1	1	1	1.7	1.7	1.7	72.595	0.0012887	0.96549	43721000	1	-2.12365	-1.51905	-1.67929	-1.7643	-1.81051	-1.82559	-1.88497	-1.79603	-1.75392	-1.60639
	0.182172	0.0645405	P27348	P27348	14-3-3 protein theta	YWHAQ	550	Color2 [DarkGray]	1	4	2	2	2	9.4	9.4	9.4	27.764	0	5.7268	402690000	3	0.0663099	0.421638	0.868286	0.672417	0.516407	0.551544	0.648277	0.654622	0.520672	0.593426
	0.376969	0.0641762	P62140;P36873;P62136	P62140;P36873;P62136	Serine/threonine-protein phosphatase PP1-beta catalytic subunit;Serine/threonine-protein phosphatase PP1-gamma catalytic subunit;Serine/threonine-protein phosphatase PP1-alpha catalytic subunit	PPP1CB;PPP1CC;PPP1CA	842	Color2 [DarkGray]	1	4	3	3	3	9.2	9.2	9.2	37.186	0	30.473	657230000	4	0.0851383	1.60905	1.77304	1.84418	1.59864	1.67533	1.69178	1.64846	1.70355	1.68173
	1.14037	0.0637344	P60709;P63267;P68133;P68032;P62736;Q6S8J3;P0CG38;A5A3E0;P0CG39;Q562R1	P60709;P63267;P68133;P68032;P62736	Actin, cytoplasmic 1;Actin, cytoplasmic 1, N-terminally processed;Actin, gamma-enteric smooth muscle;Actin, alpha skeletal muscle;Actin, alpha cardiac muscle 1;Actin, aortic smooth muscle	ACTB;ACTG2;ACTA1;ACTC1;ACTA2	820	Color2 [DarkGray]	1	4	9	9	1	32.8	32.8	4.5	41.736	0	145.07	82894000000	27	3.57916	6.14273	6.163	6.11384	5.86773	5.77633	5.81791	6.04904	6.11986	6.05947
	0.510933	0.0626434	Q9Y383	Q9Y383	Putative RNA-binding protein Luc7-like 2	LUC7L2	2095	Color2 [DarkGray]	1	4	1	1	1	2.3	2.3	2.3	46.513	0	2.5049	278690000	1	NaN	0.111139	0.132404	0.22468	0.0781975	0.0609074	0.0540504	0.175168	0.050539	0.0545864
	0.722322	0.062616	O43719	O43719	HIV Tat-specific factor 1	HTATSF1	159	Color2 [DarkGray]	1	4	2	2	2	2.1	2.1	2.1	85.852	0.0035129	0.74609	492360000	2	-0.145727	1.58108	1.53966	1.49808	1.33572	1.30409	1.31775	1.50358	1.51335	1.41403
	0.261705	0.062555	O75145;O75335;Q13136;O75334	O75145;O75335;Q13136;O75334	Liprin-alpha-3;Liprin-alpha-4;Liprin-alpha-1;Liprin-alpha-2	PPFIA3;PPFIA4;PPFIA1;PPFIA2	212	Color2 [DarkGray]	1	4	2	2	2	1.8	1.8	1.8	133.49	0	1.4296	1940700000	3	NaN	-0.237625	0.0394821	-0.00662041	-0.164042	-0.179304	-0.137354	-0.0489626	-0.184881	-0.158585
	0.533372	0.0621195	P31040	P31040	Succinate dehydrogenase [ubiquinone] flavoprotein subunit, mitochondrial	SDHA	580	Color2 [DarkGray]	1	4	5	5	5	9.8	9.8	9.8	72.691	0	6.3751	338530000	5	1.57676	2.66207	2.67653	2.75283	2.65472	2.52461	2.52526	2.56813	2.71506	2.62188
	1.48987	0.0611544	Q13045	Q13045	Protein flightless-1 homolog	FLII	993	Color2 [DarkGray]	1	4	2	2	2	2.5	2.5	2.5	144.75	0	2.0318	297250000	2	0.399481	0.790344	0.796595	0.767832	0.801706	0.757038	0.605965	0.751439	0.693172	0.726696
	0.352018	0.0604429	Q9Y4K1	Q9Y4K1	Absent in melanoma 1 protein	AIM1	2118	Color2 [DarkGray]	1	4	3	3	3	2.3	2.3	2.3	188.67	0	12.553	185110000	3	-0.28137	-0.435495	-0.357891	-0.400713	-0.542402	-0.539362	-0.537422	-0.381703	-0.593504	-0.400221
	0.249462	0.0602573	Q27J81	Q27J81	Inverted formin-2	INF2	1152	Color2 [DarkGray]	1	4	1	1	1	0.6	0.6	0.6	135.62	0.0012293	0.85818	72906000	2	NaN	0.304152	0.353987	0.226242	0.235312	0.158895	0.23012	0.0816355	0.234913	0.38706
	0.13168	0.059907	Q6K0P9	Q6K0P9	Pyrin and HIN domain-containing protein 1	PYHIN1	1255	Color2 [DarkGray]	1	4	1	1	1	3.9	3.9	3.9	55.065	0.0034582	0.7108	802590000	2	NaN	0.375408	0.845678	0.897511	0.711542	0.881348	0.950281	0.657977	0.606194	0.674706
	0.903059	0.0588096	O00139	O00139	Kinesin-like protein KIF2A	KIF2A	61	Color2 [DarkGray]	1	4	3	3	3	5.1	5.1	5.1	79.954	0	1.9989	683040000	4	-1.00299	2.27983	2.29034	2.25127	2.31127	2.22356	2.14112	2.25424	2.23012	2.16066
	0.347395	0.0573238	Q99797	Q99797	Mitochondrial intermediate peptidase	MIPEP	1717	Color2 [DarkGray]	1	4	1	1	1	1.3	1.3	1.3	80.64	0.00070472	1.251	0	1	NaN	-1.43727	-1.51063	-1.44129	-1.50015	-1.72228	-1.60397	-1.62232	-1.40192	-1.53691
	0.324223	0.0573152	O43847	O43847	Nardilysin	NRD1	167	Color2 [DarkGray]	1	4	1	1	1	1	1	1	131.7	0	1.4421	24472000	1	NaN	-1.65418	-1.776	-1.82461	-1.90389	-1.90728	-2.10847	-1.70586	-1.87223	-1.84865
	0.940993	0.0573098	P15170;Q8IYD1	P15170;Q8IYD1	Eukaryotic peptide chain release factor GTP-binding subunit ERF3A;Eukaryotic peptide chain release factor GTP-binding subunit ERF3B	GSPT1;GSPT2	446	Color2 [DarkGray]	1	4	5	5	5	9.6	9.6	9.6	55.755	0	24.218	1101300000	5	0.669201	2.45947	2.53176	2.44515	2.39935	2.29164	2.26873	2.40221	2.43055	2.4317
	0.491823	0.0565735	Q13347	Q13347	Eukaryotic translation initiation factor 3 subunit I	EIF3I	1017	Color2 [DarkGray]	1	4	1	1	1	3.7	3.7	3.7	36.501	0.0043908	0.58438	83715000	1	NaN	-1.14187	-1.16842	-1.09487	-1.2227	-1.25884	-1.23147	-1.16687	-1.27946	-1.12855
	0.464348	0.0562843	P08243	P08243	Asparagine synthetase [glutamine-hydrolyzing]	ASNS	373	Color2 [DarkGray]	1	4	2	2	2	5.5	5.5	5.5	64.369	0	4.7012	290880000	2	-1.29674	-0.462687	-0.366053	-0.392202	-0.598368	-0.65395	-0.584045	-0.409209	-0.549866	-0.430719
	0.423821	0.0562677	P35268	P35268	60S ribosomal protein L22	RPL22	611	Color2 [DarkGray]	1	4	1	1	1	8.6	8.6	8.6	14.787	0	1.8825	310730000	1	NaN	0.0114021	-0.0812912	0.0608139	-0.232698	-0.324507	-0.185707	-0.0393076	-0.133518	-0.00505257
	0.374196	0.056002	Q96SN8	Q96SN8	CDK5 regulatory subunit-associated protein 2	CDK5RAP2	1689	Color2 [DarkGray]	1	4	2	2	2	1	1	1	215.04	0	2.6899	362560000	2	NaN	-0.436302	-0.400192	-0.363413	-0.674658	-0.399355	-0.506802	-0.372527	-0.425192	-0.570194
	1.70054	0.055864	Q9UIA9	Q9UIA9	Exportin-7	XPO7	2009	Color2 [DarkGray]	1	4	3	3	3	3.1	3.1	3.1	123.91	0	1.9674	577260000	3	1.18548	2.5445	2.55057	2.56327	2.47447	2.43899	2.47014	2.52456	2.48366	2.48252
	0.184089	0.0558014	Q9HAU5	Q9HAU5	Regulator of nonsense transcripts 2	UPF2	1859	Color2 [DarkGray]	1	4	1	1	1	1	1	1	147.81	0	14.494	22803000	1	NaN	-3.29531	-3.3102	-3.4983	-3.37341	-3.63214	-3.40192	-3.24181	-3.5643	-3.4651
	0.684336	0.0556339	P05388;Q8NHW5	P05388	60S acidic ribosomal protein P0	RPLP0	345	Color2 [DarkGray]	1	4	3	3	3	17.4	17.4	17.4	34.273	0	14.379	1326500000	3	0.8066	2.49711	2.43417	2.37671	2.3826	2.18119	2.17622	2.35526	2.39432	2.39152
	0.553613	0.0551672	P13639	P13639	Elongation factor 2	EEF2	429	Color2 [DarkGray]	1	4	9	9	8	11.8	11.8	10.1	95.337	0	18.296	9398000000	12	3.12045	4.24361	4.35841	4.29653	4.22089	4.18127	4.14986	4.30241	4.21931	4.21133
	0.376711	0.0546201	Q5JPH6	Q5JPH6	Probable glutamate--tRNA ligase, mitochondrial	EARS2	1189	Color2 [DarkGray]	1	4	1	1	1	1.9	1.9	1.9	58.688	0.0044029	0.58973	85873000	1	NaN	-1.88618	-1.9064	-1.8737	-1.79644	-2.13092	-2.21651	-2.0583	-1.85549	-1.91636
	0.543717	0.0542167	Q96S44	Q96S44	TP53-regulating kinase	TP53RK	1681	Color2 [DarkGray]	1	4	1	1	1	8.3	8.3	8.3	28.16	0	2.9444	52528000	1	NaN	-2.70475	-2.69989	-2.70714	-2.90938	-2.8629	-3.24733	-2.776	-2.67457	-2.82386
	0.585884	0.0536706	Q9P253	Q9P253	Vacuolar protein sorting-associated protein 18 homolog	VPS18	1964	Color2 [DarkGray]	1	4	2	2	2	2.7	2.7	2.7	110.18	0	28.35	168490000	3	-1.65388	-0.911148	-0.811249	-0.921598	-0.991722	-1.09803	-1.19209	-0.898685	-0.970867	-0.935455
	0.167889	0.0535841	Q9NYP7	Q9NYP7	Elongation of very long chain fatty acids protein 5	ELOVL5	1943	Color2 [DarkGray]	1	4	1	1	1	4.3	4.3	4.3	35.293	0	10.082	55398000	1	-2.43986	-2.35445	-2.03286	-2.13502	-1.8883	-2.2149	-2.40345	-2.16762	-2.14025	-2.37522
	0.401129	0.0532834	Q9UIV1	Q9UIV1	CCR4-NOT transcription complex subunit 7	CNOT7	2016	Color2 [DarkGray]	1	4	1	1	1	3.5	3.5	3.5	32.745	0.0043764	0.57995	11455000	1	NaN	-2.3854	-2.41642	-2.30729	-2.4439	-2.41928	-2.50243	-2.37989	-2.51478	-2.3743
	0.580772	0.052331	Q2TAL8	Q2TAL8	Glutamine-rich protein 1	QRICH1	1158	Color2 [DarkGray]	1	4	1	1	1	1.3	1.3	1.3	86.435	0.0091093	0.41362	250100000	1	-1.06132	-0.12785	-0.0283432	-0.0158253	-0.150961	-0.373995	-0.359737	-0.0755339	-0.140808	-0.112669
	0.747494	0.0522184	P69849;Q15155;Q5JPE7	P69849;Q15155;Q5JPE7	Nodal modulator 3;Nodal modulator 1;Nodal modulator 2	NOMO3;NOMO1;NOMO2	882	Color2 [DarkGray]	1	4	2	2	2	2.4	2.4	2.4	134.13	0	1.9207	149990000	2	-0.833705	0.275574	0.239399	0.226562	0.252184	0.163763	0.0696793	0.211444	0.234013	0.139423
	0.132597	0.0517378	Q9H061	Q9H061	Transmembrane protein 126A	TMEM126A	1803	Color2 [DarkGray]	1	4	1	1	1	13.8	13.8	13.8	21.527	0.0012422	0.8712	6267300	1	NaN	-6.15363	-6.29966	-6.18955	-6.41945	-6.07325	-6.50995	-6.18373	-6.53303	-6.08129
	0.32327	0.0511707	Q6YN16	Q6YN16	Hydroxysteroid dehydrogenase-like protein 2	HSDL2	1292	Color2 [DarkGray]	1	4	1	1	1	4.3	4.3	4.3	45.394	0.0052966	0.49879	56413000	1	-2.49866	-2.05884	-1.93126	-1.93127	-2.2173	-2.34968	-2.2764	-2.0799	-2.06805	-1.92694
	0.503672	0.0511026	Q8TD19	Q8TD19	Serine/threonine-protein kinase Nek9	NEK9	1492	Color2 [DarkGray]	1	4	3	3	3	3	3	3	107.17	0	2.098	230600000	3	-0.281693	1.05848	0.958744	1.01125	0.884239	0.830894	0.816111	0.913344	0.937384	1.02444
	0.232033	0.050766	Q96F86	Q96F86	Enhancer of mRNA-decapping protein 3	EDC3	1616	Color2 [DarkGray]	1	4	1	1	1	3.3	3.3	3.3	56.077	0.0091463	0.42311	83574000	1	NaN	-2.46573	-2.46282	-2.576	-2.64124	-2.82784	-2.80566	-2.46748	-2.48264	-2.70673
	1.023	0.0507364	Q9Y263	Q9Y263	Phospholipase A-2-activating protein	PLAA	2071	Color2 [DarkGray]	1	4	2	2	2	2.6	2.6	2.6	87.156	0.00068166	1.1477	322950000	4	0.151191	2.32952	2.30168	2.37807	2.24389	2.09374	2.0601	2.28828	2.27312	2.29565
	0.242429	0.0502329	P98194	P98194	Calcium-transporting ATPase type 2C member 1	ATP2C1	902	Color2 [DarkGray]	1	4	1	1	1	1.5	1.5	1.5	100.58	0.0034384	0.69124	89772000	1	NaN	-0.0108929	-0.0489464	0.114288	0.0207481	0.0176506	0.0639782	-0.0723906	0.0955276	-0.119387
	0.592097	0.0498578	Q6NXT6	Q6NXT6	Transmembrane anterior posterior transformation protein 1 homolog	TAPT1	1262	Color2 [DarkGray]	1	4	1	1	1	1.4	1.4	1.4	64.259	0.0087674	0.44773	246040000	1	NaN	-0.167429	-0.270998	-0.166819	-0.299017	-0.23588	-0.0843964	-0.262105	-0.222513	-0.270201
	0.688118	0.0497109	P20839	P20839	Inosine-5-monophosphate dehydrogenase 1	IMPDH1	496	Color2 [DarkGray]	1	4	1	1	1	2.5	2.5	2.5	55.405	0.004374	0.5777	0	1	-2.20627	-1.27762	-1.3695	-1.2754	-1.42423	-1.43986	-1.46259	-1.33941	-1.37714	-1.35509
	0.331686	0.0492258	Q16531	Q16531	DNA damage-binding protein 1	DDB1	1134	Color2 [DarkGray]	1	4	4	4	4	4.8	4.8	4.8	126.97	0	2.188	677900000	4	-0.169541	1.12874	1.29628	1.31754	1.33072	1.24352	1.13737	1.18055	1.19024	1.22408
	0.714918	0.0487407	P63244	P63244	Guanine nucleotide-binding protein subunit beta-2-like 1;Guanine nucleotide-binding protein subunit beta-2-like 1, N-terminally processed	GNB2L1	875	Color2 [DarkGray]	1	4	4	4	4	11.7	11.7	11.7	35.076	0	29.823	6074400000	4	1.67962	4.19798	4.19334	4.15692	3.97915	3.87156	3.90017	4.14853	4.07932	4.17416
	0.323611	0.0484749	O00255	O00255	Menin	MEN1	69	Color2 [DarkGray]	1	4	1	1	1	1.8	1.8	1.8	68.023	0.0057986	0.4881	207940000	1	-0.363325	0.122793	0.210783	0.123734	0.250198	0.149872	0.188251	-0.000172615	0.181734	0.130323
	0.374844	0.0482562	Q9UBF2	Q9UBF2	Coatomer subunit gamma-2	COPG2	1983	Color2 [DarkGray]	1	4	4	3	3	5.9	4.5	4.5	97.621	0	2.0683	1153800000	4	0.520622	1.51396	1.51851	1.45855	1.45545	1.28944	1.34018	1.43125	1.37149	1.5435
	0.3413	0.0482416	Q13813	Q13813	Spectrin alpha chain, non-erythrocytic 1	SPTAN1	1042	Color2 [DarkGray]	1	4	18	18	18	8.2	8.2	8.2	284.54	0	85.113	5682600000	23	2.1823	4.22954	4.42692	4.34228	4.13903	4.10546	4.14983	4.30796	4.26629	4.27976
	0.24567	0.046574	P11171	P11171	Protein 4.1	EPB41	403	Color2 [DarkGray]	1	4	3	3	3	3.6	3.6	3.6	97.016	0	3.3853	445880000	3	NaN	1.1352	1.16965	1.26315	1.14824	1.18551	1.24191	1.12653	1.26164	1.0401
	0.14272	0.0463279	P11310	P11310	Medium-chain specific acyl-CoA dehydrogenase, mitochondrial	ACADM	406	Color2 [DarkGray]	1	4	1	1	1	1.9	1.9	1.9	46.588	0.001336	1.0799	245060000	1	NaN	0.344473	0.326805	0.128584	0.00741386	0.0154572	-0.0333691	0.0256796	0.343899	0.2913
	0.530072	0.0456584	P11216	P11216	Glycogen phosphorylase, brain form	PYGB	405	Color2 [DarkGray]	1	4	1	1	1	1.4	1.4	1.4	96.695	0	2.3022	43133000	1	-2.4414	-1.62836	-1.71703	-1.69456	-1.79182	-1.88162	-1.84073	-1.7127	-1.68666	-1.77757
	0.277529	0.0456305	P40937	P40937	Replication factor C subunit 5	RFC5	649	Color2 [DarkGray]	1	4	2	2	2	6.8	6.8	6.8	38.496	0	2.1906	262860000	2	-2.23143	1.76179	1.79057	1.88178	1.77008	1.65749	1.58719	1.69331	1.7296	1.87434
	0.241089	0.0455077	Q7Z2Z2	Q7Z2Z2	Elongation factor Tu GTP-binding domain-containing protein 1	EFTUD1	1322	Color2 [DarkGray]	1	4	1	1	1	1.4	1.4	1.4	125.43	0	3.0669	40443000	1	NaN	-3.01735	-3.23031	-3.06431	-3.18133	-3.37128	-3.31135	-3.07578	-3.19165	-3.18107
	0.307998	0.0452153	O75947	O75947	ATP synthase subunit d, mitochondrial	ATP5H	252	Color2 [DarkGray]	1	4	1	1	1	5.6	5.6	5.6	18.491	0.0048596	0.55018	39972000	1	NaN	-1.56869	-1.73614	-1.73823	-1.81661	-2.02298	-1.90182	-1.76375	-1.69239	-1.72256
	0.425628	0.0448739	P55039	P55039	Developmentally-regulated GTP-binding protein 2	DRG2	795	Color2 [DarkGray]	1	4	1	1	1	2.2	2.2	2.2	40.746	0.0044199	0.59592	130470000	1	NaN	-0.79776	-0.718845	-0.850445	-0.981108	-1.0009	-0.93088	-0.81808	-0.880602	-0.80299
	0.192576	0.0448017	Q15291	Q15291	Retinoblastoma-binding protein 5	RBBP5	1112	Color2 [DarkGray]	1	4	1	1	1	1.7	1.7	1.7	59.152	0.0091371	0.42099	42793000	1	-2.81855	-2.5803	-2.57442	-2.34742	-2.55332	-2.56099	-2.6396	-2.46799	-2.62581	-2.54275
	0.133506	0.0446879	Q9P2E3	Q9P2E3	NFX1-type zinc finger-containing protein 1	ZNFX1	1968	Color2 [DarkGray]	1	4	2	2	2	2.4	2.4	2.4	220.22	0	13.58	32743000	2	NaN	-4.92488	-4.86062	-4.70745	-4.80107	-5.43052	-5.24668	-5.07286	-4.71414	-4.84001
	0.215542	0.0438153	Q9H9Y6	Q9H9Y6	DNA-directed RNA polymerase I subunit RPA2	POLR1B	1858	Color2 [DarkGray]	1	4	1	1	1	1.1	1.1	1.1	128.23	0	2.0034	36701000	1	NaN	-3.3011	-3.0446	-3.16938	-3.17173	-3.35529	-3.33251	-3.16319	-3.22665	-3.2567
	0.31433	0.0423352	P38606	P38606	V-type proton ATPase catalytic subunit A	ATP6V1A	636	Color2 [DarkGray]	1	4	1	1	1	1.9	1.9	1.9	68.303	0.0082687	0.4502	160010000	1	NaN	-1.19956	-1.13368	-1.09587	-1.24186	-1.10007	-1.31204	-1.09418	-1.24133	-1.2206
	0.442029	0.0422608	P50990	P50990	T-complex protein 1 subunit theta	CCT8	739	Color2 [DarkGray]	1	4	10	10	10	19.2	19.2	19.2	59.62	0	100.51	5218900000	15	1.44153	4.27177	4.24474	4.24627	4.2416	4.07702	4.05844	4.17367	4.17015	4.29217
	0.320657	0.0422487	Q9HCU5	Q9HCU5	Prolactin regulatory element-binding protein	PREB	1877	Color2 [DarkGray]	1	4	1	1	1	3.8	3.8	3.8	45.468	0.00070373	1.2415	328580000	3	-0.800307	0.767281	0.80328	0.912519	0.889277	0.915628	0.867386	0.846227	0.771326	0.738781
	0.357843	0.0422341	Q7L1Q6	Q7L1Q6	Basic leucine zipper and W2 domain-containing protein 1	BZW1	1309	Color2 [DarkGray]	1	4	3	3	2	6.2	6.2	4.5	48.043	0	5.757	773520000	3	NaN	2.29029	2.28799	2.23693	2.17386	2.02047	2.01425	2.16291	2.20791	2.31769
	0.377832	0.0418984	O75592	O75592	E3 ubiquitin-protein ligase MYCBP2	MYCBP2	238	Color2 [DarkGray]	1	4	4	4	4	1	1	1	513.63	0	2.6447	242170000	4	NaN	-1.04496	-0.894756	-0.987408	-1.17451	-1.12014	-1.14158	-0.996615	-1.00744	-1.04876
	0.544777	0.0415964	Q7Z2W4;Q9H0J9	Q7Z2W4	Zinc finger CCCH-type antiviral protein 1	ZC3HAV1	1320	Color2 [DarkGray]	1	4	6	6	5	7.3	7.3	6.1	101.43	0	72.458	1315600000	6	-0.452884	1.37429	1.31089	1.29423	1.2155	1.27848	1.35512	1.32226	1.29035	1.242
	0.328491	0.0411367	Q9H6D7	Q9H6D7	HAUS augmin-like complex subunit 4	HAUS4	1840	Color2 [DarkGray]	1	4	1	1	1	2.8	2.8	2.8	42.399	0.0034404	0.69416	71886000	1	NaN	-1.03327	-1.10144	-1.20007	-1.26847	-1.23091	-1.13618	-1.1836	-1.152	-1.12257
	0.241808	0.0390482	P59998	P59998	Actin-related protein 2/3 complex subunit 4	ARPC4	816	Color2 [DarkGray]	1	4	1	1	1	4.8	4.8	4.8	19.667	0.003411	0.6748	302830000	2	-0.66208	1.3653	1.37163	1.37523	1.29875	1.07553	1.06209	1.23311	1.3112	1.4507
	1.0591	0.0388295	O75369	O75369	Filamin-B	FLNB	220	Color2 [DarkGray]	1	4	14	13	11	7	6.7	5.6	278.16	0	120.04	1432800000	15	1.11006	3.23535	3.23268	3.24204	3.10564	3.13006	3.07782	3.22013	3.20898	3.16447
	0.974663	0.0386159	Q99873;Q9NR22	Q99873	Protein arginine N-methyltransferase 1	PRMT1	1723	Color2 [DarkGray]	1	4	5	5	5	14.8	14.8	14.8	42.461	0	7.0324	1417200000	7	2.81229	3.83106	3.79998	3.79272	3.7109	3.63815	3.67157	3.79378	3.74404	3.77009
	0.403803	0.0375992	Q96AE4	Q96AE4	Far upstream element-binding protein 1	FUBP1	1591	Color2 [DarkGray]	1	4	3	1	0	3.6	1.4	0	67.56	0	1.6601	266830000	1	NaN	-1.23521	-1.21241	-1.13453	-1.13593	-1.16471	-0.966999	-1.21554	-1.28081	-1.1986
	0.179766	0.0374428	P23368	P23368	NAD-dependent malic enzyme, mitochondrial	ME2	521	Color2 [DarkGray]	1	4	2	2	2	5.8	5.8	5.8	65.443	0	3.2	211130000	2	NaN	-0.164831	-0.347084	-0.38858	-0.363617	-0.344233	-0.43305	-0.384925	-0.259407	-0.368492
	0.386324	0.0373507	Q99986	Q99986	Serine/threonine-protein kinase VRK1	VRK1	1725	Color2 [DarkGray]	1	4	2	2	2	6.6	6.6	6.6	45.476	0	40.091	245680000	2	-2.52128	0.542231	0.515612	0.610407	0.596851	0.454401	0.520063	0.516755	0.468933	0.570509
	0.715807	0.0371749	Q9HBI0	Q9HBI0	Gamma-parvin	PARVG	1866	Color2 [DarkGray]	1	4	1	1	1	4.2	4.2	4.2	37.485	0.0012796	0.94563	0	1	NaN	-2.80514	-2.79522	-2.82083	-2.9748	-2.88152	-3.05541	-2.88055	-2.84922	-2.80296
	0.0829613	0.0368745	P82933	P82933	28S ribosomal protein S9, mitochondrial	MRPS9	894	Color2 [DarkGray]	1	4	1	1	1	3.3	3.3	3.3	45.834	0.0095525	0.39003	9079300	1	NaN	-3.40802	-3.27414	-3.4374	-3.51878	-3.74391	-3.77272	-3.46799	-3.63426	-3.12794
	0.367396	0.0356429	Q5SSJ5	Q5SSJ5	Heterochromatin protein 1-binding protein 3	HP1BP3	1201	Color2 [DarkGray]	1	4	3	3	3	5.2	5.2	5.2	61.206	0	9.0747	760900000	3	NaN	1.36144	1.38402	1.43922	1.46401	1.48861	1.47239	1.29262	1.39035	1.39477
	0.116246	0.0355202	P62491;Q15907	P62491;Q15907	Ras-related protein Rab-11A;Ras-related protein Rab-11B	RAB11A;RAB11B	853	Color2 [DarkGray]	1	4	2	2	2	11.6	11.6	11.6	24.393	0	21.763	167970000	2	NaN	-0.407316	-0.284777	-0.239229	-0.186054	-0.388037	-0.172668	-0.253039	-0.240803	-0.544041
[truncated: 1,136 more rows]

## Sheet: CAR(WT) Azide 4C–37C Fig.3B
Significant	#NAME?	Difference	Protein IDs	Majority protein IDs	Protein names	Gene names	id	Symbol color	Symbol type	Symbol size	Show label	Only identified by site	Reverse	Potential contaminant	Peptides	Razor + unique peptides	Unique peptides	Sequence coverage [%]	Unique + razor sequence coverage [%]	Unique sequence coverage [%]	Mol. weight [kDa]	Q-value	Score	Intensity	MS/MS count	Blank	Targeted 37C 1	Targeted 37C 2	Targeted 37C 3	Targeted 4C 1	Targeted 4C 2	Targeted 4C 3	Control 4C 1	Control 4C 2	Control 4C 3
[truncated: 1,969 more rows]

[truncated: 3 more sheets: CD3z 3X ITAM Mut Fig.4A, 41BB 1XA Mut Fig.4A, 41BB 2XA Mut Fig.4A ]
