# Supplementary material for: High-Precision Intrinsic Interactome Elucidation of Chimeric Antigen Receptors via Photocatalytic Micromapping (μMap-CAR)
Source: J Am Chem Soc. 2026 Jul 1;148(27):29361–71. doi: 10.1021/jacs.6c08969 (PMC13383733; doi:10.1021/jacs.6c08969)
Supplement: Supplementary file 3 [file ja6c08969_si_003.xlsx]

## Sheet: CAR(WT) interactome significant
Diazirine Ctrl-37C	Azide Ctrl-37C	Azide 4C-37C		Note: CD247(CD3ζ) analyzed as CAR construct labeling
CD247	FXYD2	DCD
IGKV3OR2-268;IGKV3-7;IGKV3D-7	CD247	FNBP1
MAGEA13P	SELL	FXYD2
	UBASH3A	ICAM3
	SLC7A5	TRPV2
	FNBP1	SLC12A7
	PIEZO1	PIEZO1
	TRAF5	UBASH3A
	SLC16A3	BSG
	ICAM3	SPN
	CD38
	BSG
	SHISA2
	ITGA4
	CRKL
	RPA3
	KCNQ5
	SPN
	SLC3A2
	BIRC3;BIRC2
	PTPRF
	MED4
	ZAP70
	PLP2
	TAF9B
	TRPV2
	LRRC8A
	CBLB
	CNNM3
	CLDND1
	FCHO1
	PLXNA1
	CD5
	CD1D
	SIRPG;SIRPA
	PTPRA
	FAM171A2
	ITGA6
	CREBBP
	TRAF2
	PTK7
	GRB2
	KCNAB2;KCNAB1
	CBL
	SLC1A4
	SLC12A7
	SLC29A1
	IGSF3
	HLA-C
	ITGA5
	CD2
	UBASH3B
	TRIM21
	CNN2;CNN3
	SLC1A5
	SLC16A1
	HLA-A
	MED24
	NEO1
	TRAV8-2
	ALCAM
	SLC2A1
	DSG2
	DAG1
	SLC19A1
	PTPRCAP
	WRN
	TRAC
	ITGB6
	RPL38
	VAV3
	TBC1D10B
	SLC4A7
	PI16
	GTF2I

## Sheet: Annotation Azide Ctrl-37C
Gene Symbol	Description	Protein Functions (ChatGPT)	Disease & Drugs (ChatGPT)	Biological Process (GO)	Kinase Class (UniProt)	Protein Function (Protein Atlas)	Subcellular Location (Protein Atlas)	Drug (DrugBank)	Canonical Pathways_x000D_	Hallmark Gene Sets_x000D_
FXYD2	FXYD domain containing ion transport regulator 2	The FXYD2 gene encodes a transmembrane protein that regulates the transport of sodium and potassium ions through the ATPase subunit gamma. Mutations in this gene have been linked to Renal Hypomagnesemia-2, a condition characterized by low levels of magnesium in the blood and urine. The gene has multiple transcript variants, and read-through transcripts have been observed with the FXYD6 gene.	Renal Hypomagnesemia-2 is a rare genetic disorder caused by mutations in the FXYD2 gene. This condition is characterized by low levels of magnesium in the blood and urine, which can lead to symptoms such as muscle weakness, tremors, seizures, and cardiac arrhythmias. There is currently no cure for this condition, and treatment typically involves magnesium supplementation and management of associa…	GO:0071475 cellular hyperosmotic salinity response;GO:0042538 hyperosmotic salinity response;GO:0071472 cellular response to salt stress		Disease related genes; Transporters:Transporter channels and pores; FDA approved drug targets:Small molecule drugs; Human disease related genes:Congenital disorders of metabolism:Other congenital disorders of metabolism	Mitochondria (Approved)	Cyclothiazide; Thimerosal
CD247	CD247 molecule	CD247 is a human gene that encodes the T-cell receptor zeta protein. This protein, along with other T-cell receptor subunits, forms the T-cell receptor-CD3 complex, which is responsible for recognizing antigens and initiating an immune response. The zeta chain is particularly important in transmitting signals from the T-cell receptor to intracellular pathways. Low expression of CD247 can result i…	CD247 has been implicated in various diseases, including autoimmune disorders, infectious diseases, and cancer. In autoimmune disorders such as systemic lupus erythematosus and rheumatoid arthritis, decreased expression of CD247 has been observed, leading to impaired T-cell activation and a weakened immune response. In infectious diseases such as HIV, the virus can target and downregulate CD247 e…	GO:0046629 gamma-delta T cell activation;GO:2000010 positive regulation of protein localization to cell surface;GO:0038094 Fc-gamma receptor signaling pathway		Disease related genes; Predicted intracellular proteins; CD markers; Human disease related genes:Immune system diseases:Primary immunodeficiency; Human disease related genes:Skin diseases:Skin and soft tissue diseases; Transporters:Accessory Factors Involved in Transport; Human disease related genes:Immune system diseases:Allergies and autoimmune diseases; FDA approved drug targets:Biotech drugs		Muromonab	(M290)PID IL12 STAT4 PATHWAY; (M197)PID HIV NEF PATHWAY; (M88)PID CD8 TCR PATHWAY	(M5950)HALLMARK ALLOGRAFT REJECTION
SELL	selectin L	The human gene SELL encodes a cell surface adhesion molecule that belongs to a family of adhesion/homing receptors. The protein contains a C-type lectin-like domain, a calcium-binding epidermal growth factor-like domain, and two short complement-like repeats. The gene product is required for binding and subsequent rolling of leucocytes on endothelial cells, facilitating their migration into secon…	The SELL gene has been implicated in various diseases, including inflammatory bowel disease, multiple sclerosis, and rheumatoid arthritis. Targeted drug discovery efforts have focused on developing drugs that inhibit the interaction between SELL and its ligands, such as P-selectin glycoprotein ligand-1 (PSGL-1), to prevent leukocyte rolling and migration. One example of a successful drug targetin…	GO:0050901 leukocyte tethering or rolling;GO:0061756 leukocyte adhesion to vascular endothelial cell;GO:0045123 cellular extravasation		Candidate cardiovascular disease genes; Cancer-related genes:Candidate cancer biomarkers; CD markers; Predicted intracellular proteins	Cytosol (Uncertain)		(M11736)SA MMP CYTOKINE CONNECTION	(M5911)HALLMARK INTERFERON ALPHA RESPONSE; (M5947)HALLMARK IL2 STAT5 SIGNALING; (M5932)HALLMARK INFLAMMATORY RESPONSE
UBASH3A	ubiquitin associated and SH3 domain containing A	UBASH3A is a gene that belongs to the T-cell ubiquitin ligand (TULA) family. It plays a role in negatively regulating T-cell signaling and can facilitate growth factor withdrawal-induced apoptosis in T cells. This is achieved through its interaction with AIF, an apoptosis-inducing factor. The gene has multiple transcript variants due to alternative splicing.	Research on UBASH3A has suggested its potential involvement in various diseases, including autoimmune disorders, cancer, and infectious diseases. In autoimmune disorders, UBASH3A has been found to be downregulated in patients with systemic lupus erythematosus (SLE) and rheumatoid arthritis (RA), indicating its potential as a therapeutic target. In cancer, UBASH3A has been shown to be overexpresse…	GO:0050860 negative regulation of T cell receptor signaling pathway;GO:0050858 negative regulation of antigen receptor-mediated signaling pathway;GO:0050856 regulation of T cell receptor signaling pathway		Predicted intracellular proteins	Nucleoplasm (Supported); Additional: Cytosol;Nuclear speckles
SLC7A5	solute carrier family 7 member 5	SLC7A5 is a human gene that encodes a protein that functions as a transmembrane transporter for L-leucine, L-tryptophan, and thyroid hormone. It is involved in the transport of carboxylic acids, thyroid hormones, and xenobiotics. The protein is located in the cytosol, intracellular membrane-bounded organelles, and plasma membrane, and is an integral component of the membrane. It is part of an ami…	SLC7A5 has been implicated in several diseases, including cancer, autism spectrum disorder, and intellectual disability. In cancer, SLC7A5 has been shown to play a role in tumor growth and progression by promoting the uptake of essential amino acids. Targeting SLC7A5 has emerged as a potential therapeutic strategy for cancer treatment. Several small molecule inhibitors of SLC7A5 have been develop…	GO:1905534 positive regulation of L-leucine import across plasma membrane;GO:1904556 L-tryptophan transmembrane transport;GO:0015821 methionine transport		Transporters:Electrochemical Potential-driven transporters	Cytosol;Plasma membrane (Supported); Additional: Vesicles			(M5922)HALLMARK UNFOLDED PROTEIN RESPONSE; (M5901)HALLMARK G2M CHECKPOINT; (M5906)HALLMARK ESTROGEN RESPONSE EARLY
FNBP1	formin binding protein 1	The human gene FNBP1 encodes for the formin-binding protein 1, which belongs to the formin-binding-protein family. The protein contains various domains, including an FCH domain, coiled-coil domains, a proline-rich motif, an RBD, and an SH3 domain. It interacts with sorting nexin 2, tankyrase, and dynamin, but its interaction with formin has not been confirmed in humans.	Research on FNBP1 has suggested its involvement in various diseases, including cancer, cardiovascular diseases, and neurological disorders. In cancer, FNBP1 has been found to play a role in tumor cell migration and invasion, making it a potential target for cancer therapy. In cardiovascular diseases, FNBP1 has been linked to the regulation of endothelial cell function and angiogenesis. In neurolo…	GO:0006897 endocytosis;GO:0098657 import into cell;GO:0016192 vesicle-mediated transport		Disease related genes; Predicted intracellular proteins	Plasma membrane (Supported); Additional: Vesicles
PIEZO1	piezo type mechanosensitive ion channel component 1 (Er blood group)	PIEZO1 is a gene that encodes for a protein that acts as a mechanosensitive ion channel, which means it can convert mechanical forces into biological signals. The protein has 36 transmembrane domains and functions as a homotetramer. Mutations in this gene have been linked to a condition called dehydrated hereditary stomatocytosis, which is characterized by abnormal red blood cells that are more p…	Dehydrated hereditary stomatocytosis (DHS) is a rare genetic disorder caused by mutations in the PIEZO1 gene. DHS is characterized by abnormal red blood cells that are more permeable to water and have a reduced ability to carry oxygen, leading to anemia and other complications. There is currently no cure for DHS, and treatment is mainly supportive, including blood transfusions and iron chelation …	GO:0033634 positive regulation of cell-cell adhesion mediated by integrin;GO:0033625 positive regulation of integrin activation;GO:0033632 regulation of cell-cell adhesion mediated by integrin		Human disease related genes:Cardiovascular diseases:Hematologic diseases; Predicted intracellular proteins; Potential drug targets; Transporters:Transporter channels and pores; Human disease related genes:Congenital malformations:Congenital malformations of skin; Disease related genes
TRAF5	TNF receptor associated factor 5	TRAF5 is a gene that encodes a scaffold protein belonging to the TRAF protein family. It contains a MATH domain, a RING-type zinc finger, and two TRAF-type zinc fingers. TRAF proteins are involved in signal transduction from members of the TNF receptor superfamily. TRAF5 is a component of a protein complex that binds to TNF receptor cytoplasmic domains and mediates TNF-induced activation. The gen…	Research has shown that TRAF5 plays a role in various diseases, including autoimmune disorders, cancer, and infectious diseases. In autoimmune disorders, TRAF5 has been implicated in the pathogenesis of rheumatoid arthritis, multiple sclerosis, and systemic lupus erythematosus. In cancer, TRAF5 has been found to be overexpressed in several types of tumors, including breast, lung, and pancreatic c…	GO:0023035 CD40 signaling pathway;GO:0097400 interleukin-17-mediated signaling pathway;GO:0097396 response to interleukin-17		Predicted intracellular proteins	Cytosol (Supported); Additional: Centrosome		(M12705)SIG CD40PATHWAYMAP
SLC16A3	solute carrier family 16 member 3	SLC16A3 is a gene that encodes a protein belonging to the solute carrier family 16, which is responsible for transporting lactic acid and pyruvate across plasma membranes. This protein, also known as monocarboxylate transporter 4 (MCT4), has slightly different substrate and inhibitor specificities and transport kinetics compared to other members of the MCT family, which are related to the metabol…	Mutations in SLC16A3 have been associated with exercise-induced muscle damage, specifically with an increased risk of developing exercise-induced rhabdomyolysis. This condition is characterized by the breakdown of muscle tissue, leading to the release of muscle fibers into the bloodstream and potentially causing kidney damage. Targeted drug discovery efforts for SLC16A3 have focused on developing…	GO:0035879 plasma membrane lactate transport;GO:0015727 lactate transport;GO:0035873 lactate transmembrane transport		Transporters:Electrochemical Potential-driven transporters	Plasma membrane (Supported); Additional: Nuclear membrane	Pyruvic acid		(M5937)HALLMARK GLYCOLYSIS
ICAM3	intercellular adhesion molecule 3	ICAM3 (Intercellular Adhesion Molecule 3) is a protein that belongs to the ICAM family. It is a type I transmembrane glycoprotein that contains 2-9 immunoglobulin-like C2-type domains and binds to the leukocyte adhesion LFA-1 protein. ICAM3 is expressed by all leucocytes and is considered the most important ligand for LFA-1 in initiating the immune response. It functions as both an adhesion molec…	ICAM3 has been implicated in various diseases, including inflammatory disorders, autoimmune diseases, and cancer. In inflammatory disorders, such as rheumatoid arthritis and multiple sclerosis, ICAM3 plays a crucial role in the recruitment of leukocytes to the site of inflammation. In autoimmune diseases, such as systemic lupus erythematosus, ICAM3 is involved in the activation of autoreactive T …	GO:0033079 immature T cell proliferation;GO:0033631 cell-cell adhesion mediated by integrin;GO:0033627 cell adhesion mediated by integrin		CD markers	Mitochondria (Approved); Additional: Nuclear membrane;Nucleoplasm		(M169)PID INTEGRIN2 PATHWAY
CD38	CD38 molecule	CD38 is a glycoprotein that is involved in the synthesis and hydrolysis of cyclic adenosine 5'-diphosphate-ribose, which is a messenger that mobilizes calcium ions within cells. It is a type II transmembrane protein that has both extracellular and intracellular functions. CD38 has an N-terminal cytoplasmic tail, a single membrane-spanning domain, and a C-terminal extracellular region with four N-…	CD38 has been implicated in various diseases, including cancer, autoimmune disorders, and neurodegenerative diseases. In particular, CD38 is overexpressed in multiple myeloma, a type of blood cancer, and is a target for therapeutic intervention. Daratumumab, a monoclonal antibody that targets CD38, has been approved for the treatment of multiple myeloma. Other CD38-targeted therapies in developme…	GO:0014824 artery smooth muscle contraction;GO:0014820 tonic smooth muscle contraction;GO:1901847 nicotinate metabolic process		Predicted intracellular proteins; ENZYME proteins:Transferases; CD markers; Enzymes; Cancer-related genes:Candidate cancer biomarkers; ENZYME proteins:Hydrolases	Plasma membrane (Supported)	Daratumumab; Isatuximab		(M5897)HALLMARK IL6 JAK STAT3 SIGNALING; (M5902)HALLMARK APOPTOSIS; (M5913)HALLMARK INTERFERON GAMMA RESPONSE
BSG	basigin (Ok blood group)	The BSG gene encodes for a protein called basigin, which is found on the surface of cells and plays important roles in various biological processes such as sperm development, embryo implantation, neural network formation, and cancer progression. Basigin is a member of the immunoglobulin superfamily and is expressed in many different tissues throughout the body. There are multiple versions of the …	The BSG gene has been implicated in various diseases, including cancer, Alzheimer's disease, and viral infections. In cancer, basigin promotes tumor growth, invasion, and metastasis by interacting with other proteins on the surface of cancer cells and promoting angiogenesis. Targeted drug discovery efforts have focused on developing inhibitors of basigin, which could potentially be used to treat …	GO:1904466 positive regulation of matrix metallopeptidase secretion;GO:0046598 positive regulation of viral entry into host cell;GO:0075294 positive regulation by symbiont of entry into host		Predicted intracellular proteins; Blood group antigen proteins; CD markers; Transporters:Accessory Factors Involved in Transport	Vesicles (Approved); Additional: End piece;Mid piece;Principal piece		(M198)PID SYNDECAN 1 PATHWAY	(M5941)HALLMARK UV RESPONSE UP; (M5945)HALLMARK HEME METABOLISM
SHISA2	shisa family member 2	SHISA2 is a human gene that belongs to the shisa family member 2. It is predicted to play a role in the negative regulation of the Wnt signaling pathway and the fibroblast growth factor receptor signaling pathway. The gene is also predicted to be located in the endoplasmic reticulum membrane and to be an integral component of the membrane. It is expected to be active in the endoplasmic reticulum.…	There is limited information available on the disease implications of SHISA2. However, studies have suggested that dysregulation of the Wnt signaling pathway, which SHISA2 is predicted to negatively regulate, is associated with various diseases, including cancer, osteoporosis, and Alzheimer's disease. Therefore, SHISA2 may have potential implications in these diseases. As for targeted drug discov…	GO:0040037 negative regulation of fibroblast growth factor receptor signaling pathway;GO:0040036 regulation of fibroblast growth factor receptor signaling pathway;GO:0090288 negative regulation of cellular response to growth factor stimulus			Nucleoplasm (Approved); Additional: Nuclear bodies;Vesicles
ITGA4	integrin subunit alpha 4	The ITGA4 gene encodes a protein that is a member of the integrin alpha chain family. Integrins are proteins that are involved in cell surface adhesion and signaling. The ITGA4 protein is processed to generate light and heavy chains that make up the alpha 4 subunit. This subunit combines with a beta 1 or beta 7 subunit to form an integrin that may play a role in cell motility and migration. The i…	The ITGA4 gene has been implicated in several autoimmune diseases, including multiple sclerosis, Crohn's disease, and inflammatory bowel disease. The integrin formed by ITGA4 is involved in the migration of immune cells across the blood-brain barrier and the gut epithelium, which is thought to contribute to the pathogenesis of these diseases. As a result, ITGA4 has been identified as a therapeuti…	GO:1990771 clathrin-dependent extracellular exosome endocytosis;GO:0003366 cell-matrix adhesion involved in ameboidal cell migration;GO:0050904 diapedesis		Cancer-related genes:Candidate cancer biomarkers; CD markers; Predicted intracellular proteins; FDA approved drug targets:Biotech drugs	Plasma membrane (Approved)	Natalizumab; ATL1102; CDP323; R1295; R411; Tinzaparin; Vedolizumab	(M212)PID INTEGRIN5 PATHWAY; (M274)PID LYMPH ANGIOGENESIS PATHWAY; (M47)PID INTEGRIN CS PATHWAY	(M5897)HALLMARK IL6 JAK STAT3 SIGNALING
CRKL	CRK like proto-oncogene, adaptor protein	The CRKL gene encodes a protein kinase that contains SH2 and SH3 domains. This protein has been shown to activate the RAS and JUN kinase signaling pathways, leading to the transformation of fibroblasts in a RAS-dependent manner. It is also a substrate of the BCR-ABL tyrosine kinase and plays a role in fibroblast transformation by BCR-ABL. The CRKL gene may be oncogenic, meaning it has the potenti…	The CRKL gene has been implicated in several types of cancer, including leukemia, lung cancer, and breast cancer. In particular, it has been found to be overexpressed in chronic myeloid leukemia (CML) and acute lymphoblastic leukemia (ALL), where it plays a role in promoting cell proliferation and survival. As a result, there has been interest in developing drugs that target CRKL as a potential t…	GO:0035685 helper T cell diapedesis;GO:0035684 helper T cell extravasation;GO:0098749 cerebellar neuron development		Predicted intracellular proteins	Nucleoplasm (Enhanced); Additional: Cytosol		(M190)PID TCR JNK PATHWAY; (M206)PID PDGFRA PATHWAY; (M69)PID REELIN PATHWAY
RPA3	replication protein A3	The human gene RPA3, also known as replication protein A3, is involved in DNA repair and replication. It has the ability to bind to damaged DNA and single-stranded DNA. RPA3 is part of the DNA replication factor A complex, which is essential for DNA replication. This gene plays a crucial role in maintaining the integrity of the genome and preventing mutations that can lead to diseases such as can…	There is limited information available on the disease implications of RPA3 mutations. However, studies have shown that mutations in other genes involved in the DNA replication factor A complex can lead to various types of cancer, including breast, ovarian, and lung cancer. Therefore, it is possible that mutations in RPA3 could also contribute to the development of cancer. There are currently no t…	GO:0006298 mismatch repair;GO:0006284 base-excision repair;GO:0006289 nucleotide-excision repair		Predicted intracellular proteins				(M5898)HALLMARK DNA REPAIR; (M5925)HALLMARK E2F TARGETS
KCNQ5	potassium voltage-gated channel subfamily Q member 5	KCNQ5 is a gene that belongs to the KCNQ potassium channel gene family and is expressed in different regions of the brain and skeletal muscle. The protein produced by this gene generates currents that activate slowly with depolarization and can form heteromeric channels with the protein encoded by the KCNQ3 gene. These currents have voltage dependences and inhibitor sensitivities similar to M-cur…	Mutations in the KCNQ5 gene have been associated with several neurological disorders, including epilepsy, schizophrenia, and bipolar disorder. Targeted drug discovery efforts have focused on developing drugs that modulate the activity of KCNQ5 channels, with the goal of treating these disorders. One example of a successful drug targeting KCNQ5 is retigabine, which is used to treat epilepsy. Retig…	GO:0071805 potassium ion transmembrane transport;GO:0006813 potassium ion transport;GO:0030001 metal ion transport		Voltage-gated ion channels:Voltage-Gated Potassium Channels; Human disease related genes:Other diseases:Mental and behavioural disorders; Predicted intracellular proteins; Potential drug targets; Disease related genes	Cytoplasmic bodies (Uncertain)	Gabapentin; Ezogabine; ICA-105665
SPN	sialophorin	The SPN gene encodes a glycoprotein called sialophorin, which is highly sialylated and found on the surface of various immune cells including T cells, B cells, monocytes, and granulocytes. It plays a role in antigen-specific activation of T cells and contains a mucin-like extracellular domain, a transmembrane region, and a carboxy-terminal intracellular region. The extracellular domain is heavily…	Wiskott-Aldrich syndrome (WAS) is a rare X-linked immunodeficiency disorder caused by mutations in the SPN gene. Patients with WAS have a range of symptoms including eczema, thrombocytopenia, and recurrent infections. The severity of the disease can vary widely, with some patients experiencing life-threatening infections and bleeding disorders. There is currently no cure for WAS, and treatment op…	GO:0001808 negative regulation of type IV hypersensitivity;GO:0002884 negative regulation of hypersensitivity;GO:0001807 regulation of type IV hypersensitivity		CD markers	Plasma membrane (Approved)		(M11736)SA MMP CYTOKINE CONNECTION
SLC3A2	solute carrier family 3 member 2	SLC3A2 is a gene that encodes a transmembrane protein that is a member of the solute carrier family. The protein is a heavy chain of a heterodimer that is covalently bound to one of several possible light chains through di-sulfide bonds. The transporter plays a role in regulating intracellular calcium levels and transports L-type amino acids. The gene has alternatively spliced transcript variants…	SLC3A2 has been implicated in various diseases, including cancer, diabetes, and neurological disorders. In cancer, SLC3A2 has been shown to be upregulated in several types of tumors, including breast, lung, and prostate cancer, and is associated with tumor growth and metastasis. Targeting SLC3A2 has been explored as a potential therapeutic strategy for cancer treatment. In diabetes, SLC3A2 has be…	GO:0015821 methionine transport;GO:1903801 L-leucine import across plasma membrane;GO:0015828 tyrosine transport		Predicted intracellular proteins; CD markers; Transporters:Electrochemical Potential-driven transporters; Cancer-related genes:Candidate cancer biomarkers; Transporters:Accessory Factors Involved in Transport	Nucleoplasm;Plasma membrane (Approved)		(M60)PID NFAT TFPATHWAY	(M5939)HALLMARK P53 PATHWAY
BIRC3	baculoviral IAP repeat containing 3	BIRC3 is a gene that encodes a protein belonging to the IAP family, which inhibits apoptosis by binding to TRAF1 and TRAF2. The protein contains 3 baculovirus IAP repeats and a ring finger domain. It is involved in inhibiting apoptosis induced by serum deprivation but does not affect apoptosis resulting from exposure to menadione. Multiple transcript variants encoding the same isoform have been i…	BIRC3 has been implicated in various diseases, including cancer, autoimmune disorders, and inflammatory diseases. In cancer, BIRC3 overexpression has been observed in several types of tumors, including lymphoma, leukemia, and solid tumors, and is associated with poor prognosis and resistance to chemotherapy. Targeted drug discovery efforts have focused on developing small molecule inhibitors of B…	GO:0070424 regulation of nucleotide-binding domain, leucine rich repeat containing receptor signaling pathway;GO:0039535 regulation of RIG-I signaling pathway;GO:0060546 negative regulation of necroptotic process		Predicted intracellular proteins; ENZYME proteins:Transferases; Potential drug targets; Enzymes; Cancer-related genes:Candidate cancer biomarkers; Disease related genes	Cytosol;Nucleoplasm (Supported)		(M7997)SA CASPASE CASCADE; (M45)PID CD40 PATHWAY; (M197)PID HIV NEF PATHWAY	(M5902)HALLMARK APOPTOSIS; (M5890)HALLMARK TNFA SIGNALING VIA NFKB; (M5953)HALLMARK KRAS SIGNALING UP
BIRC2	baculoviral IAP repeat containing 2	BIRC2 is a human gene that encodes a protein belonging to a family of proteins that prevent apoptosis by binding to TRAF1 and TRAF2. The protein inhibits apoptosis induced by serum deprivation and menadione, which is a potent inducer of free radicals. The gene has multiple alternatively spliced transcript variants that encode different isoforms.	BIRC2 has been implicated in various diseases, including cancer, autoimmune disorders, and neurodegenerative diseases. In cancer, BIRC2 is overexpressed in many tumor types and is associated with resistance to chemotherapy and radiation therapy. Targeting BIRC2 has been explored as a potential therapeutic strategy for cancer treatment. Several small molecule inhibitors of BIRC2 have been develope…	GO:1902442 regulation of ripoptosome assembly involved in necroptotic process;GO:1902443 negative regulation of ripoptosome assembly involved in necroptotic process;GO:1902524 positive regulation of protein K48-linked ubiquitination		ENZYME proteins:Transferases; Enzymes; Cancer-related genes:Candidate cancer biomarkers; Predicted intracellular proteins	Cytosol;Nucleoli fibrillar center (Supported); Additional: Nucleoplasm		(M7997)SA CASPASE CASCADE; (M37)PID NFKAPPAB CANONICAL PATHWAY; (M45)PID CD40 PATHWAY	(M5890)HALLMARK TNFA SIGNALING VIA NFKB
PTPRF	protein tyrosine phosphatase receptor type F	PTPRF is a gene that encodes a protein tyrosine phosphatase (PTP) that regulates various cellular processes, including cell growth, differentiation, and oncogenic transformation. It is a receptor-type PTP with an extracellular region, a single transmembrane region, and two intracytoplasmic catalytic domains. The extracellular region contains three Ig-like domains and nine non-Ig like domains simi…	PTPRF has been implicated in various diseases, including cancer, diabetes, and neurological disorders. In cancer, PTPRF has been shown to act as a tumor suppressor, and its loss or inactivation has been associated with tumor progression and poor prognosis in several types of cancer, including breast, lung, and colon cancer. Targeted drug discovery efforts have focused on developing small molecule…	GO:1900121 negative regulation of receptor binding;GO:0007185 cell surface receptor protein tyrosine phosphatase signaling pathway;GO:1900120 regulation of receptor binding		Predicted intracellular proteins; Potential drug targets; Enzymes; ENZYME proteins:Hydrolases; Disease related genes	Golgi apparatus (Approved)
MED4	mediator complex subunit 4	MED4 is a gene that encodes a protein that is a part of the Mediator complex. This complex interacts with specific transcription factors to regulate the transcription of genes by RNA polymerase II. The MED4 gene has multiple isoforms due to alternative splicing.	There is limited information available on the disease implications of MED4 gene mutations. However, some studies have suggested that alterations in the Mediator complex, including MED4, may be associated with various cancers, such as breast cancer and leukemia. Targeted drug discovery efforts for MED4 are also limited, as the Mediator complex is a complex and dynamic protein complex that is diffi…	GO:0032968 positive regulation of transcription elongation by RNA polymerase II;GO:0032786 positive regulation of DNA-templated transcription, elongation;GO:0051123 RNA polymerase II preinitiation complex assembly		Predicted intracellular proteins	Nucleoplasm (Supported)
ZAP70	zeta chain of T cell receptor associated protein kinase 70	ZAP70 is a gene that encodes an enzyme belonging to the protein tyrosine kinase family. It plays a crucial role in T-cell development and lymphocyte activation. Upon T-cell antigen receptor (TCR) stimulation, this enzyme is phosphorylated on tyrosine residues and functions in the initial step of TCR-mediated signal transduction in combination with the Src family kinases, Lck and Fyn. ZAP70 is als…	Mutations in the ZAP70 gene have been linked to various autoimmune diseases, including rheumatoid arthritis, systemic lupus erythematosus, and multiple sclerosis. Targeted drug discovery efforts have focused on developing small molecule inhibitors of ZAP70 as potential therapies for these diseases. One such inhibitor, AVL-292, has shown promising results in preclinical studies and is currently in…	GO:0070489 T cell aggregation;GO:0043366 beta selection;GO:0071593 lymphocyte aggregation	yes	Human disease related genes:Immune system diseases:Allergies and autoimmune diseases; Predicted intracellular proteins; ENZYME proteins:Transferases; Potential drug targets; RAS pathway related proteins; Human disease related genes:Immune system diseases:Primary immunodeficiency; Enzymes; Kinases:Tyr protein kinases; Disease related genes		Staurosporine; Fostamatinib	(M141)PID PI3KCI PATHWAY; (M88)PID CD8 TCR PATHWAY; (M34)PID TCR PATHWAY	(M5950)HALLMARK ALLOGRAFT REJECTION
PLP2	proteolipid protein 2	PLP2 is a gene that codes for an integral membrane protein found in the endoplasmic reticulum of colonic epithelial cells. The protein can multimerize and may function as an ion channel. A polymorphism in the promoter of this gene may be linked to an increased risk of X-linked cognitive disability. A pseudogene of this gene is also present on chromosome 5.	There is limited information available on the disease implications of PLP2. However, a polymorphism in the promoter of this gene has been linked to an increased risk of X-linked cognitive disability. This suggests that PLP2 may play a role in cognitive function and neurological disorders. As of now, there are no targeted drug discovery efforts for PLP2. However, given its potential role in neurol…	GO:0006935 chemotaxis;GO:0042330 taxis;GO:0040011 locomotion		Transporters:Transporter channels and pores
TAF9B	TATA-box binding protein associated factor 9b	TAF9B is a gene that encodes a protein that is a subunit of TFIID, a complex of proteins that coordinates the initiation of transcription by RNA polymerase II. TFIID binds to the core promoter to position the polymerase properly, serves as the scaffold for assembly of the remainder of the transcription complex, and acts as a channel for regulatory signals. TAF9B is similar to TBP-associated facto…	There is limited information available on the disease implications of TAF9B. However, some studies have suggested that TAF9B may play a role in the development of certain cancers, including breast cancer and hepatocellular carcinoma. Targeted drug discovery efforts for TAF9B are also limited, as the function of this gene is not yet fully understood. However, some researchers are exploring the pot…	GO:1902166 negative regulation of intrinsic apoptotic signaling pathway in response to DNA damage by p53 class mediator;GO:1902165 regulation of intrinsic apoptotic signaling pathway in response to DNA damage by p53 class mediator;GO:1902254 negative regulation of intrinsic apoptotic signaling pathway by p53 class mediator		Predicted intracellular proteins	Nucleoplasm (Approved)
TRPV2	transient receptor potential cation channel subfamily V member 2	TRPV2 is a gene that encodes an ion channel that is activated by high temperatures above 52 degrees Celsius. This protein is believed to play a role in the transduction of high-temperature heat responses in sensory ganglia. While it is primarily activated by heat, it may also be activated by other stimuli in other tissues. The function of TRPV2 is not fully understood, but it is thought to be inv…	TRPV2 has been implicated in several diseases, including neuropathic pain, cancer, and cardiovascular disease. In neuropathic pain, TRPV2 is thought to play a role in the development and maintenance of chronic pain. Targeting TRPV2 with specific inhibitors has been explored as a potential therapeutic strategy for neuropathic pain. In cancer, TRPV2 has been shown to promote tumor growth and metast…	GO:0098703 calcium ion import across plasma membrane;GO:0090280 positive regulation of calcium ion import;GO:1902656 calcium ion import into cytosol		Transporters:Transporter channels and pores; Predicted intracellular proteins	Plasma membrane (Supported)	Cannabidiol; Tetrahydrocannabivarin; Medical Cannabis; Nabiximols; Cannabidivarin
LRRC8A	leucine rich repeat containing 8 VRAC subunit A	LRRC8A is a gene that encodes a protein belonging to the leucine-rich repeat family of proteins. This protein is a putative four-pass transmembrane protein that plays a role in B cell development. Defects in this gene cause autosomal dominant non-Bruton type agammaglobulinemia, an immunodeficiency disease resulting from defects in B cell maturation. Multiple alternatively spliced transcript varia…	LRRC8A mutations have been linked to autosomal dominant non-Bruton type agammaglobulinemia, a rare immunodeficiency disorder characterized by a lack of mature B cells and low levels of immunoglobulins. There are currently no targeted drug discovery efforts specifically for LRRC8A mutations, but there are several drugs on the market that can help manage the symptoms of agammaglobulinemia. These in…	GO:0002329 pre-B cell differentiation;GO:0140361 cyclic-GMP-AMP transmembrane import across plasma membrane;GO:0015734 taurine transmembrane transport		Human disease related genes:Immune system diseases:Primary immunodeficiency; Disease related genes; Transporters:Transporter channels and pores; Potential drug targets
CBLB	Cbl proto-oncogene B	CBLB, also known as Cbl proto-oncogene B, is a gene that encodes an E3 ubiquitin-protein ligase. This protein promotes protein degradation by transferring ubiquitin from an E2 ubiquitin-conjugating enzyme to a substrate. CBLB is involved in regulating the immune response by limiting the activation of T-cell receptor, B-cell receptor, and high affinity immunoglobulin epsilon receptor. Studies in m…	There is growing interest in targeting CBLB for the treatment of various diseases, including cancer, autoimmune disorders, and infectious diseases. In cancer, CBLB has been shown to play a role in regulating immune evasion by tumor cells, and its inhibition can enhance anti-tumor immune responses. Several small molecule inhibitors of CBLB have been developed and are currently being evaluated in p…	GO:0140252 regulation protein catabolic process at postsynapse;GO:2000583 regulation of platelet-derived growth factor receptor-alpha signaling pathway;GO:0002669 positive regulation of T cell anergy		ENZYME proteins:Transferases; Enzymes; Predicted intracellular proteins; Cancer-related genes	Cytosol (Supported); Additional: Nucleoplasm		(M45)PID CD40 PATHWAY; (M214)PID ERBB1 INTERNALIZATION PATHWAY; (M60)PID NFAT TFPATHWAY	(M5921)HALLMARK COMPLEMENT
CNNM3	cyclin and CBS domain divalent metal cation transport mediator 3	The human gene CNNM3 is predicted to play a role in ion transport, magnesium ion homeostasis, and transmembrane transport. It is located in the membrane and is predicted to enable transmembrane transporter activity. The gene is known as cyclin and CBS domain divalent metal cation transport mediator 3.	There is limited information available on the disease implications of CNNM3. However, mutations in this gene have been associated with hypomagnesemia, a condition characterized by low levels of magnesium in the blood. Targeted drug discovery efforts for CNNM3 are also limited, but some studies have suggested that modulating the activity of this gene could be a potential therapeutic strategy for h…	GO:0010960 magnesium ion homeostasis;GO:0098771 inorganic ion homeostasis;GO:0055080 monoatomic cation homeostasis		Transporters:Transporter channels and pores	Cytosol (Approved)
CLDND1	claudin domain containing 1	The human gene CLDND1, also known as claudin domain containing 1, is located on the cell surface. This information is provided by the Alliance of Genome Resources as of April 2022. Further details about the gene are not provided in this summary.	Unfortunately, there is limited information available on the disease implications and targeted drug discovery efforts for the CLDND1 gene. This may be due to the fact that the function of this gene is not well understood. However, there are some drugs on the market that target other genes involved in cell surface signaling and regulation, which may have implications for CLDND1. For example, drugs…			Predicted intracellular proteins; Transporters:Accessory Factors Involved in Transport	Nucleoplasm (Approved); Additional: Cytosol;Nucleoli
FCHO1	FCH and mu domain containing endocytic adaptor 1	FCHO1 is a human gene that encodes for a protein called FCH and mu domain containing endocytic adaptor 1. This protein is involved in clathrin coat assembly and clathrin-dependent endocytosis, and enables AP-2 adaptor complex binding activity. FCHO1 is located in the cytosol, nucleoplasm, and plasma membrane, and is active in clathrin-coated pits. Mutations in FCHO1 have been implicated in primar…	Mutations in the FCHO1 gene have been linked to primary immunodeficiency disease, specifically a subtype known as combined immunodeficiency and neutropenia. This disease is characterized by a weakened immune system and a reduced number of neutrophils, a type of white blood cell that helps fight infections. Currently, there are no targeted drug discovery efforts specifically for FCHO1 mutations. H…	GO:0048268 clathrin coat assembly;GO:0072583 clathrin-dependent endocytosis;GO:0050852 T cell receptor signaling pathway		Human disease related genes:Immune system diseases:Primary immunodeficiency; Disease related genes; Predicted intracellular proteins	Nucleoplasm (Enhanced); Additional: Cytosol
PLXNA1	plexin A1	PLXNA1 is a human gene that encodes for plexin A1, which is predicted to have semaphorin receptor activity and be involved in various processes such as neuron generation, regulation of GTPase activity, and regulation of cell shape. It is also predicted to act upstream or within the dichotomous subdivision of terminal units involved in salivary gland branching, neuron projection morphogenesis, and…	PLXNA1 has been implicated in various diseases, including cancer, neurodegenerative disorders, and cardiovascular diseases. In cancer, PLXNA1 has been shown to promote tumor growth, invasion, and metastasis in several types of cancer, including breast, lung, and pancreatic cancer. Therefore, targeting PLXNA1 has emerged as a potential therapeutic strategy for cancer treatment. Several small molec…	GO:0021627 olfactory nerve morphogenesis;GO:0021628 olfactory nerve formation;GO:0060666 dichotomous subdivision of terminal units involved in salivary gland branching		Disease related genes; Predicted intracellular proteins	Cytosol;Nucleoplasm (Approved); Additional: Basal body;Centrosome		(M5880)NABA ECM AFFILIATED; (M5885)NABA MATRISOME ASSOCIATED; (M5889)NABA MATRISOME
CD5	CD5 molecule	CD5 is a gene that encodes a protein belonging to the scavenger receptor cysteine-rich (SRCR) superfamily. This protein is found on the surface of thymocytes, T lymphocytes, and a subset of B lymphocytes. It contains three SRCR domains and may act as a receptor to regulate T-cell proliferation. The SRCR superfamily is mainly found in cells associated with the immune system and its members are sec…	CD5 has been implicated in various autoimmune diseases, including systemic lupus erythematosus (SLE), rheumatoid arthritis (RA), and multiple sclerosis (MS). In SLE, CD5 expression is upregulated on B cells, and anti-CD5 antibodies have been shown to reduce disease activity in animal models. In RA, CD5 expression is increased on T cells, and targeting CD5 with monoclonal antibodies has been propo…	GO:0050859 negative regulation of B cell receptor signaling pathway;GO:0050855 regulation of B cell receptor signaling pathway;GO:0031295 T cell costimulation		CD markers; Predicted intracellular proteins
CD1D	CD1d molecule	CD1D is a gene that encodes a transmembrane glycoprotein belonging to the CD1 family, which is structurally similar to major histocompatibility complex (MHC) proteins. CD1 proteins form heterodimers with beta-2-microglobulin and present lipid and glycolipid antigens of self or microbial origin to T cells. The human genome contains five CD1 family genes, and CD1D is localized to late endosomes and…	CD1D has been implicated in various diseases, including autoimmune disorders, infectious diseases, and cancer. In autoimmune diseases such as multiple sclerosis and systemic lupus erythematosus, CD1D-restricted T cells have been shown to play a role in disease pathogenesis. In infectious diseases, CD1D-restricted T cells have been shown to be important in the immune response to bacterial and vira…	GO:0048006 antigen processing and presentation, endogenous lipid antigen via MHC class Ib;GO:0048007 antigen processing and presentation, exogenous lipid antigen via MHC class Ib;GO:0048003 antigen processing and presentation of lipid antigen via MHC class Ib		Cancer-related genes:Mutated cancer genes; CD markers	Endoplasmic reticulum (Supported)	cis-tetracosenoyl sulfatide		(M5935)HALLMARK FATTY ACID METABOLISM; (M5950)HALLMARK ALLOGRAFT REJECTION
SIRPG	signal regulatory protein gamma	SIRPG is a gene that encodes a protein belonging to the signal-regulatory protein (SIRP) family and the immunoglobulin superfamily. SIRP family members are transmembrane glycoproteins that negatively regulate receptor tyrosine kinase-coupled signaling processes. The protein encoded by SIRPG is involved in this negative regulation and has multiple isoforms due to alternative splicing.	SIRPG has been implicated in various diseases, including cancer, autoimmune disorders, and infectious diseases. In cancer, SIRPG has been shown to be overexpressed in certain types of tumors, such as breast cancer, and its expression has been associated with poor prognosis. Targeting SIRPG has been explored as a potential therapeutic strategy in cancer, with preclinical studies showing promising …	GO:0050766 positive regulation of phagocytosis;GO:0050764 regulation of phagocytosis;GO:0045807 positive regulation of endocytosis		CD markers
SIRPA	signal regulatory protein alpha	SIRPA, or signal regulatory protein alpha, is a transmembrane glycoprotein that belongs to the immunoglobulin superfamily and is involved in negative regulation of receptor tyrosine kinase-coupled signaling processes. It can be phosphorylated by tyrosine kinases and serves as a substrate for SH2 domain-containing tyrosine phosphatases. SIRPA participates in signal transduction mediated by various…	SIRPA has been implicated in various diseases, including cancer, autoimmune disorders, and infectious diseases. In cancer, SIRPA has been shown to play a role in tumor growth and metastasis by regulating immune cell function and promoting tumor cell survival. Targeted drug discovery efforts have focused on developing inhibitors of SIRPA-CD47 interaction, which could enhance immune-mediated tumor …	GO:0071641 negative regulation of macrophage inflammatory protein 1 alpha production;GO:0035696 monocyte extravasation;GO:0071650 negative regulation of chemokine (C-C motif) ligand 5 production		CD markers				(M5915)HALLMARK APICAL JUNCTION
PTPRA	protein tyrosine phosphatase receptor type A	PTPRA is a gene that encodes a protein tyrosine phosphatase (PTP) that regulates various cellular processes such as cell growth, differentiation, and oncogenic transformation. The protein contains an extracellular domain, a single transmembrane segment, and two intracytoplasmic catalytic domains, making it a receptor-type PTP. PTPRA has been shown to activate Src family tyrosine kinases by dephos…	PTPRA has been implicated in various diseases, including cancer, Alzheimer's disease, and autoimmune disorders. In cancer, PTPRA has been shown to be overexpressed in several types of tumors, including breast, lung, and colon cancer, and is associated with poor prognosis. Targeting PTPRA has been explored as a potential therapeutic strategy for cancer treatment. Several small molecule inhibitors …	GO:0051893 regulation of focal adhesion assembly;GO:0090109 regulation of cell-substrate junction assembly;GO:0150116 regulation of cell-substrate junction organization		Enzymes; Predicted intracellular proteins; ENZYME proteins:Hydrolases	Vesicles (Approved); Additional: Nucleoplasm		(M277)PID INTEGRIN A4B1 PATHWAY; (M16)PID INSULIN PATHWAY
FAM171A2	family with sequence similarity 171 member A2	FAM171A2 is a human gene that is predicted to be an integral component of the membrane. It belongs to the family with sequence similarity 171 member A2. The gene's function is not yet fully understood, but it is believed to play a role in cellular processes related to the membrane. The gene's function and potential involvement in disease are still being studied.	There is currently limited information available on the disease implications of FAM171A2. However, some studies have suggested that mutations in this gene may be associated with certain types of cancer, including breast cancer and lung adenocarcinoma. As for targeted drug discovery efforts, there are currently no drugs on the market that specifically target FAM171A2. However, there are ongoing ef…
ITGA6	integrin subunit alpha 6	The ITGA6 gene encodes a protein that is a member of the integrin alpha chain family. Integrins are proteins that are involved in cell surface adhesion and signaling. The ITGA6 protein is processed to generate light and heavy chains that make up the alpha 6 subunit. This subunit can associate with a beta 1 or beta 4 subunit to form an integrin that interacts with extracellular matrix proteins, in…	The ITGA6 gene has been implicated in various diseases, including cancer, inflammatory disorders, and skin diseases. In cancer, the alpha 6 beta 4 integrin has been shown to promote tumor growth, invasion, and metastasis, making it a potential target for cancer therapy. Several targeted drug discovery efforts have focused on developing inhibitors of the alpha 6 beta 4 integrin, including monoclon…	GO:0010668 ectodermal cell differentiation;GO:0035878 nail development;GO:0043589 skin morphogenesis		Cancer-related genes:Mutational cancer driver genes; Predicted intracellular proteins; CD markers; Potential drug targets; Cancer-related genes:Candidate cancer biomarkers; Human disease related genes:Congenital malformations:Congenital malformations of skin; Transporters:Accessory Factors Involved in Transport; Disease related genes			(M158)PID INTEGRIN4 PATHWAY; (M47)PID INTEGRIN CS PATHWAY; (M239)PID A6B1 A6B4 INTEGRIN PATHWAY	(M5947)HALLMARK IL2 STAT5 SIGNALING
CREBBP	CREB binding lysine acetyltransferase	The CREBBP gene, also known as CREB binding protein, is expressed throughout the body and plays a crucial role in embryonic development, growth control, and homeostasis. It acts as a transcriptional coactivator for many different transcription factors and has intrinsic histone acetyltransferase activity. The protein encoded by this gene also acts as a scaffold to stabilize additional protein inte…	Mutations in the CREBBP gene have been linked to Rubinstein-Taybi syndrome, a rare genetic disorder characterized by intellectual disability, distinctive facial features, and broad thumbs and toes. Targeted drug discovery efforts have focused on developing small molecule inhibitors of the histone acetyltransferase activity of CREBBP as a potential treatment for acute myeloid leukemia, which is as…	GO:0018076 N-terminal peptidyl-lysine acetylation;GO:0006474 N-terminal protein amino acid acetylation;GO:0016479 negative regulation of transcription by RNA polymerase I		Predicted intracellular proteins; ENZYME proteins:Transferases; Cancer-related genes:Mutated cancer genes; Potential drug targets; Enzymes; Cancer-related genes:Candidate cancer biomarkers; Human disease related genes:Cancers:Cancers of haematopoietic and lymphoid tissues; Disease related genes; Human disease related genes:Congenital malformations:Other congenital malformations	Nuclear bodies;Nucleoplasm (Enhanced)	9-ACETYL-2,3,4,9-TETRAHYDRO-1H-CARBAZOL-1-ONE	(M32)PID HDAC CLASSIII PATHWAY; (M207)PID RETINOIC ACID PATHWAY; (M290)PID IL12 STAT4 PATHWAY	(M5902)HALLMARK APOPTOSIS
TRAF2	TNF receptor associated factor 2	TRAF2 (TNF receptor associated factor 2) is a protein that belongs to the TNF receptor associated factor (TRAF) protein family. It interacts with TNF receptors and forms a complex with TRAF1, which is required for TNF-alpha-mediated activation of MAPK8/JNK and NF-kappaB. The TRAF2-TRAF1 complex also interacts with inhibitor-of-apoptosis proteins (IAPs) and mediates anti-apoptotic signals from TNF…	TRAF2 has been implicated in various diseases, including cancer, inflammation, and autoimmune disorders. In cancer, TRAF2 has been shown to promote tumor growth and survival by activating NF-kappaB and MAPK signaling pathways. Therefore, targeting TRAF2 has emerged as a potential therapeutic strategy for cancer treatment. Several small molecule inhibitors of TRAF2 have been developed and tested i…	GO:1905670 TORC2 complex disassembly;GO:1905669 TORC1 complex assembly;GO:0160162 CD27 signaling pathway		ENZYME proteins:Transferases; Enzymes; Cancer-related genes:Candidate cancer biomarkers; Predicted intracellular proteins	Cytosol (Enhanced)		(M20)PID P38 MKK3 6PATHWAY; (M79)PID TRAIL PATHWAY; (M45)PID CD40 PATHWAY	(M5923)HALLMARK PI3K AKT MTOR SIGNALING; (M5950)HALLMARK ALLOGRAFT REJECTION
PTK7	protein tyrosine kinase 7 (inactive)	PTK7 is a gene that belongs to the receptor protein tyrosine kinase family and is involved in transmitting signals from outside the cell to the inside. However, this protein does not have any detectable catalytic tyrosine kinase activity. It is involved in the Wnt signaling pathway and plays a role in various cellular processes such as polarity and adhesion. The gene has multiple isoforms due to …	PTK7 has been implicated in various diseases, including cancer, cardiovascular diseases, and neurological disorders. In cancer, PTK7 has been shown to promote tumor growth, invasion, and metastasis in several types of cancer, including breast, lung, and colon cancer. Therefore, PTK7 has been identified as a potential therapeutic target for cancer treatment. Several studies have reported the devel…	GO:0060484 lung-associated mesenchyme development;GO:0060026 convergent extension;GO:0045198 establishment of epithelial cell apical/basal polarity	yes	Kinases:Tyr protein kinases; Enzymes; Predicted secreted proteins; Predicted intracellular proteins	Cytosol;Plasma membrane (Approved); Additional: Vesicles
GRB2	growth factor receptor bound protein 2	The GRB2 gene encodes a protein that binds to the epidermal growth factor receptor and contains one SH2 domain and two SH3 domains. The SH3 domains direct complex formation with proline-rich regions of other proteins, while the SH2 domain binds tyrosine phosphorylated sequences. This gene is similar to the Sem5 gene of C.elegans, which is involved in the signal transduction pathway. Two alternati…	The GRB2 gene has been implicated in various diseases, including cancer, diabetes, and cardiovascular diseases. In cancer, GRB2 is often overexpressed and plays a critical role in promoting tumor growth and metastasis. As a result, there have been efforts to develop drugs that target GRB2 as a potential cancer therapy. One such drug is GBR-1302, a monoclonal antibody that targets the SH2 domain o…	GO:0060670 branching involved in labyrinthine layer morphogenesis;GO:0060713 labyrinthine layer morphogenesis;GO:0035022 positive regulation of Rac protein signal transduction		Cancer-related genes:Candidate cancer biomarkers; Predicted intracellular proteins; RAS pathway related proteins	Cytosol (Supported); Additional: Centrosome	Pegademase; 4-[(10s,14s,18s)-18-(2-Amino-2-Oxoethyl)-14-(1-Naphthylmethyl)-8,17,20-Trioxo-7,16,19-Triazaspiro[5.14]Icos-11-En-10-Yl]Benzylphosphonic Acid	(M135)PID IL5 PATHWAY; (M12771)SA PTEN PATHWAY; (M18895)SA TRKA RECEPTOR	(M5897)HALLMARK IL6 JAK STAT3 SIGNALING; (M5923)HALLMARK PI3K AKT MTOR SIGNALING; (M5921)HALLMARK COMPLEMENT
KCNAB2	potassium voltage-gated channel subfamily A regulatory beta subunit 2	KCNAB2 is a gene that encodes a regulatory beta subunit of the voltage-gated potassium channel subfamily A. This gene is involved in regulating various bodily functions such as neurotransmitter release, heart rate, insulin secretion, neuronal excitability, epithelial electrolyte transport, smooth muscle contraction, and cell volume. KCNAB2 is one of the beta subunits that associate with functiona…	There is limited information available on the disease implications of KCNAB2. However, mutations in KCNAB2 have been associated with epilepsy and sudden unexpected death in epilepsy (SUDEP). Targeted drug discovery efforts for KCNAB2 have been focused on developing drugs that modulate the activity of voltage-gated potassium channels, which could potentially be used to treat epilepsy and other neu…	GO:2000008 regulation of protein localization to cell surface;GO:1901379 regulation of potassium ion transmembrane transport;GO:0043266 regulation of potassium ion transport		Predicted intracellular proteins
KCNAB1	potassium voltage-gated channel subfamily A regulatory beta subunit 1	KCNAB1 is a gene that encodes a member of the potassium channel, voltage-gated, shaker-related subfamily. This gene produces distinct isoforms that are beta subunits, which form heteromultimeric complexes with alpha subunits and modulate the activity of the pore-forming alpha subunits. Potassium channels are important in regulating various bodily functions, including neurotransmitter release, hea…	Mutations in KCNAB1 have been associated with various diseases, including epilepsy, schizophrenia, and autism spectrum disorder. In particular, a missense mutation in KCNAB1 has been identified in patients with epilepsy, which leads to a reduction in potassium channel activity and increased neuronal excitability. This suggests that drugs targeting KCNAB1 could be useful in treating epilepsy and o…	GO:1901379 regulation of potassium ion transmembrane transport;GO:0043266 regulation of potassium ion transport;GO:0071805 potassium ion transmembrane transport		Predicted intracellular proteins; Transporters:Accessory Factors Involved in Transport	Vesicles (Approved); Additional: Nucleoplasm;Plasma membrane
CBL	Cbl proto-oncogene	The CBL gene is a proto-oncogene that encodes a RING finger E3 ubiquitin ligase. This protein is responsible for targeting substrates for degradation by the proteasome by transferring ubiquitin from ubiquitin conjugating enzymes to specific substrates. It also contains a phosphotyrosine binding domain that allows it to interact with tyrosine-phosphorylated substrates and target them for proteasom…	The CBL gene has been implicated in various cancers, including acute myeloid leukemia, chronic myeloid leukemia, and juvenile myelomonocytic leukemia. Targeted drug discovery efforts have focused on developing inhibitors of the CBL protein to prevent its negative regulation of signaling pathways that promote cancer cell growth and survival. One example is the small molecule inhibitor, AZD0302, wh…	GO:0032487 regulation of Rap protein signal transduction;GO:2000583 regulation of platelet-derived growth factor receptor-alpha signaling pathway;GO:0070086 ubiquitin-dependent endocytosis		Predicted intracellular proteins; ENZYME proteins:Transferases; Potential drug targets; Enzymes; Cancer-related genes:Candidate cancer biomarkers; Human disease related genes:Cancers:Cancers of haematopoietic and lymphoid tissues; Disease related genes; Human disease related genes:Congenital malformations:Other congenital malformations	Cytosol (Supported); Additional: End piece;Mitotic spindle		(M273)PID EPHA2 FWD PATHWAY; (M226)PID VEGFR1 PATHWAY; (M69)PID REELIN PATHWAY	(M5897)HALLMARK IL6 JAK STAT3 SIGNALING; (M5953)HALLMARK KRAS SIGNALING UP
SLC1A4	solute carrier family 1 member 4	SLC1A4 is a gene that encodes a protein responsible for transporting certain amino acids, including alanine, serine, cysteine, and threonine, into cells. This transport is sodium-dependent and neutral. Mutations in this gene have been linked to developmental delay, microcephaly, and intellectual disability.	Mutations in the SLC1A4 gene have been associated with several neurological disorders, including developmental delay, microcephaly, and intellectual disability. These mutations can lead to a decrease in the transport of certain amino acids into cells, which can affect brain development and function. As a result, there is interest in developing drugs that can enhance the function of the SLC1A4 pro…	GO:0015826 threonine transport;GO:0034589 hydroxyproline transport;GO:0098718 serine import across plasma membrane		Transporters:Electrochemical Potential-driven transporters; Disease related genes; Human disease related genes:Congenital malformations:Congenital malformations of the nervous system; Potential drug targets	Centrosome (Enhanced)	Alanine		(M5922)HALLMARK UNFOLDED PROTEIN RESPONSE; (M5906)HALLMARK ESTROGEN RESPONSE EARLY; (M5907)HALLMARK ESTROGEN RESPONSE LATE
SLC12A7	solute carrier family 12 member 7	SLC12A7 is a human gene that encodes a protein belonging to the solute carrier family 12 member 7. This protein is involved in various processes such as cell volume homeostasis, inorganic ion homeostasis, and inorganic ion transmembrane transport. It has been found to enable protein kinase binding activity and is a part of a protein-containing complex.	There is limited information available on the disease implications of SLC12A7. However, some studies have suggested that alterations in the expression of this gene may be associated with certain types of cancer, including breast cancer and glioblastoma. Targeted drug discovery efforts for SLC12A7 are also limited, but some studies have identified potential small molecule inhibitors of this protei…	GO:0055064 chloride ion homeostasis;GO:0055081 monoatomic anion homeostasis;GO:0006884 cell volume homeostasis		Transporters:Electrochemical Potential-driven transporters	Cytosol (Uncertain)	Potassium chloride
SLC29A1	solute carrier family 29 member 1 (Augustine blood group)	SLC29A1 is a gene that encodes a transmembrane glycoprotein that is a member of the equilibrative nucleoside transporter family. This protein is responsible for the cellular uptake of nucleosides from the surrounding medium and is categorized as an equilibrative transporter that is sensitive to inhibition by nitrobenzylthioinosine. Nucleoside transporters are essential for nucleotide synthesis in…	Mutations in the SLC29A1 gene have been associated with a rare genetic disorder called H syndrome, which is characterized by hyperpigmentation, hypertrichosis, hearing loss, hepatosplenomegaly, heart anomalies, and hypogonadism. Additionally, alterations in the expression of SLC29A1 have been linked to various types of cancer, including breast, lung, and pancreatic cancer. Therefore, SLC29A1 has …	GO:0035364 thymine transport;GO:0015857 uracil transport;GO:1903791 uracil transmembrane transport		Transporters:Electrochemical Potential-driven transporters; Predicted intracellular proteins		Troglitazone; Ethanol; Fostamatinib		(M5948)HALLMARK BILE ACID METABOLISM; (M5907)HALLMARK ESTROGEN RESPONSE LATE
IGSF3	immunoglobulin superfamily member 3	IGSF3 is a gene that encodes for a protein with several V-type Ig-like domains. This protein is a membrane protein that is similar to immunoglobulins. A mutation in this gene has been linked to bilateral nasolacrimal duct obstruction (LCDD).	Bilateral nasolacrimal duct obstruction (LCDD) is a condition where the tear ducts that drain tears from the eyes into the nose become blocked. Mutations in the IGSF3 gene have been linked to this condition. While there are currently no targeted drug discovery efforts for IGSF3, there are several treatments available for LCDD. These include tear duct probing, balloon catheter dilation, and surger…	GO:0032808 lacrimal gland development;GO:0035272 exocrine system development;GO:0048732 gland development		Disease related genes; Human disease related genes:Congenital malformations:Congenital malformations of eye; Predicted intracellular proteins	Nucleoplasm (Approved); Additional: Cytosol			(M5945)HALLMARK HEME METABOLISM
HLA-C	major histocompatibility complex, class I, C	HLA-C is a gene that belongs to the major histocompatibility complex (MHC) class I heavy chain paralogues. It encodes a protein that plays a central role in the immune system by presenting peptides derived from the endoplasmic reticulum lumen. The protein is a heterodimer consisting of a heavy chain and a light chain, and is expressed in nearly all cells. Polymorphisms within the gene are respons…	HLA-C has been implicated in a variety of diseases, including autoimmune disorders, infectious diseases, and cancer. In autoimmune diseases such as psoriasis and ankylosing spondylitis, certain HLA-C alleles have been associated with increased risk. In infectious diseases, HLA-C polymorphisms have been linked to susceptibility and severity of infections such as HIV, hepatitis B and C, and COVID-1…	GO:0002477 antigen processing and presentation of exogenous peptide antigen via MHC class Ib;GO:0002486 antigen processing and presentation of endogenous peptide antigen via MHC class I via ER pathway, TAP-independent;GO:0002476 antigen processing and presentation of endogenous peptide antigen via MHC class Ib		Disease related genes; Human disease related genes:Skin diseases:Skin and soft tissue diseases; Predicted intracellular proteins				(M5911)HALLMARK INTERFERON ALPHA RESPONSE
ITGA5	integrin subunit alpha 5	The ITGA5 gene encodes the alpha 5 subunit of integrin, a protein that plays a role in cell surface adhesion and signaling. The alpha 5 subunit combines with the beta 1 subunit to form a fibronectin receptor. Studies suggest that higher expression of ITGA5 may be associated with shorter survival time in lung cancer patients, possibly due to its promotion of tumor invasion. It is important to note…	The ITGA5 gene has been implicated in various diseases, including cancer, fibrosis, and cardiovascular disease. In cancer, ITGA5 has been shown to promote tumor invasion and metastasis, making it a potential target for cancer therapy. Several drugs targeting ITGA5 are currently in development, including monoclonal antibodies and small molecule inhibitors. One example is Volociximab, a monoclonal …	GO:0023035 CD40 signaling pathway;GO:1900748 positive regulation of vascular endothelial growth factor signaling pathway;GO:0035313 wound healing, spreading of epidermal cells		Cancer-related genes:Candidate cancer biomarkers; CD markers; Transporters:Accessory Factors Involved in Transport		Resveratrol	(M274)PID LYMPH ANGIOGENESIS PATHWAY; (M47)PID INTEGRIN CS PATHWAY; (M165)PID SYNDECAN 4 PATHWAY	(M5930)HALLMARK EPITHELIAL MESENCHYMAL TRANSITION; (M5932)HALLMARK INFLAMMATORY RESPONSE
CD2	CD2 molecule	CD2 is a gene that encodes a surface antigen found on all peripheral blood T-cells. The protein interacts with LFA3 (CD58) on antigen-presenting cells to optimize immune recognition. A locus control region (LCR) has been identified in the 3' flanking sequence of this gene.	CD2 has been implicated in various diseases, including autoimmune disorders, infectious diseases, and cancer. In autoimmune disorders, CD2 has been found to play a role in the activation and proliferation of T-cells, leading to the destruction of self-tissues. In infectious diseases, CD2 has been shown to be involved in the recognition and elimination of infected cells by the immune system. In ca…	GO:0030887 positive regulation of myeloid dendritic cell activation;GO:0001766 membrane raft polarization;GO:0030885 regulation of myeloid dendritic cell activation		CD markers; Predicted intracellular proteins; FDA approved drug targets:Biotech drugs	Plasma membrane (Supported); Additional: Golgi apparatus;Nucleoplasm	Alefacept; Siplizumab		(M5902)HALLMARK APOPTOSIS; (M5950)HALLMARK ALLOGRAFT REJECTION
UBASH3B	ubiquitin associated and SH3 domain containing B	The UBASH3B gene encodes a protein that has a ubiquitin associated domain, an SH3 domain, and a C-terminal domain similar to the catalytic motif of phosphoglycerate mutase. This protein has been found to inhibit the endocytosis of epidermal growth factor receptor (EGFR) and platelet-derived growth factor receptor.	Research has shown that alterations in the UBASH3B gene may play a role in the development and progression of various types of cancer, including breast, lung, and colorectal cancer. In breast cancer, UBASH3B has been found to be overexpressed, leading to increased cell proliferation and tumor growth. Targeted drug discovery efforts have focused on developing inhibitors of UBASH3B to potentially t…	GO:0090331 negative regulation of platelet aggregation;GO:0038063 collagen-activated tyrosine kinase receptor signaling pathway;GO:0034111 negative regulation of homotypic cell-cell adhesion		Enzymes; Predicted intracellular proteins; ENZYME proteins:Hydrolases	Cytosol (Approved); Additional: Nuclear bodies;Nucleoplasm
TRIM21	tripartite motif containing 21	TRIM21 is a gene that belongs to the tripartite motif (TRIM) family and encodes a protein that is part of the RoSSA ribonucleoprotein. The RoSSA particle contains a single polypeptide and one of four small RNA molecules and is found in both the cytoplasm and the nucleus. RoSSA interacts with autoantigens in patients with Sjogren syndrome and systemic lupus erythematosus. The TRIM motif of the enc…	TRIM21 has been implicated in various diseases, including autoimmune disorders such as Sjogren syndrome and systemic lupus erythematosus. In these diseases, autoantibodies target self-antigens, including RoSSA, which contains TRIM21. TRIM21 has also been linked to viral infections, as it plays a role in the innate immune response to viruses. Targeted drug discovery efforts for TRIM21 are still in…	GO:0090086 negative regulation of protein deubiquitination;GO:0035617 stress granule disassembly;GO:0032092 positive regulation of protein binding		ENZYME proteins:Transferases; Enzymes; Predicted intracellular proteins	Nucleoplasm (Approved)			(M5911)HALLMARK INTERFERON ALPHA RESPONSE; (M5913)HALLMARK INTERFERON GAMMA RESPONSE
CNN2	calponin 2	CNN2 is a human gene that encodes for a protein that can bind to actin, calmodulin, troponin C, and tropomyosin. This protein may play a role in the structural organization of actin filaments, as well as in smooth muscle contraction and cell adhesion. Multiple transcript variants encoding different isoforms are produced through alternative splicing. Several pseudogenes of this gene have also been…	There is limited information available on the disease implications of CNN2. However, some studies have suggested that mutations in this gene may be associated with certain types of cancer, such as breast cancer and lung adenocarcinoma. Targeted drug discovery efforts for CNN2 are also limited, as the function of this protein is not well understood. However, some studies have suggested that target…	GO:0050765 negative regulation of phagocytosis;GO:0045806 negative regulation of endocytosis;GO:0071260 cellular response to mechanical stimulus		Predicted intracellular proteins	Actin filaments (Approved)			(M5915)HALLMARK APICAL JUNCTION
CNN3	calponin 3	The human gene CNN3 encodes a protein that is associated with the cytoskeleton but does not play a role in contraction. It has a highly homologous N-terminus to a related gene, CNN1, and contains similar tandemly repeated motifs as other members of the CNN gene family. The protein has a markedly acidic C-terminus. This information was provided by RefSeq in July 2008.	There is limited information available on the disease implications of the CNN3 gene. However, some studies have suggested that alterations in the expression of CNN3 may be associated with certain types of cancer, including breast cancer and hepatocellular carcinoma. Targeted drug discovery efforts for CNN3 are also limited, as the function of the protein is not well understood. However, some stud…	GO:0031032 actomyosin structure organization;GO:0007015 actin filament organization;GO:0098609 cell-cell adhesion		Predicted intracellular proteins	Actin filaments (Enhanced); Additional: Cytosol			(M5909)HALLMARK MYOGENESIS
SLC1A5	solute carrier family 1 member 5	The SLC1A5 gene is responsible for encoding a protein that acts as a transporter for neutral amino acids, which are essential for protein synthesis. This transporter is sodium-dependent, meaning it requires sodium ions to function properly. Additionally, the SLC1A5 protein can also act as a receptor for a type of retrovirus called RD114/type D. This information is important for understanding the …	SLC1A5 has been implicated in various diseases, including cancer, obesity, and neurological disorders. In cancer, SLC1A5 is overexpressed in many tumor types and plays a critical role in providing cancer cells with the necessary nutrients for growth and survival. As a result, SLC1A5 has become a target for drug discovery efforts in cancer therapy. Several small molecule inhibitors of SLC1A5 have …	GO:0010585 glutamine secretion;GO:1903803 L-glutamine import across plasma membrane;GO:0140009 L-aspartate import across plasma membrane		Transporters:Electrochemical Potential-driven transporters; FDA approved drug targets:Small molecule drugs; Predicted intracellular proteins	Plasma membrane (Supported); Additional: Basal body;Centriolar satellite	Asparagine; Fluciclovine (18F)		(M5947)HALLMARK IL2 STAT5 SIGNALING; (M5905)HALLMARK ADIPOGENESIS; (M5924)HALLMARK MTORC1 SIGNALING
SLC16A1	solute carrier family 16 member 1	SLC16A1 is a gene that encodes a protein responsible for transporting monocarboxylates, such as lactate and pyruvate, across the plasma membrane. This protein is a proton-linked monocarboxylate transporter. Mutations in this gene have been linked to erythrocyte lactate transporter defect. There are alternative spliced transcript variants of this gene.	Mutations in the SLC16A1 gene have been linked to several diseases, including erythrocyte lactate transporter defect, which is a rare genetic disorder characterized by exercise intolerance, muscle pain, and cramping. Additionally, alterations in SLC16A1 expression have been associated with cancer progression and drug resistance. Therefore, targeting SLC16A1 has emerged as a potential therapeutic …	GO:0015728 mevalonate transport;GO:0051780 behavioral response to nutrient;GO:0035879 plasma membrane lactate transport		Transporters:Electrochemical Potential-driven transporters; Disease related genes; Potential drug targets; Human disease related genes:Congenital disorders of metabolism:Other congenital disorders of metabolism	Cell Junctions;Plasma membrane (Enhanced)	Pyruvic acid; Mersalyl		(M5906)HALLMARK ESTROGEN RESPONSE EARLY; (M5907)HALLMARK ESTROGEN RESPONSE LATE
HLA-A	major histocompatibility complex, class I, A	HLA-A is a gene that belongs to the major histocompatibility complex class I heavy chain paralogues. It encodes a protein that plays a central role in the immune system by presenting peptides derived from the endoplasmic reticulum lumen to cytotoxic T cells. The protein is a heterodimer consisting of a heavy chain and a light chain, and is expressed in nearly all cells. Polymorphisms within the g…	HLA-A has been implicated in a variety of diseases, including autoimmune disorders, infectious diseases, and cancer. In autoimmune diseases such as type 1 diabetes and rheumatoid arthritis, certain HLA-A alleles have been associated with increased risk. In infectious diseases, HLA-A polymorphisms can affect the immune response to the pathogen, and certain alleles have been linked to increased sus…	GO:0002485 antigen processing and presentation of endogenous peptide antigen via MHC class I via ER pathway, TAP-dependent;GO:2000567 regulation of memory T cell activation;GO:2000568 positive regulation of memory T cell activation		Cancer-related genes:Mutational cancer driver genes; Transporters; Predicted intracellular proteins; Cancer-related genes:Mutated cancer genes; Potential drug targets; Human disease related genes:Skin diseases:Skin and soft tissue diseases; Disease related genes; Human disease related genes:Respiratory diseases:Tracheobronchial diseases	Plasma membrane (Supported); Additional: Golgi apparatus	3-Indolebutyric Acid; Nelipepimut-S; Coccidioides immitis spherule	(M88)PID CD8 TCR PATHWAY; (M54)PID IL12 2PATHWAY; (M272)PID CD8 TCR DOWNSTREAM PATHWAY	(M5913)HALLMARK INTERFERON GAMMA RESPONSE; (M5950)HALLMARK ALLOGRAFT REJECTION
MED24	mediator complex subunit 24	MED24 is a gene that encodes a protein component of the mediator complex, which is a transcriptional coactivator complex that is believed to be necessary for the expression of almost all genes. The mediator complex is recruited by transcriptional activators or nuclear receptors to induce gene expression by interacting with RNA polymerase II and promoting the formation of a transcriptional pre-ini…	There is limited information on the disease implications of MED24 mutations. However, some studies have suggested that MED24 may play a role in cancer development and progression. For example, MED24 has been found to be overexpressed in breast cancer and may contribute to tumor growth and metastasis. Targeted drug discovery efforts for MED24 are currently limited, but some studies have explored t…	GO:0032968 positive regulation of transcription elongation by RNA polymerase II;GO:0032786 positive regulation of DNA-templated transcription, elongation;GO:0051123 RNA polymerase II preinitiation complex assembly		Predicted intracellular proteins				(M5906)HALLMARK ESTROGEN RESPONSE EARLY; (M5937)HALLMARK GLYCOLYSIS
NEO1	neogenin 1	NEO1, also known as neogenin 1, is a gene that encodes a cell surface protein belonging to the immunoglobulin superfamily. The protein consists of four immunoglobulin-like domains, six fibronectin type III domains, a transmembrane domain, and a C-terminal internal domain that shares homology with the tumor suppressor candidate gene DCC. NEO1 is involved in cell growth, differentiation, and cell-c…	There is limited information available on targeted drug discovery efforts for NEO1. However, studies have shown that defects in this gene are associated with cell proliferation in certain cancers, including breast, lung, and pancreatic cancer. Therefore, NEO1 may serve as a potential therapeutic target for these types of cancer. Currently, there are no drugs on the market that specifically target…	GO:0048681 negative regulation of axon regeneration;GO:0070571 negative regulation of neuron projection regeneration;GO:0099550 trans-synaptic signaling, modulating synaptic transmission		Cancer-related genes:Candidate cancer biomarkers	Nucleoplasm;Plasma membrane (Approved); Additional: Golgi apparatus
TRAV8-2	T cell receptor alpha variable 8-2			GO:0002250 adaptive immune response;GO:0006955 immune response;GO:0002376 immune system process		Predicted intracellular proteins
ALCAM	activated leukocyte cell adhesion molecule	ALCAM, or activated leukocyte cell adhesion molecule, is a gene that encodes a protein known as CD166. This protein is a member of a subfamily of immunoglobulin receptors and has five immunoglobulin-like domains in its extracellular domain. ALCAM binds to T-cell differentiation antigen CD6 and is involved in cell adhesion and migration processes. There are multiple alternatively spliced transcrip…	ALCAM has been implicated in various diseases, including cancer, inflammation, and autoimmune disorders. In cancer, ALCAM has been shown to promote tumor growth, invasion, and metastasis by enhancing cell adhesion and migration. Targeting ALCAM has been proposed as a potential therapeutic strategy for cancer treatment. In autoimmune disorders, ALCAM has been found to be involved in the activation…	GO:0048846 axon extension involved in axon guidance;GO:1902284 neuron projection extension involved in neuron projection guidance;GO:0031290 retinal ganglion cell axon guidance		Cancer-related genes:Candidate cancer biomarkers; Predicted secreted proteins; CD markers; Transporters:Accessory Factors Involved in Transport	Vesicles (Uncertain)			(M5892)HALLMARK CHOLESTEROL HOMEOSTASIS; (M5947)HALLMARK IL2 STAT5 SIGNALING
SLC2A1	solute carrier family 2 member 1	SLC2A1 is a gene that encodes a glucose transporter found in the blood-brain barrier. It is primarily located in the cell membrane and can also function as a receptor for human T-cell leukemia virus I and II. Mutations in this gene have been linked to paroxysmal exertion-induced dyskinesia in some families.	Mutations in the SLC2A1 gene have been associated with a range of neurological disorders, including paroxysmal exertion-induced dyskinesia, epilepsy, and developmental delay. As a result, there has been significant interest in developing drugs that target the glucose transporter encoded by this gene. One approach has been to identify compounds that can modulate the activity of the transporter, ei…	GO:0015756 fucose transmembrane transport;GO:0015911 long-chain fatty acid import across plasma membrane;GO:1904016 response to Thyroglobulin triiodothyronine		Human disease related genes:Nervous system diseases:Other nervous and sensory system diseases; Human disease related genes:Cardiovascular diseases:Hematologic diseases; Predicted intracellular proteins; Human disease related genes:Nervous system diseases:Epilepsy; Potential drug targets; Transporters:Electrochemical Potential-driven transporters; Cancer-related genes:Candidate cancer biomarkers; …	Plasma membrane (Enhanced); Additional: Centriolar satellite	Resveratrol; Carboxymethylcellulose	(M44)PID HIF2PATHWAY; (M255)PID HIF1 TFPATHWAY; (M66)PID MYC ACTIV PATHWAY	(M5923)HALLMARK PI3K AKT MTOR SIGNALING; (M5891)HALLMARK HYPOXIA; (M5906)HALLMARK ESTROGEN RESPONSE EARLY
DSG2	desmoglein 2	The DSG2 gene encodes a glycoprotein that is a member of the desmoglein family and cadherin cell adhesion molecule superfamily of proteins. It is a calcium-binding transmembrane glycoprotein component of desmosomes, which are cell-cell junctions between epithelial, myocardial, and other cell types. The preproprotein is proteolytically processed to generate the mature glycoprotein. This gene is pr…	Mutations in the DSG2 gene have been associated with arrhythmogenic right ventricular dysplasia, familial, 10 (ARVD10), which is a rare genetic disorder that affects the heart muscle and can lead to heart failure and sudden cardiac death. Targeted drug discovery efforts for ARVD10 have focused on identifying compounds that can improve the function of desmosomes and prevent the loss of cell-cell a…	GO:0003165 Purkinje myocyte development;GO:0150107 positive regulation of protein localization to cell-cell junction;GO:0086073 bundle of His cell-Purkinje myocyte adhesion involved in cell communication		Disease related genes; Human disease related genes:Cardiovascular diseases:Cardiac diseases; Predicted intracellular proteins	Cell Junctions (Supported); Additional: Plasma membrane;Vesicles
DAG1	dystroglycan 1	DAG1, also known as dystroglycan 1, is a gene that encodes for dystroglycan, a key component of the dystrophin-glycoprotein complex that connects the extracellular matrix to the cytoskeleton in skeletal muscle. The preproprotein encoded by DAG1 undergoes glycosylation and proteolytic processing to produce alpha and beta subunits. Mutations in this gene have been linked to various forms of muscula…	Mutations in the DAG1 gene have been linked to various forms of muscular dystrophy, including congenital muscular dystrophy type 1A (MDC1A) and limb-girdle muscular dystrophy type 2I (LGMD2I). MDC1A is a severe form of muscular dystrophy that affects infants and young children, causing muscle weakness and wasting, respiratory failure, and early death. LGMD2I is a milder form of muscular dystrophy…	GO:0016203 muscle attachment;GO:0016340 calcium-dependent cell-matrix adhesion;GO:0098942 retrograde trans-synaptic signaling by trans-synaptic protein complex		Human disease related genes:Congenital disorders of metabolism:Congenital disorders of glycan/glycoprotein metabolism; Transporters; Potential drug targets; Human disease related genes:Musculoskeletal diseases:Muscular diseases; Disease related genes	Plasma membrane;Vesicles (Supported); Additional: Nucleoplasm		(M8626)SIG BCR SIGNALING PATHWAY
SLC19A1	solute carrier family 19 member 1	SLC19A1 is a human gene that encodes a membrane protein responsible for transporting folate and regulating its intracellular concentrations. The gene has three transcript variants that produce different isoforms.	SLC19A1 mutations have been associated with a variety of diseases, including methotrexate toxicity, hereditary folate malabsorption, and neural tube defects. Methotrexate is a commonly used chemotherapy drug that targets rapidly dividing cells, and SLC19A1 is responsible for transporting it into cells. Mutations in SLC19A1 can lead to decreased transport of methotrexate, resulting in toxicity. He…	GO:0051958 methotrexate transport;GO:1904447 folate import across plasma membrane;GO:0098838 folate transmembrane transport		Transporters:Electrochemical Potential-driven transporters; Disease related genes; Cancer-related genes:Candidate cancer biomarkers; Potential drug targets	Plasma membrane (Approved)			(M5928)HALLMARK MYC TARGETS V2; (M5905)HALLMARK ADIPOGENESIS
PTPRCAP	protein tyrosine phosphatase receptor type C associated protein	PTPRCAP is a gene that encodes a transmembrane phosphoprotein that is associated with the tyrosine phosphatase PTPRC/CD45. PTPRC is a crucial regulator of T- and B-lymphocyte activation. The interaction between PTPRC and PTPRCAP may be necessary for the stable expression of PTPRCAP.	There is limited information available on the disease implications of PTPRCAP. However, some studies have suggested that PTPRCAP may play a role in the development and progression of certain cancers, including breast cancer and hepatocellular carcinoma. Targeted drug discovery efforts for PTPRCAP are also limited, as the function of this gene is not well understood. Currently, there are no drugs …	GO:0006952 defense response;GO:0006950 response to stress;GO:0050896 response to stimulus		Predicted intracellular proteins	Plasma membrane (Approved)
WRN	WRN RecQ like helicase	The WRN gene encodes a DNA helicase protein that belongs to the RecQ subfamily. This nuclear protein is essential for maintaining genome stability and is involved in DNA repair, replication, transcription, and telomere maintenance. The protein contains several domains, including an exonuclease domain, an ATP-dependent helicase domain, a RecQ helicase conserved region, a helicase RNase D C-termina…	Werner syndrome is a rare genetic disorder caused by mutations in the WRN gene. This disorder is characterized by premature aging, including graying and loss of hair, wrinkled skin, cataracts, and osteoporosis. Patients with Werner syndrome also have an increased risk of developing certain cancers, including sarcomas and melanomas. There are currently no targeted drug therapies available for Wern…	GO:0060542 regulation of strand invasion;GO:0098530 positive regulation of strand invasion;GO:0040009 regulation of growth rate		Cancer-related genes:Mutational cancer driver genes; Predicted intracellular proteins; Potential drug targets; Human disease related genes:Endocrine and metabolic diseases:Other endocrine and metabolic diseases; Enzymes; Cancer-related genes:Candidate cancer biomarkers; ENZYME proteins:Hydrolases; Disease related genes; Human disease related genes:Congenital malformations:Other congenital malform…	Nuclear speckles (Enhanced)		(M105)PID TELOMERASE PATHWAY	(M5901)HALLMARK G2M CHECKPOINT
TRAC	T cell receptor alpha constant			GO:0050852 T cell receptor signaling pathway;GO:0046631 alpha-beta T cell activation;GO:0050851 antigen receptor-mediated signaling pathway		Disease related genes
ITGB6	integrin subunit beta 6	ITGB6 is a gene that encodes a protein belonging to the integrin superfamily. Integrins are adhesion receptors that transmit signals from the extracellular matrix to the cell. The protein encoded by ITGB6 forms a dimer with an alpha v chain and can bind to ligands such as fibronectin and transforming growth factor beta 1. The gene undergoes alternate splicing, resulting in multiple transcript var…	ITGB6 has been implicated in various diseases, including cancer, fibrosis, and inflammation. In cancer, ITGB6 has been shown to promote tumor growth, invasion, and metastasis by regulating cell adhesion, migration, and signaling. Targeting ITGB6 has emerged as a promising strategy for cancer therapy, and several drugs are currently in development or clinical trials. One example is etrasimod, a sm…	GO:0061520 Langerhans cell differentiation;GO:0060435 bronchiole development;GO:0071604 transforming growth factor beta production		Disease related genes; Cancer-related genes:Candidate cancer biomarkers; Human disease related genes:Digestive system diseases:Mouth and dental diseases	Acrosome;Cell Junctions;Nucleoplasm (Approved); Additional: Centrosome;Connecting piece;End piece;Mid piece;Principal piece		(M212)PID INTEGRIN5 PATHWAY; (M47)PID INTEGRIN CS PATHWAY
RPL38	ribosomal protein L38	RPL38 is a gene that encodes a ribosomal protein, specifically a component of the 60S subunit. Ribosomes are organelles that catalyze protein synthesis and are composed of RNA and proteins. RPL38 belongs to the L38E family of ribosomal proteins and is located in the cytoplasm. Alternative splice variants of the gene have been identified, but they both encode the same protein. Like other genes tha…	Research on RPL38 and its potential disease implications is limited. However, some studies have suggested that alterations in ribosomal proteins, including RPL38, may be involved in the development of certain cancers. For example, a study published in the journal Oncotarget in 2016 found that RPL38 was overexpressed in hepatocellular carcinoma (HCC) tissues and that its expression was associated …	GO:0034463 90S preribosome assembly;GO:0048318 axial mesoderm development;GO:0042256 cytosolic ribosome assembly		Ribosomal proteins; Predicted intracellular proteins	Cytosol;Endoplasmic reticulum (Supported)
VAV3	vav guanine nucleotide exchange factor 3	VAV3 is a gene that belongs to the VAV gene family and encodes for a guanine nucleotide exchange factor (GEF) that activates pathways leading to actin cytoskeletal rearrangements and transcriptional alterations. This gene product acts as a GEF for RhoG, RhoA, and RAC1, and associates maximally with the nucleotide-free states of these GTPases. Different isoforms of this gene have been described du…	Research has shown that VAV3 is involved in various diseases, including cancer, cardiovascular diseases, and neurological disorders. In cancer, VAV3 has been found to be overexpressed in several types of tumors, including breast, lung, and pancreatic cancer, and is associated with tumor progression and metastasis. Therefore, VAV3 has been identified as a potential therapeutic target for cancer tr…	GO:0002433 immune response-regulating cell surface receptor signaling pathway involved in phagocytosis;GO:0038096 Fc-gamma receptor signaling pathway involved in phagocytosis;GO:0038095 Fc-epsilon receptor signaling pathway		Predicted intracellular proteins			(M273)PID EPHA2 FWD PATHWAY; (M17200)SA B CELL RECEPTOR COMPLEXES; (M83)PID CDC42 REG PATHWAY	(M5923)HALLMARK PI3K AKT MTOR SIGNALING
TBC1D10B	TBC1 domain family member 10B	TBC1D10B is a human gene that belongs to the TBC1 domain family member 10B. This gene encodes a protein that acts as a GTPase-activating protein (GAP) for several proteins of the Rab family. The Rab family of small G proteins plays a crucial role in intracellular vesicle trafficking by switching between the GTP-bound state and the GDP-bound state with the help of guanine nucleotide exchange facto…	There is limited information available on the disease implications of TBC1D10B. However, recent studies have suggested that mutations in this gene may be associated with the development of certain types of cancer, including breast cancer and lung adenocarcinoma. Targeted drug discovery efforts for TBC1D10B are currently underway, with a focus on developing small molecule inhibitors that can selec…	GO:0042147 retrograde transport, endosome to Golgi;GO:0043087 regulation of GTPase activity;GO:0016482 cytosolic transport		Predicted intracellular proteins
SLC4A7	solute carrier family 4 member 7	SLC4A7 is a gene that encodes a sodium bicarbonate cotransporter, which transports sodium and bicarbonate ions in a 1:1 ratio. This protein is considered an electroneutral cotransporter and is involved in regulating intracellular pH. It plays a critical role in visual and auditory sensory transmission. The gene has alternatively spliced transcript variants that encode distinct isoforms.	There is limited information available on the disease implications of SLC4A7 mutations. However, studies have suggested that mutations in this gene may be associated with hearing loss and retinal degeneration. Targeted drug discovery efforts for SLC4A7 have been focused on developing inhibitors that can block the activity of the sodium bicarbonate cotransporter. These inhibitors have the potentia…	GO:0090383 phagosome acidification;GO:0060117 auditory receptor cell development;GO:0090382 phagosome maturation		Transporters:Electrochemical Potential-driven transporters	Plasma membrane (Supported); Additional: Cytosol;Focal adhesion sites
PI16	peptidase inhibitor 16	PI16, or peptidase inhibitor 16, is a gene that is predicted to have peptidase inhibitor activity and be involved in negative regulation of peptidase activity. It is also predicted to play a role in negative regulation of cell growth involved in cardiac muscle cell development. PI16 is expected to be active in the extracellular space.	There is limited information available on the disease implications of PI16. However, some studies have suggested that PI16 may be involved in the development of certain types of cancer, such as breast cancer and lung cancer. Targeted drug discovery efforts for PI16 are also limited, as the function and mechanism of action of this gene are not well understood. Currently, there are no drugs on the …	GO:0061052 negative regulation of cell growth involved in cardiac muscle cell development;GO:0061050 regulation of cell growth involved in cardiac muscle cell development;GO:0055022 negative regulation of cardiac muscle tissue growth		Predicted secreted proteins; CD markers
GTF2I	general transcription factor IIi	GTF2I is a gene that encodes a phosphoprotein with six repeat motifs. It plays a role in regulating transcription by binding to the initiator element and E-box element in promoters. GTF2I is located on chromosome 7 and is often deleted in Williams-Beuren syndrome, a genetic disorder characterized by developmental delays and cardiovascular problems. There are also pseudogenes of GTF2I on chromosom…	GTF2I has been implicated in several diseases, including Williams-Beuren syndrome, schizophrenia, and cancer. In Williams-Beuren syndrome, a deletion of GTF2I is associated with the characteristic facial features, cardiovascular problems, and intellectual disability seen in affected individuals. In schizophrenia, GTF2I has been identified as a potential risk gene, with variations in the gene asso…	GO:0016525 negative regulation of angiogenesis;GO:2000181 negative regulation of blood vessel morphogenesis;GO:1901343 negative regulation of vasculature development		Disease related genes; Human disease related genes:Other congenital disorders:Chromosomal abnormalities; Predicted intracellular proteins	Nucleoplasm (Enhanced)

## Sheet: Annotation Azide 4C-37C
Gene Symbol	Description	Protein Functions (ChatGPT)	Disease & Drugs (ChatGPT)	Biological Process (GO)	Protein Function (Protein Atlas)	Subcellular Location (Protein Atlas)	Drug (DrugBank)	Canonical Pathways_x000D_	Hallmark Gene Sets_x000D_
DCD	dermcidin	DCD, also known as dermcidin, is an antimicrobial gene that produces a secreted protein that is processed into mature peptides with distinct biological activities. The C-terminal peptide is expressed in sweat and has antibacterial and antifungal properties. The N-terminal peptide, also called diffusible survival evasion peptide, promotes neural cell survival during severe oxidative stress. A glyc…	There is limited information on the disease implications of DCD, but some studies have suggested that it may play a role in cancer cachexia, a condition characterized by weight loss and muscle wasting in cancer patients. Targeted drug discovery efforts for DCD are also limited, but some studies have explored the potential of DCD-derived peptides as antimicrobial agents or neuroprotective agents. …	GO:0051873 killing by host of symbiont cells;GO:0051702 biological process involved in interaction with symbiont;GO:0050832 defense response to fungus	Transporters:Transporter channels and pores; Predicted secreted proteins		Zinc; Zinc acetate; Zinc chloride; Zinc sulfate, unspecified form
FNBP1	formin binding protein 1	The human gene FNBP1 encodes for the formin-binding protein 1, which belongs to the formin-binding-protein family. The protein contains various domains, including an FCH domain, coiled-coil domains, a proline-rich motif, an RBD, and an SH3 domain. It interacts with sorting nexin 2, tankyrase, and dynamin, but its interaction with formin has not been confirmed in humans.	Research on FNBP1 has suggested its involvement in various diseases, including cancer, cardiovascular diseases, and neurological disorders. In cancer, FNBP1 has been found to play a role in tumor cell migration and invasion, making it a potential target for cancer therapy. In cardiovascular diseases, FNBP1 has been linked to the regulation of endothelial cell function and angiogenesis. In neurolo…	GO:0006897 endocytosis;GO:0098657 import into cell;GO:0016192 vesicle-mediated transport	Disease related genes; Predicted intracellular proteins	Plasma membrane (Supported); Additional: Vesicles
FXYD2	FXYD domain containing ion transport regulator 2	The FXYD2 gene encodes a transmembrane protein that regulates the transport of sodium and potassium ions through the ATPase subunit gamma. Mutations in this gene have been linked to Renal Hypomagnesemia-2, a condition characterized by low levels of magnesium in the blood and urine. The gene has multiple transcript variants, and read-through transcripts have been observed with the FXYD6 gene.	Renal Hypomagnesemia-2 is a rare genetic disorder caused by mutations in the FXYD2 gene. This condition is characterized by low levels of magnesium in the blood and urine, which can lead to symptoms such as muscle weakness, tremors, seizures, and cardiac arrhythmias. There is currently no cure for this condition, and treatment typically involves magnesium supplementation and management of associa…	GO:0071475 cellular hyperosmotic salinity response;GO:0042538 hyperosmotic salinity response;GO:0071472 cellular response to salt stress	Disease related genes; Transporters:Transporter channels and pores; FDA approved drug targets:Small molecule drugs; Human disease related genes:Congenital disorders of metabolism:Other congenital disorders of metabolism	Mitochondria (Approved)	Cyclothiazide; Thimerosal
ICAM3	intercellular adhesion molecule 3	ICAM3 (Intercellular Adhesion Molecule 3) is a protein that belongs to the ICAM family. It is a type I transmembrane glycoprotein that contains 2-9 immunoglobulin-like C2-type domains and binds to the leukocyte adhesion LFA-1 protein. ICAM3 is expressed by all leucocytes and is considered the most important ligand for LFA-1 in initiating the immune response. It functions as both an adhesion molec…	ICAM3 has been implicated in various diseases, including inflammatory disorders, autoimmune diseases, and cancer. In inflammatory disorders, such as rheumatoid arthritis and multiple sclerosis, ICAM3 plays a crucial role in the recruitment of leukocytes to the site of inflammation. In autoimmune diseases, such as systemic lupus erythematosus, ICAM3 is involved in the activation of autoreactive T …	GO:0033079 immature T cell proliferation;GO:0033631 cell-cell adhesion mediated by integrin;GO:0033627 cell adhesion mediated by integrin	CD markers	Mitochondria (Approved); Additional: Nuclear membrane;Nucleoplasm		(M169)PID INTEGRIN2 PATHWAY
TRPV2	transient receptor potential cation channel subfamily V member 2	TRPV2 is a gene that encodes an ion channel that is activated by high temperatures above 52 degrees Celsius. This protein is believed to play a role in the transduction of high-temperature heat responses in sensory ganglia. While it is primarily activated by heat, it may also be activated by other stimuli in other tissues. The function of TRPV2 is not fully understood, but it is thought to be inv…	TRPV2 has been implicated in several diseases, including neuropathic pain, cancer, and cardiovascular disease. In neuropathic pain, TRPV2 is thought to play a role in the development and maintenance of chronic pain. Targeting TRPV2 with specific inhibitors has been explored as a potential therapeutic strategy for neuropathic pain. In cancer, TRPV2 has been shown to promote tumor growth and metast…	GO:0098703 calcium ion import across plasma membrane;GO:0090280 positive regulation of calcium ion import;GO:1902656 calcium ion import into cytosol	Transporters:Transporter channels and pores; Predicted intracellular proteins	Plasma membrane (Supported)	Cannabidiol; Tetrahydrocannabivarin; Medical Cannabis; Nabiximols; Cannabidivarin
SLC12A7	solute carrier family 12 member 7	SLC12A7 is a human gene that encodes a protein belonging to the solute carrier family 12 member 7. This protein is involved in various processes such as cell volume homeostasis, inorganic ion homeostasis, and inorganic ion transmembrane transport. It has been found to enable protein kinase binding activity and is a part of a protein-containing complex.	There is limited information available on the disease implications of SLC12A7. However, some studies have suggested that alterations in the expression of this gene may be associated with certain types of cancer, including breast cancer and glioblastoma. Targeted drug discovery efforts for SLC12A7 are also limited, but some studies have identified potential small molecule inhibitors of this protei…	GO:0055064 chloride ion homeostasis;GO:0055081 monoatomic anion homeostasis;GO:0006884 cell volume homeostasis	Transporters:Electrochemical Potential-driven transporters	Cytosol (Uncertain)	Potassium chloride
PIEZO1	piezo type mechanosensitive ion channel component 1 (Er blood group)	PIEZO1 is a gene that encodes for a protein that acts as a mechanosensitive ion channel, which means it can convert mechanical forces into biological signals. The protein has 36 transmembrane domains and functions as a homotetramer. Mutations in this gene have been linked to a condition called dehydrated hereditary stomatocytosis, which is characterized by abnormal red blood cells that are more p…	Dehydrated hereditary stomatocytosis (DHS) is a rare genetic disorder caused by mutations in the PIEZO1 gene. DHS is characterized by abnormal red blood cells that are more permeable to water and have a reduced ability to carry oxygen, leading to anemia and other complications. There is currently no cure for DHS, and treatment is mainly supportive, including blood transfusions and iron chelation …	GO:0033634 positive regulation of cell-cell adhesion mediated by integrin;GO:0033625 positive regulation of integrin activation;GO:0033632 regulation of cell-cell adhesion mediated by integrin	Human disease related genes:Cardiovascular diseases:Hematologic diseases; Predicted intracellular proteins; Potential drug targets; Transporters:Transporter channels and pores; Human disease related genes:Congenital malformations:Congenital malformations of skin; Disease related genes
UBASH3A	ubiquitin associated and SH3 domain containing A	UBASH3A is a gene that belongs to the T-cell ubiquitin ligand (TULA) family. It plays a role in negatively regulating T-cell signaling and can facilitate growth factor withdrawal-induced apoptosis in T cells. This is achieved through its interaction with AIF, an apoptosis-inducing factor. The gene has multiple transcript variants due to alternative splicing.	Research on UBASH3A has suggested its potential involvement in various diseases, including autoimmune disorders, cancer, and infectious diseases. In autoimmune disorders, UBASH3A has been found to be downregulated in patients with systemic lupus erythematosus (SLE) and rheumatoid arthritis (RA), indicating its potential as a therapeutic target. In cancer, UBASH3A has been shown to be overexpresse…	GO:0050860 negative regulation of T cell receptor signaling pathway;GO:0050858 negative regulation of antigen receptor-mediated signaling pathway;GO:0050856 regulation of T cell receptor signaling pathway	Predicted intracellular proteins	Nucleoplasm (Supported); Additional: Cytosol;Nuclear speckles
BSG	basigin (Ok blood group)	The BSG gene encodes for a protein called basigin, which is found on the surface of cells and plays important roles in various biological processes such as sperm development, embryo implantation, neural network formation, and cancer progression. Basigin is a member of the immunoglobulin superfamily and is expressed in many different tissues throughout the body. There are multiple versions of the …	The BSG gene has been implicated in various diseases, including cancer, Alzheimer's disease, and viral infections. In cancer, basigin promotes tumor growth, invasion, and metastasis by interacting with other proteins on the surface of cancer cells and promoting angiogenesis. Targeted drug discovery efforts have focused on developing inhibitors of basigin, which could potentially be used to treat …	GO:1904466 positive regulation of matrix metallopeptidase secretion;GO:0046598 positive regulation of viral entry into host cell;GO:0075294 positive regulation by symbiont of entry into host	Predicted intracellular proteins; Blood group antigen proteins; CD markers; Transporters:Accessory Factors Involved in Transport	Vesicles (Approved); Additional: End piece;Mid piece;Principal piece		(M198)PID SYNDECAN 1 PATHWAY	(M5941)HALLMARK UV RESPONSE UP; (M5945)HALLMARK HEME METABOLISM
SPN	sialophorin	The SPN gene encodes a glycoprotein called sialophorin, which is highly sialylated and found on the surface of various immune cells including T cells, B cells, monocytes, and granulocytes. It plays a role in antigen-specific activation of T cells and contains a mucin-like extracellular domain, a transmembrane region, and a carboxy-terminal intracellular region. The extracellular domain is heavily…	Wiskott-Aldrich syndrome (WAS) is a rare X-linked immunodeficiency disorder caused by mutations in the SPN gene. Patients with WAS have a range of symptoms including eczema, thrombocytopenia, and recurrent infections. The severity of the disease can vary widely, with some patients experiencing life-threatening infections and bleeding disorders. There is currently no cure for WAS, and treatment op…	GO:0001808 negative regulation of type IV hypersensitivity;GO:0002884 negative regulation of hypersensitivity;GO:0001807 regulation of type IV hypersensitivity	CD markers	Plasma membrane (Approved)		(M11736)SA MMP CYTOKINE CONNECTION
