# Supplementary material for: High-Precision Intrinsic Interactome Elucidation of Chimeric Antigen Receptors via Photocatalytic Micromapping (μMap-CAR)
Source: J Am Chem Soc. 2026 Jul 1;148(27):29361–71. doi: 10.1021/jacs.6c08969 (PMC13383733; doi:10.1021/jacs.6c08969)
Supplement: Supplementary file 4 [file ja6c08969_si_004.xlsx]

## Sheet: Mutate interactome significant
3X ITAM Mut	4-1BB 1X A-Mut	4-1BB 2X A-Mut
FXYD2	TRIM21	TRIM21
CARTN	ZBED3	FXYD2
GRK6	IGKV3-15;IGKV3-7;IGKV3D-7	CARTN
TRAF5	CARTN	ANKRD13D
FCHO1	UBASH3B	LRRC8A
BIRC2	RHOH	PIEZO1
RNF31	SLC22A23	RHOH
MED6	LSAMP	ANKRD13A
TRIM21	KRAS;NRAS	CD55
TAOK3	ZAP70	FNBP1L
CLTB	SRC	ZAP70
SELL	UBASH3A	VLDLR
PLEKHA2	HLA-C	SLC19A1
SIRPG	CBLB	VAV3
TNFAIP3	MED24	ITGB3
CLDND1	ULBP1	C16orf54
UBASH3A	EP300	SLC44A1
MYO7B	CD99L2	SLC4A2
TRAF2	MEGF9	CBL
LSAMP	IL2RG	SIRPG
CADM1	CADM1	PLP2
NF2	CD7	UBASH3A
CBLB	ANKRD13D	PGAP6
CCNC	CRKL	SCARB1
EPB41L5	RNF31	SPINT1
FAM168A	MED6	CNNM3
ANKRD13D	CBL	GOLM2
DCBLD1	MED17	TFRC
MED23	SLC7A5	NUMB
CD82	PDHB	CD7
SLC22A23	SIRPG	SKA1
PLCG1	BIRC2	IGKV3-15;IGKV3-7;IGKV3D-7
SLC7A6	SPINT1	CD38
FNBP1L	GOLM2	CD82
SLC26A6	PTPRU	UBASH3B
EP300	MED23	RNF130
CDH4	ANKRD13A	RTN4RL1
FCHSD2	CD5	SLC7A5
SLC4A2	CXCR4	PLXND1
PVRIG	MED12	CADM1
SPINT1	SLC16A3	IGF2R
SLC7A5	PLAUR	MEGF9
CD70	SAPCD2	TNFRSF10B
CD96	CD38	ICAM1
SPN	SLC16A7	CD1D
RNF149	TAOK3	TOLLIP
MED17	SLC4A2	SDR16C5
MED16	MED27	SELL
CD38	CMSS1	CD5
CD7	MED16	ADGRA3
RAF1	MED20	TAOK3
RICTOR	TRAF2	TTYH3
CYLD	KCNAB2	CD99L2
REPS1	CD1D	SHISA2
TBK1	PLXNB1	SEZ6L2
ITM2A	FCHO1	ITGA3
MED10	MED13L	CREBBP
ITGB3	LMLN	RNF149
SPATA2	ADGRE5	CBLB
ULBP1	PIEZO1	MFGE8
TNIP1	SLC4A7	ADAM22
C16orf54	CD4	TNFRSF4
ITK	ITGA3	NT5E
MED12	TOLLIP	SLC12A7
BAP1	ITK	ADGRE5
MED12L	IGSF3	IGSF3
SRC	PIK3CA	SRPRB
LRP6	TNFRSF10B	HLA-C
CD1D	TLK2	ULBP1
PLAUR	AHCYL1;AHCYL2	LNPEP
MED24	KIRREL2	SLC16A7
MED21	MED10	MICB
SLC26A2	GRB2	FCHO1
MED13L	ITM2A	NCR3LG1
TRAF1	F11R	KIRREL2
KIRREL2	EPS15	ICAM3
BTN3A2	ELP1	LMLN
ADGRA3	MYADM	LDLR
IGSF3	CNNM3	SEMA7A
RNF130	CD6	RECK
NEIL3	ICAM3	FNBP1
SHKBP1	LCK	PLAUR
RTN4RL1	POLD3	DPP10
MED14	STUB1	LRP6
SHISA2	ITGA4	CDH4
FLYWCH2	RNF149	ECE1
TMEM94	WRN	SEMA4B
PIEZO1	PPFIBP1	ITGA6
AP1G1	PTPRA	NUCB1
RBCK1	SLC3A2	ESD
CNNM4	RECK	IGSF8
PTPRJ	MARK2	CRKL
FAM171A2	PTPRF	FRG1
AKT2	RAD54B	PRNP
LRP4	PLXNA1	PLXNA1
ITGA3	TFRC	EPHX2
TNFRSF10B	MICB	PTPRF
TYK2	SHKBP1	PLXNB1
PTPRF	SLC6A6	CD84
MAP4K4	GPATCH2L	NCSTN
CD226	PTPRS	TMEM30A
TRAF6	SELPLG	RFTN1
TANC1	GNA13	JAM3
ACVR1B	BMP2K	CHEK1
ITGAV	AP2M1	SEMA4A
ITGA4	SLC12A7	ITGA4
IGSF8	GSK3B	CXCR4
MED25	RPS27L	LRP8
MED29	ITGA2	SLC5A6
NLRC3	MED25	FAM171A2
AMOTL1	MEX3C	ITGAV
WRN	MFGE8	CNNM2
LAIR1	APBB1IP	SPN
PLXNA1	TYK2	LRFN3
PIK3C2B	GNB1	ITGA5
AMOT	PRKCQ	PTPRA
ARAF	RPL11	BSG
JAM3	RFTN1	TRBC1
FAT1	PRKAA1	SELPLG
BMP2K	KBTBD11	PODXL
MED30	ADGRA3	ITGA2
ASMTL		EPHA3
PTPRA		PTK7
KCNAB2		CD1B
RECK		SLC29A1
TRAF3		SLC39A6
SLC16A7		MAP2K1;MAP2K2
PHLDB3		PANX1
CD1B		CD96
SLC12A7		CD46
ICAM3		RPS27A
SH3KBP1		CD1C
L1CAM		ITM2A
MED13		PAFAH1B2
MED4		SLC3A2
LMLN		JAG2
PTPRS		ATRN
CSNK1G1		NRDC
CD97		HLA-A
CNNM2		ENO2
JAG1		GSDMD
ITGA5		ABCC1
SLC38A5
IFNAR1
MBOAT7
ZBED3
MFGE8
AP2A2
BSG
SLC16A1
EPHA3
NCOA3
NECTIN3
AP2A1
SLC6A6
ANKRD13A
DEPDC1B
TAOK1
CD5
PIK3CA
NEO1
EPS15
GPC2
CD81
JAK1
PANX1
PRNP
JAG2
PTK7
CR2
CNNM3
LNPEP
NF1
SEMA4D
SLC3A2
ARHGAP32
PVR
TAOK2
AP2M1
IFNGR1
MED27
ITGA2
PLXND1
CD6
BCAM
MICB
SEMA4B
CREBBP
CXCR4
RPS19
IFNAR2
CD58
ITGA6
SLC12A2
ACVR1
F11R
MED1
CC2D1A
NECTIN2
SLC29A1
SLC16A3
MRPL24
SLC39A10
ARNT
SEMA7A
TRPV2
CD69
MED8
MSN
CD84
TSPAN14
VAV3
DPP10
AGFG1
CHEK1
CBL
CXADR
ABCC1
RPA1
ANKS1A
PI4KA
ELOA
PLP2
FAM234A
SLC39A6
GFRA1
CD1C
PECAM1
GSE1
GMEB2
PLXNB1
DSG2
PPFIA1
NCKIPSD
FANCG
UBASH3B
MED15
GNA15
THEMIS
TRBC1
PRKAA1
ATP1B1
CNN2

## Sheet: Venn Diagram Fig.4B
Mut-specific			overlapped between any 2	Overlapped among all 3	Overlapped with WT
3X ITAM Mut	4-1BB 1X A-Mut	4-1BB 2X A-Mut
ACVR1	AHCYL1;AHCYL2	ADAM22	ABCC1	ADGRA3	CARTN
ACVR1B	APBB1IP	ATRN	ADGRA3	ANKRD13A	CBL
AGFG1	CD4	CD46	ADGRE5	ANKRD13D	CBLB
AKT2	CMSS1	CD55	ANKRD13A	CADM1	CD1D
AMOT	ELP1	ECE1	ANKRD13D	CARTN	CD38
AMOTL1	GNA13	ENO2	AP2M1	CBL	CD5
ANKS1A	GNB1	EPHX2	BIRC2	CBLB	CNNM3
AP1G1	GPATCH2L	ESD	BMP2K	CD1D	FCHO1
AP2A1	GRB2	FNBP1	BSG	CD38	ICAM3
AP2A2	GSK3B	FRG1	C16orf54	CD5	IGSF3
ARAF	IL2RG	GSDMD	CADM1	CD7	ITGA4
ARHGAP32	KBTBD11	HLA-A	CARTN	CNNM3	PIEZO1
ARNT	KRAS;NRAS	HLA-C	CBL	CXCR4	PLXNA1
ASMTL	LCK	ICAM1	CBLB	FCHO1	PTPRA
ATP1B1	MARK2	IGF2R	CD1B	ICAM3	PTPRF
BAP1	MED20	LDLR	CD1C	IGSF3	SLC12A7
BCAM	MEX3C	LRFN3	CD1D	ITGA2	SLC3A2
BTN3A2	MYADM	LRP8	CD38	ITGA3	SLC7A5
CC2D1A	PDHB	LRRC8A	CD5	ITGA4	TRIM21
CCNC	POLD3	MAP2K1;MAP2K2	CD6	ITM2A	UBASH3A
CD226	PPFIBP1	NCR3LG1	CD7	KIRREL2	UBASH3B
CD58	PRKCQ	NCSTN	CD82	LMLN
CD69	PTPRU	NRDC	CD84	MFGE8
CD70	RAD54B	NT5E	CD96	MICB
CD81	RPL11	NUCB1	CD99L2	PIEZO1
CD97	RPS27L	NUMB	CDH4	PLAUR
CLDND1	SAPCD2	PAFAH1B2	CHEK1	PLXNA1
CLTB	SLC4A7	PGAP6	CNNM2	PLXNB1
CNN2	STUB1	PODXL	CNNM3	PTPRA
CNNM4	TLK2	RPS27A	CREBBP	PTPRF
CR2		SCARB1	CRKL	RECK
CSNK1G1		SDR16C5	CXCR4	RNF149
CXADR		SEMA4A	DPP10	SIRPG
CYLD		SEZ6L2	EP300	SLC12A7
DCBLD1		SKA1	EPHA3	SLC16A7
DEPDC1B		SLC19A1	EPS15	SLC3A2
DSG2		SLC44A1	F11R	SLC4A2
ELOA		SLC5A6	FAM171A2	SLC7A5
EPB41L5		SRPRB	FCHO1	SPINT1
FAM168A		TMEM30A	FNBP1L	TAOK3
FAM234A		TNFRSF4	FXYD2	TNFRSF10B
FANCG		TTYH3	GOLM2	TRIM21
FAT1		VLDLR	HLA-C	UBASH3A
FCHSD2			ICAM3	UBASH3B
FLYWCH2			IGKV3-15;IGKV3-7;IGKV3D-7	ULBP1
GFRA1			IGSF3
GMEB2			IGSF8
GNA15			ITGA2
GPC2			ITGA3
GRK6			ITGA4
GSE1			ITGA5
IFNAR1			ITGA6
IFNAR2			ITGAV
IFNGR1			ITGB3
JAG1			ITK
JAK1			ITM2A
L1CAM			JAG2
LAIR1			JAM3
LRP4			KCNAB2
MAP4K4			KIRREL2
MBOAT7			LMLN
MED1			LNPEP
MED12L			LRP6
MED13			LSAMP
MED14			MED10
MED15			MED12
MED21			MED13L
MED29			MED16
MED30			MED17
MED4			MED23
MED8			MED24
MRPL24			MED25
MSN			MED27
MYO7B			MED6
NCKIPSD			MEGF9
NCOA3			MFGE8
NECTIN2			MICB
NECTIN3			PANX1
NEIL3			PIEZO1
NEO1			PIK3CA
NF1			PLAUR
NF2			PLP2
NLRC3			PLXNA1
PECAM1			PLXNB1
PHLDB3			PLXND1
PI4KA			PRKAA1
PIK3C2B			PRNP
PLCG1			PTK7
PLEKHA2			PTPRA
PPFIA1			PTPRF
PTPRJ			PTPRS
PVR			RECK
PVRIG			RFTN1
RAF1			RHOH
RBCK1			RNF130
REPS1			RNF149
RICTOR			RNF31
RPA1			RTN4RL1
RPS19			SELL
SEMA4D			SELPLG
SH3KBP1			SEMA4B
SLC12A2			SEMA7A
SLC16A1			SHISA2
SLC26A2			SHKBP1
SLC26A6			SIRPG
SLC38A5			SLC12A7
SLC39A10			SLC16A3
SLC7A6			SLC16A7
SPATA2			SLC22A23
TANC1			SLC29A1
TAOK1			SLC39A6
TAOK2			SLC3A2
TBK1			SLC4A2
THEMIS			SLC6A6
TMEM94			SLC7A5
TNFAIP3			SPINT1
TNIP1			SPN
TRAF1			SRC
TRAF3			TAOK3
TRAF5			TFRC
TRAF6			TNFRSF10B
TRPV2			TOLLIP
TSPAN14			TRAF2
			TRBC1
			TRIM21
			TYK2
			UBASH3A
			UBASH3B
			ULBP1
			VAV3
			WRN
			ZAP70
			ZBED3

## Sheet: Comparative GO Fig.4B
	3X ITAM Mut	4-1BB 1X A-Mut	4-1BB 2X A-Mut
GO -log(P-value)	-2.49425	-6.38043	-4.54272	IL2 signaling
	-8.45062	-15.1442	-7.26968	positive regulation of T cell activation
	-5.82319	-6.50815	-4.20576	PI3K-Akt signaling pathway

## Sheet: Comparative depletion Fig.S5 S6
WT	3X ITAM Mut	4-1BB 1X A-Mut	4-1BB 2X A-Mut		Depleted in 3X ITAM Mut	Depleted in 4-1BB 1X A-Mut	Depleted in 4-1BB 2X A-Mut
FXYD2	FXYD2	TRIM21	TRIM21		FNBP1	FXYD2	TRAF5
CARTN	CARTN	ZBED3	FXYD2		CRKL	SELL	SLC16A3
SELL	GRK6	IGKV3-15;IGKV3-7;IGKV3D-7	CARTN		RPA3	FNBP1	RPA3
UBASH3A	TRAF5	CARTN	ANKRD13D		KCNQ5	TRAF5	KCNQ5
SLC7A5	FCHO1	UBASH3B	LRRC8A		BIRC3;BIRC2	BSG	BIRC3;BIRC2
FNBP1	BIRC2	RHOH	PIEZO1		ZAP70	SHISA2	MED4
PIEZO1	RNF31	SLC22A23	RHOH		TAF9B	RPA3	TAF9B
TRAF5	MED6	LSAMP	ANKRD13A		LRRC8A	KCNQ5	TRPV2
SLC16A3	TRIM21	KRAS;NRAS	CD55		SIRPG;SIRPA	SPN	CLDND1
ICAM3	TAOK3	ZAP70	FNBP1L		GRB2	BIRC3;BIRC2	SIRPG;SIRPA
CD38	CLTB	SRC	ZAP70		KCNAB2;KCNAB1	MED4	TRAF2
BSG	SELL	UBASH3A	VLDLR		SLC1A4	PLP2	GRB2
SHISA2	PLEKHA2	HLA-C	SLC19A1		HLA-C	TAF9B	KCNAB2;KCNAB1
ITGA4	SIRPG	CBLB	VAV3		CD2	TRPV2	SLC1A4
CRKL	TNFAIP3	MED24	ITGB3		CNN2;CNN3	LRRC8A	CD2
RPA3	CLDND1	ULBP1	C16orf54		SLC1A5	CLDND1	CNN2;CNN3
KCNQ5	UBASH3A	EP300	SLC44A1		HLA-A	SIRPG;SIRPA	SLC1A5
SPN	MYO7B	CD99L2	SLC4A2		TRAV8-2	FAM171A2	SLC16A1
SLC3A2	TRAF2	MEGF9	CBL		ALCAM	ITGA6	MED24
BIRC3;BIRC2	LSAMP	IL2RG	SIRPG		SLC2A1	CREBBP	NEO1
PTPRF	CADM1	CADM1	PLP2		DAG1	PTK7	TRAV8-2
MED4	NF2	CD7	UBASH3A		SLC19A1	KCNAB2;KCNAB1	ALCAM
ZAP70	CBLB	ANKRD13D	PGAP6		PTPRCAP	SLC1A4	SLC2A1
PLP2	CCNC	CRKL	SCARB1		TRAC	SLC29A1	DSG2
TAF9B	EPB41L5	RNF31	SPINT1		ITGB6	ITGA5	DAG1
TRPV2	FAM168A	MED6	CNNM3		RPL38	CD2	PTPRCAP
LRRC8A	ANKRD13D	CBL	GOLM2		TBC1D10B	CNN2;CNN3	WRN
CBLB	DCBLD1	MED17	TFRC		SLC4A7	SLC1A5	TRAC
CNNM3	MED23	SLC7A5	NUMB		PI16	SLC16A1	ITGB6
CLDND1	CD82	PDHB	CD7		GTF2I	HLA-A	RPL38
FCHO1	SLC22A23	SIRPG	SKA1			NEO1	TBC1D10B
PLXNA1	PLCG1	BIRC2	IGKV3-15;IGKV3-7;IGKV3D-7			TRAV8-2	SLC4A7
CD5	SLC7A6	SPINT1	CD38			ALCAM	PI16
CD1D	FNBP1L	GOLM2	CD82			SLC2A1	GTF2I
SIRPG;SIRPA	SLC26A6	PTPRU	UBASH3B			DSG2
PTPRA	EP300	MED23	RNF130			DAG1
FAM171A2	CDH4	ANKRD13A	RTN4RL1			SLC19A1
ITGA6	FCHSD2	CD5	SLC7A5			PTPRCAP
CREBBP	SLC4A2	CXCR4	PLXND1			TRAC
TRAF2	PVRIG	MED12	CADM1			ITGB6
PTK7	SPINT1	SLC16A3	IGF2R			RPL38
GRB2	SLC7A5	PLAUR	MEGF9			VAV3
KCNAB2;KCNAB1	CD70	SAPCD2	TNFRSF10B			TBC1D10B
CBL	CD96	CD38	ICAM1			PI16
SLC1A4	SPN	SLC16A7	CD1D			GTF2I
SLC12A7	RNF149	TAOK3	TOLLIP
SLC29A1	MED17	SLC4A2	SDR16C5
IGSF3	MED16	MED27	SELL
HLA-C	CD38	CMSS1	CD5
ITGA5	CD7	MED16	ADGRA3
CD2	RAF1	MED20	TAOK3
UBASH3B	RICTOR	TRAF2	TTYH3
TRIM21	CYLD	KCNAB2	CD99L2
CNN2;CNN3	REPS1	CD1D	SHISA2
SLC1A5	TBK1	PLXNB1	SEZ6L2
SLC16A1	ITM2A	FCHO1	ITGA3
HLA-A	MED10	MED13L	CREBBP
MED24	ITGB3	LMLN	RNF149
NEO1	SPATA2	ADGRE5	CBLB
TRAV8-2	ULBP1	PIEZO1	MFGE8
ALCAM	TNIP1	SLC4A7	ADAM22
SLC2A1	C16orf54	CD4	TNFRSF4
DSG2	ITK	ITGA3	NT5E
DAG1	MED12	TOLLIP	SLC12A7
SLC19A1	BAP1	ITK	ADGRE5
PTPRCAP	MED12L	IGSF3	IGSF3
WRN	SRC	PIK3CA	SRPRB
TRAC	LRP6	TNFRSF10B	HLA-C
ITGB6	CD1D	TLK2	ULBP1
RPL38	PLAUR	AHCYL1;AHCYL2	LNPEP
VAV3	MED24	KIRREL2	SLC16A7
TBC1D10B	MED21	MED10	MICB
SLC4A7	SLC26A2	GRB2	FCHO1
PI16	MED13L	ITM2A	NCR3LG1
GTF2I	TRAF1	F11R	KIRREL2
	KIRREL2	EPS15	ICAM3
	BTN3A2	ELP1	LMLN
	ADGRA3	MYADM	LDLR
	IGSF3	CNNM3	SEMA7A
	RNF130	CD6	RECK
	NEIL3	ICAM3	FNBP1
	SHKBP1	LCK	PLAUR
	RTN4RL1	POLD3	DPP10
	MED14	STUB1	LRP6
	SHISA2	ITGA4	CDH4
	FLYWCH2	RNF149	ECE1
	TMEM94	WRN	SEMA4B
	PIEZO1	PPFIBP1	ITGA6
	AP1G1	PTPRA	NUCB1
	RBCK1	SLC3A2	ESD
	CNNM4	RECK	IGSF8
	PTPRJ	MARK2	CRKL
	FAM171A2	PTPRF	FRG1
	AKT2	RAD54B	PRNP
	LRP4	PLXNA1	PLXNA1
	ITGA3	TFRC	EPHX2
	TNFRSF10B	MICB	PTPRF
	TYK2	SHKBP1	PLXNB1
	PTPRF	SLC6A6	CD84
	MAP4K4	GPATCH2L	NCSTN
	CD226	PTPRS	TMEM30A
	TRAF6	SELPLG	RFTN1
	TANC1	GNA13	JAM3
	ACVR1B	BMP2K	CHEK1
	ITGAV	AP2M1	SEMA4A
	ITGA4	SLC12A7	ITGA4
	IGSF8	GSK3B	CXCR4
	MED25	RPS27L	LRP8
	MED29	ITGA2	SLC5A6
	NLRC3	MED25	FAM171A2
	AMOTL1	MEX3C	ITGAV
	WRN	MFGE8	CNNM2
	LAIR1	APBB1IP	SPN
	PLXNA1	TYK2	LRFN3
	PIK3C2B	GNB1	ITGA5
	AMOT	PRKCQ	PTPRA
	ARAF	RPL11	BSG
	JAM3	RFTN1	TRBC1
	FAT1	PRKAA1	SELPLG
	BMP2K	KBTBD11	PODXL
	MED30	ADGRA3	ITGA2
	ASMTL		EPHA3
	PTPRA		PTK7
	KCNAB2		CD1B
	RECK		SLC29A1
	TRAF3		SLC39A6
	SLC16A7		MAP2K1;MAP2K2
	PHLDB3		PANX1
	CD1B		CD96
	SLC12A7		CD46
	ICAM3		RPS27A
	SH3KBP1		CD1C
	L1CAM		ITM2A
	MED13		PAFAH1B2
	MED4		SLC3A2
	LMLN		JAG2
	PTPRS		ATRN
	CSNK1G1		NRDC
	CD97		HLA-A
	CNNM2		ENO2
	JAG1		GSDMD
	ITGA5		ABCC1
	SLC38A5
	IFNAR1
	MBOAT7
	ZBED3
	MFGE8
	AP2A2
	BSG
	SLC16A1
	EPHA3
	NCOA3
	NECTIN3
	AP2A1
	SLC6A6
	ANKRD13A
	DEPDC1B
	TAOK1
	CD5
	PIK3CA
	NEO1
	EPS15
	GPC2
	CD81
	JAK1
	PANX1
	PRNP
	JAG2
	PTK7
	CR2
	CNNM3
	LNPEP
	NF1
	SEMA4D
	SLC3A2
	ARHGAP32
	PVR
	TAOK2
	AP2M1
	IFNGR1
	MED27
	ITGA2
	PLXND1
	CD6
	BCAM
	MICB
	SEMA4B
	CREBBP
	CXCR4
	RPS19
	IFNAR2
	CD58
	ITGA6
	SLC12A2
	ACVR1
	F11R
	MED1
	CC2D1A
	NECTIN2
	SLC29A1
	SLC16A3
	MRPL24
	SLC39A10
	ARNT
	SEMA7A
	TRPV2
	CD69
	MED8
	MSN
	CD84
	TSPAN14
	VAV3
	DPP10
	AGFG1
	CHEK1
	CBL
	CXADR
	ABCC1
	RPA1
	ANKS1A
	PI4KA
	ELOA
	PLP2
	FAM234A
	SLC39A6
	GFRA1
	CD1C
	PECAM1
	GSE1
	GMEB2
	PLXNB1
	DSG2
	PPFIA1
	NCKIPSD
	FANCG
	UBASH3B
	MED15
	GNA15
	THEMIS
	TRBC1
	PRKAA1
	ATP1B1
	CNN2

## Sheet: Gene annotation 3X ITAM Mut
Gene Symbol	Description	Protein Functions (ChatGPT)	Disease & Drugs (ChatGPT)	Biological Process (GO)	Kinase Class (UniProt)	Protein Function (Protein Atlas)	Subcellular Location (Protein Atlas)	Drug (DrugBank)	Canonical Pathways	Hallmark Gene Sets
FXYD2	FXYD domain containing ion transport regulator 2	The FXYD2 gene encodes a transmembrane protein that regulates the transport of sodium and potassium ions through the ATPase subunit gamma. Mutations in this gene have been linked to Renal Hypomagnesemia-2, a condition characterized by low levels of magnesium in the blood and urine. The gene has multiple transcript variants, and read-through transcripts have been observed with the FXYD6 gene.	Renal Hypomagnesemia-2 is a rare genetic disorder caused by mutations in the FXYD2 gene. This condition is characterized by low levels of magnesium in the blood and urine, which can lead to symptoms such as muscle weakness, tremors, seizures, and cardiac arrhythmias. There is currently no cure for this condition, and treatment typically involves magnesium supplementation and management of associa…	GO:0071475 cellular hyperosmotic salinity response;GO:0042538 hyperosmotic salinity response;GO:0071472 cellular response to salt stress		Disease related genes; Transporters:Transporter channels and pores; FDA approved drug targets:Small molecule drugs; Human disease related genes:Congenital disorders of metabolism:Other congenital disorders of metabolism	Mitochondria (Approved)	Cyclothiazide; Thimerosal
GRK6	G protein-coupled receptor kinase 6	GRK6 is a gene that encodes a protein belonging to the G protein-coupled receptor kinase subfamily of the Ser/Thr protein kinase family. This protein is responsible for phosphorylating activated forms of G protein-coupled receptors, which leads to their deactivation. The gene has several transcript variants that encode different isoforms of the protein.	GRK6 has been implicated in several diseases, including cardiovascular disease, cancer, and neurological disorders. In cardiovascular disease, GRK6 has been shown to play a role in regulating blood pressure and heart rate, and its dysregulation has been linked to hypertension and heart failure. In cancer, GRK6 has been found to be overexpressed in several types of tumors, including breast, prosta…	GO:0008277 regulation of G protein-coupled receptor signaling pathway;GO:0016055 Wnt signaling pathway;GO:0007186 G protein-coupled receptor signaling pathway	yes	ENZYME proteins:Transferases; Enzymes; Kinases:AGC Ser/Thr protein kinases; Predicted intracellular proteins	Mitochondria (Approved)		(M124)PID CXCR4 PATHWAY
TRAF5	TNF receptor associated factor 5	TRAF5 is a gene that encodes a scaffold protein belonging to the TRAF protein family. It contains a MATH domain, a RING-type zinc finger, and two TRAF-type zinc fingers. TRAF proteins are involved in signal transduction from members of the TNF receptor superfamily. TRAF5 is a component of a protein complex that binds to TNF receptor cytoplasmic domains and mediates TNF-induced activation. The gen…	Research has shown that TRAF5 plays a role in various diseases, including autoimmune disorders, cancer, and infectious diseases. In autoimmune disorders, TRAF5 has been implicated in the pathogenesis of rheumatoid arthritis, multiple sclerosis, and systemic lupus erythematosus. In cancer, TRAF5 has been found to be overexpressed in several types of tumors, including breast, lung, and pancreatic c…	GO:0023035 CD40 signaling pathway;GO:0097400 interleukin-17-mediated signaling pathway;GO:0097396 response to interleukin-17		Predicted intracellular proteins	Cytosol (Supported); Additional: Centrosome		(M12705)SIG CD40PATHWAYMAP
FCHO1	FCH and mu domain containing endocytic adaptor 1	FCHO1 is a human gene that encodes for a protein called FCH and mu domain containing endocytic adaptor 1. This protein is involved in clathrin coat assembly and clathrin-dependent endocytosis, and enables AP-2 adaptor complex binding activity. FCHO1 is located in the cytosol, nucleoplasm, and plasma membrane, and is active in clathrin-coated pits. Mutations in FCHO1 have been implicated in primar…	Mutations in the FCHO1 gene have been linked to primary immunodeficiency disease, specifically a subtype known as combined immunodeficiency and neutropenia. This disease is characterized by a weakened immune system and a reduced number of neutrophils, a type of white blood cell that helps fight infections. Currently, there are no targeted drug discovery efforts specifically for FCHO1 mutations. H…	GO:0048268 clathrin coat assembly;GO:0072583 clathrin-dependent endocytosis;GO:0050852 T cell receptor signaling pathway		Human disease related genes:Immune system diseases:Primary immunodeficiency; Disease related genes; Predicted intracellular proteins	Nucleoplasm (Enhanced); Additional: Cytosol
BIRC2	baculoviral IAP repeat containing 2	BIRC2 is a human gene that encodes a protein belonging to a family of proteins that prevent apoptosis by binding to TRAF1 and TRAF2. The protein inhibits apoptosis induced by serum deprivation and menadione, which is a potent inducer of free radicals. The gene has multiple alternatively spliced transcript variants that encode different isoforms.	BIRC2 has been implicated in various diseases, including cancer, autoimmune disorders, and neurodegenerative diseases. In cancer, BIRC2 is overexpressed in many tumor types and is associated with resistance to chemotherapy and radiation therapy. Targeting BIRC2 has been explored as a potential therapeutic strategy for cancer treatment. Several small molecule inhibitors of BIRC2 have been develope…	GO:1902442 regulation of ripoptosome assembly involved in necroptotic process;GO:1902443 negative regulation of ripoptosome assembly involved in necroptotic process;GO:1902524 positive regulation of protein K48-linked ubiquitination		ENZYME proteins:Transferases; Enzymes; Cancer-related genes:Candidate cancer biomarkers; Predicted intracellular proteins	Cytosol;Nucleoli fibrillar center (Supported); Additional: Nucleoplasm		(M7997)SA CASPASE CASCADE; (M37)PID NFKAPPAB CANONICAL PATHWAY; (M45)PID CD40 PATHWAY	(M5890)HALLMARK TNFA SIGNALING VIA NFKB
RNF31	ring finger protein 31	RNF31, also known as ring finger protein 31, is a gene that encodes a protein containing a RING finger motif. This motif is involved in protein-DNA and protein-protein interactions. RNF31 is the E3 ubiquitin-protein ligase component of the linear ubiquitin chain assembly complex. Two different isoforms of the protein have been identified.	RNF31 has been implicated in various diseases, including cancer, inflammation, and neurodegenerative disorders. In cancer, RNF31 has been shown to play a role in tumor growth and metastasis by regulating the degradation of tumor suppressor proteins. In inflammation, RNF31 is involved in the activation of NF-κB signaling, which is a key pathway in the immune response. In neurodegenerative disorder…	GO:0097039 protein linear polyubiquitination;GO:1904417 positive regulation of xenophagy;GO:0023035 CD40 signaling pathway		ENZYME proteins:Transferases; Enzymes; Predicted intracellular proteins	Cytosol (Approved)			(M5911)HALLMARK INTERFERON ALPHA RESPONSE; (M5913)HALLMARK INTERFERON GAMMA RESPONSE
MED6	mediator complex subunit 6	MED6 is a human gene that encodes for a protein called mediator complex subunit 6. This protein plays a crucial role in enabling transcription coactivator activity and acts upstream or within positive regulation of transcription by RNA polymerase II. MED6 is located in the nucleoplasm and is part of the mediator complex, which is a multi-protein complex that acts as a bridge between transcription…	Dysfunction of MED6 has been implicated in various diseases, including cancer and neurological disorders. In cancer, MED6 has been shown to be overexpressed in several types of tumors, including breast, lung, and liver cancer, and is associated with poor prognosis. Targeting MED6 has been proposed as a potential therapeutic strategy for cancer treatment. However, there are currently no drugs spec…	GO:0032968 positive regulation of transcription elongation by RNA polymerase II;GO:0032786 positive regulation of DNA-templated transcription, elongation;GO:0051123 RNA polymerase II preinitiation complex assembly		Predicted intracellular proteins	Nucleoplasm (Enhanced)
TRIM21	tripartite motif containing 21	TRIM21 is a gene that belongs to the tripartite motif (TRIM) family and encodes a protein that is part of the RoSSA ribonucleoprotein. The RoSSA particle contains a single polypeptide and one of four small RNA molecules and is found in both the cytoplasm and the nucleus. RoSSA interacts with autoantigens in patients with Sjogren syndrome and systemic lupus erythematosus. The TRIM motif of the enc…	TRIM21 has been implicated in various diseases, including autoimmune disorders such as Sjogren syndrome and systemic lupus erythematosus. In these diseases, autoantibodies target self-antigens, including RoSSA, which contains TRIM21. TRIM21 has also been linked to viral infections, as it plays a role in the innate immune response to viruses. Targeted drug discovery efforts for TRIM21 are still in…	GO:0090086 negative regulation of protein deubiquitination;GO:0035617 stress granule disassembly;GO:0032092 positive regulation of protein binding		ENZYME proteins:Transferases; Enzymes; Predicted intracellular proteins	Nucleoplasm (Approved)			(M5911)HALLMARK INTERFERON ALPHA RESPONSE; (M5913)HALLMARK INTERFERON GAMMA RESPONSE
TAOK3	TAO kinase 3	TAOK3, also known as TAO kinase 3, is a protein kinase that plays a role in activating the p38/MAPK14 stress-activated MAPK cascade while inhibiting the basal activity of the MAPK8/JNK cascade. It belongs to the GCK subfamily of STE20-like kinases. This gene is important in regulating cellular responses to stress and inflammation. Dysregulation of TAOK3 has been linked to various diseases, includ…	TAOK3 has been implicated in various diseases, including cancer and neurodegenerative disorders. In cancer, TAOK3 has been shown to promote tumor growth and metastasis in several types of cancer, including breast, lung, and pancreatic cancer. In neurodegenerative disorders, TAOK3 has been linked to the pathogenesis of Alzheimer's disease and Parkinson's disease. Targeted drug discovery efforts fo…	GO:0043507 positive regulation of JUN kinase activity;GO:0043506 regulation of JUN kinase activity;GO:0032874 positive regulation of stress-activated MAPK cascade	yes	ENZYME proteins:Transferases; Enzymes; Kinases:STE Ser/Thr protein kinases; Predicted intracellular proteins	Mitochondria (Uncertain)	Fostamatinib	(M20)PID P38 MKK3 6PATHWAY
CLTB	clathrin light chain B	CLTB is a human gene that encodes one of two clathrin light chain proteins. Clathrin is a large protein that functions as the main structural component of the cytoplasmic face of coated pits and vesicles, which are involved in receptor-mediated endocytosis. The clathrin light chain proteins are believed to function as regulatory elements. Alternative splicing of the CLTB gene results in multiple …	There is limited information on the disease implications of CLTB gene mutations. However, some studies have suggested that alterations in clathrin-mediated endocytosis, which is regulated by clathrin light chain proteins, may contribute to the pathogenesis of certain diseases, including cancer and neurodegenerative disorders. Targeted drug discovery efforts for CLTB have been limited, but some st…	GO:0072583 clathrin-dependent endocytosis;GO:0048488 synaptic vesicle endocytosis;GO:0140238 presynaptic endocytosis		Predicted intracellular proteins; Transporters:Accessory Factors Involved in Transport	Vesicles (Supported); Additional: Cytosol;Plasma membrane		(M243)PID ARF 3PATHWAY	(M5941)HALLMARK UV RESPONSE UP
SELL	selectin L	The human gene SELL encodes a cell surface adhesion molecule that belongs to a family of adhesion/homing receptors. The protein contains a C-type lectin-like domain, a calcium-binding epidermal growth factor-like domain, and two short complement-like repeats. The gene product is required for binding and subsequent rolling of leucocytes on endothelial cells, facilitating their migration into secon…	The SELL gene has been implicated in various diseases, including inflammatory bowel disease, multiple sclerosis, and rheumatoid arthritis. Targeted drug discovery efforts have focused on developing drugs that inhibit the interaction between SELL and its ligands, such as P-selectin glycoprotein ligand-1 (PSGL-1), to prevent leukocyte rolling and migration. One example of a successful drug targetin…	GO:0050901 leukocyte tethering or rolling;GO:0061756 leukocyte adhesion to vascular endothelial cell;GO:0045123 cellular extravasation		Candidate cardiovascular disease genes; Cancer-related genes:Candidate cancer biomarkers; CD markers; Predicted intracellular proteins	Cytosol (Uncertain)		(M11736)SA MMP CYTOKINE CONNECTION	(M5911)HALLMARK INTERFERON ALPHA RESPONSE; (M5947)HALLMARK IL2 STAT5 SIGNALING; (M5932)HALLMARK INFLAMMATORY RESPONSE
PLEKHA2	pleckstrin homology domain containing A2	PLEKHA2 is a human gene that encodes a protein called pleckstrin homology domain containing A2. This protein is involved in various cellular activities such as binding to fibronectin, laminin, and phosphatidylinositol-3,4-bisphosphate. It plays a role in the positive regulation of cell-matrix adhesion and is located in both the cytoplasm and membrane. PLEKHA2 is also a part of a protein-containin…	There is limited information available on the disease implications of PLEKHA2. However, recent studies have suggested that PLEKHA2 may play a role in the development and progression of certain types of cancer, including breast cancer and hepatocellular carcinoma. Targeted drug discovery efforts for PLEKHA2 are still in the early stages, but there is potential for the development of drugs that tar…	GO:0001954 positive regulation of cell-matrix adhesion;GO:0010811 positive regulation of cell-substrate adhesion;GO:0001952 regulation of cell-matrix adhesion		Predicted intracellular proteins	Cytosol;Nuclear bodies;Nucleoplasm (Uncertain)		(M141)PID PI3KCI PATHWAY
SIRPG	signal regulatory protein gamma	SIRPG is a gene that encodes a protein belonging to the signal-regulatory protein (SIRP) family and the immunoglobulin superfamily. SIRP family members are transmembrane glycoproteins that negatively regulate receptor tyrosine kinase-coupled signaling processes. The protein encoded by SIRPG is involved in this negative regulation and has multiple isoforms due to alternative splicing.	SIRPG has been implicated in various diseases, including cancer, autoimmune disorders, and infectious diseases. In cancer, SIRPG has been shown to be overexpressed in certain types of tumors, such as breast cancer, and its expression has been associated with poor prognosis. Targeting SIRPG has been explored as a potential therapeutic strategy in cancer, with preclinical studies showing promising …	GO:0050766 positive regulation of phagocytosis;GO:0050764 regulation of phagocytosis;GO:0045807 positive regulation of endocytosis		CD markers
TNFAIP3	TNF alpha induced protein 3	TNFAIP3 is a gene that is rapidly induced by tumor necrosis factor (TNF). The protein encoded by this gene is a zinc finger protein and ubiqitin-editing enzyme that inhibits NF-kappa B activation and TNF-mediated apoptosis. The protein has both ubiquitin ligase and deubiquitinase activities and is involved in cytokine-mediated immune and inflammatory responses. Multiple transcript variants encodi…	TNFAIP3 has been implicated in a variety of diseases, including autoimmune disorders, cancer, and infectious diseases. Mutations in TNFAIP3 have been associated with several autoimmune diseases, including systemic lupus erythematosus, rheumatoid arthritis, and psoriasis. In cancer, TNFAIP3 has been shown to have both tumor-suppressive and oncogenic roles, depending on the context. Targeted drug d…	GO:0034147 regulation of toll-like receptor 5 signaling pathway;GO:0034148 negative regulation of toll-like receptor 5 signaling pathway;GO:0070429 negative regulation of nucleotide-binding oligomerization domain containing 1 signaling pathway		Human disease related genes:Immune system diseases:Allergies and autoimmune diseases; Human disease related genes:Immune system diseases:Other immune system diseases; Predicted intracellular proteins; Potential drug targets; Peptidases:Cysteine-type peptidases; Enzymes; Cancer-related genes:Candidate cancer biomarkers; Human disease related genes:Cancers:Cancers of haematopoietic and lymphoid tis…	Centrosome;Cytosol (Approved)		(M37)PID NFKAPPAB CANONICAL PATHWAY; (M45)PID CD40 PATHWAY; (M128)PID TNF PATHWAY	(M5890)HALLMARK TNFA SIGNALING VIA NFKB; (M5891)HALLMARK HYPOXIA; (M5913)HALLMARK INTERFERON GAMMA RESPONSE
CLDND1	claudin domain containing 1	The human gene CLDND1, also known as claudin domain containing 1, is located on the cell surface. This information is provided by the Alliance of Genome Resources as of April 2022. Further details about the gene are not provided in this summary.	Unfortunately, there is limited information available on the disease implications and targeted drug discovery efforts for the CLDND1 gene. This may be due to the fact that the function of this gene is not well understood. However, there are some drugs on the market that target other genes involved in cell surface signaling and regulation, which may have implications for CLDND1. For example, drugs…			Predicted intracellular proteins; Transporters:Accessory Factors Involved in Transport	Nucleoplasm (Approved); Additional: Cytosol;Nucleoli
UBASH3A	ubiquitin associated and SH3 domain containing A	UBASH3A is a gene that belongs to the T-cell ubiquitin ligand (TULA) family. It plays a role in negatively regulating T-cell signaling and can facilitate growth factor withdrawal-induced apoptosis in T cells. This is achieved through its interaction with AIF, an apoptosis-inducing factor. The gene has multiple transcript variants due to alternative splicing.	Research on UBASH3A has suggested its potential involvement in various diseases, including autoimmune disorders, cancer, and infectious diseases. In autoimmune disorders, UBASH3A has been found to be downregulated in patients with systemic lupus erythematosus (SLE) and rheumatoid arthritis (RA), indicating its potential as a therapeutic target. In cancer, UBASH3A has been shown to be overexpresse…	GO:0050860 negative regulation of T cell receptor signaling pathway;GO:0050858 negative regulation of antigen receptor-mediated signaling pathway;GO:0050856 regulation of T cell receptor signaling pathway		Predicted intracellular proteins	Nucleoplasm (Supported); Additional: Cytosol;Nuclear speckles
MYO7B	myosin VIIB	MYO7B is a human gene that encodes a protein found in the brush border microvilli of epithelial cells in the intestines and kidneys. This protein is essential for proper microvilli function and is involved in linking protocadherins to the actin cytoskeleton. It aids in the accumulation of intermicrovillar adhesion components such as harmonin and ANKS4B, which is necessary for normal brush border …	Mutations in the MYO7B gene have been associated with several diseases, including microvillus inclusion disease (MVID), a rare genetic disorder that affects the intestinal lining and causes severe diarrhea and malabsorption. MYO7B mutations have also been linked to chronic kidney disease and nephrotic syndrome. Targeted drug discovery efforts for MYO7B-related diseases are still in the early stag…	GO:1904970 brush border assembly;GO:0030048 actin filament-based movement;GO:0007605 sensory perception of sound		Predicted intracellular proteins
TRAF2	TNF receptor associated factor 2	TRAF2 (TNF receptor associated factor 2) is a protein that belongs to the TNF receptor associated factor (TRAF) protein family. It interacts with TNF receptors and forms a complex with TRAF1, which is required for TNF-alpha-mediated activation of MAPK8/JNK and NF-kappaB. The TRAF2-TRAF1 complex also interacts with inhibitor-of-apoptosis proteins (IAPs) and mediates anti-apoptotic signals from TNF…	TRAF2 has been implicated in various diseases, including cancer, inflammation, and autoimmune disorders. In cancer, TRAF2 has been shown to promote tumor growth and survival by activating NF-kappaB and MAPK signaling pathways. Therefore, targeting TRAF2 has emerged as a potential therapeutic strategy for cancer treatment. Several small molecule inhibitors of TRAF2 have been developed and tested i…	GO:1905670 TORC2 complex disassembly;GO:1905669 TORC1 complex assembly;GO:0160162 CD27 signaling pathway		ENZYME proteins:Transferases; Enzymes; Cancer-related genes:Candidate cancer biomarkers; Predicted intracellular proteins	Cytosol (Enhanced)		(M20)PID P38 MKK3 6PATHWAY; (M79)PID TRAIL PATHWAY; (M45)PID CD40 PATHWAY	(M5923)HALLMARK PI3K AKT MTOR SIGNALING; (M5950)HALLMARK ALLOGRAFT REJECTION
LSAMP	limbic system associated membrane protein	LSAMP is a gene that encodes a neuronal surface glycoprotein belonging to the immunoglobulin LAMP, OBCAM, and neurotrimin family of proteins. The protein is involved in axon guidance and neuronal growth in the developing limbic system, acting as a selective homophilic adhesion molecule. It may also function as a tumor suppressor and play a role in neuropsychiatric disorders. Alternative splicing …	LSAMP has been implicated in several neuropsychiatric disorders, including schizophrenia, bipolar disorder, and autism spectrum disorder. Studies have shown that LSAMP expression is altered in the brains of individuals with these disorders, suggesting a potential role in their pathogenesis. Targeted drug discovery efforts for LSAMP are still in the early stages, but there is potential for the dev…	GO:0007157 heterophilic cell-cell adhesion;GO:0051963 regulation of synapse assembly;GO:1901888 regulation of cell junction assembly		Predicted intracellular proteins	Cytosol (Enhanced)
CADM1	cell adhesion molecule 1	CADM1, or cell adhesion molecule 1, is a gene that plays a role in cell recognition, positive regulation of cytokine production, and susceptibility to natural killer cell mediated cytotoxicity. It is located in the plasma membrane and is involved in signaling receptor binding activity. CADM1 has been implicated in breast carcinoma and prostate cancer and is a biomarker of cervix uteri carcinoma i…	CADM1 has been implicated in various types of cancer, including breast carcinoma, prostate cancer, and cervix uteri carcinoma in situ. In breast cancer, CADM1 expression has been shown to be downregulated, and its restoration has been suggested as a potential therapeutic strategy. In prostate cancer, CADM1 has been identified as a tumor suppressor gene, and its loss has been associated with disea…	GO:0042271 susceptibility to natural killer cell mediated cytotoxicity;GO:0045954 positive regulation of natural killer cell mediated cytotoxicity;GO:0002717 positive regulation of natural killer cell mediated immunity		Human disease related genes:Cancers:Head and neck cancers; Predicted intracellular proteins	Plasma membrane (Supported)			(M5949)HALLMARK PEROXISOME; (M5930)HALLMARK EPITHELIAL MESENCHYMAL TRANSITION
NF2	NF2, moesin-ezrin-radixin like (MERLIN) tumor suppressor	NF2 is a gene that encodes a protein called moesin-ezrin-radixin like (MERLIN), which is a tumor suppressor. MERLIN is similar to other proteins in the ERM family that link cytoskeletal components with proteins in the cell membrane. MERLIN is involved in regulating contact-dependent inhibition of cell proliferation, cell-cell adhesion, and transmembrane signaling. It interacts with cell-surface p…	NF2 mutations are associated with neurofibromatosis type II (NF2), a rare genetic disorder that affects the nervous system. NF2 is characterized by the development of benign tumors, called schwannomas, on the nerves that transmit sound and balance information from the inner ear to the brain. These tumors can cause hearing loss, balance problems, and other neurological symptoms. There is currently…	GO:0014010 Schwann cell proliferation;GO:0060243 negative regulation of cell growth involved in contact inhibition;GO:2000643 positive regulation of early endosome to late endosome transport		Human disease related genes:Cancers:Cancers of the lung and pleura; Human disease related genes:Cancers:Cancers of eye, brain, and central nervous system; Predicted intracellular proteins; Cancer-related genes; Disease related genes; Human disease related genes:Congenital malformations:Other congenital malformations	Plasma membrane (Enhanced); Additional: Cytosol;Nucleoplasm		(M175)PID ERBB2 ERBB3 PATHWAY	(M5951)HALLMARK SPERMATOGENESIS; (M5915)HALLMARK APICAL JUNCTION
CBLB	Cbl proto-oncogene B	CBLB, also known as Cbl proto-oncogene B, is a gene that encodes an E3 ubiquitin-protein ligase. This protein promotes protein degradation by transferring ubiquitin from an E2 ubiquitin-conjugating enzyme to a substrate. CBLB is involved in regulating the immune response by limiting the activation of T-cell receptor, B-cell receptor, and high affinity immunoglobulin epsilon receptor. Studies in m…	There is growing interest in targeting CBLB for the treatment of various diseases, including cancer, autoimmune disorders, and infectious diseases. In cancer, CBLB has been shown to play a role in regulating immune evasion by tumor cells, and its inhibition can enhance anti-tumor immune responses. Several small molecule inhibitors of CBLB have been developed and are currently being evaluated in p…	GO:0140252 regulation protein catabolic process at postsynapse;GO:2000583 regulation of platelet-derived growth factor receptor-alpha signaling pathway;GO:0002669 positive regulation of T cell anergy		ENZYME proteins:Transferases; Enzymes; Predicted intracellular proteins; Cancer-related genes	Cytosol (Supported); Additional: Nucleoplasm		(M45)PID CD40 PATHWAY; (M214)PID ERBB1 INTERNALIZATION PATHWAY; (M60)PID NFAT TFPATHWAY	(M5921)HALLMARK COMPLEMENT
CCNC	cyclin C	CCNC is a human gene that encodes for a protein called cyclin C. Cyclin C is a member of the cyclin family of proteins and interacts with cyclin-dependent kinase 8. It induces the phosphorylation of the carboxy-terminal domain of the large subunit of RNA polymerase II. The mRNA level for this gene peaks in the G1 phase of the cell cycle. Two transcript variants encoding different isoforms have be…	Research has shown that CCNC may play a role in various diseases, including cancer, neurodegenerative disorders, and viral infections. In cancer, CCNC has been found to be overexpressed in several types of tumors, including breast, lung, and liver cancer. Targeting CCNC has been explored as a potential therapeutic strategy for cancer treatment. For example, a study found that inhibiting CCNC expr…	GO:0045023 G0 to G1 transition;GO:0045746 negative regulation of Notch signaling pathway;GO:0008593 regulation of Notch signaling pathway		Predicted intracellular proteins	Nucleoplasm (Approved); Additional: Cytosol
EPB41L5	erythrocyte membrane protein band 4.1 like 5	EPB41L5 is a human gene that encodes for a protein called erythrocyte membrane protein band 4.1 like 5. This protein is predicted to have cytoskeletal protein binding activity and protein domain specific binding activity, and is involved in actomyosin structure organization. It is also predicted to play a role in chordate embryonic development, embryonic foregut morphogenesis, and mesoderm morpho…	EPB41L5 has been implicated in several diseases, including cancer, cardiovascular disease, and neurological disorders. In cancer, EPB41L5 has been shown to be downregulated in several types of tumors, including breast, lung, and gastric cancer, and its loss is associated with poor prognosis. In cardiovascular disease, EPB41L5 has been linked to hypertension and atherosclerosis. In neurological di…	GO:0006931 substrate-dependent cell migration, cell attachment to substrate;GO:0007509 mesoderm migration involved in gastrulation;GO:0009826 unidimensional cell growth		Predicted intracellular proteins	Plasma membrane (Enhanced)
FAM168A	family with sequence similarity 168 member A	FAM168A is a human gene that belongs to the family with sequence similarity 168. It plays a role in the positive regulation of base-excision repair, which is a process that repairs damaged DNA. The gene's function is important for maintaining the integrity of the genome and preventing mutations that can lead to diseases such as cancer. The gene's exact mechanism of action is not yet fully underst…	There is limited information available on the disease implications of FAM168A. However, mutations in this gene have been associated with a rare genetic disorder called autosomal recessive intellectual disability-50 (MRT50). This disorder is characterized by intellectual disability, delayed speech and language development, and other neurological abnormalities. As for targeted drug discovery effort…	GO:1905053 positive regulation of base-excision repair;GO:1905051 regulation of base-excision repair;GO:0045739 positive regulation of DNA repair		Disease related genes; Predicted intracellular proteins	Nucleoplasm (Approved)
ANKRD13D	ankyrin repeat domain 13D	ANKRD13D is a human gene that belongs to the ankyrin repeat domain 13 family, which includes four proteins with ubiquitin-interacting motifs. The protein encoded by this gene is an integral membrane protein that binds to Lys-63-linked ubiquitin chains on membrane-bound proteins, leading to their rapid internalization. This gene's function is essential for the proper functioning of the cell, and a…	There is limited information available on the disease implications of ANKRD13D. However, recent studies have suggested that dysregulation of this gene may be associated with the development of certain types of cancer, including breast cancer and hepatocellular carcinoma. Targeted drug discovery efforts for ANKRD13D are still in the early stages, and there are currently no drugs on the market that…	GO:0002091 negative regulation of receptor internalization;GO:0048261 negative regulation of receptor-mediated endocytosis;GO:0045806 negative regulation of endocytosis		Predicted intracellular proteins
DCBLD1	discoidin, CUB and LCCL domain containing 1	DCBLD1 is a human gene that encodes for a protein containing discoidin, CUB, and LCCL domains. It is predicted to be an integral component of the cell membrane. The function of this protein is not yet fully understood, but it has been implicated in various cellular processes such as cell adhesion, migration, and angiogenesis. Mutations in this gene have been associated with certain types of cance…	DCBLD1 has been implicated in various diseases, including cancer and cardiovascular diseases. In cancer, DCBLD1 has been shown to promote tumor growth and metastasis by enhancing angiogenesis and cell migration. In particular, DCBLD1 has been found to be overexpressed in breast, lung, and pancreatic cancers. In cardiovascular diseases, DCBLD1 has been linked to atherosclerosis and hypertension. T…				Cytosol (Approved)
MED23	mediator complex subunit 23	MED23 is a human gene that encodes a subunit of the CRSP complex, which is required for efficient activation by SP1. It is also a component of other multisubunit complexes, such as thyroid hormone receptor-associated proteins, which facilitate TR function on DNA templates. MED23 acts as a metastasis suppressor and has several alternatively spliced transcript variants encoding different isoforms. …	There is limited information available on the disease implications of MED23. However, recent studies have suggested that MED23 may play a role in cancer progression and metastasis. In particular, MED23 has been shown to act as a metastasis suppressor in breast cancer and its downregulation has been associated with poor prognosis in several other cancer types. Targeted drug discovery efforts for M…	GO:2000409 positive regulation of T cell extravasation;GO:2000407 regulation of T cell extravasation;GO:0002693 positive regulation of cellular extravasation		Disease related genes; Cancer-related genes:Mutated cancer genes; Human disease related genes:Other diseases:Mental and behavioural disorders; Predicted intracellular proteins	Nucleoplasm (Approved); Additional: Vesicles
CD82	CD82 molecule	CD82 is a gene that encodes for a membrane glycoprotein belonging to the transmembrane 4 superfamily. It acts as a metastasis suppressor and its expression is downregulated in human cancers during tumor progression. The gene can be activated by p53 through a binding sequence in the promoter and its expression is strongly correlated with that of p53. Loss of expression of CD82 and p53 is associate…	CD82 has been implicated in various diseases, including cancer, HIV infection, and Alzheimer's disease. In cancer, CD82 has been shown to suppress metastasis by inhibiting cell migration and invasion. Therefore, there have been efforts to develop drugs that target CD82 to prevent cancer metastasis. One example is a peptide called TIP-1, which has been shown to increase CD82 expression and inhibit…			Cancer-related genes:Candidate cancer biomarkers; CD markers; Predicted intracellular proteins	Vesicles (Uncertain)		(M200)PID ERA GENOMIC PATHWAY; (M145)PID P53 DOWNSTREAM PATHWAY	(M5932)HALLMARK INFLAMMATORY RESPONSE; (M5939)HALLMARK P53 PATHWAY
SLC22A23	solute carrier family 22 member 23	SLC22A23 is a gene that belongs to a family of proteins that transport organic ions across cell membranes. These proteins can function as uniporters, symporters, and antiporters. The specific function of SLC22A23 is not yet fully understood, but it is believed to play a role in the transport of organic ions in the body. The gene was first identified in 2008 and further research is needed to fully…	There is currently limited information available on the disease implications of SLC22A23. However, the gene has been associated with several diseases, including type 2 diabetes and hypertension. Targeted drug discovery efforts for SLC22A23 are also limited, as its specific function is not yet fully understood. However, some studies have suggested that modulating the activity of SLC22A23 could be …	GO:0006811 monoatomic ion transport;GO:0055085 transmembrane transport;GO:0006810 transport		Transporters:Electrochemical Potential-driven transporters	Nucleoplasm;Vesicles (Approved); Additional: Cytosol
PLCG1	phospholipase C gamma 1	PLCG1 is a human gene that encodes for the protein phospholipase C gamma 1. This protein is responsible for catalyzing the formation of inositol 1,4,5-trisphosphate and diacylglycerol from phosphatidylinositol 4,5-bisphosphate. This reaction is important in the intracellular transduction of receptor-mediated tyrosine kinase activators, such as when activated by SRC, which causes the Ras guanine n…	PLCG1 has been implicated in several diseases, including cancer, immune disorders, and neurological disorders. In cancer, PLCG1 has been found to be overexpressed in several types of tumors, including breast, lung, and prostate cancer. Targeting PLCG1 has been explored as a potential therapeutic strategy for cancer treatment. In immune disorders, mutations in PLCG1 have been linked to autoimmune …	GO:1905564 positive regulation of vascular endothelial cell proliferation;GO:0038095 Fc-epsilon receptor signaling pathway;GO:0048015 phosphatidylinositol-mediated signaling		Cancer-related genes:Mutational cancer driver genes; Predicted intracellular proteins; RAS pathway related proteins; Enzymes; ENZYME proteins:Hydrolases	Plasma membrane (Supported); Additional: Basal body;Cytosol		(M64)PID S1P S1P4 PATHWAY; (M103)PID S1P S1P1 PATHWAY; (M184)PID ECADHERIN KERATINOCYTE PATHWAY	(M5923)HALLMARK PI3K AKT MTOR SIGNALING; (M5915)HALLMARK APICAL JUNCTION
SLC7A6	solute carrier family 7 member 6	SLC7A6 is a human gene that encodes a protein belonging to the solute carrier family 7 member 6. This protein is involved in the transport of basic amino acids and ornithine across the cell membrane. It functions as a transmembrane transporter and is located in both intracellular membrane-bounded organelles and the plasma membrane. The gene's role in amino acid transport suggests that it may play…	There is limited information available on the disease implications of SLC7A6. However, studies have suggested that mutations in this gene may be associated with certain neurological disorders, such as schizophrenia and bipolar disorder. Targeted drug discovery efforts for SLC7A6 have been focused on developing drugs that can modulate its activity and potentially treat these disorders. One example…	GO:0031460 glycine betaine transport;GO:0015822 ornithine transport;GO:1902022 L-lysine transport		Transporters:Electrochemical Potential-driven transporters; Predicted intracellular proteins	Vesicles (Uncertain); Additional: Plasma membrane
FNBP1L	formin binding protein 1 like	The FNBP1L gene encodes a protein that binds to both CDC42 and N-WASP, promoting actin polymerization and linking cell surface signals to the actin cytoskeleton. This is achieved by activating the N-WASP-WIP complex. Alternative splicing results in multiple transcript variants encoding different isoforms.	Research has shown that mutations in the FNBP1L gene are associated with a variety of diseases, including cancer, neurological disorders, and cardiovascular diseases. For example, a study found that FNBP1L is overexpressed in breast cancer and promotes tumor growth and metastasis. Additionally, mutations in FNBP1L have been linked to intellectual disability and autism spectrum disorders. Given th…	GO:0030050 vesicle transport along actin filament;GO:0099515 actin filament-based transport;GO:0097320 plasma membrane tubulation		Predicted intracellular proteins	Cytosol;Vesicles (Supported)
SLC26A6	solute carrier family 26 member 6	SLC26A6 is a gene that belongs to the solute carrier 26 family, which encodes proteins that transport anions. This gene encodes a protein that is involved in transporting chloride, oxalate, sulfate, and bicarbonate. There are different versions of the gene that produce distinct isoforms due to alternative splicing of the transcript.	SLC26A6 has been implicated in several diseases, including inflammatory bowel disease (IBD), colorectal cancer, and kidney stones. In IBD, SLC26A6 expression is decreased, leading to a decrease in bicarbonate secretion and an increase in inflammation. In colorectal cancer, SLC26A6 expression is also decreased, leading to a decrease in chloride secretion and an increase in tumor growth. In kidney …	GO:0015724 formate transport;GO:0015797 mannitol transmembrane transport;GO:0046724 oxalic acid secretion		Transporters:Electrochemical Potential-driven transporters	Plasma membrane (Supported); Additional: Cytosol
EP300	EP300 lysine acetyltransferase	EP300 is a gene that encodes a protein called E1A binding protein p300, which functions as a histone acetyltransferase that regulates transcription via chromatin remodeling. It plays an important role in cell proliferation and differentiation and mediates cAMP-gene regulation by binding specifically to phosphorylated CREB protein. EP300 has also been identified as a co-activator of HIF1A, which s…	EP300 mutations have been linked to Rubinstein-Taybi syndrome (RTS), a rare genetic disorder characterized by intellectual disability, distinctive facial features, and broad thumbs and toes. RTS is caused by mutations in either EP300 or CREBBP, another gene that encodes a protein similar to p300. Targeted drug discovery efforts for EP300 have focused on developing small molecule inhibitors that c…	GO:0036268 swimming;GO:0061921 peptidyl-lysine propionylation;GO:0140066 peptidyl-lysine crotonylation		Cancer-related genes:Mutational cancer driver genes; Predicted intracellular proteins; ENZYME proteins:Transferases; Cancer-related genes:Mutated cancer genes; Potential drug targets; Enzymes; Human disease related genes:Cancers:Cancers of haematopoietic and lymphoid tissues; Disease related genes; Human disease related genes:Congenital malformations:Other congenital malformations	Nucleoplasm (Supported); Additional: Centrosome;Cytosol		(M32)PID HDAC CLASSIII PATHWAY; (M207)PID RETINOIC ACID PATHWAY; (M44)PID HIF2PATHWAY
CDH4	cadherin 4	CDH4, also known as cadherin 4, is a gene that encodes a calcium-dependent cell-cell adhesion glycoprotein. It belongs to the cadherin superfamily and is comprised of five extracellular cadherin repeats, a transmembrane region, and a highly conserved cytoplasmic tail. Studies in chicken and mouse suggest that CDH4 plays a crucial role in brain segmentation and neuronal outgrowth, as well as kidne…	There is limited information available on the disease implications of CDH4. However, some studies have suggested that mutations in CDH4 may be associated with certain types of cancer, including breast cancer and gastric cancer. Targeted drug discovery efforts for CDH4 are also limited, as the function of this gene is not well understood. However, some studies have suggested that targeting CDH4 ma…	GO:0045773 positive regulation of axon extension;GO:0044331 cell-cell adhesion mediated by cadherin;GO:0016339 calcium-dependent cell-cell adhesion			Plasma membrane (Supported)			(M5915)HALLMARK APICAL JUNCTION
FCHSD2	FCH and double SH3 domains 2	FCHSD2 is a human gene that encodes a protein with FCH and double SH3 domains. This protein is involved in clathrin-dependent endocytosis and positively regulates the Arp2/3 complex-mediated actin nucleation. It is located in the plasma membrane and colocalizes with clathrin-coated pit. FCHSD2 enables phosphatidylinositol-3,4,5-trisphosphate binding activity and phosphatidylinositol-3,4-bisphosph…	There is limited information available on the disease implications of FCHSD2. However, recent studies have suggested that mutations in this gene may be associated with the development of certain types of cancer, including breast cancer and lung adenocarcinoma. Targeted drug discovery efforts for FCHSD2 are still in the early stages, but there is potential for this protein to be targeted in cancer…	GO:2000601 positive regulation of Arp2/3 complex-mediated actin nucleation;GO:0051127 positive regulation of actin nucleation;GO:0007274 neuromuscular synaptic transmission		Predicted intracellular proteins	Actin filaments;Plasma membrane (Approved); Additional: Focal adhesion sites;Nuclear speckles
SLC4A2	solute carrier family 4 member 2	SLC4A2 is a gene that encodes a membrane transport protein belonging to the anion exchanger family. This protein is responsible for regulating intracellular pH, biliary bicarbonate secretion, and chloride uptake. Reduced expression of SLC4A2 may be linked to primary biliary cirrhosis in humans, while differential expression of the gene may be associated with malignant hepatocellular carcinoma, co…	There are currently no targeted drug discovery efforts specifically focused on SLC4A2. However, drugs that target ion transporters and channels, such as diuretics and antiarrhythmic agents, may indirectly affect the function of SLC4A2. Additionally, SLC4A2 has been implicated in several diseases, including primary biliary cirrhosis and various cancers, suggesting that targeting this gene may have…	GO:2000565 negative regulation of CD8-positive, alpha-beta T cell proliferation;GO:0043377 negative regulation of CD8-positive, alpha-beta T cell differentiation;GO:0070175 positive regulation of enamel mineralization		Transporters:Electrochemical Potential-driven transporters; Predicted intracellular proteins	Nuclear speckles;Plasma membrane (Uncertain); Additional: Cytosol
PVRIG	PVR related immunoglobulin domain containing	PVRIG, or PVR related immunoglobulin domain containing, is a human gene that plays a role in regulating the T cell receptor signaling pathway. It is located in the plasma membrane and has both phosphatase binding activity and signaling receptor activity. PVRIG is involved in negative regulation of T cell receptor signaling, which is important for maintaining immune homeostasis and preventing auto…	Currently, there are no drugs specifically targeting PVRIG. However, research on this gene has implications for the development of immunotherapies for cancer and autoimmune diseases. In cancer, PVRIG has been found to be upregulated in certain types of tumors, suggesting that targeting this gene could enhance anti-tumor immune responses. In autoimmune diseases, PVRIG has been shown to play a role…	GO:0050860 negative regulation of T cell receptor signaling pathway;GO:0050858 negative regulation of antigen receptor-mediated signaling pathway;GO:0050856 regulation of T cell receptor signaling pathway
SPINT1	serine peptidase inhibitor, Kunitz type 1	SPINT1 is a gene that encodes a protein belonging to the Kunitz family of serine protease inhibitors. This protein is a strong inhibitor of HGF activator and is believed to play a role in regulating the proteolytic activation of HGF in damaged tissues. The gene undergoes alternative splicing, resulting in the production of multiple isoforms with different functions. Overall, SPINT1 is important f…	Mutations in the SPINT1 gene have been associated with several diseases, including hepatocellular carcinoma, pancreatic cancer, and inflammatory bowel disease. In particular, decreased expression of SPINT1 has been observed in many cancer types, suggesting that it may play a role in tumor progression and metastasis. As a result, there has been interest in developing drugs that target SPINT1 as a …	GO:0060670 branching involved in labyrinthine layer morphogenesis;GO:0060713 labyrinthine layer morphogenesis;GO:2000178 negative regulation of neural precursor cell proliferation		Predicted intracellular proteins; Cancer-related genes:Candidate cancer biomarkers; Predicted secreted proteins; Transporters:Accessory Factors Involved in Transport	Cytosol;Plasma membrane (Supported); Additional: Nucleoplasm
SLC7A5	solute carrier family 7 member 5	SLC7A5 is a human gene that encodes a protein that functions as a transmembrane transporter for L-leucine, L-tryptophan, and thyroid hormone. It is involved in the transport of carboxylic acids, thyroid hormones, and xenobiotics. The protein is located in the cytosol, intracellular membrane-bounded organelles, and plasma membrane, and is an integral component of the membrane. It is part of an ami…	SLC7A5 has been implicated in several diseases, including cancer, autism spectrum disorder, and intellectual disability. In cancer, SLC7A5 has been shown to play a role in tumor growth and progression by promoting the uptake of essential amino acids. Targeting SLC7A5 has emerged as a potential therapeutic strategy for cancer treatment. Several small molecule inhibitors of SLC7A5 have been develop…	GO:1905534 positive regulation of L-leucine import across plasma membrane;GO:1904556 L-tryptophan transmembrane transport;GO:0015821 methionine transport		Transporters:Electrochemical Potential-driven transporters	Cytosol;Plasma membrane (Supported); Additional: Vesicles			(M5922)HALLMARK UNFOLDED PROTEIN RESPONSE; (M5901)HALLMARK G2M CHECKPOINT; (M5906)HALLMARK ESTROGEN RESPONSE EARLY
CD70	CD70 molecule	CD70 is a cytokine that belongs to the tumor necrosis factor (TNF) ligand family. It is a surface antigen found on activated T and B lymphocytes and acts as a ligand for TNFRSF27/CD27. CD70 induces the proliferation of costimulated T cells, enhances the generation of cytolytic T cells, and contributes to T cell activation. It also plays a role in regulating B-cell activation, cytotoxic function o…	CD70 has been implicated in various diseases, including cancer, autoimmune disorders, and viral infections. In cancer, CD70 is overexpressed in several types of tumors, including renal cell carcinoma, breast cancer, and lymphoma, and is associated with poor prognosis. Targeting CD70 has been explored as a potential therapeutic strategy for cancer treatment. Several monoclonal antibodies targeting…	GO:0090717 adaptive immune memory response involving T cells and B cells;GO:0090716 adaptive immune memory response;GO:0160162 CD27 signaling pathway		Predicted intracellular proteins; Cancer-related genes:Mutated cancer genes; CD markers; Human disease related genes:Immune system diseases:Primary immunodeficiency; Cancer-related genes:Candidate cancer biomarkers; Disease related genes	Nucleoplasm (Uncertain)			(M5932)HALLMARK INFLAMMATORY RESPONSE
CD96	CD96 molecule	CD96 is a gene that encodes a protein belonging to the immunoglobulin superfamily. This protein is a type I membrane protein that may play a role in the adhesive interactions of activated T and NK cells during the late phase of the immune response. It may also function in antigen presentation. Alternative splicing generates multiple transcript variants encoding distinct isoforms.	Research on CD96 has shown its potential as a therapeutic target for various diseases, including cancer and autoimmune disorders. In cancer, CD96 has been found to be overexpressed in several types of tumors, including melanoma, lung cancer, and ovarian cancer. Targeting CD96 with monoclonal antibodies has shown promising results in preclinical studies, leading to the development of several CD96-…	GO:0002728 negative regulation of natural killer cell cytokine production;GO:0002727 regulation of natural killer cell cytokine production;GO:0002716 negative regulation of natural killer cell mediated immunity		Disease related genes; CD markers; Predicted intracellular proteins; Human disease related genes:Congenital malformations:Other congenital malformations				(M5950)HALLMARK ALLOGRAFT REJECTION
SPN	sialophorin	The SPN gene encodes a glycoprotein called sialophorin, which is highly sialylated and found on the surface of various immune cells including T cells, B cells, monocytes, and granulocytes. It plays a role in antigen-specific activation of T cells and contains a mucin-like extracellular domain, a transmembrane region, and a carboxy-terminal intracellular region. The extracellular domain is heavily…	Wiskott-Aldrich syndrome (WAS) is a rare X-linked immunodeficiency disorder caused by mutations in the SPN gene. Patients with WAS have a range of symptoms including eczema, thrombocytopenia, and recurrent infections. The severity of the disease can vary widely, with some patients experiencing life-threatening infections and bleeding disorders. There is currently no cure for WAS, and treatment op…	GO:0001808 negative regulation of type IV hypersensitivity;GO:0002884 negative regulation of hypersensitivity;GO:0001807 regulation of type IV hypersensitivity		CD markers	Plasma membrane (Approved)		(M11736)SA MMP CYTOKINE CONNECTION
RNF149	ring finger protein 149	RNF149 is a human gene that encodes for a protein called ring finger protein 149. This protein is predicted to have ubiquitin protein ligase activity and be involved in the ubiquitin-dependent protein catabolic process. It is also predicted to play a role in regulating protein stability and act upstream of or within cellular response to xenobiotic stimulus and negative regulation of MAPK cascade.…	There is limited information available on the disease implications of RNF149. However, recent studies have suggested that RNF149 may play a role in the development and progression of certain types of cancer, including breast cancer and glioblastoma. Targeted drug discovery efforts for RNF149 are still in the early stages, but there is potential for the development of drugs that target the protein…	GO:0043409 negative regulation of MAPK cascade;GO:0071466 cellular response to xenobiotic stimulus;GO:0009410 response to xenobiotic stimulus		ENZYME proteins:Transferases; Enzymes	Plasma membrane;Vesicles (Approved)
MED17	mediator complex subunit 17	MED17 is a human gene that encodes a subunit of the CRSP complex, which is required for efficient activation of gene transcription by SP1. This protein is also a component of other multisubunit complexes, such as thyroid hormone receptor-associated proteins, which facilitate the function of thyroid hormone receptors on DNA templates. The activation of gene transcription is a complex process that …	There is limited information available on the disease implications of MED17 mutations. However, recent studies have suggested that MED17 may play a role in the development of certain cancers, including breast cancer and hepatocellular carcinoma. Targeted drug discovery efforts for MED17 are still in the early stages, but there is potential for the development of drugs that target the CRSP complex…	GO:0032968 positive regulation of transcription elongation by RNA polymerase II;GO:0032786 positive regulation of DNA-templated transcription, elongation;GO:0051123 RNA polymerase II preinitiation complex assembly		Cancer-related genes:Mutational cancer driver genes; Disease related genes; Human disease related genes:Congenital malformations:Congenital malformations of the nervous system; Predicted intracellular proteins	Nuclear speckles (Approved); Additional: Cytosol
MED16	mediator complex subunit 16	MED16 is a human gene that encodes for a protein called mediator complex subunit 16. This protein plays a crucial role in enabling thyroid hormone receptor binding activity and transcription coactivator activity. It is also involved in positive regulation of transcription initiation from RNA polymerase II promoter. MED16 is located in the membrane and is part of the mediator complex. This complex…	Dysfunction of MED16 has been linked to various diseases, including cancer and metabolic disorders. In cancer, MED16 has been found to be overexpressed in several types of tumors, including breast, lung, and liver cancer. Targeting MED16 has been proposed as a potential therapeutic strategy for cancer treatment. In metabolic disorders, MED16 has been implicated in the regulation of glucose and li…	GO:0032968 positive regulation of transcription elongation by RNA polymerase II;GO:0032786 positive regulation of DNA-templated transcription, elongation;GO:0051123 RNA polymerase II preinitiation complex assembly		Predicted intracellular proteins	Nucleoli (Approved)
CD38	CD38 molecule	CD38 is a glycoprotein that is involved in the synthesis and hydrolysis of cyclic adenosine 5'-diphosphate-ribose, which is a messenger that mobilizes calcium ions within cells. It is a type II transmembrane protein that has both extracellular and intracellular functions. CD38 has an N-terminal cytoplasmic tail, a single membrane-spanning domain, and a C-terminal extracellular region with four N-…	CD38 has been implicated in various diseases, including cancer, autoimmune disorders, and neurodegenerative diseases. In particular, CD38 is overexpressed in multiple myeloma, a type of blood cancer, and is a target for therapeutic intervention. Daratumumab, a monoclonal antibody that targets CD38, has been approved for the treatment of multiple myeloma. Other CD38-targeted therapies in developme…	GO:0014824 artery smooth muscle contraction;GO:0014820 tonic smooth muscle contraction;GO:1901847 nicotinate metabolic process		Predicted intracellular proteins; ENZYME proteins:Transferases; CD markers; Enzymes; Cancer-related genes:Candidate cancer biomarkers; ENZYME proteins:Hydrolases	Plasma membrane (Supported)	Daratumumab; Isatuximab		(M5897)HALLMARK IL6 JAK STAT3 SIGNALING; (M5902)HALLMARK APOPTOSIS; (M5913)HALLMARK INTERFERON GAMMA RESPONSE
CD7	CD7 molecule	CD7 is a gene that encodes a transmembrane protein belonging to the immunoglobulin superfamily. This protein is present on thymocytes and mature T cells and plays a crucial role in T-cell interactions and T-cell/B-cell interaction during early lymphoid development. The CD7 molecule is essential for the proper functioning of the immune system and is involved in the regulation of T-cell activation …	Mutations in the CD7 gene have been associated with various immune disorders, including T-cell lymphoma and autoimmune diseases. Targeted drug discovery efforts have focused on developing therapies that modulate the activity of CD7 in these conditions. One example is the monoclonal antibody alemtuzumab, which targets CD52, a protein that is highly expressed on T cells and B cells, and is used to …	GO:0002726 positive regulation of T cell cytokine production;GO:0002724 regulation of T cell cytokine production;GO:0002711 positive regulation of T cell mediated immunity		CD markers; Predicted intracellular proteins				(M5950)HALLMARK ALLOGRAFT REJECTION
RAF1	Raf-1 proto-oncogene, serine/threonine kinase	The RAF1 gene is a cellular homolog of the viral raf gene and encodes a MAP kinase kinase kinase (MAP3K) that functions downstream of the Ras family of membrane-associated GTPases. The protein binds directly to the Ras family and activates the dual specificity protein kinases MEK1 and MEK2, which in turn activate the serine/threonine specific protein kinases, ERK1 and ERK2. The activated ERKs pla…	Mutations in the RAF1 gene have been linked to several genetic disorders, including Noonan syndrome 5 and LEOPARD syndrome 2. Noonan syndrome is a genetic disorder that affects various parts of the body, causing developmental abnormalities and an increased risk of certain cancers. LEOPARD syndrome is a rare genetic disorder that affects multiple systems in the body, including the skin, heart, and…	GO:0071550 death-inducing signaling complex assembly;GO:0038129 ERBB3 signaling pathway;GO:0038133 ERBB2-ERBB3 signaling pathway	yes	Predicted intracellular proteins; ENZYME proteins:Transferases; RAS pathway related proteins; Enzymes; Cancer-related genes:Candidate cancer biomarkers; Kinases:TKL Ser/Thr protein kinases; Human disease related genes:Congenital malformations:Other congenital malformations; Disease related genes; Human disease related genes:Cardiovascular diseases:Cardiac diseases; FDA approved drug targets:Small…	Cytosol;Plasma membrane (Supported)	Sorafenib; LErafAON; XL281; iCo-007; Cholecystokinin; Regorafenib; Dabrafenib; Fostamatinib	(M134)PID TCR RAS PATHWAY; (M199)PID P38 MK2 PATHWAY; (M1718)SIG IL4RECEPTOR IN B LYPHOCYTES	(M5923)HALLMARK PI3K AKT MTOR SIGNALING; (M5921)HALLMARK COMPLEMENT; (M5932)HALLMARK INFLAMMATORY RESPONSE
RICTOR	RPTOR independent companion of MTOR complex 2	The human gene RICTOR is a component of a protein complex that works with MTOR to regulate cell growth by integrating signals from nutrients and growth factors. RICTOR is an independent companion of MTOR complex 2 and is essential for its activity. This gene plays a crucial role in the regulation of cell growth and is involved in various cellular processes, including cell survival, proliferation,…	Dysfunction of the RICTOR gene has been implicated in several diseases, including cancer and diabetes. In cancer, RICTOR is often overexpressed, leading to increased cell growth and survival. Targeting RICTOR has been explored as a potential therapeutic strategy for cancer treatment. Several preclinical studies have shown promising results with RICTOR inhibitors, but no drugs targeting RICTOR hav…	GO:0038203 TORC2 signaling;GO:2000114 regulation of establishment of cell polarity;GO:0032878 regulation of establishment or maintenance of cell polarity		Predicted intracellular proteins; Transporters:Accessory Factors Involved in Transport	Mitochondria (Approved)		(M249)PID PI3KCI AKT PATHWAY; (M222)PID CXCR3 PATHWAY; (M71)PID ILK PATHWAY	(M5893)HALLMARK MITOTIC SPINDLE
CYLD	CYLD lysine 63 deubiquitinase	The CYLD gene encodes a protein that functions as a deubiquitinating enzyme with three cytoskeletal-associated protein-glycine-conserved (CAP-GLY) domains. Mutations in this gene have been linked to several inherited skin disorders, including cylindromatosis, multiple familial trichoepithelioma, and Brooke-Spiegler syndrome. The protein encoded by CYLD is found in the cytoplasm and is involved in…	Mutations in the CYLD gene have been linked to several inherited skin disorders, including cylindromatosis, multiple familial trichoepithelioma, and Brooke-Spiegler syndrome. These disorders are characterized by the development of benign skin tumors, which can become malignant in some cases. There are currently no targeted drugs available for these disorders, and treatment options are limited to …	GO:2000493 negative regulation of interleukin-18-mediated signaling pathway;GO:0097343 ripoptosome assembly;GO:1901026 ripoptosome assembly involved in necroptotic process		Cancer-related genes:Mutational cancer driver genes; Predicted intracellular proteins; Human disease related genes:Nervous system diseases:Neurodegenerative diseases; Potential drug targets; Peptidases:Cysteine-type peptidases; Enzymes; Human disease related genes:Skin diseases:Skin and soft tissue diseases; ENZYME proteins:Hydrolases; Disease related genes	Centriolar satellite (Supported); Additional: Basal body;Nucleoplasm;Primary cilium transition zone;Principal piece		(M37)PID NFKAPPAB CANONICAL PATHWAY; (M128)PID TNF PATHWAY	(M5902)HALLMARK APOPTOSIS
REPS1	RALBP1 associated Eps domain containing 1	REPS1 (RALBP1 associated Eps domain containing 1) is a gene that encodes a signaling adaptor protein with two EH domains. This protein interacts with other proteins involved in signaling, endocytosis, and cytoskeletal changes. It has been found to associate with intersectin 1 and endophilin interacting protein 1, as well as amphiphysin, a cytoplasmic protein at the surface of synaptic vesicles. A…	There is limited information available on the disease implications of REPS1. However, some studies have suggested that it may play a role in the development and progression of certain cancers, including breast cancer and glioblastoma. Targeted drug discovery efforts for REPS1 are also limited, but some studies have explored the potential of targeting the protein as a therapeutic strategy for canc…	GO:0016197 endosomal transport;GO:0006897 endocytosis;GO:0098657 import into cell		Human disease related genes:Nervous system diseases:Neurodegenerative diseases; Disease related genes; Predicted intracellular proteins	Plasma membrane (Supported); Additional: Cytosol;Vesicles
TBK1	TANK binding kinase 1	TBK1, or TANK binding kinase 1, is a gene that encodes a protein similar to IKB kinases. This protein can activate the NF-kappa-B (NFKB) complex of proteins in response to certain growth factors by phosphorylating serine residues on IKB proteins, which allows for the activation and nuclear translocation of the NFKB complex. TBK1 is also an important kinase for antiviral innate immunity response.	TBK1 has been implicated in several diseases, including cancer, neurodegenerative disorders, and autoimmune diseases. In cancer, TBK1 has been shown to promote tumor growth and survival by activating the NF-kappa-B pathway. In neurodegenerative disorders such as amyotrophic lateral sclerosis (ALS) and frontotemporal dementia (FTD), mutations in TBK1 have been identified as a cause of disease. In …	GO:0044565 dendritic cell proliferation;GO:0140896 cGAS/STING signaling pathway;GO:1904417 positive regulation of xenophagy	yes	Human disease related genes:Nervous system diseases:Other nervous and sensory system diseases; Predicted intracellular proteins; ENZYME proteins:Transferases; Human disease related genes:Nervous system diseases:Neurodegenerative diseases; Kinases; Potential drug targets; RAS pathway related proteins; Enzymes; Disease related genes	Nucleoplasm (Enhanced); Additional: Vesicles	Fostamatinib		(M5923)HALLMARK PI3K AKT MTOR SIGNALING; (M5924)HALLMARK MTORC1 SIGNALING
ITM2A	integral membrane protein 2A	ITM2A is a gene that encodes a type II membrane protein belonging to the ITM2 family. It is involved in osteo- and chondrogenic differentiation, as suggested by studies in mice. The gene has multiple alternatively spliced transcript variants that encode different isoforms.	There is limited information available on the disease implications of ITM2A. However, some studies have suggested that ITM2A may play a role in Alzheimer's disease (AD) pathogenesis. Specifically, ITM2A has been found to be upregulated in the brains of AD patients, and it may contribute to the formation of amyloid plaques, a hallmark of AD. There are currently no targeted drug discovery efforts s…	GO:0002317 plasma cell differentiation;GO:0042985 negative regulation of amyloid precursor protein biosynthetic process;GO:0042984 regulation of amyloid precursor protein biosynthetic process		Transporters:Transporter channels and pores; Predicted intracellular proteins	Vesicles (Approved); Additional: Golgi apparatus;Plasma membrane
MED10	mediator complex subunit 10	MED10 is a gene that encodes a protein that is a part of the Mediator complex. This complex acts as a coactivator for DNA-binding factors that activate transcription through RNA polymerase II. The Mediator complex is essential for the regulation of gene expression and plays a crucial role in various cellular processes. Mutations in MED10 have been associated with developmental disorders and intel…	There is limited information available on targeted drug discovery efforts for MED10. However, mutations in this gene have been associated with developmental disorders and intellectual disabilities. One study found that a missense mutation in MED10 was associated with a severe form of intellectual disability. Another study identified a de novo mutation in MED10 in a patient with developmental dela…	GO:0032968 positive regulation of transcription elongation by RNA polymerase II;GO:0032786 positive regulation of DNA-templated transcription, elongation;GO:0051123 RNA polymerase II preinitiation complex assembly		Predicted intracellular proteins	Nucleoplasm (Enhanced)
ITGB3	integrin subunit beta 3	ITGB3 is a human gene that encodes for the integrin beta chain beta 3 protein. Integrins are proteins found on the surface of cells that are composed of an alpha chain and a beta chain. Integrin beta 3 is typically found in platelets alongside the alpha IIb chain. Integrins are known to play a role in cell adhesion and cell-surface mediated signaling.	ITGB3 has been implicated in several diseases, including thrombosis, atherosclerosis, and cancer. Mutations in ITGB3 have been associated with Glanzmann thrombasthenia, a rare bleeding disorder characterized by defective platelet aggregation. Targeted drug discovery efforts have focused on developing inhibitors of integrin beta 3 for the treatment of thrombotic disorders. One successful drug on t…	GO:1900729 regulation of adenylate cyclase-inhibiting opioid receptor signaling pathway;GO:1900731 positive regulation of adenylate cyclase-inhibiting opioid receptor signaling pathway;GO:2000476 positive regulation of opioid receptor signaling pathway		Human disease related genes:Immune system diseases:Allergies and autoimmune diseases; Human disease related genes:Cardiovascular diseases:Hematologic diseases; Predicted intracellular proteins; CD markers; Cancer-related genes:Candidate cancer biomarkers; Disease related genes; Human disease related genes:Cardiovascular diseases:Cardiac diseases; FDA approved drug targets:Small molecule drugs; FD…	Plasma membrane (Supported); Additional: Nucleoplasm	Abciximab; Eptifibatide; Antithymocyte immunoglobulin (rabbit); Levothyroxine; Tirofiban; Resveratrol; Lefradafiban; LM-609; Fradafiban; Ferric maltol	(M103)PID S1P S1P1 PATHWAY; (M47)PID INTEGRIN CS PATHWAY; (M55)PID S1P S1P3 PATHWAY	(M5897)HALLMARK IL6 JAK STAT3 SIGNALING; (M5946)HALLMARK COAGULATION; (M5942)HALLMARK UV RESPONSE DN
SPATA2	spermatogenesis associated 2	SPATA2, also known as spermatogenesis associated 2, is a human gene that plays a role in various cellular processes. It enables signaling receptor complex adaptor activity and ubiquitin-specific protease binding activity. It is involved in protein deubiquitination, regulation of necroptotic process, and regulation of tumor necrosis factor-mediated signaling pathway. SPATA2 is located in the cytop…	There is limited information available on the disease implications of SPATA2. However, recent studies have suggested that mutations in the SPATA2 gene may be associated with certain types of cancer, including hepatocellular carcinoma and colorectal cancer. Targeted drug discovery efforts for SPATA2 are still in the early stages, but there is potential for the development of drugs that target the …	GO:1990108 protein linear deubiquitination;GO:0072520 seminiferous tubule development;GO:0070536 protein K63-linked deubiquitination		Predicted intracellular proteins	Nucleoli fibrillar center (Approved); Additional: Nucleoplasm
ULBP1	UL16 binding protein 1	ULBP1 is a gene that encodes a protein that acts as a ligand for the immune system-activating receptor NKG2D found on NK cells and T-cells. When the protein binds to NKG2D, it activates several signal transduction pathways, including JAK2, STAT5, ERK, and PI3K kinase/Akt. However, in cells infected with cytomegalovirus, the protein binds to the UL16 glycoprotein and is prevented from activating t…	ULBP1 has been implicated in various diseases, including cancer, autoimmune disorders, and viral infections. In cancer, ULBP1 expression has been shown to be upregulated in various types of tumors, including breast, lung, and colorectal cancer. This upregulation is thought to be a mechanism by which cancer cells evade immune surveillance. Therefore, targeting ULBP1 has been proposed as a potentia…	GO:0002486 antigen processing and presentation of endogenous peptide antigen via MHC class I via ER pathway, TAP-independent;GO:0002476 antigen processing and presentation of endogenous peptide antigen via MHC class Ib;GO:0002484 antigen processing and presentation of endogenous peptide antigen via MHC class I via ER pathway			Cytosol;Plasma membrane (Supported)
TNIP1	TNFAIP3 interacting protein 1	TNIP1 is a gene that encodes a protein that interacts with A20 and regulates the activation of nuclear factor kappa-B, which is involved in immune responses and tissue homeostasis. Mutations in TNIP1 have been linked to autoimmune diseases such as psoriatic arthritis, rheumatoid arthritis, and systemic lupus erythematosus. The gene has multiple transcript variants that produce different isoforms …	TNIP1 has been identified as a potential therapeutic target for autoimmune diseases due to its role in regulating immune responses. Several drug discovery efforts have focused on developing small molecule inhibitors of TNIP1 to treat autoimmune diseases such as psoriatic arthritis and rheumatoid arthritis. However, there are currently no drugs on the market that specifically target TNIP1. One exa…	GO:1903003 positive regulation of protein deubiquitination;GO:0090085 regulation of protein deubiquitination;GO:0002755 MyD88-dependent toll-like receptor signaling pathway		Human disease related genes:Immune system diseases:Allergies and autoimmune diseases; Human disease related genes:Skin diseases:Skin and soft tissue diseases; Predicted intracellular proteins	Nucleoplasm (Supported); Additional: Cytosol			(M5890)HALLMARK TNFA SIGNALING VIA NFKB
C16orf54	chromosome 16 open reading frame 54	C16orf54 is a human gene located on chromosome 16 and is predicted to be an integral component of the membrane. However, there is limited information available about its function and role in human biology.	Unfortunately, there is currently limited information available on the disease implications and targeted drug discovery efforts for C16orf54. As a result, there are no known drugs on the market that specifically target this gene. However, further research may reveal potential therapeutic targets and drug candidates for diseases associated with C16orf54. It is important to note that the lack of in…
ITK	IL2 inducible T cell kinase	The ITK gene encodes an intracellular tyrosine kinase that is expressed in T-cells. This protein contains SH2 and SH3 domains, which are commonly found in intracellular kinases. ITK is believed to play a role in T-cell proliferation and differentiation.	ITK has been implicated in various autoimmune diseases, including asthma, rheumatoid arthritis, and multiple sclerosis. Inhibition of ITK has been explored as a potential therapeutic strategy for these diseases. Several small molecule inhibitors of ITK have been developed, including BMS-509744 and PRN1008, which have shown promising results in preclinical studies and early-phase clinical trials f…	GO:0001865 NK T cell differentiation;GO:0046629 gamma-delta T cell activation;GO:0006968 cellular defense response	yes	Predicted intracellular proteins; ENZYME proteins:Transferases; Potential drug targets; Human disease related genes:Immune system diseases:Primary immunodeficiency; Enzymes; Cancer-related genes; Kinases:Tyr protein kinases; Disease related genes	Cytosol (Supported)	Staurosporine; Pazopanib; Fostamatinib; Zanubrutinib	(M141)PID PI3KCI PATHWAY; (M7)PID FCER1 PATHWAY; (M34)PID TCR PATHWAY	(M5950)HALLMARK ALLOGRAFT REJECTION
MED12	mediator complex subunit 12	MED12 is a gene that encodes for a protein component of the preinitiation complex, which controls the initiation of transcription. MED12 binds with a CDK8 subcomplex, along with MED13, CDK8 kinase, and cyclin C, to regulate transcription initiation and reinitiation rates. MED12 is essential for activating CDK8 kinase. Defects in this gene cause X-linked Opitz-Kaveggia syndrome, also known as FG s…	Mutations in the MED12 gene have been linked to several genetic disorders, including X-linked Opitz-Kaveggia syndrome (also known as FG syndrome) and Lujan-Fryns syndrome. These syndromes are characterized by intellectual disability, developmental delays, and physical abnormalities. There are currently no targeted drug discovery efforts specifically for MED12 mutations, as the underlying mechanis…	GO:0090245 axis elongation involved in somitogenesis;GO:0048702 embryonic neurocranium morphogenesis;GO:1990403 embryonic brain development		Cancer-related genes:Mutational cancer driver genes; Predicted intracellular proteins; Cancer-related genes:Mutated cancer genes; Human disease related genes:Congenital malformations:Other congenital malformations; Disease related genes; Human disease related genes:Reproductive system diseases:Reproductive system diseases	Nucleoplasm (Approved)		(M223)PID BETA CATENIN NUC PATHWAY
BAP1	BRCA1 associated deubiquitinase 1	BAP1 (BRCA1 associated protein 1) is a gene that belongs to the deubiquitinating enzyme family and is involved in the removal of ubiquitin from proteins. It binds to the BRCA1 protein and acts as a tumor suppressor. BAP1 is also involved in regulating transcription, cell cycle and growth, response to DNA damage, and chromatin dynamics. Germline mutations in BAP1 may be associated with tumor predi…	BAP1 mutations have been linked to several types of cancer, including mesothelioma, uveal melanoma, and cutaneous melanoma. As a result, there has been significant interest in developing targeted therapies for these cancers. One approach has been to develop drugs that target the enzymatic activity of BAP1, with the goal of inhibiting its function and preventing tumor growth. Several small molecul…	GO:0002574 thrombocyte differentiation;GO:0061519 macrophage homeostasis;GO:0043363 nucleate erythrocyte differentiation		Cancer-related genes:Mutational cancer driver genes; Predicted intracellular proteins; Human disease related genes:Cancers:Skin cancers; Cancer-related genes:Mutated cancer genes; Potential drug targets; Human disease related genes:Congenital malformations:Congenital malformations of the nervous system; Enzymes; Peptidases:Cysteine-type peptidases; ENZYME proteins:Hydrolases; Disease related genes	Nucleoplasm (Supported); Additional: Cytosol
MED12L	mediator complex subunit 12L	MED12L is a human gene that encodes a protein that is a part of the Mediator complex. This complex is involved in the coactivation of almost all RNA polymerase II-dependent genes. The Mediator complex acts as a link between gene-specific transcriptional activators and the basal transcription machinery. The protein encoded by MED12L is a subunit of the Mediator complex and plays a crucial role in …	Mutations in the MED12L gene have been associated with a range of developmental disorders, including intellectual disability, autism spectrum disorder, and developmental delay. These mutations can affect the function of the Mediator complex, leading to dysregulation of gene expression and abnormal development. Currently, there are no targeted drug discovery efforts specifically focused on MED12L.…	GO:0045944 positive regulation of transcription by RNA polymerase II;GO:0045893 positive regulation of DNA-templated transcription;GO:1902680 positive regulation of RNA biosynthetic process		Disease related genes; Predicted intracellular proteins	Nucleoli (Approved)
SRC	SRC proto-oncogene, non-receptor tyrosine kinase	The human gene SRC is a proto-oncogene that encodes for a non-receptor tyrosine kinase protein. It is highly similar to the v-src gene found in Rous sarcoma virus and may play a role in regulating embryonic development and cell growth. The activity of the protein can be inhibited by phosphorylation by c-SRC kinase. Mutations in this gene may be involved in the progression of colon cancer. There a…	Mutations in the SRC gene have been implicated in various types of cancer, including colon, breast, and lung cancer. As a result, there has been significant interest in developing drugs that target SRC kinase activity as a potential cancer therapy. Several small molecule inhibitors of SRC kinase have been developed, including dasatinib and bosutinib, which have been approved by the FDA for the tr…	GO:2000588 positive regulation of platelet-derived growth factor receptor-beta signaling pathway;GO:0035306 positive regulation of dephosphorylation;GO:0071393 cellular response to progesterone stimulus	yes	Human disease related genes:Cardiovascular diseases:Hematologic diseases; Predicted intracellular proteins; ENZYME proteins:Transferases; Enzymes; Cancer-related genes:Candidate cancer biomarkers; Transporters:Accessory Factors Involved in Transport; Kinases:Tyr protein kinases; Disease related genes; FDA approved drug targets:Small molecule drugs	Cell Junctions;Plasma membrane;Vesicles (Supported)	Dasatinib; RU84687; RU79256; N6-Benzyl Adenosine-5'-Diphosphate; RU85493; RU78262; Phosphonotyrosine; Malonic acid; RU83876; RU90395; RU79072; RU78783; 1-Tert-Butyl-3-(4-Chloro-Phenyl)-1h-Pyrazolo[3,4-D]Pyrimidin-4-Ylamine; PASBN; 2-[4-[(Z)-2-Acetamido-3-oxo-3-[[(3S)-2-oxo-1-[(4-phenylphenyl)methyl]azepan-3-yl]amino]prop-1-enyl]-2-formylphenyl]acetic acid; PAS219; DPI59; RU82197; Phenylphosphate;…	(M26)PID NFKAPPAB ATYPICAL PATHWAY; (M251)PID SYNDECAN 3 PATHWAY; (M273)PID EPHA2 FWD PATHWAY	(M5915)HALLMARK APICAL JUNCTION; (M5921)HALLMARK COMPLEMENT
LRP6	LDL receptor related protein 6	LRP6 is a gene that belongs to the LDL receptor gene family and encodes a transmembrane cell surface protein. It acts as a receptor or co-receptor for Wnt and is involved in the canonical Wnt/beta-catenin signaling cascade, which regulates cell differentiation, proliferation, and migration. LRP6 is also involved in the development of many cancer types. The protein undergoes gamma-secretase depend…	LRP6 has been implicated in the development of several diseases, including cancer, osteoporosis, and Alzheimer's disease. In cancer, LRP6 is often overexpressed and contributes to tumor growth and metastasis. Targeting LRP6 has been explored as a potential therapeutic strategy for cancer treatment. For example, a monoclonal antibody targeting LRP6, called vantictumab, has shown promising results …	GO:0014029 neural crest formation;GO:1904948 midbrain dopaminergic neuron differentiation;GO:0034392 negative regulation of smooth muscle cell apoptotic process		Human disease related genes:Cardiovascular diseases:Vascular diseases; Predicted intracellular proteins; Human disease related genes:Cancers:Cancers of the breast and female genital organs; Human disease related genes:Digestive system diseases:Mouth and dental diseases; Cancer-related genes:Candidate cancer biomarkers; Disease related genes			(M31)PID BETA CATENIN DEG PATHWAY; (M90)PID WNT CANONICAL PATHWAY; (M77)PID WNT SIGNALING PATHWAY
CD1D	CD1d molecule	CD1D is a gene that encodes a transmembrane glycoprotein belonging to the CD1 family, which is structurally similar to major histocompatibility complex (MHC) proteins. CD1 proteins form heterodimers with beta-2-microglobulin and present lipid and glycolipid antigens of self or microbial origin to T cells. The human genome contains five CD1 family genes, and CD1D is localized to late endosomes and…	CD1D has been implicated in various diseases, including autoimmune disorders, infectious diseases, and cancer. In autoimmune diseases such as multiple sclerosis and systemic lupus erythematosus, CD1D-restricted T cells have been shown to play a role in disease pathogenesis. In infectious diseases, CD1D-restricted T cells have been shown to be important in the immune response to bacterial and vira…	GO:0048006 antigen processing and presentation, endogenous lipid antigen via MHC class Ib;GO:0048007 antigen processing and presentation, exogenous lipid antigen via MHC class Ib;GO:0048003 antigen processing and presentation of lipid antigen via MHC class Ib		Cancer-related genes:Mutated cancer genes; CD markers	Endoplasmic reticulum (Supported)	cis-tetracosenoyl sulfatide		(M5935)HALLMARK FATTY ACID METABOLISM; (M5950)HALLMARK ALLOGRAFT REJECTION
PLAUR	plasminogen activator, urokinase receptor	PLAUR is a gene that encodes the receptor for urokinase plasminogen activator, which plays a role in promoting plasmin formation and localized degradation of the extracellular matrix. The protein binds both the proprotein and mature forms of urokinase plasminogen activator and allows for the activation of the receptor-bound pro-enzyme by plasmin. The protein lacks transmembrane or cytoplasmic dom…	PLAUR has been implicated in various diseases, including cancer, inflammation, and thrombosis. In cancer, PLAUR is often overexpressed and associated with tumor invasion and metastasis. Targeting PLAUR has been explored as a potential therapeutic strategy for cancer treatment. Several drugs have been developed to target PLAUR, including monoclonal antibodies and small molecule inhibitors. One exa…	GO:0038195 urokinase plasminogen activator signaling pathway;GO:0051917 regulation of fibrinolysis;GO:0010755 regulation of plasminogen activation		Cancer-related genes:Candidate cancer biomarkers; CD markers; Predicted intracellular proteins; FDA approved drug targets:Biotech drugs	Plasma membrane (Supported)	Alteplase; Urokinase; Tenecteplase; WX-UK1; Lanoteplase	(M120)PID ARF6 DOWNSTREAM PATHWAY; (M212)PID INTEGRIN5 PATHWAY; (M169)PID INTEGRIN2 PATHWAY	(M5916)HALLMARK APICAL SURFACE; (M5892)HALLMARK CHOLESTEROL HOMEOSTASIS; (M5890)HALLMARK TNFA SIGNALING VIA NFKB
MED24	mediator complex subunit 24	MED24 is a gene that encodes a protein component of the mediator complex, which is a transcriptional coactivator complex that is believed to be necessary for the expression of almost all genes. The mediator complex is recruited by transcriptional activators or nuclear receptors to induce gene expression by interacting with RNA polymerase II and promoting the formation of a transcriptional pre-ini…	There is limited information on the disease implications of MED24 mutations. However, some studies have suggested that MED24 may play a role in cancer development and progression. For example, MED24 has been found to be overexpressed in breast cancer and may contribute to tumor growth and metastasis. Targeted drug discovery efforts for MED24 are currently limited, but some studies have explored t…	GO:0032968 positive regulation of transcription elongation by RNA polymerase II;GO:0032786 positive regulation of DNA-templated transcription, elongation;GO:0051123 RNA polymerase II preinitiation complex assembly		Predicted intracellular proteins				(M5906)HALLMARK ESTROGEN RESPONSE EARLY; (M5937)HALLMARK GLYCOLYSIS
MED21	mediator complex subunit 21	MED21 is a gene that belongs to the mediator complex subunit 21 family. It plays a crucial role in regulating the transcription of RNA polymerase II transcribed genes by interacting with the human RNA polymerase II holoenzyme. Alternative splicing of this gene results in the formation of multiple transcript variants. A pseudogene of MED21 is also present on chromosome 8. The gene's function is es…	There is limited information available on the disease implications of MED21. However, studies have shown that MED21 dysregulation may be associated with various cancers, including breast cancer, lung cancer, and colorectal cancer. Targeted drug discovery efforts for MED21 are still in the early stages, and there are currently no drugs on the market that specifically target this gene. However, the…	GO:0032968 positive regulation of transcription elongation by RNA polymerase II;GO:0032786 positive regulation of DNA-templated transcription, elongation;GO:0051123 RNA polymerase II preinitiation complex assembly		Predicted intracellular proteins	Nucleoplasm (Approved); Additional: Cytosol;Nucleoli
SLC26A2	solute carrier family 26 member 2	SLC26A2 is a gene that encodes for the diastrophic dysplasia sulfate transporter, a transmembrane glycoprotein that plays a crucial role in the sulfation of proteoglycans and matrix organization in cartilage. Mutations in this gene have been linked to several human chondrodysplasias, including diastrophic dysplasia, a rare genetic disorder that affects bone and cartilage development. The dysfunct…	Diastrophic dysplasia is a rare genetic disorder caused by mutations in the SLC26A2 gene. The disease is characterized by short stature, joint deformities, and other skeletal abnormalities. There is currently no cure for diastrophic dysplasia, and treatment is focused on managing symptoms. Targeted drug discovery efforts for this disease have focused on developing therapies that can correct the u…	GO:0019532 oxalate transport;GO:0035988 chondrocyte proliferation;GO:1902358 sulfate transmembrane transport		Predicted intracellular proteins; Human disease related genes:Congenital malformations:Congenital malformations of the musculoskeletal system; Potential drug targets; Transporters:Electrochemical Potential-driven transporters; Disease related genes	Vesicles (Approved)			(M5908)HALLMARK ANDROGEN RESPONSE; (M5906)HALLMARK ESTROGEN RESPONSE EARLY; (M5907)HALLMARK ESTROGEN RESPONSE LATE
MED13L	mediator complex subunit 13L	MED13L is a human gene that encodes a subunit of the Mediator complex, which acts as a transcriptional coactivator for most RNA polymerase II-transcribed genes. This gene is involved in the early development of the heart and brain. Mutations in MED13L have been linked to transposition of the great arteries, dextro-looped (DTGA), a congenital heart defect where the two main arteries leaving the he…	Mutations in MED13L have been associated with a range of developmental disorders, including intellectual disability, autism spectrum disorder, and congenital heart defects such as transposition of the great arteries. Targeted drug discovery efforts for MED13L-related disorders are still in the early stages, but there is hope that understanding the role of this gene in development could lead to ne…	GO:0045944 positive regulation of transcription by RNA polymerase II;GO:0045893 positive regulation of DNA-templated transcription;GO:1902680 positive regulation of RNA biosynthetic process		Disease related genes; Predicted intracellular proteins; Human disease related genes:Congenital malformations:Congenital malformations of the circulatory system	Nucleoplasm (Approved); Additional: Golgi apparatus			(M5906)HALLMARK ESTROGEN RESPONSE EARLY
TRAF1	TNF receptor associated factor 1	TRAF1 is a gene that encodes a protein belonging to the TNF receptor associated factor (TRAF) family. TRAF proteins are involved in signal transduction from various receptors of the TNF receptor superfamily. TRAF1 forms a heterodimeric complex with TRAF2, which is required for TNF-alpha-mediated activation of MAPK8/JNK and NF-kappaB. The protein complex formed by TRAF1 and TRAF2 also interacts wi…	Research has implicated TRAF1 in several diseases, including autoimmune disorders such as rheumatoid arthritis and systemic lupus erythematosus. In these conditions, TRAF1 may contribute to the dysregulation of immune responses and the development of chronic inflammation. Targeted drug discovery efforts have focused on developing small molecule inhibitors of TRAF1, with the goal of reducing infla…	GO:0033209 tumor necrosis factor-mediated signaling pathway;GO:0051092 positive regulation of NF-kappaB transcription factor activity;GO:0051091 positive regulation of DNA-binding transcription factor activity		Cancer-related genes:Candidate cancer biomarkers; Predicted intracellular proteins	Nucleoplasm (Approved)		(M45)PID CD40 PATHWAY; (M197)PID HIV NEF PATHWAY; (M128)PID TNF PATHWAY	(M5947)HALLMARK IL2 STAT5 SIGNALING; (M5890)HALLMARK TNFA SIGNALING VIA NFKB; (M5915)HALLMARK APICAL JUNCTION
KIRREL2	kirre like nephrin family adhesion molecule 2	KIRREL2 is a gene that encodes a transmembrane protein belonging to the immunoglobulin superfamily of cell adhesion molecules. It is involved in regulating insulin secretion in pancreatic beta cells and may play a role in glomerular development. Autoantibodies against KIRREL2 have been detected in patients with type 1 diabetes, and decreased expression of the gene has been observed in human glome…	There are currently no targeted drug discovery efforts specifically focused on KIRREL2. However, its involvement in regulating insulin secretion and its association with type 1 diabetes suggest that it may be a potential target for diabetes therapies. Additionally, its role in glomerular development and its decreased expression in glomerular diseases suggest that it may also be a potential target…	GO:0098609 cell-cell adhesion;GO:0007155 cell adhesion;GO:0009987 cellular process		Predicted intracellular proteins	Centriolar satellite (Supported)
BTN3A2	butyrophilin subfamily 3 member A2	BTN3A2 is a gene that encodes a protein belonging to the immunoglobulin superfamily. It is located in the juxta-telomeric region of the major histocompatibility class 1 locus and is clustered with other family members on chromosome 6. The protein may play a role in the adaptive immune response. Different isoforms of the protein are produced through alternative splicing of the gene.	BTN3A2 has been implicated in various diseases, including autoimmune disorders, infectious diseases, and cancer. Studies have shown that the protein may play a role in the regulation of T-cell activation and proliferation, making it a potential target for drug discovery efforts. However, there are currently no drugs on the market that specifically target BTN3A2. One example of a disease where BTN…	GO:0002456 T cell mediated immunity;GO:0032729 positive regulation of type II interferon production;GO:0050852 T cell receptor signaling pathway		Predicted intracellular proteins
ADGRA3	adhesion G protein-coupled receptor A3	ADGRA3 is a gene that belongs to the G protein-coupled receptor superfamily. It is a membrane protein that may be involved in tumor angiogenesis by interacting with the human homolog of the Drosophila disc large tumor suppressor gene. The gene is located on chromosome 4, in a region that is believed to be associated with bipolar disorder and schizophrenia.	There is limited information available on the disease implications of ADGRA3. However, the gene's location on chromosome 4, which is associated with bipolar disorder and schizophrenia, suggests a potential role in these psychiatric disorders. There are currently no targeted drug discovery efforts specifically for ADGRA3. However, as a G protein-coupled receptor, it is a potential target for drug …	GO:0007186 G protein-coupled receptor signaling pathway;GO:0007166 cell surface receptor signaling pathway;GO:0007165 signal transduction		G-protein coupled receptors:Family 2 (B) receptors; Predicted intracellular proteins; G-protein coupled receptors:GPCRs excl olfactory receptors
IGSF3	immunoglobulin superfamily member 3	IGSF3 is a gene that encodes for a protein with several V-type Ig-like domains. This protein is a membrane protein that is similar to immunoglobulins. A mutation in this gene has been linked to bilateral nasolacrimal duct obstruction (LCDD).	Bilateral nasolacrimal duct obstruction (LCDD) is a condition where the tear ducts that drain tears from the eyes into the nose become blocked. Mutations in the IGSF3 gene have been linked to this condition. While there are currently no targeted drug discovery efforts for IGSF3, there are several treatments available for LCDD. These include tear duct probing, balloon catheter dilation, and surger…	GO:0032808 lacrimal gland development;GO:0035272 exocrine system development;GO:0048732 gland development		Disease related genes; Human disease related genes:Congenital malformations:Congenital malformations of eye; Predicted intracellular proteins	Nucleoplasm (Approved); Additional: Cytosol			(M5945)HALLMARK HEME METABOLISM
RNF130	ring finger protein 130	RNF130 is a human gene that encodes a protein containing a RING finger motif, similar to the Drosophila zinc-finger protein g1. The mouse counterpart of RNF130 was found to be upregulated in myeloblastic cells following IL3 deprivation, indicating a potential role in regulating growth factor withdrawal-induced apoptosis of myeloid precursor cells. Alternative splicing of RNF130 results in multipl…	There is limited information available on the disease implications of RNF130. However, some studies have suggested that the gene may play a role in cancer development and progression. For example, RNF130 was found to be upregulated in breast cancer cells and may contribute to tumor growth and metastasis. Targeted drug discovery efforts for RNF130 are currently limited, as the exact function of th…	GO:0016567 protein ubiquitination;GO:0006511 ubiquitin-dependent protein catabolic process;GO:0019941 modification-dependent protein catabolic process		ENZYME proteins:Transferases; Enzymes
NEIL3	nei like DNA glycosylase 3	NEIL3 is a human gene that encodes for a DNA glycosylase, which is part of a family of enzymes that initiate the first step in base excision repair. This repair process involves cleaving bases that have been damaged by reactive oxygen species and introducing a DNA strand break through a lyase reaction. NEIL3 is homologous to the bacterial Fpg/Nei family and is involved in repairing oxidative DNA …	Research on NEIL3 has suggested its potential involvement in various diseases, including cancer and neurodegenerative disorders. In cancer, NEIL3 has been found to be overexpressed in certain types of tumors, such as breast and ovarian cancer, and its inhibition has been shown to reduce tumor growth in preclinical models. In neurodegenerative diseases, NEIL3 has been linked to the accumulation of…	GO:0045007 depurination;GO:0000012 single strand break repair;GO:0006285 base-excision repair, AP site formation		Enzymes; Predicted intracellular proteins; ENZYME proteins:Lyases	Nucleoplasm (Enhanced)
SHKBP1	SH3KBP1 binding protein 1	SHKBP1, also known as SH3KBP1 binding protein 1, is a human gene that encodes a protein with identical protein binding activity. It is predicted to be involved in the positive regulation of the epidermal growth factor receptor signaling pathway and is expected to be located in the lysosome. The SHKBP1 gene is essential for normal cellular function and has been linked to various diseases, includin…	Research has linked SHKBP1 to various diseases, including cancer and neurodegenerative disorders. In cancer, SHKBP1 has been found to be overexpressed in several types of tumors, including breast, lung, and ovarian cancers. Targeting SHKBP1 may therefore be a potential therapeutic strategy for these cancers. In neurodegenerative disorders, SHKBP1 has been implicated in the regulation of autophagy…	GO:0045742 positive regulation of epidermal growth factor receptor signaling pathway;GO:1901186 positive regulation of ERBB signaling pathway;GO:0042058 regulation of epidermal growth factor receptor signaling pathway		Predicted intracellular proteins	Cell Junctions (Approved)
RTN4RL1	reticulon 4 receptor like 1	The human gene RTN4RL1, also known as reticulon 4 receptor like 1, is involved in signaling receptor activity and is predicted to play a role in negative regulation of axon regeneration. It is located on the cell surface and is an anchored component of the plasma membrane. This information is provided by the Alliance of Genome Resources as of April 2022.	There is limited information available on the disease implications of RTN4RL1. However, studies have suggested that this gene may be involved in neurological disorders such as Alzheimer's disease and multiple sclerosis. Targeted drug discovery efforts for RTN4RL1 are currently underway, with a focus on developing drugs that can modulate its activity and potentially promote axon regeneration. One …	GO:0048681 negative regulation of axon regeneration;GO:0070571 negative regulation of neuron projection regeneration;GO:0031103 axon regeneration		Predicted intracellular proteins	Actin filaments (Approved); Additional: Midbody;Nucleoplasm;Plasma membrane			(M5916)HALLMARK APICAL SURFACE
MED14	mediator complex subunit 14	MED14 is a human gene that encodes a subunit of the CRSP complex, which is required for efficient activation of transcription by SP1. It is also a component of other multisubunit complexes, such as thyroid hormone receptor-associated proteins, which facilitate the function of thyroid hormone receptors on DNA templates. MED14 contains a bipartite nuclear localization signal and is known to escape …	There is limited information available on the disease implications of MED14 mutations. However, recent studies have suggested that MED14 may play a role in the development of certain cancers, including breast cancer and hepatocellular carcinoma. Targeted drug discovery efforts for MED14 are currently underway, with a focus on identifying small molecule inhibitors that can selectively target the p…	GO:0032968 positive regulation of transcription elongation by RNA polymerase II;GO:0032786 positive regulation of DNA-templated transcription, elongation;GO:0051123 RNA polymerase II preinitiation complex assembly		Predicted intracellular proteins	Nucleoplasm (Approved); Additional: Nuclear bodies;Vesicles
SHISA2	shisa family member 2	SHISA2 is a human gene that belongs to the shisa family member 2. It is predicted to play a role in the negative regulation of the Wnt signaling pathway and the fibroblast growth factor receptor signaling pathway. The gene is also predicted to be located in the endoplasmic reticulum membrane and to be an integral component of the membrane. It is expected to be active in the endoplasmic reticulum.…	There is limited information available on the disease implications of SHISA2. However, studies have suggested that dysregulation of the Wnt signaling pathway, which SHISA2 is predicted to negatively regulate, is associated with various diseases, including cancer, osteoporosis, and Alzheimer's disease. Therefore, SHISA2 may have potential implications in these diseases. As for targeted drug discov…	GO:0040037 negative regulation of fibroblast growth factor receptor signaling pathway;GO:0040036 regulation of fibroblast growth factor receptor signaling pathway;GO:0090288 negative regulation of cellular response to growth factor stimulus			Nucleoplasm (Approved); Additional: Nuclear bodies;Vesicles
FLYWCH2	FLYWCH family member 2	FLYWCH2 is a member of the FLYWCH family of genes that is involved in RNA binding activity. This gene enables the binding of RNA molecules, which is important for various cellular processes. The exact function of FLYWCH2 is not yet fully understood, but it is believed to play a role in regulating gene expression and protein synthesis. Further research is needed to fully elucidate the function of …	Unfortunately, there is currently limited information available on the disease implications and targeted drug discovery efforts for FLYWCH2. As the function of this gene is not yet fully understood, it is difficult to determine its potential role in disease development or progression. Additionally, there are no known drugs on the market that specifically target FLYWCH2. However, as research conti…			Predicted intracellular proteins	Nucleoplasm (Approved)
TMEM94	transmembrane protein 94	TMEM94 is a human gene that is predicted to be an integral component of the membrane. It encodes for a transmembrane protein, which means that it spans across the cell membrane. However, the exact function of TMEM94 is not yet fully understood. The gene is located on chromosome 3 and has been associated with various diseases, including cancer and neurological disorders. Further research is needed…	There is limited information available on the disease implications of TMEM94, and no targeted drug discovery efforts have been reported for this gene. However, TMEM94 has been associated with various diseases, including cancer and neurological disorders. For example, a study found that TMEM94 expression was significantly upregulated in glioblastoma multiforme (GBM) tumors, which are highly aggres…	GO:0160176 magnesium ion transport from cytosol to endoplasmic reticulum;GO:0046967 cytosol to endoplasmic reticulum transport;GO:0010961 intracellular magnesium ion homeostasis		Human disease related genes:Other diseases:Mental and behavioural disorders; Predicted intracellular proteins; Potential drug targets; Transporters:Primary Active Transporters; Disease related genes	Nucleoplasm (Supported); Additional: Nuclear bodies
PIEZO1	piezo type mechanosensitive ion channel component 1 (Er blood group)	PIEZO1 is a gene that encodes for a protein that acts as a mechanosensitive ion channel, which means it can convert mechanical forces into biological signals. The protein has 36 transmembrane domains and functions as a homotetramer. Mutations in this gene have been linked to a condition called dehydrated hereditary stomatocytosis, which is characterized by abnormal red blood cells that are more p…	Dehydrated hereditary stomatocytosis (DHS) is a rare genetic disorder caused by mutations in the PIEZO1 gene. DHS is characterized by abnormal red blood cells that are more permeable to water and have a reduced ability to carry oxygen, leading to anemia and other complications. There is currently no cure for DHS, and treatment is mainly supportive, including blood transfusions and iron chelation …	GO:0033634 positive regulation of cell-cell adhesion mediated by integrin;GO:0033625 positive regulation of integrin activation;GO:0033632 regulation of cell-cell adhesion mediated by integrin		Human disease related genes:Cardiovascular diseases:Hematologic diseases; Predicted intracellular proteins; Potential drug targets; Transporters:Transporter channels and pores; Human disease related genes:Congenital malformations:Congenital malformations of skin; Disease related genes
AP1G1	adaptor related protein complex 1 subunit gamma 1	AP1G1 is a human gene that encodes for the gamma-adaptin protein, which is a component of the adaptor complexes large subunits family. Adaptins are crucial for the transportation of ligand-receptor complexes from the plasma membrane or trans-Golgi network to lysosomes. The adaptin family consists of four classes of molecules, including alpha, beta-, beta prime-, and gamma-adaptins. Together with …	There is limited information available on the disease implications of AP1G1. However, some studies have suggested that mutations in this gene may be associated with developmental disorders and intellectual disability. Targeted drug discovery efforts for AP1G1 are also limited, as the function of the gamma-adaptin protein is essential for normal cellular processes. Therefore, targeting this protei…	GO:0043321 regulation of natural killer cell degranulation;GO:0043323 positive regulation of natural killer cell degranulation;GO:0110010 basolateral protein secretion		Disease related genes; Transporters; Predicted intracellular proteins; Potential drug targets	Golgi apparatus;Vesicles (Enhanced); Additional: Cytosol			(M5910)HALLMARK PROTEIN SECRETION
RBCK1	RANBP2-type and C3HC4-type zinc finger containing 1	RBCK1 is a human gene that encodes a protein similar to mouse UIP28/UbcM4 interacting protein. This protein contains both RANBP2-type and C3HC4-type zinc fingers. Alternative splicing of the gene has been observed, resulting in the production of distinct isoforms. The function of RBCK1 is not fully understood, but it is thought to play a role in protein degradation and cellular signaling pathways.	There is limited information on the disease implications of RBCK1. However, some studies have suggested that mutations in this gene may be associated with the development of certain cancers, including breast cancer and hepatocellular carcinoma. Targeted drug discovery efforts for RBCK1 are also limited, as its function is not fully understood. However, some studies have suggested that RBCK1 may b…	GO:0097039 protein linear polyubiquitination;GO:0060546 negative regulation of necroptotic process;GO:0062099 negative regulation of programmed necrotic cell death		Human disease related genes:Immune system diseases:Other immune system diseases; Predicted intracellular proteins; ENZYME proteins:Transferases; Potential drug targets; Enzymes; Disease related genes				(M5913)HALLMARK INTERFERON GAMMA RESPONSE; (M5937)HALLMARK GLYCOLYSIS
CNNM4	cyclin and CBS domain divalent metal cation transport mediator 4	The human gene CNNM4 is a member of the ancient conserved domain containing protein family and contains a cyclin box motif. It is involved in metal ion transport and mutations in this gene are associated with Jalili syndrome, which is characterized by cone-rod dystrophy and amelogenesis imperfecta. The encoded protein may play a role in transporting divalent metal cations.	Jalili syndrome is a rare autosomal recessive disorder caused by mutations in the CNNM4 gene. The syndrome is characterized by cone-rod dystrophy, a progressive degeneration of the retina, and amelogenesis imperfecta, a disorder that affects the development of tooth enamel. There is currently no cure for Jalili syndrome, and treatment is mainly supportive. However, research efforts are underway t…	GO:0010960 magnesium ion homeostasis;GO:0070166 enamel mineralization;GO:1903830 magnesium ion transmembrane transport		Disease related genes; Transporters:Transporter channels and pores; Human disease related genes:Nervous system diseases:Eye disease; Potential drug targets	Actin filaments (Uncertain); Additional: Plasma membrane
PTPRJ	protein tyrosine phosphatase receptor type J	PTPRJ is a gene that encodes a protein tyrosine phosphatase (PTP) receptor. PTPs are signaling molecules that regulate various cellular processes, including cell growth, differentiation, and oncogenic transformation. PTPRJ has an extracellular region with five fibronectin type III repeats, a transmembrane region, and an intracytoplasmic catalytic domain, making it a receptor-type PTP. It is prese…	PTPRJ has been implicated in various diseases, including cancer, autoimmune disorders, and cardiovascular diseases. In cancer, PTPRJ has been shown to act as a tumor suppressor by inhibiting cell proliferation, migration, and invasion. Loss of PTPRJ expression or function has been observed in several types of cancer, including breast, colon, and lung cancer. Therefore, PTPRJ is a potential target…	GO:0060369 positive regulation of Fc receptor mediated stimulatory signaling pathway;GO:0060242 contact inhibition;GO:0060368 regulation of Fc receptor mediated stimulatory signaling pathway		Enzymes; Predicted secreted proteins; CD markers; ENZYME proteins:Hydrolases	Cell Junctions;Nucleoplasm (Approved); Additional: Nuclear bodies;Nucleoli		(M237)PID VEGFR1 2 PATHWAY; (M48)PID MET PATHWAY; (M186)PID PDGFRB PATHWAY	(M5956)HALLMARK KRAS SIGNALING DN
FAM171A2	family with sequence similarity 171 member A2	FAM171A2 is a human gene that is predicted to be an integral component of the membrane. It belongs to the family with sequence similarity 171 member A2. The gene's function is not yet fully understood, but it is believed to play a role in cellular processes related to the membrane. The gene's function and potential involvement in disease are still being studied.	There is currently limited information available on the disease implications of FAM171A2. However, some studies have suggested that mutations in this gene may be associated with certain types of cancer, including breast cancer and lung adenocarcinoma. As for targeted drug discovery efforts, there are currently no drugs on the market that specifically target FAM171A2. However, there are ongoing ef…
AKT2	AKT serine/threonine kinase 2	AKT2 is a human gene that encodes a protein belonging to a subfamily of serine/threonine kinases containing SH2-like domains, which are involved in signaling pathways. This gene is a putative oncogene and serves as an oncogene in the tumorigenesis of cancer cells, including a subset of human ductal pancreatic cancers. Overexpression of AKT2 contributes to the malignant phenotype of these cancers.…	AKT2 has been implicated in several diseases, including cancer, diabetes, and cardiovascular disease. In cancer, AKT2 overexpression has been observed in various types of tumors, including breast, ovarian, and pancreatic cancers. Targeted drug discovery efforts have focused on developing inhibitors of AKT2 as potential cancer therapies. Several AKT inhibitors, such as ipatasertib and capivasertib…	GO:0097473 retinal rod cell apoptotic process;GO:0071486 cellular response to high light intensity;GO:1903674 regulation of cap-dependent translational initiation	yes	Predicted intracellular proteins; Human disease related genes:Congenital disorders of metabolism:Other congenital disorders of metabolism; ENZYME proteins:Transferases; Human disease related genes:Cancers:Cancers of the breast and female genital organs; Potential drug targets; RAS pathway related proteins; Enzymes; Cancer-related genes:Candidate cancer biomarkers; Disease related genes; Kinases:A…	Cytosol;Vesicles (Enhanced); Additional: Nucleoplasm	N-[(1S)-2-amino-1-phenylethyl]-5-(1H-pyrrolo[2,3-b]pyridin-4-yl)thiophene-2-carboxamide; 4-(4-CHLOROPHENYL)-4-[4-(1H-PYRAZOL-4-YL)PHENYL]PIPERIDINE; ISOQUINOLINE-5-SULFONIC ACID (2-(2-(4-CHLOROBENZYLOXY)ETHYLAMINO)ETHYL)AMIDE; (2S)-1-(1H-INDOL-3-YL)-3-{[5-(3-METHYL-1H-INDAZOL-5-YL)PYRIDIN-3-YL]OXY}PROPAN-2-AMINE	(M12771)SA PTEN PATHWAY; (M18895)SA TRKA RECEPTOR; (M184)PID ECADHERIN KERATINOCYTE PATHWAY	(M5909)HALLMARK MYOGENESIS; (M5915)HALLMARK APICAL JUNCTION; (M5953)HALLMARK KRAS SIGNALING UP
LRP4	LDL receptor related protein 4	LRP4 is a gene that belongs to the low-density lipoprotein receptor-related protein family. It is believed to play a role in regulating Wnt signaling, which is involved in various cellular processes such as cell proliferation and differentiation. Mutations in LRP4 have been linked to Cenani-Lenz syndrome, a rare genetic disorder characterized by limb malformations and other skeletal abnormalities…	LRP4 mutations have been linked to several other diseases, including sclerosteosis and myasthenia gravis. Sclerosteosis is a rare genetic disorder characterized by excessive bone growth, leading to thickening of the bones and compression of nerves and blood vessels. LRP4 mutations have been found to disrupt the regulation of bone growth, leading to the development of sclerosteosis. Myasthenia gra…	GO:1901629 regulation of presynaptic membrane organization;GO:1901631 positive regulation of presynaptic membrane organization;GO:0051124 synaptic assembly at neuromuscular junction		Transporters; Human disease related genes:Nervous system diseases:Other nervous and sensory system diseases; Human disease related genes:Congenital malformations:Congenital malformations of the musculoskeletal system; Predicted intracellular proteins; Potential drug targets; Disease related genes	Mitochondria (Uncertain); Additional: Nucleoplasm
ITGA3	integrin subunit alpha 3	The ITGA3 gene encodes a protein that is a member of the integrin alpha chain family. Integrins are proteins that function as cell surface adhesion molecules and are composed of an alpha chain and a beta chain. The preproprotein encoded by ITGA3 is processed to generate light and heavy chains that make up the alpha 3 subunit. This subunit combines with a beta 1 subunit to form an integrin that in…	The ITGA3 gene has been implicated in various diseases, including cancer, cardiovascular disease, and kidney disease. In breast cancer, ITGA3 expression has been associated with increased metastasis and poor prognosis. Targeted drug discovery efforts have focused on developing inhibitors of integrin alpha 3 beta 1, with the goal of blocking its interaction with extracellular matrix proteins and i…	GO:0097062 dendritic spine maintenance;GO:0035024 negative regulation of Rho protein signal transduction;GO:0097205 renal filtration		Predicted intracellular proteins; CD markers; Cancer-related genes:Candidate cancer biomarkers; Disease related genes; Human disease related genes:Congenital malformations:Other congenital malformations	Plasma membrane (Supported)		(M47)PID INTEGRIN CS PATHWAY; (M69)PID REELIN PATHWAY; (M196)PID IL23 PATHWAY	(M5915)HALLMARK APICAL JUNCTION
TNFRSF10B	TNF receptor superfamily member 10b	TNFRSF10B is a human gene that belongs to the TNF-receptor superfamily and contains an intracellular death domain. It can be activated by TNFSF10/TRAIL/APO-2L and transmits an apoptosis signal. FADD, a death domain containing adaptor protein, is required for the apoptosis mediated by this protein. This gene has two transcript variants encoding different isoforms and one non-coding transcript.	TNFRSF10B has been implicated in various diseases, including cancer, autoimmune diseases, and viral infections. In cancer, TNFRSF10B has been shown to induce apoptosis in cancer cells, making it a potential target for cancer therapy. Several drugs targeting TNFRSF10B are currently in development, including monoclonal antibodies and small molecule inhibitors. One example of a successful drug targe…	GO:0036462 TRAIL-activated apoptotic signaling pathway;GO:0002357 defense response to tumor cell;GO:0007250 activation of NF-kappaB-inducing kinase activity		Disease related genes; Human disease related genes:Cancers:Head and neck cancers; Cancer-related genes:Candidate cancer biomarkers; CD markers		HGS-TR2J; Lexatumumab	(M79)PID TRAIL PATHWAY; (M145)PID P53 DOWNSTREAM PATHWAY
TYK2	tyrosine kinase 2	TYK2 is a gene that encodes a protein belonging to the Janus kinases (JAKs) family. This protein is involved in cytokine signaling by phosphorylating receptor subunits and is a component of both type I and type III interferon signaling pathways. It plays a role in anti-viral immunity and is associated with Immunodeficiency 35 when mutated. TYK2 associates with the cytoplasmic domain of type I and…	Mutations in the TYK2 gene have been associated with various autoimmune diseases, including rheumatoid arthritis, psoriasis, and inflammatory bowel disease. As a result, TYK2 has become a target for drug discovery efforts aimed at treating these diseases. Several small molecule inhibitors of TYK2 have been developed and are currently in clinical trials, including BMS-986165, PF-06700841, and TAK-…	GO:0038043 interleukin-5-mediated signaling pathway;GO:0038155 interleukin-23-mediated signaling pathway;GO:0035722 interleukin-12-mediated signaling pathway	yes	Predicted intracellular proteins; ENZYME proteins:Transferases; Human disease related genes:Immune system diseases:Primary immunodeficiency; Enzymes; Kinases:Tyr protein kinases; Disease related genes; FDA approved drug targets:Small molecule drugs	Cytosol (Approved)	2-tert-butyl-9-fluoro-1,6-dihydrobenzo[h]imidazo[4,5-f]isoquinolin-7-one; Tofacitinib; Fostamatinib	(M36)PID IL27 PATHWAY; (M196)PID IL23 PATHWAY; (M183)PID IL6 7 PATHWAY	(M5897)HALLMARK IL6 JAK STAT3 SIGNALING
PTPRF	protein tyrosine phosphatase receptor type F	PTPRF is a gene that encodes a protein tyrosine phosphatase (PTP) that regulates various cellular processes, including cell growth, differentiation, and oncogenic transformation. It is a receptor-type PTP with an extracellular region, a single transmembrane region, and two intracytoplasmic catalytic domains. The extracellular region contains three Ig-like domains and nine non-Ig like domains simi…	PTPRF has been implicated in various diseases, including cancer, diabetes, and neurological disorders. In cancer, PTPRF has been shown to act as a tumor suppressor, and its loss or inactivation has been associated with tumor progression and poor prognosis in several types of cancer, including breast, lung, and colon cancer. Targeted drug discovery efforts have focused on developing small molecule…	GO:1900121 negative regulation of receptor binding;GO:0007185 cell surface receptor protein tyrosine phosphatase signaling pathway;GO:1900120 regulation of receptor binding		Predicted intracellular proteins; Potential drug targets; Enzymes; ENZYME proteins:Hydrolases; Disease related genes	Golgi apparatus (Approved)
MAP4K4	mitogen-activated protein kinase kinase kinase kinase 4	MAP4K4 is a serine/threonine protein kinase that activates MAPK8/JNK. It is involved in the TNF-alpha signaling pathway and functions through the MAP3K7-MAP2K4-MAP2K7 kinase cascade. The activation of MAPK8 by MAP4K4 is inhibited by dominant-negative mutants of MAP3K7/TAK1, MAP2K4/MKK4, and MAP2K7/MKK7. Different isoforms of MAP4K4 have been identified due to alternative splicing of transcript va…	MAP4K4 has been implicated in various diseases, including cancer, inflammation, and metabolic disorders. In cancer, MAP4K4 has been shown to promote tumor growth and metastasis in several types of cancer, including breast, lung, and pancreatic cancer. Inhibition of MAP4K4 has been proposed as a potential therapeutic strategy for cancer treatment. In inflammation, MAP4K4 has been shown to play a r…	GO:0032014 positive regulation of ARF protein signal transduction;GO:0120183 positive regulation of focal adhesion disassembly;GO:0120182 regulation of focal adhesion disassembly	yes	ENZYME proteins:Transferases; Enzymes; Kinases:STE Ser/Thr protein kinases; Predicted intracellular proteins		Fostamatinib	(M62)PID EPHB FWD PATHWAY; (M144)PID CERAMIDE PATHWAY; (M128)PID TNF PATHWAY
CD226	CD226 molecule	CD226 is a gene that encodes a glycoprotein found on the surface of various immune cells, including natural killer cells, platelets, monocytes, and a subset of T cells. The protein contains two Ig-like domains of the V-set and is involved in cellular adhesion of platelets and megakaryocytic cells to vascular endothelial cells. It also plays a role in the maturation of megakaryocytic cells. Altern…	CD226 has been implicated in various diseases, including autoimmune disorders, infectious diseases, and cancer. In autoimmune disorders, such as multiple sclerosis and rheumatoid arthritis, CD226 has been shown to play a role in the activation of T cells and the production of pro-inflammatory cytokines. In infectious diseases, CD226 has been found to be involved in the recognition and elimination…	GO:0002860 positive regulation of natural killer cell mediated cytotoxicity directed against tumor cell target;GO:0060369 positive regulation of Fc receptor mediated stimulatory signaling pathway;GO:0002857 positive regulation of natural killer cell mediated immune response to tumor cell		Predicted intracellular proteins; CD markers; Human disease related genes:Endocrine and metabolic diseases:Diabetes	Plasma membrane (Supported); Additional: Centriolar satellite;Nucleoplasm
TRAF6	TNF receptor associated factor 6	TRAF6 (TNF receptor associated factor 6) is a protein that belongs to the TNF receptor associated factor (TRAF) protein family. TRAF proteins mediate signal transduction from members of the TNF receptor superfamily. TRAF6 has a RING domain, four zinc-finger motifs, a coiled-coil region, and a TRAF-C domain. It mediates signaling from members of the TNF receptor superfamily as well as the Toll/IL-…	TRAF6 has been implicated in various diseases, including autoimmune disorders, cancer, and infectious diseases. In autoimmune disorders, TRAF6 is involved in the activation of immune cells and the production of proinflammatory cytokines, leading to tissue damage. In cancer, TRAF6 promotes tumor growth and metastasis by activating signaling pathways that promote cell survival and proliferation. In…	GO:0038173 interleukin-17A-mediated signaling pathway;GO:0038172 interleukin-33-mediated signaling pathway;GO:0023035 CD40 signaling pathway		ENZYME proteins:Transferases; Enzymes; Predicted intracellular proteins	Mitochondria (Uncertain); Additional: Nucleoli		(M37)PID NFKAPPAB CANONICAL PATHWAY; (M20)PID P38 MKK3 6PATHWAY; (M76)PID P38 ALPHA BETA PATHWAY
TANC1	tetratricopeptide repeat, ankyrin repeat and coiled-coil containing 1	TANC1 is a human gene that is predicted to play a role in regulating the organization of postsynapses. It is also predicted to be involved in dendritic spine maintenance, myoblast fusion, and visual learning. The gene is expected to be located in various cellular components, including the axon terminus, neuronal cell body, and postsynaptic density. It is predicted to be active in the glutamatergi…	There is limited information available on the disease implications of TANC1. However, recent studies have suggested that mutations in this gene may be associated with neurodevelopmental disorders such as autism spectrum disorder (ASD) and intellectual disability. Targeted drug discovery efforts for TANC1 are still in the early stages, and there are currently no drugs on the market that specifical…	GO:0097062 dendritic spine maintenance;GO:0007520 myoblast fusion;GO:0097061 dendritic spine organization		Predicted intracellular proteins
ACVR1B	activin A receptor type 1B	ACVR1B is a gene that encodes for the activin A type IB receptor, which is essential for signaling. Activins are growth and differentiation factors that belong to the TGF-beta superfamily of signaling proteins. Activins signal through a complex of receptor serine kinases, including at least two type I and two type II receptors. Mutations in ACVR1B have been associated with pituitary tumors. The g…	Mutations in ACVR1B have been associated with pituitary tumors, specifically somatotroph adenomas, which are tumors that secrete excessive amounts of growth hormone. Targeted drug discovery efforts have focused on developing inhibitors of the activin receptor signaling pathway as a potential treatment for pituitary tumors. One example of a successful drug on the market is pasireotide, a somatosta…	GO:0032927 positive regulation of activin receptor signaling pathway;GO:1901165 positive regulation of trophoblast cell migration;GO:0038092 nodal signaling pathway	yes	Cancer-related genes:Mutational cancer driver genes; Predicted intracellular proteins; ENZYME proteins:Transferases; Cancer-related genes:Mutated cancer genes; Potential drug targets; Enzymes; Cancer-related genes:Candidate cancer biomarkers; Kinases:TKL Ser/Thr protein kinases; Disease related genes	Cytosol (Approved); Additional: Primary cilium;Vesicles	ATP; Fostamatinib		(M5897)HALLMARK IL6 JAK STAT3 SIGNALING; (M5932)HALLMARK INFLAMMATORY RESPONSE; (M5939)HALLMARK P53 PATHWAY
ITGAV	integrin subunit alpha V	ITGAV is a gene that encodes for the alpha V subunit of integrin, a protein that plays a role in cell adhesion and signaling. The preproprotein encoded by this gene is processed to generate light and heavy chains that make up the alpha V subunit. This subunit can associate with several beta subunits, including beta 1, beta 3, beta 5, beta 6, and beta 8. The alpha V and beta 3 subunits together fo…	ITGAV has been implicated in various diseases, including cancer, osteoporosis, and fibrosis. In cancer, ITGAV has been shown to play a role in tumor growth, invasion, and metastasis. Targeting ITGAV has been explored as a potential therapeutic strategy for cancer treatment. Several drugs targeting ITGAV are currently in clinical trials, including monoclonal antibodies and small molecule inhibitor…	GO:0085017 entry into host cell by a symbiont-containing vacuole;GO:2000536 negative regulation of entry of bacterium into host cell;GO:0050748 negative regulation of lipoprotein metabolic process		Predicted intracellular proteins; CD markers; Cancer-related genes:Candidate cancer biomarkers; Transporters:Accessory Factors Involved in Transport; FDA approved drug targets:Small molecule drugs; FDA approved drug targets:Biotech drugs	Cytosol;Focal adhesion sites (Approved)	Antithymocyte immunoglobulin (rabbit); Levothyroxine	(M212)PID INTEGRIN5 PATHWAY; (M103)PID S1P S1P1 PATHWAY; (M206)PID PDGFRA PATHWAY	(M5944)HALLMARK ANGIOGENESIS; (M5908)HALLMARK ANDROGEN RESPONSE; (M5947)HALLMARK IL2 STAT5 SIGNALING
ITGA4	integrin subunit alpha 4	The ITGA4 gene encodes a protein that is a member of the integrin alpha chain family. Integrins are proteins that are involved in cell surface adhesion and signaling. The ITGA4 protein is processed to generate light and heavy chains that make up the alpha 4 subunit. This subunit combines with a beta 1 or beta 7 subunit to form an integrin that may play a role in cell motility and migration. The i…	The ITGA4 gene has been implicated in several autoimmune diseases, including multiple sclerosis, Crohn's disease, and inflammatory bowel disease. The integrin formed by ITGA4 is involved in the migration of immune cells across the blood-brain barrier and the gut epithelium, which is thought to contribute to the pathogenesis of these diseases. As a result, ITGA4 has been identified as a therapeuti…	GO:1990771 clathrin-dependent extracellular exosome endocytosis;GO:0003366 cell-matrix adhesion involved in ameboidal cell migration;GO:0050904 diapedesis		Cancer-related genes:Candidate cancer biomarkers; CD markers; Predicted intracellular proteins; FDA approved drug targets:Biotech drugs	Plasma membrane (Approved)	Natalizumab; ATL1102; CDP323; R1295; R411; Tinzaparin; Vedolizumab	(M212)PID INTEGRIN5 PATHWAY; (M274)PID LYMPH ANGIOGENESIS PATHWAY; (M47)PID INTEGRIN CS PATHWAY	(M5897)HALLMARK IL6 JAK STAT3 SIGNALING
IGSF8	immunoglobulin superfamily member 8	IGSF8 is a gene that belongs to the EWI subfamily of the immunoglobulin protein superfamily. It contains a single transmembrane domain, an EWI-motif, and a variable number of immunoglobulin domains. The protein encoded by this gene interacts with CD81 and CD9, which are tetraspanins, and may regulate their role in cell migration and viral infection. Additionally, it may function as a tumor suppre…	There is limited information available on the disease implications of IGSF8. However, some studies have suggested that it may play a role in the development and progression of certain cancers, including breast cancer and hepatocellular carcinoma. Targeted drug discovery efforts for IGSF8 are also limited, as the function of this gene is not well understood. However, some studies have suggested th…	GO:0007519 skeletal muscle tissue development;GO:0060538 skeletal muscle organ development;GO:0007338 single fertilization		CD markers; Predicted intracellular proteins	Vesicles (Supported)		(M277)PID INTEGRIN A4B1 PATHWAY; (M18)PID INTEGRIN1 PATHWAY
MED25	mediator complex subunit 25	MED25 is a human gene that encodes a component of the Mediator complex, which is essential for the transcription of most RNA polymerase II-dependent genes. The protein encoded by this gene plays a crucial role in chromatin modification and preinitiation complex assembly. Mutations in this gene have been linked to Charcot-Marie-Tooth disease type 2B2, a hereditary neurological disorder that affect…	Charcot-Marie-Tooth disease type 2B2 (CMT2B2) is a rare hereditary neurological disorder caused by mutations in the MED25 gene. This disease affects the peripheral nerves, leading to muscle weakness and wasting in the hands and feet, as well as sensory loss. There is currently no cure for CMT2B2, and treatment is focused on managing symptoms. However, research efforts are underway to develop targ…	GO:2001176 regulation of mediator complex assembly;GO:2001178 positive regulation of mediator complex assembly;GO:0035563 positive regulation of chromatin binding		Disease related genes; Human disease related genes:Congenital malformations:Other congenital malformations; Predicted intracellular proteins	Nucleoplasm (Supported)
MED29	mediator complex subunit 29	MED29 is a gene that encodes a subunit of the Mediator complex, which is a group of proteins that helps activate RNA transcription by interacting with DNA-bound transcriptional activators, RNA polymerase II, and general initiation factors. MED29 plays a role in regulating gene expression and is involved in various cellular processes. Mutations in MED29 have been associated with developmental diso…	Mutations in MED29 have been associated with developmental disorders and intellectual disabilities. Specifically, a missense mutation in MED29 has been linked to a rare genetic disorder called Ohdo syndrome, which is characterized by intellectual disability, facial abnormalities, and other developmental delays. As for targeted drug discovery efforts, there is currently limited research on develop…	GO:0032968 positive regulation of transcription elongation by RNA polymerase II;GO:0032786 positive regulation of DNA-templated transcription, elongation;GO:0051123 RNA polymerase II preinitiation complex assembly		Predicted intracellular proteins	Nucleoplasm (Supported)
NLRC3	NLR family CARD domain containing 3	NLRC3 is a gene that belongs to the NOD-like receptor family and encodes a cytosolic regulator of innate immunity. The protein encoded by this gene interacts with STING, a protein that plays a crucial role in the activation of the innate immune response. NLRC3 prevents the proper trafficking of STING, leading to the disruption of STING-dependent activation of the innate immune response. Alternati…	Research on NLRC3 is still in its early stages, and there is limited information available on its disease implications. However, recent studies have suggested that NLRC3 may play a role in the development of autoimmune diseases, such as lupus and rheumatoid arthritis, by regulating the activation of the innate immune response. Targeted drug discovery efforts for NLRC3 are currently underway, with…	GO:0032687 negative regulation of interferon-alpha production;GO:0032688 negative regulation of interferon-beta production;GO:1900226 negative regulation of NLRP3 inflammasome complex assembly		Predicted intracellular proteins	Cytosol (Supported); Additional: Centriolar satellite;Vesicles
AMOTL1	angiomotin like 1	AMOTL1 is a gene that encodes a protein that is involved in the formation of tight junctions (TJs) in cells. TJs are important for controlling the permeability of cells and maintaining their polarity. The protein is similar to angiomotin, which is involved in regulating the migration of endothelial cells and the formation of capillaries. Two different versions of the protein, or isoforms, have be…	AMOTL1 has been implicated in various diseases, including cancer, cardiovascular disease, and neurological disorders. In cancer, AMOTL1 has been shown to play a role in tumor growth, invasion, and metastasis. Targeting AMOTL1 has been proposed as a potential therapeutic strategy for cancer treatment. In cardiovascular disease, AMOTL1 has been linked to the regulation of blood vessel formation and…	GO:0003365 establishment of cell polarity involved in ameboidal cell migration;GO:0035329 hippo signaling;GO:0001667 ameboidal-type cell migration		Predicted intracellular proteins	Cytosol (Approved); Additional: Cell Junctions
WRN	WRN RecQ like helicase	The WRN gene encodes a DNA helicase protein that belongs to the RecQ subfamily. This nuclear protein is essential for maintaining genome stability and is involved in DNA repair, replication, transcription, and telomere maintenance. The protein contains several domains, including an exonuclease domain, an ATP-dependent helicase domain, a RecQ helicase conserved region, a helicase RNase D C-termina…	Werner syndrome is a rare genetic disorder caused by mutations in the WRN gene. This disorder is characterized by premature aging, including graying and loss of hair, wrinkled skin, cataracts, and osteoporosis. Patients with Werner syndrome also have an increased risk of developing certain cancers, including sarcomas and melanomas. There are currently no targeted drug therapies available for Wern…	GO:0060542 regulation of strand invasion;GO:0098530 positive regulation of strand invasion;GO:0040009 regulation of growth rate		Cancer-related genes:Mutational cancer driver genes; Predicted intracellular proteins; Potential drug targets; Human disease related genes:Endocrine and metabolic diseases:Other endocrine and metabolic diseases; Enzymes; Cancer-related genes:Candidate cancer biomarkers; ENZYME proteins:Hydrolases; Disease related genes; Human disease related genes:Congenital malformations:Other congenital malform…	Nuclear speckles (Enhanced)		(M105)PID TELOMERASE PATHWAY	(M5901)HALLMARK G2M CHECKPOINT
LAIR1	leukocyte associated immunoglobulin like receptor 1	LAIR1 is a gene that encodes an inhibitory receptor found on various immune cells, including natural killer cells, T cells, and B cells. This receptor helps regulate the immune response to prevent the destruction of cells recognized as self. LAIR1 is a member of the immunoglobulin superfamily and the leukocyte-associated inhibitory receptor family. It is located on chromosome 19 in a region calle…	Research on LAIR1 has revealed its potential as a therapeutic target for various diseases, including cancer and autoimmune disorders. In cancer, LAIR1 has been found to be overexpressed in certain types of leukemia and solid tumors, and its inhibition has been shown to enhance immune cell activity against cancer cells. In autoimmune disorders, LAIR1 has been implicated in the regulation of immune…	GO:0002767 immune response-inhibiting cell surface receptor signaling pathway;GO:0002765 immune response-inhibiting signal transduction;GO:0002768 immune response-regulating cell surface receptor signaling pathway		CD markers; Predicted intracellular proteins	Plasma membrane (Supported)
PLXNA1	plexin A1	PLXNA1 is a human gene that encodes for plexin A1, which is predicted to have semaphorin receptor activity and be involved in various processes such as neuron generation, regulation of GTPase activity, and regulation of cell shape. It is also predicted to act upstream or within the dichotomous subdivision of terminal units involved in salivary gland branching, neuron projection morphogenesis, and…	PLXNA1 has been implicated in various diseases, including cancer, neurodegenerative disorders, and cardiovascular diseases. In cancer, PLXNA1 has been shown to promote tumor growth, invasion, and metastasis in several types of cancer, including breast, lung, and pancreatic cancer. Therefore, targeting PLXNA1 has emerged as a potential therapeutic strategy for cancer treatment. Several small molec…	GO:0021627 olfactory nerve morphogenesis;GO:0021628 olfactory nerve formation;GO:0060666 dichotomous subdivision of terminal units involved in salivary gland branching		Disease related genes; Predicted intracellular proteins	Cytosol;Nucleoplasm (Approved); Additional: Basal body;Centrosome		(M5880)NABA ECM AFFILIATED; (M5885)NABA MATRISOME ASSOCIATED; (M5889)NABA MATRISOME
PIK3C2B	phosphatidylinositol-4-phosphate 3-kinase catalytic subunit type 2 beta	PIK3C2B is a gene that encodes a protein belonging to the phosphoinositide 3-kinase (PI3K) family. PI3Ks are involved in various cellular processes such as cell proliferation, survival, migration, and protein trafficking. The protein encoded by PIK3C2B contains a lipid kinase catalytic domain and a C-terminal C2 domain, which is characteristic of class II PI3Ks. The C2 domain of this protein bind…	There is limited information available on the disease implications of PIK3C2B. However, studies have suggested that mutations in this gene may be associated with certain types of cancer, including breast cancer and glioblastoma. Targeted drug discovery efforts for PIK3C2B have focused on developing inhibitors of the PI3K pathway, which is frequently dysregulated in cancer. Several PI3K inhibitors…	GO:0036092 phosphatidylinositol-3-phosphate biosynthetic process;GO:0048015 phosphatidylinositol-mediated signaling;GO:0046854 phosphatidylinositol phosphate biosynthetic process	yes	ENZYME proteins:Transferases; Enzymes; Predicted intracellular proteins	Nuclear membrane;Nucleoplasm (Approved); Additional: Cytosol	Fostamatinib	(M231)PID KIT PATHWAY
AMOT	angiomotin	AMOT (angiomotin) is a gene that belongs to the motin family of angiostatin binding proteins. It is primarily expressed in endothelial cells of capillaries and larger vessels of the placenta. AMOT may play a role in mediating the inhibitory effect of angiostatin on tube formation and the migration of endothelial cells towards growth factors during the formation of new blood vessels. Alternative s…	Research on AMOT has revealed its potential involvement in various diseases, including cancer, cardiovascular diseases, and neurological disorders. In cancer, AMOT has been shown to play a role in tumor growth, invasion, and metastasis. Targeting AMOT has been proposed as a potential therapeutic strategy for cancer treatment. In cardiovascular diseases, AMOT has been implicated in the regulation …	GO:0003365 establishment of cell polarity involved in ameboidal cell migration;GO:1905274 regulation of modification of postsynaptic actin cytoskeleton;GO:0045793 positive regulation of cell size		Predicted intracellular proteins	Cell Junctions (Supported); Additional: Nucleoplasm			(M5919)HALLMARK HEDGEHOG SIGNALING
ARAF	A-Raf proto-oncogene, serine/threonine kinase	ARAF is a proto-oncogene that belongs to the RAF subfamily of the Ser/Thr protein kinase family. It may play a role in cell growth and development. The gene has multiple isoforms due to alternative splicing of its transcript variants.	ARAF has been implicated in various types of cancer, including melanoma, thyroid cancer, and lung cancer. In melanoma, ARAF mutations have been identified in a subset of patients and are associated with resistance to BRAF inhibitors. Targeted drug discovery efforts have focused on developing inhibitors of ARAF kinase activity as potential cancer therapies. One example is the drug TAK-659, which i…	GO:0033138 positive regulation of peptidyl-serine phosphorylation;GO:0033135 regulation of peptidyl-serine phosphorylation;GO:0032434 regulation of proteasomal ubiquitin-dependent protein catabolic process	yes	Predicted intracellular proteins; ENZYME proteins:Transferases; Enzymes; Human disease related genes:Cancers:Cancers of haematopoietic and lymphoid tissues; Kinases:TKL Ser/Thr protein kinases	Plasma membrane (Supported)	ATP		(M5905)HALLMARK ADIPOGENESIS
JAM3	junctional adhesion molecule 3	JAM3, or junctional adhesion molecule 3, is a protein that is localized in the tight junctions between high endothelial cells. It belongs to the junctional adhesion molecule protein family and acts as a receptor for another member of this family. Unlike other proteins in this family, JAM3 is unable to adhere to leukocyte cell lines and only forms weak homotypic interactions. A mutation in an intr…	Mutations in the JAM3 gene have been associated with several diseases, including hemorrhagic destruction of the brain, subependymal calcification, and congenital cataracts. However, there are currently no targeted drug discovery efforts specifically for JAM3. There are no drugs on the market that specifically target JAM3, but there are drugs that target tight junctions in general. For example, cl…	GO:0090138 regulation of actin cytoskeleton organization by cell-cell adhesion;GO:0033624 negative regulation of integrin activation;GO:0002318 myeloid progenitor cell differentiation		Disease related genes; Predicted secreted proteins; Human disease related genes:Nervous system diseases:Other nervous and sensory system diseases; Predicted intracellular proteins	Golgi apparatus (Uncertain)		(M169)PID INTEGRIN2 PATHWAY; (M159)PID AMB2 NEUTROPHILS PATHWAY	(M5951)HALLMARK SPERMATOGENESIS; (M5915)HALLMARK APICAL JUNCTION
FAT1	FAT atypical cadherin 1	FAT1 is a human gene that is similar to the Drosophila fat gene, which is a tumor suppressor that controls cell proliferation during development. FAT1 is a member of the cadherin superfamily, which are integral membrane proteins that contain cadherin-type repeats. FAT1 has 34 tandem cadherin-type repeats, five epidermal growth factor (EGF)-like repeats, and one laminin A-G domain. It is expressed…	Mutations in the FAT1 gene have been associated with several types of cancer, including breast, lung, and head and neck cancers. Studies have shown that FAT1 acts as a tumor suppressor by regulating cell proliferation, migration, and invasion. Therefore, targeting FAT1 signaling pathways may be a promising approach for cancer therapy. However, there are currently no drugs specifically targeting F…	GO:0044331 cell-cell adhesion mediated by cadherin;GO:0007156 homophilic cell-cell adhesion;GO:0098609 cell-cell adhesion		Cancer-related genes:Mutated cancer genes; Predicted intracellular proteins
BMP2K	BMP2 inducible kinase	BMP2K is a human gene that is similar to the mouse BMP-2-inducible kinase gene. BMPs are important for skeletal development and patterning, and the expression of the mouse gene increases during BMP-2 induced differentiation. The protein encoded by the human BMP2K gene is believed to be a protein kinase that regulates the program of osteoblast differentiation. The gene has two transcript variants …	There is limited information available on the disease implications of BMP2K. However, some studies have suggested that mutations in this gene may be associated with skeletal disorders such as osteoporosis and osteogenesis imperfecta. Targeted drug discovery efforts for BMP2K are also limited, but some studies have explored the potential of small molecule inhibitors of BMP signaling pathways for t…	GO:2000369 regulation of clathrin-dependent endocytosis;GO:0045747 positive regulation of Notch signaling pathway;GO:0030500 regulation of bone mineralization	yes	ENZYME proteins:Transferases; Enzymes; Kinases; Predicted intracellular proteins	Nuclear speckles (Supported)	Fostamatinib		(M5945)HALLMARK HEME METABOLISM
MED30	mediator complex subunit 30	MED30 is a gene that encodes a protein that is a component of the TRAP/Mediator complex, which helps facilitate gene expression through various transcriptional activators. This protein appears to be specific to metazoans, which are multicellular organisms. The function of MED30 is not fully understood, but it is believed to play a role in regulating gene expression.	There is limited information available on the disease implications of MED30. However, some studies have suggested that mutations in this gene may be associated with certain types of cancer, such as breast cancer and hepatocellular carcinoma. Targeted drug discovery efforts for MED30 are also limited, as the function of this protein is not fully understood. However, some studies have suggested tha…	GO:0032968 positive regulation of transcription elongation by RNA polymerase II;GO:0032786 positive regulation of DNA-templated transcription, elongation;GO:0051123 RNA polymerase II preinitiation complex assembly		Predicted intracellular proteins	Nucleoplasm (Approved)
ASMTL	acetylserotonin O-methyltransferase like	ASMTL is a gene located in the pseudoautosomal region 1 (PAR1) of the X and Y chromosomes. It encodes a protein with an N-terminus similar to the multicopy associated filamentation (maf) protein of Bacillus subtilis and to orfE of Escherichia coli, and a C-terminus similar to N-acetylserotonin O-methyltransferase. Three transcript variants encoding different isoforms have been identified. The fun…	Mutations in the ASMTL gene have been associated with sleep disorders, including delayed sleep phase disorder (DSPD) and non-24-hour sleep-wake disorder (N24SWD). DSPD is a circadian rhythm disorder characterized by a delay in the timing of sleep onset and wake-up times, while N24SWD is a rare disorder in which the sleep-wake cycle is longer than 24 hours, leading to difficulty in maintaining a r…	GO:0032259 methylation;GO:0009117 nucleotide metabolic process;GO:0006753 nucleoside phosphate metabolic process		Enzymes; Predicted intracellular proteins; ENZYME proteins:Hydrolases	Cytosol (Enhanced)
PTPRA	protein tyrosine phosphatase receptor type A	PTPRA is a gene that encodes a protein tyrosine phosphatase (PTP) that regulates various cellular processes such as cell growth, differentiation, and oncogenic transformation. The protein contains an extracellular domain, a single transmembrane segment, and two intracytoplasmic catalytic domains, making it a receptor-type PTP. PTPRA has been shown to activate Src family tyrosine kinases by dephos…	PTPRA has been implicated in various diseases, including cancer, Alzheimer's disease, and autoimmune disorders. In cancer, PTPRA has been shown to be overexpressed in several types of tumors, including breast, lung, and colon cancer, and is associated with poor prognosis. Targeting PTPRA has been explored as a potential therapeutic strategy for cancer treatment. Several small molecule inhibitors …	GO:0051893 regulation of focal adhesion assembly;GO:0090109 regulation of cell-substrate junction assembly;GO:0150116 regulation of cell-substrate junction organization		Enzymes; Predicted intracellular proteins; ENZYME proteins:Hydrolases	Vesicles (Approved); Additional: Nucleoplasm		(M277)PID INTEGRIN A4B1 PATHWAY; (M16)PID INSULIN PATHWAY
KCNAB2	potassium voltage-gated channel subfamily A regulatory beta subunit 2	KCNAB2 is a gene that encodes a regulatory beta subunit of the voltage-gated potassium channel subfamily A. This gene is involved in regulating various bodily functions such as neurotransmitter release, heart rate, insulin secretion, neuronal excitability, epithelial electrolyte transport, smooth muscle contraction, and cell volume. KCNAB2 is one of the beta subunits that associate with functiona…	There is limited information available on the disease implications of KCNAB2. However, mutations in KCNAB2 have been associated with epilepsy and sudden unexpected death in epilepsy (SUDEP). Targeted drug discovery efforts for KCNAB2 have been focused on developing drugs that modulate the activity of voltage-gated potassium channels, which could potentially be used to treat epilepsy and other neu…	GO:2000008 regulation of protein localization to cell surface;GO:1901379 regulation of potassium ion transmembrane transport;GO:0043266 regulation of potassium ion transport		Predicted intracellular proteins
RECK	reversion inducing cysteine rich protein with kazal motifs	RECK is a gene that encodes for a cysteine-rich protein with protease inhibitor-like domains. Its expression is strongly suppressed in many tumors and cells transformed by various oncogenes. In normal cells, RECK serves as a negative regulator for matrix metalloproteinase-9, an enzyme involved in tumor invasion and metastasis. The protein is membrane-anchored and glycosylated. Several transcript …	RECK has been implicated in various types of cancer, including breast, lung, colon, and pancreatic cancer. Its downregulation is associated with increased tumor invasion, metastasis, and poor prognosis. Therefore, RECK is considered a potential therapeutic target for cancer treatment. Several studies have focused on identifying small molecules or natural compounds that can upregulate RECK express…	GO:0090210 regulation of establishment of blood-brain barrier;GO:0001955 blood vessel maturation;GO:0010716 negative regulation of extracellular matrix disassembly			Plasma membrane (Supported)
TRAF3	TNF receptor associated factor 3	TRAF3 (TNF receptor associated factor 3) is a gene that encodes a protein belonging to the TNF receptor associated factor (TRAF) protein family. TRAF proteins are involved in signal transduction from members of the TNF receptor superfamily. TRAF3 participates in the signal transduction of CD40, a TNFR family member important for the activation of the immune response. It is also a critical compone…	Mutations in the TRAF3 gene have been associated with Encephalopathy, acute, infection-induced, herpes-specific 5, a rare autosomal recessive disorder characterized by acute encephalopathy following a viral infection, particularly herpes simplex virus (HSV) or human herpesvirus-6 (HHV-6). Targeted drug discovery efforts for TRAF3 are currently limited, but there is ongoing research on the role of…	GO:0008063 Toll signaling pathway;GO:0035666 TRIF-dependent toll-like receptor signaling pathway;GO:0002756 MyD88-independent toll-like receptor signaling pathway		Human disease related genes:Nervous system diseases:Other nervous and sensory system diseases; Predicted intracellular proteins; ENZYME proteins:Transferases; Cancer-related genes:Mutated cancer genes; Potential drug targets; Enzymes; Disease related genes			(M45)PID CD40 PATHWAY; (M12705)SIG CD40PATHWAYMAP
SLC16A7	solute carrier family 16 member 7	SLC16A7 is a gene that belongs to the monocarboxylate transporter family, which is responsible for transporting metabolites such as lactate, pyruvate, and ketone bodies. This gene encodes a protein that facilitates the transport of monocarboxylates by linking them to protons. The protein has a high affinity for pyruvate and is expressed more in prostate and colorectal cancer specimens than in con…	There is limited information available on the disease implications of SLC16A7. However, studies have shown that the overexpression of this gene is associated with poor prognosis in prostate and colorectal cancer patients. Therefore, SLC16A7 may serve as a potential therapeutic target for these cancers. Targeted drug discovery efforts for SLC16A7 are currently underway. One study found that a smal…	GO:0035879 plasma membrane lactate transport;GO:0015727 lactate transport;GO:0035873 lactate transmembrane transport		Transporters:Electrochemical Potential-driven transporters	Plasma membrane (Supported); Additional: Nucleoplasm	Pyruvic acid		(M5956)HALLMARK KRAS SIGNALING DN
PHLDB3	pleckstrin homology like domain family B member 3	PHLDB3, also known as pleckstrin homology like domain family B member 3, is a human gene that encodes a protein involved in enzyme binding activity. The protein contains a pleckstrin homology (PH) domain, which is a conserved protein module involved in signal transduction and membrane targeting. The exact function of PHLDB3 is not fully understood, but it has been suggested to play a role in cell…	There is limited information available on the disease implications and targeted drug discovery efforts for PHLDB3. However, mutations in the PHLDB3 gene have been associated with various diseases, including cancer and developmental disorders. For example, a study found that PHLDB3 expression was significantly upregulated in breast cancer tissues and was associated with poor prognosis. Another stu…			Predicted intracellular proteins	Nuclear speckles (Approved); Additional: Cytosol;Plasma membrane
CD1B	CD1b molecule	CD1B is a gene that encodes a transmembrane glycoprotein belonging to the CD1 family. These proteins are structurally similar to major histocompatibility complex (MHC) proteins and form heterodimers with beta-2-microglobulin. CD1 proteins present lipid and glycolipid antigens of self or microbial origin to T cells. The human genome contains five CD1 family genes, and CD1B is localized to late end…	CD1B has been implicated in various diseases, including autoimmune disorders, infectious diseases, and cancer. In autoimmune disorders, CD1B has been shown to present self-lipid antigens to T cells, leading to the activation of autoreactive T cells and subsequent tissue damage. In infectious diseases, CD1B has been found to present microbial lipids to T cells, leading to the activation of antimic…	GO:0048006 antigen processing and presentation, endogenous lipid antigen via MHC class Ib;GO:0048007 antigen processing and presentation, exogenous lipid antigen via MHC class Ib;GO:0048003 antigen processing and presentation of lipid antigen via MHC class Ib		CD markers	Golgi apparatus;Vesicles (Approved); Additional: Cytosol
SLC12A7	solute carrier family 12 member 7	SLC12A7 is a human gene that encodes a protein belonging to the solute carrier family 12 member 7. This protein is involved in various processes such as cell volume homeostasis, inorganic ion homeostasis, and inorganic ion transmembrane transport. It has been found to enable protein kinase binding activity and is a part of a protein-containing complex.	There is limited information available on the disease implications of SLC12A7. However, some studies have suggested that alterations in the expression of this gene may be associated with certain types of cancer, including breast cancer and glioblastoma. Targeted drug discovery efforts for SLC12A7 are also limited, but some studies have identified potential small molecule inhibitors of this protei…	GO:0055064 chloride ion homeostasis;GO:0055081 monoatomic anion homeostasis;GO:0006884 cell volume homeostasis		Transporters:Electrochemical Potential-driven transporters	Cytosol (Uncertain)	Potassium chloride
ICAM3	intercellular adhesion molecule 3	ICAM3 (Intercellular Adhesion Molecule 3) is a protein that belongs to the ICAM family. It is a type I transmembrane glycoprotein that contains 2-9 immunoglobulin-like C2-type domains and binds to the leukocyte adhesion LFA-1 protein. ICAM3 is expressed by all leucocytes and is considered the most important ligand for LFA-1 in initiating the immune response. It functions as both an adhesion molec…	ICAM3 has been implicated in various diseases, including inflammatory disorders, autoimmune diseases, and cancer. In inflammatory disorders, such as rheumatoid arthritis and multiple sclerosis, ICAM3 plays a crucial role in the recruitment of leukocytes to the site of inflammation. In autoimmune diseases, such as systemic lupus erythematosus, ICAM3 is involved in the activation of autoreactive T …	GO:0033079 immature T cell proliferation;GO:0033631 cell-cell adhesion mediated by integrin;GO:0033627 cell adhesion mediated by integrin		CD markers	Mitochondria (Approved); Additional: Nuclear membrane;Nucleoplasm		(M169)PID INTEGRIN2 PATHWAY
SH3KBP1	SH3 domain containing kinase binding protein 1	SH3KBP1 is a gene that encodes an adapter protein with several domains, including Src homology domains, a proline-rich region, and a coiled-coil domain. This protein is involved in various cellular processes, such as apoptosis, cytoskeletal rearrangement, cell adhesion, and regulation of clathrin-dependent endocytosis. It facilitates protein-protein interactions and has multiple transcript varian…	SH3KBP1 has been implicated in several diseases, including cancer, neurodegenerative disorders, and cardiovascular diseases. In cancer, SH3KBP1 has been shown to regulate cell proliferation, migration, and invasion, making it a potential target for cancer therapy. In neurodegenerative disorders, SH3KBP1 has been linked to the regulation of autophagy, a process that removes damaged proteins and or…	GO:0050871 positive regulation of B cell activation;GO:0050864 regulation of B cell activation;GO:0008360 regulation of cell shape		Human disease related genes:Immune system diseases:Primary immunodeficiency; Disease related genes; Predicted intracellular proteins	Cytosol (Supported)		(M214)PID ERBB1 INTERNALIZATION PATHWAY; (M48)PID MET PATHWAY
L1CAM	L1 cell adhesion molecule	L1CAM, or L1 cell adhesion molecule, is a glycoprotein that belongs to the immunoglobulin supergene family. It consists of several immunoglobulin-like domains and fibronectin-like repeats, and is linked to a cytoplasmic domain via a transmembrane sequence. L1CAM plays a crucial role in nervous system development, including neuronal migration and differentiation. Mutations in the gene can cause X-…	L1CAM mutations have been associated with several neurological disorders, including X-linked hydrocephalus, spastic paraplegia, and agenesis of the corpus callosum. These disorders are collectively known as L1 syndrome. Targeted drug discovery efforts have focused on developing therapies that can modulate L1CAM expression or function. One approach involves the use of monoclonal antibodies that ca…	GO:0045773 positive regulation of axon extension;GO:0050772 positive regulation of axonogenesis;GO:0030516 regulation of axon extension		Human disease related genes:Nervous system diseases:Other nervous and sensory system diseases; Predicted intracellular proteins; CD markers; Human disease related genes:Congenital malformations:Congenital malformations of the nervous system; Disease related genes	Nucleoplasm;Plasma membrane (Approved)	Ethanol	(M53)PID INTEGRIN3 PATHWAY	(M5919)HALLMARK HEDGEHOG SIGNALING
MED13	mediator complex subunit 13	MED13 is a human gene that encodes a component of the mediator complex, which is a transcriptional coactivator complex that is believed to be necessary for the expression of almost all genes. The mediator complex is recruited by transcriptional activators or nuclear receptors to induce gene expression by interacting with RNA polymerase II and promoting the formation of a transcriptional pre-initi…	Mutations in the MED13 gene have been associated with several diseases, including intellectual disability, congenital heart defects, and cancer. In particular, MED13 mutations have been found in patients with Kabuki syndrome, a rare genetic disorder characterized by distinctive facial features, developmental delay, and other health problems. Targeted drug discovery efforts for MED13 have focused …	GO:0070328 triglyceride homeostasis;GO:0055090 acylglycerol homeostasis;GO:0060261 positive regulation of transcription initiation by RNA polymerase II		Cancer-related genes:Mutational cancer driver genes; Disease related genes; Human disease related genes:Other diseases:Mental and behavioural disorders; Predicted intracellular proteins	Nucleoplasm (Supported)
MED4	mediator complex subunit 4	MED4 is a gene that encodes a protein that is a part of the Mediator complex. This complex interacts with specific transcription factors to regulate the transcription of genes by RNA polymerase II. The MED4 gene has multiple isoforms due to alternative splicing.	There is limited information available on the disease implications of MED4 gene mutations. However, some studies have suggested that alterations in the Mediator complex, including MED4, may be associated with various cancers, such as breast cancer and leukemia. Targeted drug discovery efforts for MED4 are also limited, as the Mediator complex is a complex and dynamic protein complex that is diffi…	GO:0032968 positive regulation of transcription elongation by RNA polymerase II;GO:0032786 positive regulation of DNA-templated transcription, elongation;GO:0051123 RNA polymerase II preinitiation complex assembly		Predicted intracellular proteins	Nucleoplasm (Supported)
LMLN	leishmanolysin like peptidase	The LMLN gene encodes a zinc-metallopeptidase that may be involved in cell migration and invasion. It is similar to a protein found in Drosophila that may play a role in mitotic progression. The gene has multiple transcript variants due to alternative splicing.	There is limited information available on the disease implications of the LMLN gene. However, some studies have suggested that it may be involved in cancer progression and metastasis. Targeted drug discovery efforts for LMLN are also limited, but some studies have identified potential small molecule inhibitors of the protein that may have therapeutic potential. One example is a study that identif…	GO:0051301 cell division;GO:0007155 cell adhesion;GO:0006508 proteolysis		Peptidases:Metallopeptidases; Enzymes; Predicted intracellular proteins	Cytosol (Supported); Additional: Focal adhesion sites
PTPRS	protein tyrosine phosphatase receptor type S	PTPRS is a gene that encodes a protein tyrosine phosphatase (PTP) receptor. PTPs are signaling molecules that regulate various cellular processes, including cell growth, differentiation, and oncogenic transformation. The PTPRS protein contains an extracellular region, a single transmembrane segment, and two intracytoplasmic catalytic domains, making it a receptor-type PTP. The extracellular regio…	There is limited information available on the disease implications of PTPRS. However, some studies have suggested that alterations in PTPRS expression or function may be associated with certain types of cancer, including breast cancer and glioblastoma. Targeted drug discovery efforts for PTPRS are also limited, but some studies have identified potential small molecule inhibitors of PTPRS that cou…	GO:0034164 negative regulation of toll-like receptor 9 signaling pathway;GO:0032687 negative regulation of interferon-alpha production;GO:0048671 negative regulation of collateral sprouting		Enzymes; Predicted secreted proteins; ENZYME proteins:Hydrolases	Cytosol;Plasma membrane (Approved)	Alendronic acid; Etidronic acid
CSNK1G1	casein kinase 1 gamma 1	CSNK1G1 is a gene that encodes a member of the casein kinase I family, which are serine/threonine kinases that phosphorylate acidic proteins like caseins. This gene plays a role in cell cycle checkpoint arrest in response to stalled replication forks by phosphorylating Claspin. A mutation in this gene may be associated with non-syndromic early-onset epilepsy (NSEOE).	There is limited information available on targeted drug discovery efforts for CSNK1G1. However, a mutation in this gene has been associated with non-syndromic early-onset epilepsy (NSEOE), which suggests that targeting this gene may be a potential therapeutic strategy for this condition. Currently, there are no drugs on the market that specifically target CSNK1G1. However, there are drugs that ta…	GO:0090263 positive regulation of canonical Wnt signaling pathway;GO:0030177 positive regulation of Wnt signaling pathway;GO:0016055 Wnt signaling pathway	yes	ENZYME proteins:Transferases; Enzymes; Predicted intracellular proteins; Kinases:CK1 Ser/Thr protein kinases	Cytosol (Supported)	2-({6-[(3-Chlorophenyl)amino]-9-isopropyl-9H-purin-2-yl}amino)ethanol	(M90)PID WNT CANONICAL PATHWAY; (M219)PID HEDGEHOG GLI PATHWAY; (M136)PID FOXO PATHWAY
ADGRE5	adhesion G protein-coupled receptor E5	ADGRE5 is a gene that encodes a protein belonging to the EGF-TM7 subfamily of adhesion G protein-coupled receptors. These receptors mediate cell-cell interactions and are cleaved into a large extracellular subunit and a seven-span transmembrane subunit. The encoded protein may play a role in cell adhesion, leukocyte recruitment, activation, and migration. It contains multiple extracellular EGF-li…	ADGRE5 has been implicated in the progression of several types of cancer, including breast, lung, and pancreatic cancer. In breast cancer, ADGRE5 expression has been associated with poor prognosis and increased metastasis. Targeted drug discovery efforts have focused on developing inhibitors of ADGRE5 to prevent its activation and downstream signaling. One example is the monoclonal antibody ABX-E…	GO:0006954 inflammatory response;GO:0007267 cell-cell signaling;GO:0007155 cell adhesion		G-protein coupled receptors:Family 2 (B) receptors; Transporters; Predicted intracellular proteins; CD markers; Predicted secreted proteins; G-protein coupled receptors:GPCRs excl olfactory receptors	Plasma membrane (Approved); Additional: Golgi apparatus
CNNM2	cyclin and CBS domain divalent metal cation transport mediator 2	CNNM2 is a gene that encodes a protein belonging to the ancient conserved domain containing protein family. This protein contains a cyclin box motif and is structurally similar to cyclins. It plays a crucial role in maintaining magnesium homeostasis by facilitating the transport and reabsorption of Mg2+ in the epithelial cells of the kidney. Mutations in this gene have been linked to renal hypoma…	Mutations in the CNNM2 gene have been linked to renal hypomagnesemia, a rare genetic disorder characterized by low levels of magnesium in the blood. This condition can lead to symptoms such as muscle weakness, tremors, seizures, and cardiac arrhythmias. There are currently no targeted drug therapies available for the treatment of renal hypomagnesemia caused by CNNM2 mutations. However, magnesium …	GO:0010960 magnesium ion homeostasis;GO:1903830 magnesium ion transmembrane transport;GO:0015693 magnesium ion transport		Disease related genes; Transporters:Transporter channels and pores; Potential drug targets; Human disease related genes:Congenital disorders of metabolism:Other congenital disorders of metabolism	Vesicles (Approved)
JAG1	jagged canonical Notch ligand 1	JAG1 is a human gene that encodes for the jagged 1 protein, which is a ligand for the notch 1 receptor involved in signaling processes. This gene is the human equivalent of the jagged protein found in Drosophila. Mutations in JAG1 can cause Alagille syndrome, a genetic disorder that affects multiple organs including the liver, heart, and kidneys. Additionally, JAG1 signaling through notch 1 has b…	Alagille syndrome is a rare genetic disorder caused by mutations in the JAG1 gene. This syndrome affects multiple organs, including the liver, heart, and kidneys, and can lead to serious complications such as liver failure and heart defects. There is currently no cure for Alagille syndrome, and treatment is focused on managing symptoms and preventing complications. Targeted drug discovery efforts…	GO:0061444 endocardial cushion cell development;GO:0061443 endocardial cushion cell differentiation;GO:0061073 ciliary body morphogenesis		Predicted intracellular proteins; Human disease related genes:Congenital malformations:Congenital malformations of the digestive system; Human disease related genes:Nervous system diseases:Neurodegenerative diseases; CD markers; Human disease related genes:Congenital malformations:Congenital malformations of the circulatory system; Disease related genes	Golgi apparatus;Plasma membrane (Approved)		(M256)PID TAP63 PATHWAY; (M17)PID NOTCH PATHWAY	(M5903)HALLMARK NOTCH SIGNALING; (M5944)HALLMARK ANGIOGENESIS; (M5895)HALLMARK WNT BETA CATENIN SIGNALING
ITGA5	integrin subunit alpha 5	The ITGA5 gene encodes the alpha 5 subunit of integrin, a protein that plays a role in cell surface adhesion and signaling. The alpha 5 subunit combines with the beta 1 subunit to form a fibronectin receptor. Studies suggest that higher expression of ITGA5 may be associated with shorter survival time in lung cancer patients, possibly due to its promotion of tumor invasion. It is important to note…	The ITGA5 gene has been implicated in various diseases, including cancer, fibrosis, and cardiovascular disease. In cancer, ITGA5 has been shown to promote tumor invasion and metastasis, making it a potential target for cancer therapy. Several drugs targeting ITGA5 are currently in development, including monoclonal antibodies and small molecule inhibitors. One example is Volociximab, a monoclonal …	GO:0023035 CD40 signaling pathway;GO:1900748 positive regulation of vascular endothelial growth factor signaling pathway;GO:0035313 wound healing, spreading of epidermal cells		Cancer-related genes:Candidate cancer biomarkers; CD markers; Transporters:Accessory Factors Involved in Transport		Resveratrol	(M274)PID LYMPH ANGIOGENESIS PATHWAY; (M47)PID INTEGRIN CS PATHWAY; (M165)PID SYNDECAN 4 PATHWAY	(M5930)HALLMARK EPITHELIAL MESENCHYMAL TRANSITION; (M5932)HALLMARK INFLAMMATORY RESPONSE
SLC38A5	solute carrier family 38 member 5	SLC38A5 is a gene that encodes a protein that acts as a sodium-coupled amino acid transporter. This protein is responsible for transporting certain amino acids, including glutamine, asparagine, histidine, serine, alanine, and glycine, across the cell membrane. However, it does not transport charged amino acids, imino acids, or N-alkylated amino acids. There are multiple transcript variants of thi…	There is limited information available on the disease implications of SLC38A5. However, recent studies have suggested that this gene may play a role in the development and progression of certain types of cancer, including breast cancer and hepatocellular carcinoma. Targeted drug discovery efforts for SLC38A5 are still in the early stages, but there is potential for this gene to be targeted in can…	GO:0032973 amino acid export across plasma membrane;GO:1903713 asparagine transmembrane transport;GO:0098718 serine import across plasma membrane		Transporters:Electrochemical Potential-driven transporters	Plasma membrane;Vesicles (Approved); Additional: Cytosol
IFNAR1	interferon alpha and beta receptor subunit 1	IFNAR1 is a gene that encodes a protein that is a subunit of the receptor for interferons alpha and beta. This protein is a type I membrane protein that belongs to the type II cytokine receptor family. When the receptor is activated by binding to interferons alpha and beta, it stimulates Janus protein kinases, which then phosphorylate several proteins, including STAT1 and STAT2. The protein funct…	IFNAR1 has been implicated in several diseases, including viral infections, autoimmune disorders, and cancer. In viral infections, the activation of IFNAR1 by interferons alpha and beta leads to the production of antiviral proteins that inhibit viral replication. In autoimmune disorders, the overactivation of IFNAR1 signaling has been linked to the development of autoimmune diseases such as lupus…	GO:0035457 cellular response to interferon-alpha;GO:1901857 positive regulation of cellular respiration;GO:0035455 response to interferon-alpha		Predicted intracellular proteins; Cancer-related genes:Candidate cancer biomarkers; Transporters:Accessory Factors Involved in Transport; Disease related genes; FDA approved drug targets:Biotech drugs		Peginterferon alfa-2a; Interferon alfa-n1; Interferon alfa-n3; Peginterferon alfa-2b; Interferon alfa-2a, Recombinant; Interferon beta-1a; Interferon beta-1b; Interferon alfacon-1; Interferon alfa-2b; Interferon alfa; omega interferon; Human interferon beta	(M272)PID CD8 TCR DOWNSTREAM PATHWAY	(M5897)HALLMARK IL6 JAK STAT3 SIGNALING; (M5932)HALLMARK INFLAMMATORY RESPONSE
MBOAT7	membrane bound acylglycerophosphatidylinositol O-acyltransferase MBOAT7	MBOAT7 is a gene that encodes a protein belonging to the membrane-bound O-acyltransferases family of integral membrane proteins. The protein has acyltransferase activity and is a lysophosphatidylinositol acyltransferase that specifically uses arachidonoyl-CoA as an acyl donor. The protein is involved in the reacylation of phospholipids as part of the phospholipid remodeling pathway known as the L…	MBOAT7 has been implicated in several diseases, including non-alcoholic fatty liver disease (NAFLD), alcoholic liver disease (ALD), and hepatocellular carcinoma (HCC). Genome-wide association studies (GWAS) have identified a significant association between MBOAT7 variants and NAFLD, suggesting a potential role in the development and progression of the disease. Targeted drug discovery efforts have…	GO:0036149 phosphatidylinositol acyl-chain remodeling;GO:0036151 phosphatidylcholine acyl-chain remodeling;GO:0021819 layer formation in cerebral cortex		Human disease related genes:Other diseases:Mental and behavioural disorders; Human disease related genes:Digestive system diseases:Liver diseases; Potential drug targets; Transporters:Electrochemical Potential-driven transporters; Disease related genes	Cytosol (Approved)
ZBED3	zinc finger BED-type containing 3	ZBED3 is a human gene that encodes a regulatory protein belonging to a class of genes that arose through hAT DNA transposition. This gene is upregulated in lung cancer tissues, where the encoded protein causes an accumulation of beta-catenin and enhanced lung cancer cell invasion. Additionally, the protein can be secreted and may be involved in resistance to insulin.	There is limited information available on targeted drug discovery efforts for ZBED3. However, the upregulation of ZBED3 in lung cancer tissues and its role in promoting cancer cell invasion suggest that it could be a potential therapeutic target for lung cancer treatment. Currently, there are no drugs on the market that specifically target ZBED3. However, there are several drugs that target beta-…	GO:0051643 endoplasmic reticulum localization;GO:0040019 positive regulation of embryonic development;GO:0051646 mitochondrion localization		Predicted secreted proteins; Predicted intracellular proteins; Transcription factors:Zinc-coordinating DNA-binding domains	Plasma membrane (Approved); Additional: Nucleoplasm
MFGE8	milk fat globule EGF and factor V/VIII domain containing	MFGE8 is a gene that produces multiple protein products, with lactadherin being the major one. Lactadherin is a glycoprotein found in cell membranes that helps in the phagocytosis of apoptotic cells. It has also been linked to wound healing, autoimmune disease, and cancer. The gene can also produce a smaller cleavage product called medin, which is the primary protein component of aortic medial am…	Research on MFGE8 has revealed its potential as a therapeutic target for various diseases. In cancer, MFGE8 has been found to promote tumor growth and metastasis, making it a potential target for cancer therapy. In autoimmune diseases, such as rheumatoid arthritis and lupus, MFGE8 has been shown to play a role in the regulation of immune responses, making it a potential target for immunomodulator…	GO:0043277 apoptotic cell clearance;GO:0006909 phagocytosis;GO:0007338 single fertilization		Cancer-related genes:Candidate cancer biomarkers; Predicted secreted proteins; Predicted intracellular proteins	Cytosol (Approved)		(M256)PID TAP63 PATHWAY; (M160)PID AVB3 INTEGRIN PATHWAY; (M3008)NABA ECM GLYCOPROTEINS
AP2A2	adaptor related protein complex 2 subunit alpha 2	AP2A2 is a human gene that encodes a subunit of the AP-2 adaptor protein complex. This complex is responsible for linking lipid and protein membrane components with the clathrin lattice, which supports the formation of clathrin-coated vesicles. The encoded subunit aids in this process by binding polyphosphoinositide-containing lipids in the cell membrane.	Mutations in the AP2A2 gene have been associated with several diseases, including autism spectrum disorder, schizophrenia, and cancer. In particular, alterations in the expression of AP2A2 have been linked to the development and progression of breast cancer. As a result, there has been interest in developing drugs that target AP-2 and its associated proteins as a potential therapeutic strategy fo…	GO:0098884 postsynaptic neurotransmitter receptor internalization;GO:0099590 neurotransmitter receptor internalization;GO:0140239 postsynaptic endocytosis		Transporters; Predicted intracellular proteins	Vesicles (Supported); Additional: Nucleoplasm
BSG	basigin (Ok blood group)	The BSG gene encodes for a protein called basigin, which is found on the surface of cells and plays important roles in various biological processes such as sperm development, embryo implantation, neural network formation, and cancer progression. Basigin is a member of the immunoglobulin superfamily and is expressed in many different tissues throughout the body. There are multiple versions of the …	The BSG gene has been implicated in various diseases, including cancer, Alzheimer's disease, and viral infections. In cancer, basigin promotes tumor growth, invasion, and metastasis by interacting with other proteins on the surface of cancer cells and promoting angiogenesis. Targeted drug discovery efforts have focused on developing inhibitors of basigin, which could potentially be used to treat …	GO:1904466 positive regulation of matrix metallopeptidase secretion;GO:0046598 positive regulation of viral entry into host cell;GO:0075294 positive regulation by symbiont of entry into host		Predicted intracellular proteins; Blood group antigen proteins; CD markers; Transporters:Accessory Factors Involved in Transport	Vesicles (Approved); Additional: End piece;Mid piece;Principal piece		(M198)PID SYNDECAN 1 PATHWAY	(M5941)HALLMARK UV RESPONSE UP; (M5945)HALLMARK HEME METABOLISM
SLC16A1	solute carrier family 16 member 1	SLC16A1 is a gene that encodes a protein responsible for transporting monocarboxylates, such as lactate and pyruvate, across the plasma membrane. This protein is a proton-linked monocarboxylate transporter. Mutations in this gene have been linked to erythrocyte lactate transporter defect. There are alternative spliced transcript variants of this gene.	Mutations in the SLC16A1 gene have been linked to several diseases, including erythrocyte lactate transporter defect, which is a rare genetic disorder characterized by exercise intolerance, muscle pain, and cramping. Additionally, alterations in SLC16A1 expression have been associated with cancer progression and drug resistance. Therefore, targeting SLC16A1 has emerged as a potential therapeutic …	GO:0015728 mevalonate transport;GO:0051780 behavioral response to nutrient;GO:0035879 plasma membrane lactate transport		Transporters:Electrochemical Potential-driven transporters; Disease related genes; Potential drug targets; Human disease related genes:Congenital disorders of metabolism:Other congenital disorders of metabolism	Cell Junctions;Plasma membrane (Enhanced)	Pyruvic acid; Mersalyl		(M5906)HALLMARK ESTROGEN RESPONSE EARLY; (M5907)HALLMARK ESTROGEN RESPONSE LATE
EPHA3	EPH receptor A3	EPHA3 is a gene that belongs to the ephrin receptor subfamily of the protein-tyrosine kinase family. It has been implicated in mediating developmental events, particularly in the nervous system. The protein encoded by this gene binds ephrin-A ligands and has a single kinase domain and an extracellular region containing a Cys-rich domain and 2 fibronectin type III repeats. The ephrin receptors are…	EPHA3 has been implicated in various diseases, including cancer, inflammation, and neurological disorders. In cancer, EPHA3 has been shown to play a role in tumor growth, invasion, and metastasis. Targeting EPHA3 has been explored as a potential therapeutic strategy for cancer treatment. Several small molecule inhibitors of EPHA3 have been developed and tested in preclinical studies, showing prom…	GO:0097156 fasciculation of motor neuron axon;GO:0097155 fasciculation of sensory neuron axon;GO:0007413 axonal fasciculation	yes	Predicted intracellular proteins; ENZYME proteins:Transferases; Potential drug targets; Enzymes; Cancer-related genes:Candidate cancer biomarkers; Kinases:Tyr protein kinases; Disease related genes	Cytosol;Nuclear membrane;Plasma membrane (Supported); Additional: Actin filaments;Nucleoplasm	Fostamatinib	(M177)PID EPHA FWDPATHWAY
NCOA3	nuclear receptor coactivator 3	NCOA3, also known as nuclear receptor coactivator 3, is a gene that encodes a protein involved in enhancing the transcriptional activator functions of nuclear hormone receptors. The protein has histone acetyltransferase activity and recruits other proteins as part of a coactivation complex. It is initially found in the cytoplasm but is translocated into the nucleus upon phosphorylation. There are…	NCOA3 has been implicated in several diseases, including breast cancer, prostate cancer, and endometrial cancer. In breast cancer, NCOA3 is often overexpressed and is associated with poor prognosis. Targeting NCOA3 has been explored as a potential therapeutic strategy for breast cancer, and several small molecule inhibitors have been developed. One example is GSK2110183, which has shown promising…	GO:0070561 vitamin D receptor signaling pathway;GO:0043696 dedifferentiation;GO:0043697 cell dedifferentiation		Cancer-related genes:Mutational cancer driver genes; Predicted intracellular proteins; ENZYME proteins:Transferases; Transcription factors:Basic domains; Enzymes; Cancer-related genes:Candidate cancer biomarkers	Nucleoplasm (Supported); Additional: Cytosol		(M119)PID ERB GENOMIC PATHWAY; (M207)PID RETINOIC ACID PATHWAY; (M285)PID HNF3A PATHWAY	(M5947)HALLMARK IL2 STAT5 SIGNALING; (M5913)HALLMARK INTERFERON GAMMA RESPONSE
NECTIN3	nectin cell adhesion molecule 3	The NECTIN3 gene is a member of the nectin family of proteins that function as adhesion molecules at adherens junctions. It interacts with other nectin-like proteins and with afadin, a protein involved in regulating cell motility, proliferation, and survival. This gene is involved in ocular development, specifically in the ciliary body, and mutations in this gene are believed to cause congenital …	There is limited information available on the disease implications of NECTIN3 mutations. However, studies have suggested that mutations in this gene may be associated with congenital ocular defects, such as microphthalmia and coloboma. Targeted drug discovery efforts for NECTIN3 are also limited, as there are currently no drugs on the market that specifically target this gene. However, there are …	GO:0002089 lens morphogenesis in camera-type eye;GO:0090103 cochlea morphogenesis;GO:0150052 regulation of postsynapse assembly		CD markers; Predicted intracellular proteins	Cell Junctions;Cytosol (Uncertain)		(M72)PID NECTIN PATHWAY	(M5915)HALLMARK APICAL JUNCTION
AP2A1	adaptor related protein complex 2 subunit alpha 1	AP2A1 is a gene that encodes the alpha 1 adaptin subunit of the adaptor protein 2 (AP-2) complex found in clathrin coated vesicles. The AP-2 complex is a protein coat on the cytoplasmic face of coated vesicles that links clathrin to receptors in vesicles. The complex is a heterotetramer consisting of two large adaptins (alpha or beta), a medium adaptin (mu), and a small adaptin (sigma). Alternati…	Mutations in the AP2A1 gene have been associated with a variety of diseases, including intellectual disability, autism spectrum disorder, and cancer. In particular, mutations in this gene have been linked to a subtype of X-linked intellectual disability known as Juberg-Marsidi-Brooks syndrome. Additionally, dysregulation of the AP-2 complex has been implicated in the development and progression o…	GO:1900126 negative regulation of hyaluronan biosynthetic process;GO:0098884 postsynaptic neurotransmitter receptor internalization;GO:0099590 neurotransmitter receptor internalization		Transporters; Predicted intracellular proteins	Vesicles (Approved)		(M243)PID ARF 3PATHWAY
SLC6A6	solute carrier family 6 member 6	SLC6A6 is a gene that encodes a protein that is a member of a family of transporters that are dependent on sodium and chloride ions. This protein is responsible for transporting taurine and beta-alanine. The gene has a pseudogene on chromosome 21 and alternative splicing results in multiple transcript variants.	Research on SLC6A6 has shown its involvement in various diseases and disorders. For instance, mutations in this gene have been linked to retinal degeneration, which is a group of inherited eye disorders that cause progressive vision loss. Additionally, SLC6A6 has been implicated in the development of certain types of cancer, such as breast cancer and hepatocellular carcinoma. Targeted drug discov…	GO:0051939 gamma-aminobutyric acid import;GO:0015734 taurine transmembrane transport;GO:0042918 alkanesulfonate transmembrane transport		Transporters:Electrochemical Potential-driven transporters; Disease related genes; Potential drug targets	Cell Junctions;Cytosol (Approved)			(M5891)HALLMARK HYPOXIA; (M5924)HALLMARK MTORC1 SIGNALING; (M5934)HALLMARK XENOBIOTIC METABOLISM
ANKRD13A	ankyrin repeat domain 13A	ANKRD13A is a human gene that encodes a protein with an ankyrin repeat domain. This protein is involved in the negative regulation of protein localization to endosomes and receptor internalization. It enables ubiquitin-dependent protein binding activity and is located in the late endosome, perinuclear region of cytoplasm, and plasma membrane. The gene's function is important for maintaining prope…	There is limited information available on the disease implications of ANKRD13A. However, recent studies have suggested that mutations in this gene may be associated with the development of certain types of cancer, including breast cancer and lung adenocarcinoma. As for targeted drug discovery efforts, there are currently no drugs on the market that specifically target ANKRD13A. However, there are…	GO:1905667 negative regulation of protein localization to endosome;GO:1905666 regulation of protein localization to endosome;GO:0002091 negative regulation of receptor internalization		Predicted intracellular proteins	Plasma membrane (Supported); Additional: Primary cilium;Primary cilium tip;Primary cilium transition zone;Vesicles
DEPDC1B	DEP domain containing 1B	DEPDC1B is a human gene that is predicted to have GTPase activator activity. It is involved in cell migration and positively regulates the Wnt signaling pathway. The gene is located on chromosome 5 and has been linked to various diseases, including cancer. Further research is needed to fully understand the function and potential therapeutic applications of DEPDC1B.	DEPDC1B has been implicated in various types of cancer, including breast, lung, and liver cancer. Studies have shown that DEPDC1B promotes cancer cell proliferation, migration, and invasion, making it a potential target for cancer therapy. Targeted drug discovery efforts have focused on developing small molecule inhibitors of DEPDC1B, with some promising results in preclinical studies. However, n…	GO:0030177 positive regulation of Wnt signaling pathway;GO:0030111 regulation of Wnt signaling pathway;GO:0016477 cell migration		Predicted intracellular proteins	Golgi apparatus (Approved); Additional: Cytosol;Nucleoplasm
TAOK1	TAO kinase 1	TAOK1, also known as TAO kinase 1, is a gene that encodes a protein involved in various cellular processes. The protein has the ability to bind to alpha-tubulin and beta-tubulin, as well as exhibit kinase activity. TAOK1 is involved in signaling pathways related to the DNA damage checkpoint during mitosis, as well as the regulation of microtubule depolymerization and the JNK cascade. The protein …	TAOK1 has been implicated in various diseases, including cancer, neurodegenerative disorders, and cardiovascular diseases. In cancer, TAOK1 has been shown to promote tumor growth and metastasis, making it a potential target for cancer therapy. In neurodegenerative disorders, TAOK1 has been linked to the regulation of autophagy, a process that removes damaged proteins and organelles from cells, an…	GO:0032874 positive regulation of stress-activated MAPK cascade;GO:0070304 positive regulation of stress-activated protein kinase signaling cascade;GO:0007026 negative regulation of microtubule depolymerization	yes	Human disease related genes:Other diseases:Mental and behavioural disorders; Kinases:STE Ser/Thr protein kinases; Predicted intracellular proteins; ENZYME proteins:Transferases; Potential drug targets; Enzymes; Disease related genes	Cytosol;Plasma membrane (Approved); Additional: Primary cilium;Vesicles	Fostamatinib	(M20)PID P38 MKK3 6PATHWAY
CD5	CD5 molecule	CD5 is a gene that encodes a protein belonging to the scavenger receptor cysteine-rich (SRCR) superfamily. This protein is found on the surface of thymocytes, T lymphocytes, and a subset of B lymphocytes. It contains three SRCR domains and may act as a receptor to regulate T-cell proliferation. The SRCR superfamily is mainly found in cells associated with the immune system and its members are sec…	CD5 has been implicated in various autoimmune diseases, including systemic lupus erythematosus (SLE), rheumatoid arthritis (RA), and multiple sclerosis (MS). In SLE, CD5 expression is upregulated on B cells, and anti-CD5 antibodies have been shown to reduce disease activity in animal models. In RA, CD5 expression is increased on T cells, and targeting CD5 with monoclonal antibodies has been propo…	GO:0050859 negative regulation of B cell receptor signaling pathway;GO:0050855 regulation of B cell receptor signaling pathway;GO:0031295 T cell costimulation		CD markers; Predicted intracellular proteins
PIK3CA	phosphatidylinositol-4,5-bisphosphate 3-kinase catalytic subunit alpha	PIK3CA is a gene that encodes the catalytic subunit of phosphatidylinositol 3-kinase, an enzyme that phosphorylates certain lipids. This gene has been found to be oncogenic and has been linked to cervical cancers. The protein encoded by PIK3CA uses ATP to phosphorylate PtdIns, PtdIns4P, and PtdIns(4,5)P2. A pseudogene of this gene has been identified on chromosome 22.	PIK3CA mutations have been found in a variety of cancers, including breast, ovarian, colorectal, and cervical cancers. These mutations result in the activation of the PI3K/AKT/mTOR signaling pathway, which promotes cell growth and survival. As a result, PIK3CA has become an attractive target for drug discovery efforts. Several drugs targeting PIK3CA have been developed and are currently on the ma…	GO:0071464 cellular response to hydrostatic pressure;GO:1903544 response to butyrate;GO:0051599 response to hydrostatic pressure	yes	Cancer-related genes:Mutational cancer driver genes; Human disease related genes:Cancers:Cancers of the digestive system; Human disease related genes:Cancers:Cancers of the lung and pleura; Predicted intracellular proteins; Kinases:Atypical kinases; ENZYME proteins:Transferases; Human disease related genes:Cancers:Cancers of the breast and female genital organs; Cancer-related genes:Mutated cance…	Cytosol;Primary cilium (Approved); Additional: Microtubules;Mitochondria	ATP; Caffeine; XL765; Wortmannin; Pilaralisib; Alpelisib; Copanlisib	(M135)PID IL5 PATHWAY; (M26)PID NFKAPPAB ATYPICAL PATHWAY; (M12771)SA PTEN PATHWAY	(M5921)HALLMARK COMPLEMENT
NEO1	neogenin 1	NEO1, also known as neogenin 1, is a gene that encodes a cell surface protein belonging to the immunoglobulin superfamily. The protein consists of four immunoglobulin-like domains, six fibronectin type III domains, a transmembrane domain, and a C-terminal internal domain that shares homology with the tumor suppressor candidate gene DCC. NEO1 is involved in cell growth, differentiation, and cell-c…	There is limited information available on targeted drug discovery efforts for NEO1. However, studies have shown that defects in this gene are associated with cell proliferation in certain cancers, including breast, lung, and pancreatic cancer. Therefore, NEO1 may serve as a potential therapeutic target for these types of cancer. Currently, there are no drugs on the market that specifically target…	GO:0048681 negative regulation of axon regeneration;GO:0070571 negative regulation of neuron projection regeneration;GO:0099550 trans-synaptic signaling, modulating synaptic transmission		Cancer-related genes:Candidate cancer biomarkers	Nucleoplasm;Plasma membrane (Approved); Additional: Golgi apparatus
EPS15	epidermal growth factor receptor pathway substrate 15	EPS15 is a gene that plays a role in the epidermal growth factor receptor (EGFR) pathway. It is involved in the process of receptor-mediated endocytosis of EGF, and is present at clatherin-coated pits. The gene has multiple transcript variants that encode distinct isoforms due to alternative splicing. It is notable that EPS15 is rearranged with the HRX/ALL/MLL gene in acute myelogeneous leukemias.	The EPS15 gene has been implicated in various diseases, including cancer and neurological disorders. In cancer, EPS15 overexpression has been observed in several types of tumors, including breast, ovarian, and lung cancers. Targeting EPS15 has been explored as a potential therapeutic strategy for cancer treatment. For example, a study showed that inhibiting EPS15 expression in breast cancer cells…	GO:0070086 ubiquitin-dependent endocytosis;GO:0098884 postsynaptic neurotransmitter receptor internalization;GO:0099590 neurotransmitter receptor internalization		Disease related genes; Predicted intracellular proteins; Cancer-related genes	Cytosol;Vesicles (Enhanced)		(M214)PID ERBB1 INTERNALIZATION PATHWAY; (M17)PID NOTCH PATHWAY; (M48)PID MET PATHWAY
GPC2	glypican 2	GPC2, also known as glypican 2, is a human gene that is predicted to play a role in various biological processes, including the development of neuron projections, regulation of protein localization to the membrane, and the smoothened signaling pathway. It is located in the endoplasmic reticulum, which is an organelle involved in protein synthesis and folding. The function of GPC2 is not fully und…	GPC2 has been implicated in the development of neuroblastoma, a type of cancer that affects nerve cells. Studies have shown that GPC2 is highly expressed in neuroblastoma cells and is involved in promoting tumor growth and metastasis. As a result, GPC2 has become a target for drug discovery efforts aimed at developing new therapies for neuroblastoma. One approach has been to develop antibodies th…	GO:0007224 smoothened signaling pathway;GO:0010976 positive regulation of neuron projection development;GO:1905475 regulation of protein localization to membrane		Predicted intracellular proteins			(M5880)NABA ECM AFFILIATED; (M5885)NABA MATRISOME ASSOCIATED; (M5889)NABA MATRISOME
CD81	CD81 molecule	CD81 is a gene that encodes a protein belonging to the tetraspanin family, which are cell-surface proteins characterized by four hydrophobic domains. These proteins mediate signal transduction events that regulate cell development, activation, growth, and motility. CD81 is a cell surface glycoprotein that complexes with integrins and promotes muscle cell fusion and myotube maintenance. It may als…	CD81 has been implicated in various diseases, including viral infections, cancer, and autoimmune disorders. In viral infections, CD81 is a receptor for hepatitis C virus (HCV) and plays a critical role in viral entry into host cells. Targeting CD81 has been explored as a potential therapeutic strategy for HCV infection. In cancer, CD81 has been shown to be downregulated in various types of tumors…	GO:0034238 macrophage fusion;GO:0035783 CD4-positive, alpha-beta T cell costimulation;GO:1905676 positive regulation of adaptive immune memory response		CD markers; Potential drug targets; Human disease related genes:Immune system diseases:Primary immunodeficiency; Transporters:Accessory Factors Involved in Transport; Disease related genes	Plasma membrane (Approved); Additional: Cytosol		(M277)PID INTEGRIN A4B1 PATHWAY; (M8626)SIG BCR SIGNALING PATHWAY; (M18)PID INTEGRIN1 PATHWAY	(M5947)HALLMARK IL2 STAT5 SIGNALING; (M5939)HALLMARK P53 PATHWAY
JAK1	Janus kinase 1	JAK1 (Janus kinase 1) is a membrane protein that belongs to a class of protein-tyrosine kinases. It plays a crucial role in interferon-alpha/beta, interferon-gamma, and cytokine signal transduction by phosphorylating STAT proteins. JAK1 is involved in the expression of genes that mediate inflammation, epithelial remodeling, and metastatic cancer progression. It is a key component of the IL-6/JAK1…	JAK1 has been implicated in various diseases, including autoimmune disorders, inflammatory diseases, and cancer. Dysregulation of JAK1 signaling has been linked to rheumatoid arthritis, psoriasis, and inflammatory bowel disease. Targeting JAK1 has emerged as a promising therapeutic strategy for these diseases. Several JAK inhibitors have been developed and approved for clinical use, including tof…	GO:0038154 interleukin-11-mediated signaling pathway;GO:0035771 interleukin-4-mediated signaling pathway;GO:0038043 interleukin-5-mediated signaling pathway	yes	Human disease related genes:Immune system diseases:Allergies and autoimmune diseases; Predicted intracellular proteins; ENZYME proteins:Transferases; Enzymes; Cancer-related genes; Kinases:Tyr protein kinases; Disease related genes; FDA approved drug targets:Small molecule drugs		Myricetin; 2-tert-butyl-9-fluoro-1,6-dihydrobenzo[h]imidazo[4,5-f]isoquinolin-7-one; Ruxolitinib; Tofacitinib; Baricitinib; Fostamatinib; Fedratinib; Upadacitinib	(M206)PID PDGFRA PATHWAY; (M36)PID IL27 PATHWAY; (M1718)SIG IL4RECEPTOR IN B LYPHOCYTES	(M5907)HALLMARK ESTROGEN RESPONSE LATE
PANX1	pannexin 1	PANX1, also known as pannexin 1, is a gene that belongs to the innexin family and encodes a protein that is a structural component of gap junctions. This protein is abundantly expressed in the central nervous system (CNS) and is coexpressed with pannexin 2 in various neuronal populations. Studies suggest that PANX1 alone and in combination with pannexin 2 may form cell type-specific gap junctions…	There is growing evidence that PANX1 may play a role in several neurological and psychiatric disorders, including epilepsy, stroke, traumatic brain injury, and schizophrenia. In particular, PANX1 has been implicated in the pathogenesis of epilepsy, where it is thought to contribute to the spread of seizure activity between neurons. As a result, there has been interest in developing drugs that tar…	GO:0032730 positive regulation of interleukin-1 alpha production;GO:0032650 regulation of interleukin-1 alpha production;GO:0015867 ATP transport		Disease related genes; Transporters:Transporter channels and pores; Human disease related genes:Reproductive system diseases:Reproductive system diseases; Potential drug targets	Plasma membrane (Enhanced)	Probenecid		(M5890)HALLMARK TNFA SIGNALING VIA NFKB
PRNP	prion protein (Kanno blood group)	The PRNP gene encodes a membrane glycosylphosphatidylinositol-anchored glycoprotein that tends to aggregate into rod-like structures. It contains a highly unstable region of five tandem octapeptide repeats and is found on chromosome 20, upstream of a gene that encodes a similar protein. Mutations in PRNP have been associated with several neurodegenerative diseases, including Creutzfeldt-Jakob dis…	Mutations in the PRNP gene have been linked to several neurodegenerative diseases, including Creutzfeldt-Jakob disease (CJD), fatal familial insomnia (FFI), Gerstmann-Straussler disease (GSD), Huntington disease-like 1 (HDL1), and kuru. These diseases are characterized by the accumulation of abnormal prion proteins in the brain, leading to neuronal death and cognitive decline. Targeted drug disco…	GO:1902951 negative regulation of dendritic spine maintenance;GO:0097062 dendritic spine maintenance;GO:1900451 positive regulation of glutamate receptor signaling pathway		Human disease related genes:Nervous system diseases:Neurodegenerative diseases; CD markers; Potential drug targets; Transporters:Transporter channels and pores; Disease related genes	Cytosol;Nuclear membrane (Approved); Additional: Vesicles	Tetracycline; Copper	(M33)PID GLYPICAN 1PATHWAY	(M5938)HALLMARK REACTIVE OXYGEN SPECIES PATHWAY; (M5947)HALLMARK IL2 STAT5 SIGNALING; (M5909)HALLMARK MYOGENESIS
JAG2	jagged canonical Notch ligand 2	JAG2 is a human gene that encodes a protein that is a ligand for the Notch signaling pathway. This pathway is important for proper embryonic development and cell fate decisions. The protein encoded by JAG2 is one of several ligands that activate Notch and related receptors. There are two different isoforms of the protein that are produced by alternative splicing of the gene.	JAG2 has been implicated in several diseases, including cancer, cardiovascular disease, and Alzheimer's disease. In cancer, JAG2 has been shown to promote tumor growth and metastasis by activating the Notch pathway. Targeted drug discovery efforts have focused on developing inhibitors of the Notch pathway, including JAG2, as potential cancer therapies. One example is the gamma-secretase inhibitor…	GO:1990134 epithelial cell apoptotic process involved in palatal shelf morphogenesis;GO:0009912 auditory receptor cell fate commitment;GO:0060120 inner ear receptor cell fate commitment		Disease related genes; Human disease related genes:Musculoskeletal diseases:Muscular diseases	Vesicles (Approved)		(M17)PID NOTCH PATHWAY; (M19)PID P73PATHWAY	(M5944)HALLMARK ANGIOGENESIS; (M5895)HALLMARK WNT BETA CATENIN SIGNALING; (M5939)HALLMARK P53 PATHWAY
PTK7	protein tyrosine kinase 7 (inactive)	PTK7 is a gene that belongs to the receptor protein tyrosine kinase family and is involved in transmitting signals from outside the cell to the inside. However, this protein does not have any detectable catalytic tyrosine kinase activity. It is involved in the Wnt signaling pathway and plays a role in various cellular processes such as polarity and adhesion. The gene has multiple isoforms due to …	PTK7 has been implicated in various diseases, including cancer, cardiovascular diseases, and neurological disorders. In cancer, PTK7 has been shown to promote tumor growth, invasion, and metastasis in several types of cancer, including breast, lung, and colon cancer. Therefore, PTK7 has been identified as a potential therapeutic target for cancer treatment. Several studies have reported the devel…	GO:0060484 lung-associated mesenchyme development;GO:0060026 convergent extension;GO:0045198 establishment of epithelial cell apical/basal polarity	yes	Kinases:Tyr protein kinases; Enzymes; Predicted secreted proteins; Predicted intracellular proteins	Cytosol;Plasma membrane (Approved); Additional: Vesicles
CR2	complement C3d receptor 2	The CR2 gene encodes a membrane protein that acts as a receptor for Epstein-Barr virus on B and T lymphocytes. Variations in this gene have been linked to an increased risk of systemic lupus erythematosus type 9. Different isoforms of the protein are produced through alternative splicing of the gene.	The CR2 gene has been implicated in several autoimmune diseases, including systemic lupus erythematosus (SLE) and multiple sclerosis. Targeted drug discovery efforts have focused on developing therapies that modulate the activity of the CR2 protein. One approach has been to develop monoclonal antibodies that bind to CR2 and block its interaction with Epstein-Barr virus. For example, the monoclona…	GO:0045959 negative regulation of complement activation, classical pathway;GO:0030450 regulation of complement activation, classical pathway;GO:0002924 negative regulation of humoral immune response mediated by circulating immunoglobulin		Disease related genes; Predicted intracellular proteins; CD markers; Human disease related genes:Immune system diseases:Primary immunodeficiency; Human disease related genes:Immune system diseases:Allergies and autoimmune diseases			(M8626)SIG BCR SIGNALING PATHWAY	(M5921)HALLMARK COMPLEMENT
CNNM3	cyclin and CBS domain divalent metal cation transport mediator 3	The human gene CNNM3 is predicted to play a role in ion transport, magnesium ion homeostasis, and transmembrane transport. It is located in the membrane and is predicted to enable transmembrane transporter activity. The gene is known as cyclin and CBS domain divalent metal cation transport mediator 3.	There is limited information available on the disease implications of CNNM3. However, mutations in this gene have been associated with hypomagnesemia, a condition characterized by low levels of magnesium in the blood. Targeted drug discovery efforts for CNNM3 are also limited, but some studies have suggested that modulating the activity of this gene could be a potential therapeutic strategy for h…	GO:0010960 magnesium ion homeostasis;GO:0098771 inorganic ion homeostasis;GO:0055080 monoatomic cation homeostasis		Transporters:Transporter channels and pores	Cytosol (Approved)
LNPEP	leucyl and cystinyl aminopeptidase	The LNPEP gene encodes a zinc-dependent aminopeptidase that plays a role in cleaving various peptide hormones, including vasopressin, oxytocin, lys-bradykinin, met-enkephalin, and dynorphin A. The protein can be secreted in maternal serum, reside in intracellular vesicles with the insulin-responsive glucose transporter GLUT4, or form a type II integral membrane glycoprotein. Additionally, the pro…	The LNPEP gene has been implicated in several diseases, including hypertension, diabetes, and cancer. In hypertension, the protein's role in the conversion of angiotensinogen to AT4 has led to the development of drugs that target the renin-angiotensin system, such as ACE inhibitors and angiotensin receptor blockers. In diabetes, the protein's association with GLUT4 suggests a potential role in gl…	GO:0002480 antigen processing and presentation of exogenous peptide antigen via MHC class I, TAP-independent;GO:0010813 neuropeptide catabolic process;GO:0042590 antigen processing and presentation of exogenous peptide antigen via MHC class I		Peptidases:Metallopeptidases; Enzymes; ENZYME proteins:Hydrolases			(M247)PID INSULIN GLUCOSE PATHWAY; (M7955)SIG INSULIN RECEPTOR PATHWAY IN CARDIAC MYOCYTES
NF1	neurofibromin 1	The NF1 gene, also known as neurofibromin 1, acts as a negative regulator of the ras signal transduction pathway. Mutations in this gene have been associated with several conditions, including neurofibromatosis type 1, juvenile myelomonocytic leukemia, and Watson syndrome. RNA editing of the mRNA for this gene can result in premature translation termination. Additionally, alternative splicing can…	Neurofibromatosis type 1 (NF1) is a genetic disorder caused by mutations in the NF1 gene. It is characterized by the development of benign tumors on nerves throughout the body, as well as other symptoms such as skin pigmentation changes and skeletal abnormalities. There is currently no cure for NF1, and treatment is focused on managing symptoms. Targeted drug discovery efforts for NF1 have focuse…	GO:0021896 forebrain astrocyte differentiation;GO:0021897 forebrain astrocyte development;GO:0061535 glutamate secretion, neurotransmission		Cancer-related genes:Mutational cancer driver genes; Predicted intracellular proteins; Cancer-related genes:Mutated cancer genes; Human disease related genes:Cancers:Cancers of endocrine organs; RAS pathway related proteins; Human disease related genes:Cancers:Cancers of haematopoietic and lymphoid tissues; Disease related genes; Human disease related genes:Congenital malformations:Other congenit…	Plasma membrane (Supported); Additional: Microtubules;Nucleoplasm		(M269)PID RAS PATHWAY; (M240)PID SYNDECAN 2 PATHWAY; (M106)PID HNF3B PATHWAY	(M5919)HALLMARK HEDGEHOG SIGNALING; (M5893)HALLMARK MITOTIC SPINDLE; (M5915)HALLMARK APICAL JUNCTION
SEMA4D	semaphorin 4D	SEMA4D, also known as semaphorin 4D, is a human gene that encodes a protein involved in various biological processes. It has been found to enable identical protein binding activity, semaphorin receptor binding activity, and transmembrane signaling receptor activity. SEMA4D is an integral component of the plasma membrane and is involved in positive regulation of phosphatidylinositol 3-kinase signa…	SEMA4D has been implicated in various diseases, including cancer, autoimmune disorders, and neurological disorders. In cancer, SEMA4D has been found to promote tumor growth, invasion, and metastasis by regulating angiogenesis and immune cell infiltration. Targeting SEMA4D has emerged as a promising therapeutic strategy for cancer treatment. Several drugs targeting SEMA4D are currently in preclini…	GO:1905704 positive regulation of inhibitory synapse assembly;GO:1905702 regulation of inhibitory synapse assembly;GO:0048672 positive regulation of collateral sprouting		CD markers; Predicted intracellular proteins	Plasma membrane (Supported); Additional: Basal body;Centrosome;Nucleoplasm;Primary cilium transition zone;Vesicles		(M5880)NABA ECM AFFILIATED; (M5885)NABA MATRISOME ASSOCIATED; (M5889)NABA MATRISOME	(M5932)HALLMARK INFLAMMATORY RESPONSE
SLC3A2	solute carrier family 3 member 2	SLC3A2 is a gene that encodes a transmembrane protein that is a member of the solute carrier family. The protein is a heavy chain of a heterodimer that is covalently bound to one of several possible light chains through di-sulfide bonds. The transporter plays a role in regulating intracellular calcium levels and transports L-type amino acids. The gene has alternatively spliced transcript variants…	SLC3A2 has been implicated in various diseases, including cancer, diabetes, and neurological disorders. In cancer, SLC3A2 has been shown to be upregulated in several types of tumors, including breast, lung, and prostate cancer, and is associated with tumor growth and metastasis. Targeting SLC3A2 has been explored as a potential therapeutic strategy for cancer treatment. In diabetes, SLC3A2 has be…	GO:0015821 methionine transport;GO:1903801 L-leucine import across plasma membrane;GO:0015828 tyrosine transport		Predicted intracellular proteins; CD markers; Transporters:Electrochemical Potential-driven transporters; Cancer-related genes:Candidate cancer biomarkers; Transporters:Accessory Factors Involved in Transport	Nucleoplasm;Plasma membrane (Approved)		(M60)PID NFAT TFPATHWAY	(M5939)HALLMARK P53 PATHWAY
ARHGAP32	Rho GTPase activating protein 32	ARHGAP32 is a gene that encodes for a protein called RICS, which is a GTPase-activating protein that is associated with neurons. RICS may play a role in regulating the morphology and strength of dendritic spines by modulating the activity of Rho GTPase. This protein is important for the proper functioning of the nervous system and may be involved in various neurological disorders.	There is limited information available on the disease implications of ARHGAP32. However, studies have suggested that mutations in this gene may be associated with various neurological disorders, including schizophrenia, bipolar disorder, and autism spectrum disorder. Targeted drug discovery efforts for ARHGAP32 are currently underway, with a focus on developing drugs that can modulate the activit…	GO:0150052 regulation of postsynapse assembly;GO:0061001 regulation of dendritic spine morphogenesis;GO:0099175 regulation of postsynapse organization		Cancer-related genes:Mutational cancer driver genes; Predicted intracellular proteins	Golgi apparatus (Approved); Additional: Cytosol;Nucleoli fibrillar center;Nucleoplasm
PVR	PVR cell adhesion molecule	PVR, also known as the PVR cell adhesion molecule, is a transmembrane glycoprotein that belongs to the immunoglobulin superfamily. Its external domain helps cells attach to the extracellular matrix molecule vitronectin, while its intracellular domain interacts with the dynein light chain Tctex-1/DYNLT1. PVR is specific to the primate lineage and serves as a cellular receptor for poliovirus in the…	PVR has been implicated in various diseases, including cancer, autoimmune disorders, and viral infections. In cancer, PVR expression has been shown to promote tumor growth, invasion, and metastasis. Targeting PVR has been explored as a potential therapeutic strategy for cancer treatment. For example, a monoclonal antibody against PVR, called DNAM-1, has been shown to inhibit tumor growth in precl…	GO:0060370 susceptibility to T cell mediated cytotoxicity;GO:0042271 susceptibility to natural killer cell mediated cytotoxicity;GO:0002860 positive regulation of natural killer cell mediated cytotoxicity directed against tumor cell target		Predicted secreted proteins; CD markers; Predicted intracellular proteins	Nucleoplasm;Plasma membrane;Vesicles (Supported)	Sphingosine; Myristic acid	(M72)PID NECTIN PATHWAY; (M53)PID INTEGRIN3 PATHWAY	(M5930)HALLMARK EPITHELIAL MESENCHYMAL TRANSITION; (M5932)HALLMARK INFLAMMATORY RESPONSE
TAOK2	TAO kinase 2	TAOK2 is a gene that encodes a protein kinase involved in various cellular processes such as cell signaling, microtubule organization and stability, and apoptosis. The gene produces different isoforms due to alternative splicing of its transcript variants.	TAOK2 has been implicated in several diseases, including cancer, neurodegenerative disorders, and cardiovascular diseases. In cancer, TAOK2 has been shown to play a role in tumor growth and metastasis, making it a potential target for cancer therapy. In neurodegenerative disorders, TAOK2 has been linked to the regulation of tau protein, which is involved in the development of Alzheimer's disease.…	GO:0150018 basal dendrite development;GO:0150019 basal dendrite morphogenesis;GO:0150020 basal dendrite arborization	yes	ENZYME proteins:Transferases; Enzymes; Kinases:STE Ser/Thr protein kinases; Predicted intracellular proteins	Cytosol;Nucleoplasm (Approved); Additional: Nucleoli	Dexfosfoserine; Fostamatinib	(M20)PID P38 MKK3 6PATHWAY	(M5893)HALLMARK MITOTIC SPINDLE; (M5915)HALLMARK APICAL JUNCTION
AP2M1	adaptor related protein complex 2 subunit mu 1	AP2M1 is a gene that encodes a subunit of the protein complex 2 (AP2), which is responsible for the assembly of a coat on vesicles that transport molecules within cells. This protein is necessary for the activity of a vacuolar ATPase, which is involved in the acidification of endosomes and lysosomes. Additionally, AP2M1 may play a role in regulating the intracellular trafficking and function of C…	AP2M1 has been implicated in several diseases, including cancer, infectious diseases, and neurological disorders. In cancer, AP2M1 has been shown to be involved in the regulation of cell proliferation, migration, and invasion, making it a potential target for cancer therapy. In infectious diseases, AP2M1 has been found to be involved in the entry of viruses into host cells, making it a potential …	GO:1900244 positive regulation of synaptic vesicle endocytosis;GO:1903423 positive regulation of synaptic vesicle recycling;GO:0098884 postsynaptic neurotransmitter receptor internalization		Transporters; Human disease related genes:Other diseases:Mental and behavioural disorders; Predicted intracellular proteins; Potential drug targets; Disease related genes	Plasma membrane (Supported)		(M243)PID ARF 3PATHWAY	(M5910)HALLMARK PROTEIN SECRETION; (M5923)HALLMARK PI3K AKT MTOR SIGNALING
IFNGR1	interferon gamma receptor 1	IFNGR1 is a gene that encodes the alpha chain of the gamma interferon receptor. It forms a heterodimer with IFNGR2 to create the human interferon-gamma receptor. A genetic variation in IFNGR1 is linked to susceptibility to Helicobacter pylori infection. Additionally, defects in IFNGR1 can cause mendelian susceptibility to mycobacterial disease, which is also known as familial disseminated atypica…	Defects in IFNGR1 have been linked to mendelian susceptibility to mycobacterial disease, a rare genetic disorder that makes individuals more susceptible to infections caused by mycobacteria, including tuberculosis and non-tuberculous mycobacteria. Targeted drug discovery efforts have focused on developing drugs that can enhance the function of the interferon-gamma receptor, including agonists tha…	GO:0038196 type III interferon-mediated signaling pathway;GO:0071358 cellular response to type III interferon;GO:0034342 response to type III interferon		Predicted intracellular proteins; CD markers; Human disease related genes:Immune system diseases:Primary immunodeficiency; Disease related genes; FDA approved drug targets:Biotech drugs	Plasma membrane (Supported)	Interferon gamma-1b	(M161)PID IFNG PATHWAY; (M100)PID SHP2 PATHWAY	(M5897)HALLMARK IL6 JAK STAT3 SIGNALING; (M5902)HALLMARK APOPTOSIS; (M5947)HALLMARK IL2 STAT5 SIGNALING
MED27	mediator complex subunit 27	MED27 is a human gene that encodes a subunit of the CRSP complex, which is required for efficient activation of gene transcription by SP1. This protein is also a component of other multisubunit complexes, such as thyroid hormone receptor-associated proteins, which facilitate the function of thyroid hormone receptors on DNA templates. Alternative splicing of this gene produces multiple isoforms, a…	There is limited information available on the disease implications of MED27. However, some studies have suggested that mutations in this gene may be associated with developmental disorders and intellectual disability. Targeted drug discovery efforts for MED27 are also limited, as the function of this gene is not well understood. Currently, there are no drugs on the market that specifically target…	GO:0032968 positive regulation of transcription elongation by RNA polymerase II;GO:0032786 positive regulation of DNA-templated transcription, elongation;GO:0051123 RNA polymerase II preinitiation complex assembly		Disease related genes; Human disease related genes:Congenital malformations:Congenital malformations of the nervous system; Predicted intracellular proteins	Nucleoli;Nucleoplasm (Supported); Additional: Cytosol
ITGA2	integrin subunit alpha 2	The ITGA2 gene encodes the alpha subunit of a transmembrane receptor that binds to collagens and related proteins. It forms a heterodimer with a beta subunit and is responsible for mediating the adhesion of platelets and other cell types to the extracellular matrix. Loss of this protein is associated with a bleeding disorder called platelet-type 9, and antibodies against it are found in several i…	The ITGA2 gene has been implicated in several diseases, including thrombocytopenia, atherosclerosis, and cancer. Platelet-type 9 thrombocytopenia is caused by mutations in the ITGA2 gene that result in decreased platelet adhesion and aggregation. Targeted drug discovery efforts have focused on developing inhibitors of the ITGA2 receptor to prevent platelet aggregation and thrombosis. One example …	GO:0033591 response to L-ascorbic acid;GO:0051971 positive regulation of transmission of nerve impulse;GO:0043589 skin morphogenesis		Human disease related genes:Cardiovascular diseases:Hematologic diseases; Cancer-related genes:Candidate cancer biomarkers; CD markers			(M274)PID LYMPH ANGIOGENESIS PATHWAY; (M47)PID INTEGRIN CS PATHWAY; (M240)PID SYNDECAN 2 PATHWAY	(M5946)HALLMARK COAGULATION; (M5915)HALLMARK APICAL JUNCTION; (M5930)HALLMARK EPITHELIAL MESENCHYMAL TRANSITION
PLXND1	plexin D1	PLXND1, also known as plexin D1, is a human gene that encodes a protein involved in various biological processes, including endothelial cell migration, nervous system development, and regulation of angiogenesis. The protein is predicted to act upstream or within several processes, such as circulatory system development, dichotomous subdivision of terminal units involved in salivary gland branchin…	PLXND1 has been implicated in various diseases, including cancer, cardiovascular disease, and neurological disorders. In cancer, PLXND1 has been shown to promote tumor growth and metastasis by regulating angiogenesis and tumor cell migration. Targeting PLXND1 has been proposed as a potential therapeutic strategy for cancer treatment. In cardiovascular disease, PLXND1 has been linked to atheroscle…	GO:0008039 synaptic target recognition;GO:0060666 dichotomous subdivision of terminal units involved in salivary gland branching;GO:0060600 dichotomous subdivision of an epithelial terminal unit		Predicted intracellular proteins			(M5880)NABA ECM AFFILIATED; (M5885)NABA MATRISOME ASSOCIATED; (M5889)NABA MATRISOME
CD6	CD6 molecule	CD6 is a gene that encodes a protein found on the outer membrane of T-lymphocytes and other immune cells. The protein contains three scavenger receptor cysteine-rich domains and a binding site for an activated leukocyte cell adhesion molecule. It is crucial for the continuation of T cell activation and may be associated with susceptibility to multiple sclerosis. Multiple transcript variants encod…	CD6 has been implicated in several autoimmune diseases, including multiple sclerosis, psoriasis, and rheumatoid arthritis. In multiple sclerosis, CD6 has been shown to play a role in the activation and migration of T cells into the central nervous system, leading to inflammation and demyelination. As a result, CD6 has become a target for drug discovery efforts aimed at treating autoimmune disease…	GO:0001771 immunological synapse formation;GO:0002438 acute inflammatory response to antigenic stimulus;GO:0002437 inflammatory response to antigenic stimulus		Predicted secreted proteins; CD markers
BCAM	basal cell adhesion molecule (Lutheran blood group)	The BCAM gene encodes the Lutheran blood group glycoprotein, which is a receptor for the extracellular matrix protein laminin. It contains five extracellular immunoglobulin domains, a single transmembrane domain, and a short cytoplasmic tail. The protein may play a role in epithelial cell cancer and in vaso-occlusion of red blood cells in sickle cell disease. Polymorphisms in this gene define som…	The BCAM gene has been implicated in various diseases, including cancer and sickle cell disease. In cancer, the Lutheran blood group glycoprotein has been shown to be overexpressed in several types of epithelial cancers, including breast, ovarian, and lung cancers. This overexpression has been associated with increased tumor growth, invasion, and metastasis. In sickle cell disease, the Lutheran b…	GO:0007160 cell-matrix adhesion;GO:0031589 cell-substrate adhesion;GO:0001525 angiogenesis		Blood group antigen proteins; CD markers; Predicted intracellular proteins	Nucleoli fibrillar center (Approved)			(M5898)HALLMARK DNA REPAIR; (M5945)HALLMARK HEME METABOLISM
MICB	MHC class I polypeptide-related sequence B	MICB is a gene that encodes a heavily glycosylated protein that acts as a ligand for the NKG2D type II receptor. When the ligand binds to the receptor, it activates the cytolytic response of natural killer (NK) cells, CD8 alphabeta T cells, and gammadelta T cells that express the receptor. This protein is stress-induced and is similar to MHC class I molecules, but it does not associate with beta-…	MICB has been implicated in various diseases, including cancer, autoimmune disorders, and viral infections. In cancer, MICB expression is upregulated in response to cellular stress, and its interaction with NKG2D receptor-expressing immune cells can lead to tumor cell killing. However, some tumors have developed mechanisms to evade this immune response by downregulating MICB expression or sheddin…	GO:0050689 negative regulation of defense response to virus by host;GO:0046629 gamma-delta T cell activation;GO:0050687 negative regulation of defense response to virus		Disease related genes	Golgi apparatus;Plasma membrane (Approved); Additional: Nucleoplasm			(M5906)HALLMARK ESTROGEN RESPONSE EARLY; (M5907)HALLMARK ESTROGEN RESPONSE LATE
SEMA4B	semaphorin 4B	SEMA4B, also known as semaphorin 4B, is a human gene that is predicted to have chemorepellent activity and semaphorin receptor binding activity. It is involved in various processes, including the generation of neurons, neural crest cell migration, and the semaphorin-plexin signaling pathway. SEMA4B is predicted to be located in the plasma membrane and to be an integral component of it. It is also…	SEMA4B has been implicated in various diseases, including cancer, cardiovascular disease, and neurological disorders. In cancer, SEMA4B has been shown to act as a tumor suppressor by inhibiting tumor cell migration and invasion. In cardiovascular disease, SEMA4B has been shown to play a role in angiogenesis and vascular remodeling. In neurological disorders, SEMA4B has been linked to the regulati…	GO:0050919 negative chemotaxis;GO:0071526 semaphorin-plexin signaling pathway;GO:0001755 neural crest cell migration		Predicted intracellular proteins	Cell Junctions (Approved); Additional: Nucleoplasm;Vesicles		(M5880)NABA ECM AFFILIATED; (M5885)NABA MATRISOME ASSOCIATED; (M5889)NABA MATRISOME
CREBBP	CREB binding lysine acetyltransferase	The CREBBP gene, also known as CREB binding protein, is expressed throughout the body and plays a crucial role in embryonic development, growth control, and homeostasis. It acts as a transcriptional coactivator for many different transcription factors and has intrinsic histone acetyltransferase activity. The protein encoded by this gene also acts as a scaffold to stabilize additional protein inte…	Mutations in the CREBBP gene have been linked to Rubinstein-Taybi syndrome, a rare genetic disorder characterized by intellectual disability, distinctive facial features, and broad thumbs and toes. Targeted drug discovery efforts have focused on developing small molecule inhibitors of the histone acetyltransferase activity of CREBBP as a potential treatment for acute myeloid leukemia, which is as…	GO:0018076 N-terminal peptidyl-lysine acetylation;GO:0006474 N-terminal protein amino acid acetylation;GO:0016479 negative regulation of transcription by RNA polymerase I		Predicted intracellular proteins; ENZYME proteins:Transferases; Cancer-related genes:Mutated cancer genes; Potential drug targets; Enzymes; Cancer-related genes:Candidate cancer biomarkers; Human disease related genes:Cancers:Cancers of haematopoietic and lymphoid tissues; Disease related genes; Human disease related genes:Congenital malformations:Other congenital malformations	Nuclear bodies;Nucleoplasm (Enhanced)	9-ACETYL-2,3,4,9-TETRAHYDRO-1H-CARBAZOL-1-ONE	(M32)PID HDAC CLASSIII PATHWAY; (M207)PID RETINOIC ACID PATHWAY; (M290)PID IL12 STAT4 PATHWAY	(M5902)HALLMARK APOPTOSIS
CXCR4	C-X-C motif chemokine receptor 4	The CXCR4 gene encodes a protein that is a receptor for stromal cell-derived factor-1, a type of chemokine. The protein has seven transmembrane regions and is located on the surface of cells. It plays a role in supporting HIV entry into cells and is highly expressed in breast cancer cells. Mutations in this gene have been linked to WHIM syndrome, a rare immune disorder characterized by warts, hyp…	The CXCR4 gene has been implicated in several diseases, including cancer, HIV/AIDS, and WHIM syndrome. In cancer, CXCR4 is overexpressed in many types of tumors and is associated with tumor growth, metastasis, and poor prognosis. Targeting CXCR4 with small molecule inhibitors has shown promise in preclinical studies and clinical trials for various cancers, including breast, pancreatic, and multip…	GO:2000448 positive regulation of macrophage migration inhibitory factor signaling pathway;GO:2000446 regulation of macrophage migration inhibitory factor signaling pathway;GO:0038160 CXCL12-activated CXCR4 signaling pathway		Transporters; CD markers; Human disease related genes:Immune system diseases:Primary immunodeficiency; Cancer-related genes:Candidate cancer biomarkers; G-protein coupled receptors:GPCRs excl olfactory receptors; G-protein coupled receptors:Chemokines and chemotactic factors receptors; Disease related genes; FDA approved drug targets:Small molecule drugs		Framycetin; AMD-070; Plerixafor; Ibalizumab	(M55)PID S1P S1P3 PATHWAY; (M257)PID EPHRINB REV PATHWAY; (M165)PID SYNDECAN 4 PATHWAY	(M5923)HALLMARK PI3K AKT MTOR SIGNALING; (M5891)HALLMARK HYPOXIA; (M5924)HALLMARK MTORC1 SIGNALING
RPS19	ribosomal protein S19	RPS19 is a gene that encodes a ribosomal protein that is a component of the 40S subunit. Ribosomes are organelles that catalyze protein synthesis and are composed of RNA species and proteins. Mutations in RPS19 can cause Diamond-Blackfan anemia, a condition characterized by absent or decreased erythroid precursors. This suggests that RPS19 may have an extra-ribosomal function in erythropoietic di…	Diamond-Blackfan anemia (DBA) is a rare genetic disorder caused by mutations in genes encoding ribosomal proteins, including RPS19. DBA is characterized by a failure of erythropoiesis, resulting in a shortage of red blood cells and anemia. Treatment options for DBA include blood transfusions, corticosteroids, and bone marrow transplantation. However, these treatments have limitations and can caus…	GO:0060265 positive regulation of respiratory burst involved in inflammatory response;GO:0060266 negative regulation of respiratory burst involved in inflammatory response;GO:0060268 negative regulation of respiratory burst		Human disease related genes:Other congenital disorders:Ribosomopathies; Human disease related genes:Cardiovascular diseases:Hematologic diseases; Predicted intracellular proteins; Ribosomal proteins; Disease related genes	Nucleoplasm (Supported)	Artenimol		(M5950)HALLMARK ALLOGRAFT REJECTION
IFNAR2	interferon alpha and beta receptor subunit 2	IFNAR2 is a gene that encodes a protein that is a subunit of the receptor for interferons alpha and beta. This protein is a type I membrane protein that belongs to the type II cytokine receptor family. When the receptor is activated by binding to interferons alpha and beta, it stimulates Janus protein kinases, which then phosphorylate several proteins, including STAT1 and STAT2. Mutations in this…	Mutations in the IFNAR2 gene have been associated with Immunodeficiency 45, a rare autosomal recessive disorder characterized by severe viral infections, particularly with herpesviruses and mycobacteria. Targeted drug discovery efforts for IFNAR2 have focused on developing drugs that can enhance the immune response to viral infections. One example is interferon alpha, which is a recombinant prote…	GO:0035455 response to interferon-alpha;GO:0035458 cellular response to interferon-beta;GO:0035456 response to interferon-beta		Predicted intracellular proteins; Human disease related genes:Immune system diseases:Primary immunodeficiency; Cancer-related genes:Candidate cancer biomarkers; Predicted secreted proteins; Disease related genes; FDA approved drug targets:Small molecule drugs; FDA approved drug targets:Biotech drugs		Peginterferon alfa-2a; Interferon alfa-n1; Interferon alfa-n3; Peginterferon alfa-2b; Interferon alfa-2a, Recombinant; Interferon beta-1a; Interferon beta-1b; Interferon alfacon-1; Interferon alfa-2b; omega interferon; Nylidrin	(M272)PID CD8 TCR DOWNSTREAM PATHWAY; (M105)PID TELOMERASE PATHWAY	(M5913)HALLMARK INTERFERON GAMMA RESPONSE; (M5950)HALLMARK ALLOGRAFT REJECTION
CD58	CD58 molecule	CD58 is a gene that encodes a protein belonging to the immunoglobulin superfamily. This protein acts as a ligand for the T lymphocyte CD2 protein, which is involved in the adhesion and activation of T lymphocytes. The CD58 protein is found on the plasma membrane and can be alternatively spliced into different transcript variants.	CD58 has been implicated in various diseases, including autoimmune disorders, infectious diseases, and cancer. In autoimmune disorders such as multiple sclerosis and rheumatoid arthritis, CD58 has been found to play a role in the activation and migration of T lymphocytes, leading to inflammation and tissue damage. In infectious diseases such as HIV and hepatitis B, CD58 has been shown to be invol…	GO:0034113 heterotypic cell-cell adhesion;GO:0032757 positive regulation of interleukin-8 production;GO:0071346 cellular response to type II interferon		Human disease related genes:Cancers:Cancers of haematopoietic and lymphoid tissues; CD markers
ITGA6	integrin subunit alpha 6	The ITGA6 gene encodes a protein that is a member of the integrin alpha chain family. Integrins are proteins that are involved in cell surface adhesion and signaling. The ITGA6 protein is processed to generate light and heavy chains that make up the alpha 6 subunit. This subunit can associate with a beta 1 or beta 4 subunit to form an integrin that interacts with extracellular matrix proteins, in…	The ITGA6 gene has been implicated in various diseases, including cancer, inflammatory disorders, and skin diseases. In cancer, the alpha 6 beta 4 integrin has been shown to promote tumor growth, invasion, and metastasis, making it a potential target for cancer therapy. Several targeted drug discovery efforts have focused on developing inhibitors of the alpha 6 beta 4 integrin, including monoclon…	GO:0010668 ectodermal cell differentiation;GO:0035878 nail development;GO:0043589 skin morphogenesis		Cancer-related genes:Mutational cancer driver genes; Predicted intracellular proteins; CD markers; Potential drug targets; Cancer-related genes:Candidate cancer biomarkers; Human disease related genes:Congenital malformations:Congenital malformations of skin; Transporters:Accessory Factors Involved in Transport; Disease related genes			(M158)PID INTEGRIN4 PATHWAY; (M47)PID INTEGRIN CS PATHWAY; (M239)PID A6B1 A6B4 INTEGRIN PATHWAY	(M5947)HALLMARK IL2 STAT5 SIGNALING
SLC12A2	solute carrier family 12 member 2	SLC12A2 is a gene that encodes a membrane protein responsible for transporting and reabsorbing sodium and chloride ions. This protein plays a crucial role in maintaining the proper balance of ions and cell volume. It is also phosphorylated in response to DNA damage. There are three transcript variants of this gene that encode two different isoforms.	Mutations in the SLC12A2 gene have been associated with several diseases, including Bartter syndrome type 1, Gitelman syndrome, and antenatal Bartter syndrome. Bartter syndrome is a rare genetic disorder characterized by a deficiency in the reabsorption of sodium and chloride ions in the kidneys, leading to electrolyte imbalances and renal salt wasting. Gitelman syndrome is a milder form of Bartt…	GO:0045795 positive regulation of cell volume;GO:0098658 inorganic anion import across plasma membrane;GO:1904448 regulation of aspartate secretion		Transporters:Electrochemical Potential-driven transporters; Disease related genes; FDA approved drug targets:Small molecule drugs; Human disease related genes:Nervous system diseases:Ear disease	Plasma membrane;Vesicles (Approved); Additional: Basal body	Torasemide; Potassium chloride; Bumetanide; Quinethazone		(M5951)HALLMARK SPERMATOGENESIS; (M5901)HALLMARK G2M CHECKPOINT
ACVR1	activin A receptor type 1	ACVR1 is a human gene that encodes the activin A type I receptor, which is involved in signaling a specific transcriptional response in conjunction with activin type II receptors. Activins are growth and differentiation factors that belong to the TGF-beta superfamily of signaling proteins. The activin A receptor type 1 is a transmembrane protein that consists of a ligand-binding extracellular dom…	Fibrodysplasia ossificans progressiva (FOP) is a rare genetic disorder caused by mutations in the ACVR1 gene. FOP is characterized by the formation of heterotopic bone in muscles, tendons, and ligaments, leading to progressive loss of mobility and eventually death. There is currently no cure for FOP, and treatment options are limited to managing symptoms. Targeted drug discovery efforts have focu…	GO:0060957 endocardial cell fate commitment;GO:0061445 endocardial cushion cell fate commitment;GO:0061443 endocardial cushion cell differentiation	yes	Predicted intracellular proteins; ENZYME proteins:Transferases; Human disease related genes:Musculoskeletal diseases:Skeletal diseases; Potential drug targets; Enzymes; Kinases:TKL Ser/Thr protein kinases; Cancer-related genes; Disease related genes		ATP; Dorsomorphin; Fostamatinib	(M203)PID ALK2 PATHWAY; (M185)PID ALK1 PATHWAY	(M5896)HALLMARK TGF BETA SIGNALING
F11R	F11 receptor	The F11 receptor (F11R) is a protein that plays a crucial role in the assembly of tight junctions in epithelial cells, which form a barrier to prevent solutes and water from passing freely through the paracellular space. F11R is also involved in leukocyte transmigration and acts as a receptor for reovirus and a platelet receptor. Multiple variants of the F11R gene have been identified, but their …	There is limited information on the disease implications of F11R, but some studies have suggested that it may be involved in the pathogenesis of inflammatory bowel disease, multiple sclerosis, and cancer. Targeted drug discovery efforts for F11R are also limited, but some studies have explored the use of F11R-targeting antibodies for cancer therapy. One example of a successful drug on the market …	GO:0035683 memory T cell extravasation;GO:1902396 protein localization to bicellular tight junction;GO:1901552 positive regulation of endothelial cell development		CD markers	Microtubules (Supported); Additional: Cell Junctions		(M169)PID INTEGRIN2 PATHWAY; (M72)PID NECTIN PATHWAY; (M53)PID INTEGRIN3 PATHWAY
MED1	mediator complex subunit 1	MED1, or mediator complex subunit 1, is a protein that plays a crucial role in the activation of gene transcription. It is a subunit of the CRSP complex, which is required for efficient activation by SP1, and is also a component of other multisubunit complexes such as thyroid hormone receptor-associated proteins. MED1 is essential for adipogenesis and regulates p53-dependent apoptosis. It has the…	There is limited information available on the disease implications of MED1. However, studies have shown that MED1 expression is altered in various cancers, including breast, prostate, and lung cancer. Targeted drug discovery efforts for MED1 are also limited, but some studies have identified potential small molecule inhibitors of MED1 that could be used as therapeutic agents for cancer treatment.…	GO:0002154 thyroid hormone receptor signaling pathway;GO:0042695 thelarche;GO:0060744 mammary gland branching involved in thelarche		Cancer-related genes:Candidate cancer biomarkers; Predicted intracellular proteins	Nucleoplasm (Supported); Additional: Vesicles	Becocalcidiol	(M162)PID RXR VDR PATHWAY; (M58)PID AR PATHWAY; (M200)PID ERA GENOMIC PATHWAY
CC2D1A	coiled-coil and C2 domain containing 1A	CC2D1A is a gene that encodes a transcriptional repressor which binds to a specific DNA sequence and regulates the expression of the serotonin receptor 1A gene in neuronal cells. The protein's ability to bind to DNA and repress transcription is inhibited by calcium. Mutations in this gene have been linked to a form of cognitive disability known as MRT3.	Mutations in the CC2D1A gene have been linked to a form of cognitive disability known as MRT3, which is characterized by intellectual disability, delayed speech and language development, and behavioral problems. There are currently no targeted drug discovery efforts for CC2D1A-related disorders, as the underlying mechanisms of the disease are not well understood. However, there are several drugs …	GO:0150021 apical dendrite morphogenesis;GO:0150022 apical dendrite development;GO:0150023 apical dendrite arborization		Disease related genes; Human disease related genes:Other diseases:Mental and behavioural disorders; Predicted intracellular proteins	Cytosol (Supported); Additional: Basal body;Nucleoli fibrillar center;Plasma membrane
NECTIN2	nectin cell adhesion molecule 2	The NECTIN2 gene encodes a glycoprotein that is a component of adherens junctions in the plasma membrane. It has two Ig-like C2-type domains and an Ig-like V-type domain. This protein is also involved in the entry of certain mutant strains of herpes simplex virus and pseudorabies virus, and in the cell-to-cell spreading of these viruses. Variations in this gene have been linked to differences in …	Research on the NECTIN2 gene has revealed its potential implications in various diseases, including multiple sclerosis, cancer, and viral infections. Studies have shown that variations in this gene may affect the severity of multiple sclerosis, with certain variants associated with a more aggressive form of the disease. In cancer, NECTIN2 has been found to be overexpressed in various types of tum…	GO:0046814 coreceptor-mediated virion attachment to host cell;GO:0060370 susceptibility to T cell mediated cytotoxicity;GO:0019064 fusion of virus membrane with host plasma membrane		CD markers; Predicted intracellular proteins	Vesicles (Approved); Additional: Mitotic spindle;Plasma membrane		(M72)PID NECTIN PATHWAY; (M232)PID ECADHERIN STABILIZATION PATHWAY	(M5915)HALLMARK APICAL JUNCTION
SLC29A1	solute carrier family 29 member 1 (Augustine blood group)	SLC29A1 is a gene that encodes a transmembrane glycoprotein that is a member of the equilibrative nucleoside transporter family. This protein is responsible for the cellular uptake of nucleosides from the surrounding medium and is categorized as an equilibrative transporter that is sensitive to inhibition by nitrobenzylthioinosine. Nucleoside transporters are essential for nucleotide synthesis in…	Mutations in the SLC29A1 gene have been associated with a rare genetic disorder called H syndrome, which is characterized by hyperpigmentation, hypertrichosis, hearing loss, hepatosplenomegaly, heart anomalies, and hypogonadism. Additionally, alterations in the expression of SLC29A1 have been linked to various types of cancer, including breast, lung, and pancreatic cancer. Therefore, SLC29A1 has …	GO:0035364 thymine transport;GO:0015857 uracil transport;GO:1903791 uracil transmembrane transport		Transporters:Electrochemical Potential-driven transporters; Predicted intracellular proteins		Troglitazone; Ethanol; Fostamatinib		(M5948)HALLMARK BILE ACID METABOLISM; (M5907)HALLMARK ESTROGEN RESPONSE LATE
SLC16A3	solute carrier family 16 member 3	SLC16A3 is a gene that encodes a protein belonging to the solute carrier family 16, which is responsible for transporting lactic acid and pyruvate across plasma membranes. This protein, also known as monocarboxylate transporter 4 (MCT4), has slightly different substrate and inhibitor specificities and transport kinetics compared to other members of the MCT family, which are related to the metabol…	Mutations in SLC16A3 have been associated with exercise-induced muscle damage, specifically with an increased risk of developing exercise-induced rhabdomyolysis. This condition is characterized by the breakdown of muscle tissue, leading to the release of muscle fibers into the bloodstream and potentially causing kidney damage. Targeted drug discovery efforts for SLC16A3 have focused on developing…	GO:0035879 plasma membrane lactate transport;GO:0015727 lactate transport;GO:0035873 lactate transmembrane transport		Transporters:Electrochemical Potential-driven transporters	Plasma membrane (Supported); Additional: Nuclear membrane	Pyruvic acid		(M5937)HALLMARK GLYCOLYSIS
MRPL24	mitochondrial ribosomal protein L24	The human gene MRPL24 encodes for a mitochondrial ribosomal protein L24, which is involved in protein synthesis within the mitochondrion. Mitochondrial ribosomes consist of a small 28S subunit and a large 39S subunit, with a higher protein to rRNA composition compared to prokaryotic ribosomes. The MRPL24 protein is more than twice the size of its E.coli counterpart and there are two transcript va…	There is limited information available on the disease implications of MRPL24 mutations. However, mutations in other mitochondrial ribosomal proteins have been associated with mitochondrial diseases such as Leigh syndrome and mitochondrial encephalomyopathy. Targeted drug discovery efforts for mitochondrial diseases have been challenging due to the complex nature of mitochondrial function and the …	GO:0032543 mitochondrial translation;GO:0140053 mitochondrial gene expression;GO:0006412 translation		Ribosomal proteins; Predicted intracellular proteins
SLC39A10	solute carrier family 39 member 10	SLC39A10 is a human gene that belongs to a subfamily of proteins that transport zinc. Zinc is an essential cofactor for many enzymes involved in various metabolic processes, gene transcription, growth, development, and differentiation. SLC39A10 is structurally similar to other zinc transporters and is likely involved in the transport of zinc across cell membranes. Mutations in SLC39A10 have been …	There is limited information available on targeted drug discovery efforts for SLC39A10. However, mutations in this gene have been associated with acrodermatitis enteropathica, a rare genetic disorder that results in zinc deficiency. Treatment for this disorder typically involves zinc supplementation, which can alleviate symptoms and prevent long-term complications. There are currently no drugs sp…	GO:0050861 positive regulation of B cell receptor signaling pathway;GO:0071578 zinc ion import across plasma membrane;GO:0002903 negative regulation of B cell apoptotic process		Transporters:Electrochemical Potential-driven transporters; Predicted intracellular proteins	Cytosol;Nucleoplasm (Approved); Additional: Plasma membrane
ARNT	aryl hydrocarbon receptor nuclear translocator	The ARNT gene encodes a protein that contains a basic helix-loop-helix domain, two PAS domains, and a PAC domain. This protein binds to the aryl hydrocarbon receptor and helps move the complex to the nucleus, where it promotes the expression of genes involved in xenobiotic metabolism. Additionally, the protein acts as a co-factor for transcriptional regulation by hypoxia-inducible factor 1. Chrom…	The ARNT gene has been implicated in several diseases, including cancer, diabetes, and cardiovascular disease. In cancer, ARNT has been shown to play a role in tumor growth and metastasis, making it a potential target for cancer therapy. Targeted drug discovery efforts have focused on developing small molecule inhibitors of ARNT, with some promising results in preclinical studies. One example is …	GO:0046886 positive regulation of hormone biosynthetic process;GO:0033235 positive regulation of protein sumoylation;GO:0032352 positive regulation of hormone metabolic process		Cancer-related genes:Candidate cancer biomarkers; Predicted intracellular proteins; Transcription factors:Basic domains	Nuclear bodies;Nucleoplasm (Supported)		(M180)PID HIF1A PATHWAY; (M44)PID HIF2PATHWAY; (M288)PID HES HEY PATHWAY
SEMA7A	semaphorin 7A (JohnMiltonHagen blood group)	SEMA7A is a gene that encodes a protein belonging to the semaphorin family. The protein is processed to generate a mature glycosylphosphatidylinositol (GPI)-anchored membrane glycoprotein found on activated lymphocytes and erythrocytes. It may be involved in immunomodulatory and neuronal processes and carries the John Milton Hagen (JMH) blood group antigens. Mutations in SEMA7A may be associated …	SEMA7A has been implicated in various diseases, including cancer, autoimmune disorders, and bone disorders. In cancer, SEMA7A has been shown to promote tumor growth and metastasis, making it a potential target for cancer therapy. In autoimmune disorders, SEMA7A has been found to play a role in regulating immune responses, and targeting SEMA7A may provide a new approach for treating autoimmune dis…	GO:0060907 positive regulation of macrophage cytokine production;GO:0010935 regulation of macrophage cytokine production;GO:0061081 positive regulation of myeloid leukocyte cytokine production involved in immune response		Disease related genes; Blood group antigen proteins; Human disease related genes:Digestive system diseases:Liver diseases; CD markers	Vesicles (Uncertain)		(M5880)NABA ECM AFFILIATED; (M5885)NABA MATRISOME ASSOCIATED; (M5889)NABA MATRISOME
TRPV2	transient receptor potential cation channel subfamily V member 2	TRPV2 is a gene that encodes an ion channel that is activated by high temperatures above 52 degrees Celsius. This protein is believed to play a role in the transduction of high-temperature heat responses in sensory ganglia. While it is primarily activated by heat, it may also be activated by other stimuli in other tissues. The function of TRPV2 is not fully understood, but it is thought to be inv…	TRPV2 has been implicated in several diseases, including neuropathic pain, cancer, and cardiovascular disease. In neuropathic pain, TRPV2 is thought to play a role in the development and maintenance of chronic pain. Targeting TRPV2 with specific inhibitors has been explored as a potential therapeutic strategy for neuropathic pain. In cancer, TRPV2 has been shown to promote tumor growth and metast…	GO:0098703 calcium ion import across plasma membrane;GO:0090280 positive regulation of calcium ion import;GO:1902656 calcium ion import into cytosol		Transporters:Transporter channels and pores; Predicted intracellular proteins	Plasma membrane (Supported)	Cannabidiol; Tetrahydrocannabivarin; Medical Cannabis; Nabiximols; Cannabidivarin
CD69	CD69 molecule	CD69 is a gene that encodes a protein belonging to the calcium dependent lectin superfamily of type II transmembrane receptors. The protein is expressed in T lymphocytes upon activation and may be involved in cell proliferation. It also plays a role in transmitting signals in natural killer cells and platelets. The CD69 molecule is important in the immune response and may have potential therapeut…	CD69 has been implicated in various immune-related disorders, including autoimmune diseases, infectious diseases, and cancer. In autoimmune diseases such as rheumatoid arthritis and systemic lupus erythematosus, CD69 expression is upregulated, suggesting a potential role in disease pathogenesis. In infectious diseases, CD69 expression is induced upon activation of T cells and natural killer cells…	GO:2000329 negative regulation of T-helper 17 cell lineage commitment;GO:2000405 negative regulation of T cell migration;GO:0010454 negative regulation of cell fate commitment		CD markers				(M5902)HALLMARK APOPTOSIS; (M5890)HALLMARK TNFA SIGNALING VIA NFKB; (M5913)HALLMARK INTERFERON GAMMA RESPONSE
MED8	mediator complex subunit 8	MED8 is a human gene that encodes a protein component of the mediator complex. This complex helps in the activation of transcription by interacting with RNA polymerase II and gene-specific transcription factors. The protein encoded by MED8 may also play a role in protein degradation and ubiquitin ligation. Multiple isoforms of the protein have been observed due to alternative splicing of the tran…	There is limited information available on the disease implications of MED8. However, some studies have suggested that MED8 may play a role in the development and progression of certain cancers, including breast cancer and hepatocellular carcinoma. Targeted drug discovery efforts for MED8 are also limited, but some studies have explored the potential of targeting the mediator complex as a therapeu…	GO:0032968 positive regulation of transcription elongation by RNA polymerase II;GO:0032786 positive regulation of DNA-templated transcription, elongation;GO:0051123 RNA polymerase II preinitiation complex assembly		Predicted intracellular proteins	Nucleoplasm (Approved); Additional: Golgi apparatus
MSN	moesin	Moesin is a human gene that belongs to the ERM family, which includes ezrin and radixin. ERM proteins act as cross-linkers between plasma membranes and actin-based cytoskeletons. Moesin is found in filopodia and other membranous protrusions that are crucial for cell-cell recognition, signaling, and movement. It is a membrane-organizing extension spike protein that plays a vital role in maintainin…	Moesin dysfunction has been implicated in several diseases, including cancer and autoimmune disorders. In cancer, moesin overexpression has been linked to tumor progression and metastasis. Targeting moesin has been proposed as a potential therapeutic strategy for cancer treatment. Several studies have identified small molecules that inhibit moesin activity and reduce cancer cell migration and inv…	GO:0070489 T cell aggregation;GO:0071593 lymphocyte aggregation;GO:0022614 membrane to membrane docking		Human disease related genes:Immune system diseases:Primary immunodeficiency; Cancer-related genes:Mutational cancer driver genes; Disease related genes; Predicted intracellular proteins	Plasma membrane (Enhanced)		(M41)PID ER NONGENOMIC PATHWAY; (M12)PID RHOA PATHWAY	(M5915)HALLMARK APICAL JUNCTION
CD84	CD84 molecule	CD84 is a gene that encodes a membrane glycoprotein belonging to the signaling lymphocyte activation molecule (SLAM) family. This protein is a homophilic adhesion molecule expressed in various immune cell types and plays a role in regulating receptor-mediated signaling in these cells. CD84 is a member of the CD2 cell-surface receptor Ig superfamily and undergoes alternate splicing, resulting in m…	Research on CD84 has revealed its potential involvement in various diseases, including autoimmune disorders, infectious diseases, and cancer. In autoimmune disorders, CD84 has been implicated in the pathogenesis of multiple sclerosis, systemic lupus erythematosus, and rheumatoid arthritis. In infectious diseases, CD84 has been shown to play a role in the immune response to viral infections such a…	GO:0032685 negative regulation of granulocyte macrophage colony-stimulating factor production;GO:0032701 negative regulation of interleukin-18 production;GO:0043305 negative regulation of mast cell degranulation		CD markers	Plasma membrane (Enhanced); Additional: Vesicles
TSPAN14	tetraspanin 14	TSPAN14, also known as tetraspanin 14, is a human gene that plays a role in enzyme binding activity and is involved in positive regulation of the Notch signaling pathway, protein localization to the plasma membrane, and protein maturation. It is located in the plasma membrane. This information is provided by the Alliance of Genome Resources as of April 2022.	There is limited information available on the disease implications of TSPAN14. However, recent studies have suggested that TSPAN14 may play a role in cancer progression and metastasis. Specifically, TSPAN14 has been found to be upregulated in various types of cancer, including breast, lung, and pancreatic cancer. Targeted drug discovery efforts for TSPAN14 are still in the early stages, but there…	GO:0045747 positive regulation of Notch signaling pathway;GO:0008593 regulation of Notch signaling pathway;GO:0072659 protein localization to plasma membrane		Transporters:Accessory Factors Involved in Transport	Vesicles (Supported)
VAV3	vav guanine nucleotide exchange factor 3	VAV3 is a gene that belongs to the VAV gene family and encodes for a guanine nucleotide exchange factor (GEF) that activates pathways leading to actin cytoskeletal rearrangements and transcriptional alterations. This gene product acts as a GEF for RhoG, RhoA, and RAC1, and associates maximally with the nucleotide-free states of these GTPases. Different isoforms of this gene have been described du…	Research has shown that VAV3 is involved in various diseases, including cancer, cardiovascular diseases, and neurological disorders. In cancer, VAV3 has been found to be overexpressed in several types of tumors, including breast, lung, and pancreatic cancer, and is associated with tumor progression and metastasis. Therefore, VAV3 has been identified as a potential therapeutic target for cancer tr…	GO:0002433 immune response-regulating cell surface receptor signaling pathway involved in phagocytosis;GO:0038096 Fc-gamma receptor signaling pathway involved in phagocytosis;GO:0038095 Fc-epsilon receptor signaling pathway		Predicted intracellular proteins			(M273)PID EPHA2 FWD PATHWAY; (M17200)SA B CELL RECEPTOR COMPLEXES; (M83)PID CDC42 REG PATHWAY	(M5923)HALLMARK PI3K AKT MTOR SIGNALING
DPP10	dipeptidyl peptidase like 10	DPP10 (dipeptidyl peptidase like 10) is a gene that encodes a protein belonging to the S9B family in clan SC of the serine proteases. This protein is a single-pass type II membrane protein that does not have any detectable protease activity due to the absence of the conserved serine residue normally present in the catalytic domain of serine proteases. However, it binds specific voltage-gated pota…	Mutations in the DPP10 gene have been associated with asthma, a chronic respiratory disease characterized by inflammation and narrowing of the airways. Targeted drug discovery efforts have focused on developing drugs that can modulate the activity of DPP10 and its interaction with potassium channels. One example is the development of small molecule inhibitors that can block the binding of DPP10 t…	GO:1903078 positive regulation of protein localization to plasma membrane;GO:1901379 regulation of potassium ion transmembrane transport;GO:1904377 positive regulation of protein localization to cell periphery		Predicted intracellular proteins; Potential drug targets; Peptidases:Serine-type peptidases; Enzymes; Transporters:Accessory Factors Involved in Transport; Disease related genes
AGFG1	ArfGAP with FG repeats 1	AGFG1 is a human gene that encodes a protein related to nucleoporins, which are involved in nucleocytoplasmic transport. The protein binds to the activation domain of the human immunodeficiency virus Rev protein and is necessary for the nuclear export of Rev-directed RNAs. The gene has multiple transcript variants that produce different isoforms of the protein.	There is limited information available on the disease implications of AGFG1. However, some studies have suggested that the gene may be involved in the development of certain cancers, including breast cancer and lung cancer. Targeted drug discovery efforts for AGFG1 are also limited, as the function of the protein it encodes is not well understood. However, some studies have suggested that targeti…	GO:0007289 spermatid nucleus differentiation;GO:0001675 acrosome assembly;GO:0006406 mRNA export from nucleus		Predicted intracellular proteins	Vesicles (Supported)			(M5951)HALLMARK SPERMATOGENESIS
CHEK1	checkpoint kinase 1	CHEK1, also known as checkpoint kinase 1, is a gene that encodes a protein belonging to the Ser/Thr protein kinase family. This protein is essential for cell cycle arrest in response to DNA damage or the presence of unreplicated DNA. It integrates signals from ATM and ATR, two cell cycle proteins involved in DNA damage responses, and phosphorylates CDC25A protein phosphatase, which is required fo…	The dysregulation of CHEK1 has been implicated in various types of cancer, including breast, lung, and ovarian cancer. As a result, there has been significant interest in developing CHEK1 inhibitors as potential cancer therapies. Several small molecule inhibitors of CHEK1 have been developed and are currently being evaluated in clinical trials. One example is LY2606368, which has shown promising …	GO:0046602 regulation of mitotic centrosome separation;GO:0070317 negative regulation of G0 to G1 transition;GO:0001833 inner cell mass cell proliferation	yes	Predicted intracellular proteins; ENZYME proteins:Transferases; Enzymes; Cancer-related genes:Candidate cancer biomarkers; Kinases:CAMK Ser/Thr protein kinases	Nucleoplasm (Supported); Additional: Vesicles	XL844; Enzastaurin; CHIR-124; N-{5-[4-(4-METHYLPIPERAZIN-1-YL)PHENYL]-1H-PYRROLO[2,3-B]PYRIDIN-3-YL}NICOTINAMIDE; 3-(5-{[4-(AMINOMETHYL)PIPERIDIN-1-YL]METHYL}-1H-INDOL-2-YL)QUINOLIN-2(1H)-ONE; 2,2'-{[9-(HYDROXYIMINO)-9H-FLUORENE-2,7-DIYL]BIS(OXY)}DIACETIC ACID; (2S)-1-AMINO-3-[(5-NITROQUINOLIN-8-YL)AMINO]PROPAN-2-OL; 2-(cyclohexylamino)benzoic acid; 3-(5-{[4-(AMINOMETHYL)PIPERIDIN-1-YL]METHYL}-1H…	(M10154)SA G2 AND M PHASES; (M95)PID CIRCADIAN PATHWAY; (M46)PID ATR PATHWAY	(M5901)HALLMARK G2M CHECKPOINT; (M5925)HALLMARK E2F TARGETS
CBL	Cbl proto-oncogene	The CBL gene is a proto-oncogene that encodes a RING finger E3 ubiquitin ligase. This protein is responsible for targeting substrates for degradation by the proteasome by transferring ubiquitin from ubiquitin conjugating enzymes to specific substrates. It also contains a phosphotyrosine binding domain that allows it to interact with tyrosine-phosphorylated substrates and target them for proteasom…	The CBL gene has been implicated in various cancers, including acute myeloid leukemia, chronic myeloid leukemia, and juvenile myelomonocytic leukemia. Targeted drug discovery efforts have focused on developing inhibitors of the CBL protein to prevent its negative regulation of signaling pathways that promote cancer cell growth and survival. One example is the small molecule inhibitor, AZD0302, wh…	GO:0032487 regulation of Rap protein signal transduction;GO:2000583 regulation of platelet-derived growth factor receptor-alpha signaling pathway;GO:0070086 ubiquitin-dependent endocytosis		Predicted intracellular proteins; ENZYME proteins:Transferases; Potential drug targets; Enzymes; Cancer-related genes:Candidate cancer biomarkers; Human disease related genes:Cancers:Cancers of haematopoietic and lymphoid tissues; Disease related genes; Human disease related genes:Congenital malformations:Other congenital malformations	Cytosol (Supported); Additional: End piece;Mitotic spindle		(M273)PID EPHA2 FWD PATHWAY; (M226)PID VEGFR1 PATHWAY; (M69)PID REELIN PATHWAY	(M5897)HALLMARK IL6 JAK STAT3 SIGNALING; (M5953)HALLMARK KRAS SIGNALING UP
CXADR	CXADR cell adhesion molecule	The CXADR gene encodes a type I membrane receptor that is involved in the binding of group B coxsackieviruses and subgroup C adenoviruses. This gene has several transcript variants that produce different isoforms. Pseudogenes of this gene are also present on chromosomes 15, 18, and 21.	The CXADR gene has been implicated in several diseases, including heart failure, dilated cardiomyopathy, and viral infections such as coxsackievirus and adenovirus infections. Targeted drug discovery efforts have focused on developing drugs that can block the binding of these viruses to the CXADR receptor, thereby preventing viral entry into host cells. One example of a successful drug targeting …	GO:0086072 AV node cell-bundle of His cell adhesion involved in cell communication;GO:0098904 regulation of AV node cell action potential;GO:0008354 germ cell migration		Predicted secreted proteins; Transporters:Accessory Factors Involved in Transport	Cell Junctions;Plasma membrane (Supported); Additional: Nucleoplasm
ABCC1	ATP binding cassette subfamily C member 1 (ABCC1 blood group)	ABCC1 is a human gene that encodes a protein belonging to the ATP-binding cassette (ABC) transporter superfamily. This protein is a member of the MRP subfamily, which is involved in multi-drug resistance. ABCC1 functions as a multispecific organic anion transporter, transporting various molecules across extra- and intra-cellular membranes. Its substrates include oxidized glutatione, cysteinyl leu…	ABCC1 has been implicated in various diseases, including cancer, cystic fibrosis, and Alzheimer's disease. In cancer, ABCC1 is often overexpressed, leading to resistance to chemotherapy drugs. Targeting ABCC1 has been explored as a potential strategy to overcome drug resistance in cancer. Several drugs have been developed to target ABCC1, including sulfinpyrazone, which has been shown to sensitiz…	GO:0141067 intracellular nitrogen homeostasis;GO:0002432 granuloma formation;GO:0015723 bilirubin transport		Enzymes; Cancer-related genes:Candidate cancer biomarkers; ENZYME proteins; Transporters:Primary Active Transporters; Disease related genes; FDA approved drug targets:Small molecule drugs; Human disease related genes:Nervous system diseases:Ear disease	Plasma membrane (Supported); Additional: Cell Junctions	ATP; Sulfinpyrazone; Biricodar; Romidepsin; Leukotriene C4	(M103)PID S1P S1P1 PATHWAY; (M155)PID S1P META PATHWAY	(M5938)HALLMARK REACTIVE OXYGEN SPECIES PATHWAY; (M5942)HALLMARK UV RESPONSE DN
RPA1	replication protein A1	The RPA1 gene encodes the largest subunit of the Replication Protein A (RPA) complex, which binds to single-stranded DNA (ssDNA) and plays a crucial role in DNA metabolism. The RPA complex is involved in DNA replication, repair, recombination, telomere maintenance, and co-ordinating the cellular response to DNA damage. The nucleoprotein complex formed by RPA1 protects the ssDNA from nucleases, pr…	Mutations in the RPA1 gene have been associated with various types of cancer, including breast, ovarian, and lung cancer. Additionally, RPA1 has been identified as a potential therapeutic target for cancer treatment, as inhibition of RPA1 can lead to DNA damage and cell death in cancer cells. Several small molecule inhibitors of RPA1 have been developed and are currently being evaluated in precli…	GO:1990166 protein localization to site of double-strand break;GO:0007004 telomere maintenance via telomerase;GO:0006298 mismatch repair		Disease related genes; Human disease related genes:Cardiovascular diseases:Hematologic diseases; Predicted intracellular proteins	Nucleoplasm (Enhanced)		(M46)PID ATR PATHWAY; (M1)PID FANCONI PATHWAY	(M5924)HALLMARK MTORC1 SIGNALING; (M5925)HALLMARK E2F TARGETS
ANKS1A	ankyrin repeat and sterile alpha motif domain containing 1A	The ANKS1A gene is predicted to have ephrin receptor binding activity and be involved in various cellular processes such as ephrin receptor signaling pathway, neuron remodeling, and substrate-dependent cell migration. It is also predicted to play a role in negative regulation of ubiquitin-dependent protein catabolic process and regulation of ephrin receptor signaling pathway. ANKS1A is located in…	There is limited information available on the disease implications of ANKS1A. However, recent studies have suggested that ANKS1A may be involved in the pathogenesis of certain neurological disorders such as schizophrenia and bipolar disorder. Targeted drug discovery efforts for ANKS1A are currently underway, with a focus on identifying small molecule inhibitors that can modulate its activity. Whi…	GO:0016322 neuron remodeling;GO:0006929 substrate-dependent cell migration;GO:0042551 neuron maturation		Predicted intracellular proteins	Nucleoplasm (Approved); Additional: Cytosol
PI4KA	phosphatidylinositol 4-kinase alpha	PI4KA is a gene that encodes a type III phosphatidylinositol (PI) 4-kinase, which is an enzyme that catalyzes the first step in the biosynthesis of phosphatidylinositol 4,5-bisphosphate. This gene is not inhibited by adenosine and has multiple transcript variants that encode distinct isoforms due to alternative splicing. The mammalian PI 4-kinases are classified into two types, II and III, based …	Mutations in the PI4KA gene have been associated with various diseases, including cancer and neurological disorders. In cancer, PI4KA has been shown to be overexpressed in several types of tumors, including breast, lung, and pancreatic cancer, and is associated with tumor growth and metastasis. Therefore, PI4KA has been identified as a potential therapeutic target for cancer treatment. Several sm…	GO:0140754 reorganization of cellular membranes to establish viral sites of replication;GO:0141171 symbiont-mediated perturbation of host membrane;GO:0052008 symbiont-mediated disruption of host cellular anatomical structure	yes	Human disease related genes:Nervous system diseases:Other nervous and sensory system diseases; Predicted intracellular proteins; ENZYME proteins:Transferases; Potential drug targets; Human disease related genes:Congenital malformations:Congenital malformations of the nervous system; Enzymes; Disease related genes	Nucleoplasm (Approved); Additional: Plasma membrane		(M160)PID AVB3 INTEGRIN PATHWAY
ELOA	elongin A	ELOA, also known as elongin A, is a gene that encodes a protein subunit of the transcription factor B (SIII) complex. This complex is made up of elongins A/A2, B, and C, and is responsible for activating elongation by RNA polymerase II by suppressing pausing of the polymerase at various sites within transcription units. Elongin A is the transcriptionally active component of the SIII complex, whil…	There is limited information available on the disease implications of ELOA. However, research has shown that mutations in elongin A can lead to the development of certain types of cancer, including renal cell carcinoma and hepatocellular carcinoma. Targeted drug discovery efforts for elongin A are currently underway, with a focus on developing small molecule inhibitors that can disrupt the intera…	GO:0006368 transcription elongation by RNA polymerase II;GO:0006354 DNA-templated transcription elongation;GO:0006367 transcription initiation at RNA polymerase II promoter		Predicted intracellular proteins	Nuclear speckles (Approved); Additional: Cytosol			(M5898)HALLMARK DNA REPAIR
PLP2	proteolipid protein 2	PLP2 is a gene that codes for an integral membrane protein found in the endoplasmic reticulum of colonic epithelial cells. The protein can multimerize and may function as an ion channel. A polymorphism in the promoter of this gene may be linked to an increased risk of X-linked cognitive disability. A pseudogene of this gene is also present on chromosome 5.	There is limited information available on the disease implications of PLP2. However, a polymorphism in the promoter of this gene has been linked to an increased risk of X-linked cognitive disability. This suggests that PLP2 may play a role in cognitive function and neurological disorders. As of now, there are no targeted drug discovery efforts for PLP2. However, given its potential role in neurol…	GO:0006935 chemotaxis;GO:0042330 taxis;GO:0040011 locomotion		Transporters:Transporter channels and pores
FAM234A	family with sequence similarity 234 member A	FAM234A is a human gene that belongs to the family with sequence similarity 234. It is located on the cell surface and its function is not yet fully understood. The gene has been identified through genome sequencing and is currently being studied to determine its role in human biology. The Alliance of Genome Resources provides information on this gene, which may be useful for researchers and clin…	Unfortunately, there is currently no information available on the disease implications or targeted drug discovery efforts for FAM234A. As the function of this gene is not yet fully understood, it is difficult to determine its potential role in disease development or treatment. Additionally, there are no known drugs on the market that specifically target FAM234A. However, ongoing research may prov…			Predicted intracellular proteins	Mitochondria (Approved); Additional: Nucleoplasm
SLC39A6	solute carrier family 39 member 6	SLC39A6 is a human gene that belongs to a subfamily of proteins that transport zinc. Zinc is an essential cofactor for many enzymes involved in various metabolic processes, gene transcription, growth, development, and differentiation. SLC39A6 is involved in the transport of zinc across cell membranes and is expressed in various tissues, including the brain, liver, and pancreas. Mutations in SLC39…	There is limited information available on targeted drug discovery efforts for SLC39A6. However, mutations in this gene have been associated with various diseases, including diabetes, Alzheimer's disease, and cancer. In diabetes, SLC39A6 has been shown to play a role in regulating insulin secretion and glucose homeostasis. In Alzheimer's disease, SLC39A6 has been implicated in the accumulation of …	GO:0071578 zinc ion import across plasma membrane;GO:0015701 bicarbonate transport;GO:0071577 zinc ion transmembrane transport		Transporters:Electrochemical Potential-driven transporters	Cytosol (Uncertain); Additional: Nucleoplasm;Plasma membrane			(M5906)HALLMARK ESTROGEN RESPONSE EARLY
GFRA1	GDNF family receptor alpha 1	GFRA1 is a gene that encodes a protein belonging to the glial cell line-derived neurotrophic factor receptor (GDNFR) family. The protein is processed to generate the mature receptor, which is a glycosylphosphatidylinositol (GPI)-linked cell surface receptor for two neurotrophic factors, GDNF and neurturin (NTN). The receptor mediates activation of the RET tyrosine kinase receptor and plays a key …	GFRA1 has been implicated in several diseases, including Hirschsprung disease, a congenital disorder characterized by the absence of ganglion cells in the distal colon, resulting in functional obstruction. GFRA1 is a candidate gene for this disease, as it is involved in the development and maintenance of enteric neurons. Targeted drug discovery efforts for GFRA1 have focused on developing small m…	GO:0035860 glial cell-derived neurotrophic factor receptor signaling pathway;GO:0038179 neurotrophin signaling pathway;GO:0008584 male gonad development		Disease related genes; Predicted intracellular proteins	Golgi apparatus (Approved); Additional: Nucleoplasm		(M82)PID RET PATHWAY; (M142)PID AJDISS 2PATHWAY	(M5906)HALLMARK ESTROGEN RESPONSE EARLY
CD1C	CD1c molecule	CD1C is a gene that encodes a transmembrane glycoprotein belonging to the CD1 family. These proteins are structurally similar to major histocompatibility complex (MHC) proteins and form heterodimers with beta-2-microglobulin. CD1 proteins are responsible for presenting lipid and glycolipid antigens of self or microbial origin to T cells. The human genome contains five CD1 family genes, and CD1C i…	CD1C has been implicated in various diseases, including autoimmune disorders, infectious diseases, and cancer. In autoimmune disorders, CD1C has been shown to present self-lipids to T cells, leading to the activation of autoreactive T cells and subsequent tissue damage. In infectious diseases, CD1C has been found to present microbial lipids to T cells, leading to the activation of antimicrobial i…	GO:0048006 antigen processing and presentation, endogenous lipid antigen via MHC class Ib;GO:0048007 antigen processing and presentation, exogenous lipid antigen via MHC class Ib;GO:0048003 antigen processing and presentation of lipid antigen via MHC class Ib		CD markers; Predicted intracellular proteins	Golgi apparatus;Vesicles (Approved); Additional: Endoplasmic reticulum
PECAM1	platelet and endothelial cell adhesion molecule 1	PECAM1 is a human gene that encodes a protein found on the surface of platelets, monocytes, neutrophils, and some types of T-cells. It is also a major component of endothelial cell intercellular junctions. The protein is a member of the immunoglobulin superfamily and is believed to play a role in leukocyte migration, angiogenesis, and integrin activation.	PECAM1 has been implicated in various diseases, including atherosclerosis, thrombosis, and cancer. In atherosclerosis, PECAM1 has been shown to play a role in leukocyte recruitment and adhesion to the endothelium, contributing to the formation of plaques. In thrombosis, PECAM1 has been found to regulate platelet activation and aggregation, making it a potential target for anti-thrombotic therapie…	GO:0090673 endothelial cell-matrix adhesion;GO:0150107 positive regulation of protein localization to cell-cell junction;GO:0035696 monocyte extravasation		Candidate cardiovascular disease genes; Cancer-related genes:Candidate cancer biomarkers; CD markers; Predicted intracellular proteins	Nucleoli;Plasma membrane (Approved)		(M53)PID INTEGRIN3 PATHWAY	(M5946)HALLMARK COAGULATION; (M5915)HALLMARK APICAL JUNCTION; (M5953)HALLMARK KRAS SIGNALING UP
GSE1	Gse1 coiled-coil protein	The GSE1 gene encodes a proline-rich protein with coiled coil domains that may be a subunit of a BRAF35-HDAC histone deacetylase complex. It has been suggested that this gene may function as an oncogene in breast cancer, as enhanced expression of the encoded protein has been observed in breast cancer patients.	There is limited information available on the disease implications of the GSE1 gene. However, its potential role as an oncogene in breast cancer suggests that it may be a target for drug discovery efforts. Currently, there are no drugs on the market that specifically target GSE1. However, there are several drugs that target histone deacetylases (HDACs), which may indirectly affect the activity of…	GO:0001890 placenta development;GO:0001701 in utero embryonic development;GO:0043009 chordate embryonic development		Predicted intracellular proteins	Mitochondria (Approved); Additional: Nucleoplasm
GMEB2	glucocorticoid modulatory element binding protein 2	GMEB2 is a gene that belongs to the KDWK gene family and is essential for parvovirus DNA replication. It associates with GMEB1 protein to form a complex. Studies on the rat homolog suggest that GMEB2 plays a role in modulating transactivation by the glucocorticoid receptor bound to glucocorticoid response elements. The gene appears to use multiple polyadenylation sites.	There is limited information available on the disease implications of GMEB2. However, recent studies have suggested that GMEB2 may play a role in the development and progression of certain types of cancer, including breast cancer and hepatocellular carcinoma. Targeted drug discovery efforts for GMEB2 are still in the early stages, but there is potential for the development of drugs that target th…	GO:0006366 transcription by RNA polymerase II;GO:0006351 DNA-templated transcription;GO:0032774 RNA biosynthetic process		Transcription factors:alpha-Helices exposed by beta-structures; Predicted intracellular proteins	Nucleoplasm (Enhanced); Additional: Cytosol
PLXNB1	plexin B1	PLXNB1, also known as plexin B1, is a human gene that plays a role in semaphorin receptor activity. It is involved in various processes, including regulating cell adhesion and shape, as well as the semaphorin-plexin signaling pathway. PLXNB1 is an integral component of the plasma membrane and is part of the semaphorin receptor complex. Its function is important in various biological processes, in…	There is limited information available on the disease implications of PLXNB1. However, studies have suggested that it may play a role in cancer progression, particularly in breast cancer and melanoma. Targeted drug discovery efforts for PLXNB1 are also limited, but some studies have explored the potential of using PLXNB1 inhibitors as a therapeutic strategy for cancer treatment. One example of a …	GO:0033689 negative regulation of osteoblast proliferation;GO:0043931 ossification involved in bone maturation;GO:0070977 bone maturation					(M5880)NABA ECM AFFILIATED; (M5885)NABA MATRISOME ASSOCIATED; (M5889)NABA MATRISOME	(M5907)HALLMARK ESTROGEN RESPONSE LATE
DSG2	desmoglein 2	The DSG2 gene encodes a glycoprotein that is a member of the desmoglein family and cadherin cell adhesion molecule superfamily of proteins. It is a calcium-binding transmembrane glycoprotein component of desmosomes, which are cell-cell junctions between epithelial, myocardial, and other cell types. The preproprotein is proteolytically processed to generate the mature glycoprotein. This gene is pr…	Mutations in the DSG2 gene have been associated with arrhythmogenic right ventricular dysplasia, familial, 10 (ARVD10), which is a rare genetic disorder that affects the heart muscle and can lead to heart failure and sudden cardiac death. Targeted drug discovery efforts for ARVD10 have focused on identifying compounds that can improve the function of desmosomes and prevent the loss of cell-cell a…	GO:0003165 Purkinje myocyte development;GO:0150107 positive regulation of protein localization to cell-cell junction;GO:0086073 bundle of His cell-Purkinje myocyte adhesion involved in cell communication		Disease related genes; Human disease related genes:Cardiovascular diseases:Cardiac diseases; Predicted intracellular proteins	Cell Junctions (Supported); Additional: Plasma membrane;Vesicles
PPFIA1	PPFI scaffold protein A1	PPFIA1 is a gene that encodes a member of the liprin family of proteins, which interact with transmembrane protein tyrosine phosphatases known to be important for axon guidance and mammary gland development. This protein specifically binds to the intracellular membrane-distal phosphatase domain of tyrosine phosphatase LAR, and helps to localize LAR to cell focal adhesions. This interaction may pl…	There is limited information on the disease implications of PPFIA1. However, studies have suggested that alterations in the expression of PPFIA1 may be associated with various types of cancer, including breast cancer, lung cancer, and glioblastoma. Targeted drug discovery efforts for PPFIA1 are also limited, but some studies have identified potential small molecule inhibitors of the protein-prote…	GO:0043622 cortical microtubule organization;GO:0051497 negative regulation of stress fiber assembly;GO:1903077 negative regulation of protein localization to plasma membrane		Predicted intracellular proteins	Cytosol (Supported); Additional: Focal adhesion sites
NCKIPSD	NCK interacting protein with SH3 domain	The human gene NCKIPSD, also known as NCK interacting protein with SH3 domain, plays a role in signal transduction and is involved in the maintenance of sarcomeres and the assembly of myofibrils into sarcomeres. It is also important in stress fiber formation and dendritic spine formation, and modulates synaptic activity in neurons. The gene is implicated in therapy-related leukemia due to a chrom…	The NCKIPSD gene has been implicated in several diseases, including cancer, cardiovascular disease, and neurological disorders. In particular, the chromosomal translocation involving NCKIPSD and the myeloid/lymphoid leukemia gene is associated with therapy-related leukemia. Targeted drug discovery efforts have focused on developing inhibitors of NCKIPSD to treat cancer and other diseases. One exa…	GO:0150052 regulation of postsynapse assembly;GO:0099175 regulation of postsynapse organization;GO:0010976 positive regulation of neuron projection development		Disease related genes; Predicted intracellular proteins	Nucleoplasm (Supported); Additional: Plasma membrane
FANCG	FA complementation group G	FANCG is a gene that belongs to the Fanconi anemia complementation group, which also includes FANCA, FANCB, FANCC, FANCD1, FANCD2, FANCE, FANCF, FANCI, FANCJ, FANCL, FANCM, and FANCN. Fanconi anemia is a genetic disorder characterized by chromosomal instability, hypersensitivity to DNA crosslinking agents, increased chromosomal breakage, and defective DNA repair. The members of the Fanconi anemia…	Mutations in the FANCG gene are associated with Fanconi anemia, a rare genetic disorder that affects multiple organ systems and increases the risk of cancer. There are currently no targeted drug therapies for Fanconi anemia, and treatment is primarily supportive, including blood transfusions, bone marrow transplants, and antibiotics to prevent infections. However, research efforts are ongoing to …	GO:0036297 interstrand cross-link repair;GO:0001541 ovarian follicle development;GO:0008585 female gonad development		Disease related genes; Human disease related genes:Cardiovascular diseases:Hematologic diseases; Predicted intracellular proteins; Cancer-related genes	Nuclear speckles (Supported)		(M258)PID BARD1 PATHWAY; (M1)PID FANCONI PATHWAY
UBASH3B	ubiquitin associated and SH3 domain containing B	The UBASH3B gene encodes a protein that has a ubiquitin associated domain, an SH3 domain, and a C-terminal domain similar to the catalytic motif of phosphoglycerate mutase. This protein has been found to inhibit the endocytosis of epidermal growth factor receptor (EGFR) and platelet-derived growth factor receptor.	Research has shown that alterations in the UBASH3B gene may play a role in the development and progression of various types of cancer, including breast, lung, and colorectal cancer. In breast cancer, UBASH3B has been found to be overexpressed, leading to increased cell proliferation and tumor growth. Targeted drug discovery efforts have focused on developing inhibitors of UBASH3B to potentially t…	GO:0090331 negative regulation of platelet aggregation;GO:0038063 collagen-activated tyrosine kinase receptor signaling pathway;GO:0034111 negative regulation of homotypic cell-cell adhesion		Enzymes; Predicted intracellular proteins; ENZYME proteins:Hydrolases	Cytosol (Approved); Additional: Nuclear bodies;Nucleoplasm
MED15	mediator complex subunit 15	MED15 is a human gene that encodes a subunit of the PC2 and ARC/DRIP multiprotein complexes. It may act as a transcriptional coactivator in RNA polymerase II transcription. The gene is located in the chromosome 22 region that is deleted in DiGeorge syndrome and contains trinucleotide repeats. Alternative splicing results in multiple transcript variants.	There is limited information on the disease implications of MED15 mutations. However, studies have shown that MED15 is involved in the development of certain cancers, including breast and prostate cancer. Targeted drug discovery efforts for MED15 are still in the early stages, but there is potential for MED15 inhibitors to be developed as cancer therapies. Currently, there are no drugs on the mar…	GO:0032968 positive regulation of transcription elongation by RNA polymerase II;GO:0032786 positive regulation of DNA-templated transcription, elongation;GO:0051123 RNA polymerase II preinitiation complex assembly		Predicted intracellular proteins	Nucleoplasm (Supported)		(M2)PID SMAD2 3NUCLEAR PATHWAY
GNA15	G protein subunit alpha 15	GNA15 is a human gene that encodes for the G protein subunit alpha 15. This gene is involved in the positive regulation of cytosolic calcium ion concentration through the phospholipase C-activating G protein-coupled signaling pathway. It enables G protein-coupled receptor binding activity and is predicted to be located in the plasma membrane. Additionally, it is predicted to be part of a heterotr…	There is limited information available on the disease implications of GNA15 mutations. However, recent studies have suggested that GNA15 may play a role in the development and progression of certain cancers, including melanoma and pancreatic cancer. Targeted drug discovery efforts have focused on developing small molecule inhibitors of GNA15 as potential cancer therapeutics. One example is the dr…	GO:0007207 phospholipase C-activating G protein-coupled acetylcholine receptor signaling pathway;GO:0007213 G protein-coupled acetylcholine receptor signaling pathway;GO:0095500 acetylcholine receptor signaling pathway		Predicted intracellular proteins			(M138)PID THROMBIN PAR4 PATHWAY; (M155)PID S1P META PATHWAY; (M268)PID S1P S1P2 PATHWAY	(M5902)HALLMARK APOPTOSIS; (M5932)HALLMARK INFLAMMATORY RESPONSE
THEMIS	thymocyte selection associated	The THEMIS gene is involved in regulating the selection of T-cells during the final stages of their development in the thymus. It plays a role in both positive and negative selection, and is necessary for proper lineage commitment and maturation of T-cells. The protein encoded by this gene functions through T-cell antigen receptor signaling. There are multiple transcript variants of the gene due …	There is limited information available on the disease implications of the THEMIS gene. However, recent studies have suggested that mutations in the gene may be associated with autoimmune diseases such as type 1 diabetes and multiple sclerosis. Targeted drug discovery efforts for THEMIS are still in the early stages, but there is potential for the development of drugs that modulate T-cell selectio…	GO:0043383 negative T cell selection;GO:0043368 positive T cell selection;GO:0045058 T cell selection		Predicted intracellular proteins	Cytosol (Approved); Additional: Nucleoplasm
TRBC1	T cell receptor beta constant 1			GO:0050852 T cell receptor signaling pathway;GO:0046631 alpha-beta T cell activation;GO:0050851 antigen receptor-mediated signaling pathway
PRKAA1	protein kinase AMP-activated catalytic subunit alpha 1	PRKAA1 is a gene that encodes for the catalytic subunit of the 5'-prime-AMP-activated protein kinase (AMPK), which is a cellular energy sensor found in all eukaryotic cells. The kinase activity of AMPK is activated by stimuli that increase the cellular AMP/ATP ratio, and it regulates the activities of key metabolic enzymes through phosphorylation. PRKAA1 protects cells from stresses that cause AT…	PRKAA1 has been implicated in various diseases, including cancer, diabetes, and cardiovascular diseases. In cancer, PRKAA1 has been shown to play a role in tumor growth and survival, and its inhibition has been explored as a potential therapeutic strategy. In diabetes, PRKAA1 has been linked to glucose metabolism and insulin sensitivity, and its activation has been proposed as a potential treatme…	GO:0046317 regulation of glucosylceramide biosynthetic process;GO:0046318 negative regulation of glucosylceramide biosynthetic process;GO:1903109 positive regulation of mitochondrial transcription	yes	Predicted intracellular proteins; ENZYME proteins:Transferases; Enzymes; Kinases:CAMK Ser/Thr protein kinases; FDA approved drug targets:Small molecule drugs	Nuclear speckles (Supported); Additional: Basal body;Cytosol;Primary cilium	Adenosine phosphate; ATP; Phenformin; Acetylsalicylic acid; Fostamatinib	(M87)PID LKB1 PATHWAY; (M237)PID VEGFR1 2 PATHWAY
ATP1B1	ATPase Na+/K+ transporting subunit beta 1	ATP1B1 is a gene that encodes for the beta 1 subunit of the Na+/K+ ATPase enzyme. This enzyme is responsible for maintaining the electrochemical gradients of sodium and potassium ions across the plasma membrane, which is essential for osmoregulation, sodium-coupled transport of molecules, and electrical excitability of nerve and muscle. The beta subunit of the enzyme regulates the number of sodiu…	Mutations in ATP1B1 have been associated with several diseases, including hypertension, renal tubular acidosis, and neurological disorders such as migraine and epilepsy. In hypertension, genetic variations in ATP1B1 have been linked to altered sodium transport and increased blood pressure. In renal tubular acidosis, mutations in ATP1B1 have been shown to impair the function of the Na+/K+ ATPase e…	GO:0044861 protein transport into plasma membrane raft;GO:0032596 protein transport into membrane raft;GO:1903288 positive regulation of potassium ion import across plasma membrane		Transporters:Primary Active Transporters; Predicted intracellular proteins				(M5936)HALLMARK OXIDATIVE PHOSPHORYLATION
CNN2	calponin 2	CNN2 is a human gene that encodes for a protein that can bind to actin, calmodulin, troponin C, and tropomyosin. This protein may play a role in the structural organization of actin filaments, as well as in smooth muscle contraction and cell adhesion. Multiple transcript variants encoding different isoforms are produced through alternative splicing. Several pseudogenes of this gene have also been…	There is limited information available on the disease implications of CNN2. However, some studies have suggested that mutations in this gene may be associated with certain types of cancer, such as breast cancer and lung adenocarcinoma. Targeted drug discovery efforts for CNN2 are also limited, as the function of this protein is not well understood. However, some studies have suggested that target…	GO:0050765 negative regulation of phagocytosis;GO:0045806 negative regulation of endocytosis;GO:0071260 cellular response to mechanical stimulus		Predicted intracellular proteins	Actin filaments (Approved)			(M5915)HALLMARK APICAL JUNCTION

## Sheet: Gene annotation 1X A-Mut
Gene Symbol	Description	Protein Functions (ChatGPT)	Disease & Drugs (ChatGPT)	Biological Process (GO)	Kinase Class (UniProt)	Protein Function (Protein Atlas)	Subcellular Location (Protein Atlas)	Drug (DrugBank)	Canonical Pathways_x000D_	Hallmark Gene Sets_x000D_
TRIM21	tripartite motif containing 21	TRIM21 is a gene that belongs to the tripartite motif (TRIM) family and encodes a protein that is part of the RoSSA ribonucleoprotein. The RoSSA particle contains a single polypeptide and one of four small RNA molecules and is found in both the cytoplasm and the nucleus. RoSSA interacts with autoantigens in patients with Sjogren syndrome and systemic lupus erythematosus. The TRIM motif of the enc…	TRIM21 has been implicated in various diseases, including autoimmune disorders such as Sjogren syndrome and systemic lupus erythematosus. In these diseases, autoantibodies target self-antigens, including RoSSA, which contains TRIM21. TRIM21 has also been linked to viral infections, as it plays a role in the innate immune response to viruses. Targeted drug discovery efforts for TRIM21 are still in…	GO:0090086 negative regulation of protein deubiquitination;GO:0035617 stress granule disassembly;GO:0032092 positive regulation of protein binding		ENZYME proteins:Transferases; Enzymes; Predicted intracellular proteins	Nucleoplasm (Approved)			(M5911)HALLMARK INTERFERON ALPHA RESPONSE; (M5913)HALLMARK INTERFERON GAMMA RESPONSE
ZBED3	zinc finger BED-type containing 3	ZBED3 is a human gene that encodes a regulatory protein belonging to a class of genes that arose through hAT DNA transposition. This gene is upregulated in lung cancer tissues, where the encoded protein causes an accumulation of beta-catenin and enhanced lung cancer cell invasion. Additionally, the protein can be secreted and may be involved in resistance to insulin.	There is limited information available on targeted drug discovery efforts for ZBED3. However, the upregulation of ZBED3 in lung cancer tissues and its role in promoting cancer cell invasion suggest that it could be a potential therapeutic target for lung cancer treatment. Currently, there are no drugs on the market that specifically target ZBED3. However, there are several drugs that target beta-…	GO:0051643 endoplasmic reticulum localization;GO:0040019 positive regulation of embryonic development;GO:0051646 mitochondrion localization		Predicted secreted proteins; Predicted intracellular proteins; Transcription factors:Zinc-coordinating DNA-binding domains	Plasma membrane (Approved); Additional: Nucleoplasm
IGKV3-15	immunoglobulin kappa variable 3-15			GO:0002250 adaptive immune response;GO:0006955 immune response;GO:0002376 immune system process		Predicted secreted proteins	Cytosol;Plasma membrane (Approved)
IGKV3-7	immunoglobulin kappa variable 3-7 (non-functional)			GO:0002250 adaptive immune response;GO:0006955 immune response;GO:0002376 immune system process		Predicted secreted proteins	Cytosol;Plasma membrane (Approved)
IGKV3D-7	immunoglobulin kappa variable 3D-7			GO:0002250 adaptive immune response;GO:0006955 immune response;GO:0002376 immune system process		Predicted secreted proteins	Cytosol;Plasma membrane (Approved)
UBASH3B	ubiquitin associated and SH3 domain containing B	The UBASH3B gene encodes a protein that has a ubiquitin associated domain, an SH3 domain, and a C-terminal domain similar to the catalytic motif of phosphoglycerate mutase. This protein has been found to inhibit the endocytosis of epidermal growth factor receptor (EGFR) and platelet-derived growth factor receptor.	Research has shown that alterations in the UBASH3B gene may play a role in the development and progression of various types of cancer, including breast, lung, and colorectal cancer. In breast cancer, UBASH3B has been found to be overexpressed, leading to increased cell proliferation and tumor growth. Targeted drug discovery efforts have focused on developing inhibitors of UBASH3B to potentially t…	GO:0090331 negative regulation of platelet aggregation;GO:0038063 collagen-activated tyrosine kinase receptor signaling pathway;GO:0034111 negative regulation of homotypic cell-cell adhesion		Enzymes; Predicted intracellular proteins; ENZYME proteins:Hydrolases	Cytosol (Approved); Additional: Nuclear bodies;Nucleoplasm
RHOH	ras homolog family member H	RHOH is a gene that belongs to the Ras superfamily of enzymes and is expressed in hematopoietic cells. It acts as a negative regulator of cell growth and survival. Mutations or misexpression of this gene have been observed in leukemias and lymphomas. Chromosomal translocations between RHOH and BCL6 have been found in non-Hodgkin's lymphoma, resulting in fusion transcripts. Alternative splicing in…	RHOH has been implicated in various hematological malignancies, including acute lymphoblastic leukemia, chronic lymphocytic leukemia, and diffuse large B-cell lymphoma. Targeted drug discovery efforts have focused on developing inhibitors of RHOH signaling as potential therapies for these diseases. One such inhibitor, called SYK-JNK, has shown promising results in preclinical studies and is curre…	GO:0045576 mast cell activation;GO:0043124 negative regulation of canonical NF-kappaB signal transduction;GO:0045582 positive regulation of T cell differentiation		Disease related genes; Human disease related genes:Skin diseases:Skin and soft tissue diseases; Predicted intracellular proteins; Cancer-related genes	Golgi apparatus;Vesicles (Approved)			(M5947)HALLMARK IL2 STAT5 SIGNALING
SLC22A23	solute carrier family 22 member 23	SLC22A23 is a gene that belongs to a family of proteins that transport organic ions across cell membranes. These proteins can function as uniporters, symporters, and antiporters. The specific function of SLC22A23 is not yet fully understood, but it is believed to play a role in the transport of organic ions in the body. The gene was first identified in 2008 and further research is needed to fully…	There is currently limited information available on the disease implications of SLC22A23. However, the gene has been associated with several diseases, including type 2 diabetes and hypertension. Targeted drug discovery efforts for SLC22A23 are also limited, as its specific function is not yet fully understood. However, some studies have suggested that modulating the activity of SLC22A23 could be …	GO:0006811 monoatomic ion transport;GO:0055085 transmembrane transport;GO:0006810 transport		Transporters:Electrochemical Potential-driven transporters	Nucleoplasm;Vesicles (Approved); Additional: Cytosol
LSAMP	limbic system associated membrane protein	LSAMP is a gene that encodes a neuronal surface glycoprotein belonging to the immunoglobulin LAMP, OBCAM, and neurotrimin family of proteins. The protein is involved in axon guidance and neuronal growth in the developing limbic system, acting as a selective homophilic adhesion molecule. It may also function as a tumor suppressor and play a role in neuropsychiatric disorders. Alternative splicing …	LSAMP has been implicated in several neuropsychiatric disorders, including schizophrenia, bipolar disorder, and autism spectrum disorder. Studies have shown that LSAMP expression is altered in the brains of individuals with these disorders, suggesting a potential role in their pathogenesis. Targeted drug discovery efforts for LSAMP are still in the early stages, but there is potential for the dev…	GO:0007157 heterophilic cell-cell adhesion;GO:0051963 regulation of synapse assembly;GO:1901888 regulation of cell junction assembly		Predicted intracellular proteins	Cytosol (Enhanced)
KRAS	KRAS proto-oncogene, GTPase	KRAS is a human gene that belongs to the ras oncogene family and encodes a protein that is a member of the small GTPase superfamily. A single amino acid substitution in KRAS leads to an activating mutation, resulting in a transforming protein that is implicated in various malignancies, including lung adenocarcinoma, mucinous adenoma, ductal carcinoma of the pancreas, and colorectal carcinoma. Alt…	KRAS mutations are found in approximately 30% of all human cancers, making it one of the most frequently mutated oncogenes. The presence of KRAS mutations is associated with poor prognosis and resistance to chemotherapy and targeted therapies. Therefore, there has been significant interest in developing drugs that target KRAS directly or indirectly. However, developing drugs that target KRAS has …	GO:0021896 forebrain astrocyte differentiation;GO:0021897 forebrain astrocyte development;GO:0035900 response to isolation stress		Cancer-related genes:Mutational cancer driver genes; Human disease related genes:Cancers:Head and neck cancers; Human disease related genes:Cancers:Cancers of the digestive system; Human disease related genes:Cancers:Cancers of the lung and pleura; Predicted intracellular proteins; Human disease related genes:Cancers:Skin cancers; Human disease related genes:Cancers:Cancers of the breast and fema…	Cytosol (Supported)	[(3,7,11-TRIMETHYL-DODECA-2,6,10-TRIENYLOXYCARBAMOYL)-METHYL]-PHOSPHONIC ACID; Farnesyl diphosphate; MRTX849; AMG-510	(M134)PID TCR RAS PATHWAY; (M269)PID RAS PATHWAY; (M270)PID MAPK TRK PATHWAY
NRAS	NRAS proto-oncogene, GTPase	NRAS is a human gene that encodes a membrane protein involved in shuttling between the Golgi apparatus and the plasma membrane. This shuttling is regulated by palmitoylation and depalmitoylation by the ZDHHC9-GOLGA7 complex. The protein has intrinsic GTPase activity and is activated by a guanine nucleotide-exchange factor and inactivated by a GTPase activating protein. Mutations in this gene have…	Mutations in the NRAS gene have been linked to various diseases, including somatic rectal cancer, follicular thyroid cancer, autoimmune lymphoproliferative syndrome, Noonan syndrome, and juvenile myelomonocytic leukemia. Targeted drug discovery efforts have focused on developing inhibitors of NRAS signaling as a potential treatment for these diseases. However, developing effective inhibitors has …	GO:0046579 positive regulation of Ras protein signal transduction;GO:0046578 regulation of Ras protein signal transduction;GO:0007265 Ras protein signal transduction		Cancer-related genes:Mutational cancer driver genes; Human disease related genes:Cancers:Head and neck cancers; Human disease related genes:Cancers:Cancers of the digestive system; Human disease related genes:Cardiovascular diseases:Hematologic diseases; Human disease related genes:Cancers:Skin cancers; Predicted intracellular proteins; Cancer-related genes:Mutated cancer genes; Human disease rel…	Plasma membrane (Supported); Additional: Cytosol		(M134)PID TCR RAS PATHWAY; (M269)PID RAS PATHWAY; (M270)PID MAPK TRK PATHWAY
ZAP70	zeta chain of T cell receptor associated protein kinase 70	ZAP70 is a gene that encodes an enzyme belonging to the protein tyrosine kinase family. It plays a crucial role in T-cell development and lymphocyte activation. Upon T-cell antigen receptor (TCR) stimulation, this enzyme is phosphorylated on tyrosine residues and functions in the initial step of TCR-mediated signal transduction in combination with the Src family kinases, Lck and Fyn. ZAP70 is als…	Mutations in the ZAP70 gene have been linked to various autoimmune diseases, including rheumatoid arthritis, systemic lupus erythematosus, and multiple sclerosis. Targeted drug discovery efforts have focused on developing small molecule inhibitors of ZAP70 as potential therapies for these diseases. One such inhibitor, AVL-292, has shown promising results in preclinical studies and is currently in…	GO:0070489 T cell aggregation;GO:0043366 beta selection;GO:0071593 lymphocyte aggregation	yes	Human disease related genes:Immune system diseases:Allergies and autoimmune diseases; Predicted intracellular proteins; ENZYME proteins:Transferases; Potential drug targets; RAS pathway related proteins; Human disease related genes:Immune system diseases:Primary immunodeficiency; Enzymes; Kinases:Tyr protein kinases; Disease related genes		Staurosporine; Fostamatinib	(M141)PID PI3KCI PATHWAY; (M88)PID CD8 TCR PATHWAY; (M34)PID TCR PATHWAY	(M5950)HALLMARK ALLOGRAFT REJECTION
SRC	SRC proto-oncogene, non-receptor tyrosine kinase	The human gene SRC is a proto-oncogene that encodes for a non-receptor tyrosine kinase protein. It is highly similar to the v-src gene found in Rous sarcoma virus and may play a role in regulating embryonic development and cell growth. The activity of the protein can be inhibited by phosphorylation by c-SRC kinase. Mutations in this gene may be involved in the progression of colon cancer. There a…	Mutations in the SRC gene have been implicated in various types of cancer, including colon, breast, and lung cancer. As a result, there has been significant interest in developing drugs that target SRC kinase activity as a potential cancer therapy. Several small molecule inhibitors of SRC kinase have been developed, including dasatinib and bosutinib, which have been approved by the FDA for the tr…	GO:2000588 positive regulation of platelet-derived growth factor receptor-beta signaling pathway;GO:0035306 positive regulation of dephosphorylation;GO:0071393 cellular response to progesterone stimulus	yes	Human disease related genes:Cardiovascular diseases:Hematologic diseases; Predicted intracellular proteins; ENZYME proteins:Transferases; Enzymes; Cancer-related genes:Candidate cancer biomarkers; Transporters:Accessory Factors Involved in Transport; Kinases:Tyr protein kinases; Disease related genes; FDA approved drug targets:Small molecule drugs	Cell Junctions;Plasma membrane;Vesicles (Supported)	Dasatinib; RU84687; RU79256; N6-Benzyl Adenosine-5'-Diphosphate; RU85493; RU78262; Phosphonotyrosine; Malonic acid; RU83876; RU90395; RU79072; RU78783; 1-Tert-Butyl-3-(4-Chloro-Phenyl)-1h-Pyrazolo[3,4-D]Pyrimidin-4-Ylamine; PASBN; 2-[4-[(Z)-2-Acetamido-3-oxo-3-[[(3S)-2-oxo-1-[(4-phenylphenyl)methyl]azepan-3-yl]amino]prop-1-enyl]-2-formylphenyl]acetic acid; PAS219; DPI59; RU82197; Phenylphosphate;…	(M26)PID NFKAPPAB ATYPICAL PATHWAY; (M251)PID SYNDECAN 3 PATHWAY; (M273)PID EPHA2 FWD PATHWAY	(M5915)HALLMARK APICAL JUNCTION; (M5921)HALLMARK COMPLEMENT
UBASH3A	ubiquitin associated and SH3 domain containing A	UBASH3A is a gene that belongs to the T-cell ubiquitin ligand (TULA) family. It plays a role in negatively regulating T-cell signaling and can facilitate growth factor withdrawal-induced apoptosis in T cells. This is achieved through its interaction with AIF, an apoptosis-inducing factor. The gene has multiple transcript variants due to alternative splicing.	Research on UBASH3A has suggested its potential involvement in various diseases, including autoimmune disorders, cancer, and infectious diseases. In autoimmune disorders, UBASH3A has been found to be downregulated in patients with systemic lupus erythematosus (SLE) and rheumatoid arthritis (RA), indicating its potential as a therapeutic target. In cancer, UBASH3A has been shown to be overexpresse…	GO:0050860 negative regulation of T cell receptor signaling pathway;GO:0050858 negative regulation of antigen receptor-mediated signaling pathway;GO:0050856 regulation of T cell receptor signaling pathway		Predicted intracellular proteins	Nucleoplasm (Supported); Additional: Cytosol;Nuclear speckles
HLA-C	major histocompatibility complex, class I, C	HLA-C is a gene that belongs to the major histocompatibility complex (MHC) class I heavy chain paralogues. It encodes a protein that plays a central role in the immune system by presenting peptides derived from the endoplasmic reticulum lumen. The protein is a heterodimer consisting of a heavy chain and a light chain, and is expressed in nearly all cells. Polymorphisms within the gene are respons…	HLA-C has been implicated in a variety of diseases, including autoimmune disorders, infectious diseases, and cancer. In autoimmune diseases such as psoriasis and ankylosing spondylitis, certain HLA-C alleles have been associated with increased risk. In infectious diseases, HLA-C polymorphisms have been linked to susceptibility and severity of infections such as HIV, hepatitis B and C, and COVID-1…	GO:0002477 antigen processing and presentation of exogenous peptide antigen via MHC class Ib;GO:0002486 antigen processing and presentation of endogenous peptide antigen via MHC class I via ER pathway, TAP-independent;GO:0002476 antigen processing and presentation of endogenous peptide antigen via MHC class Ib		Disease related genes; Human disease related genes:Skin diseases:Skin and soft tissue diseases; Predicted intracellular proteins				(M5911)HALLMARK INTERFERON ALPHA RESPONSE
CBLB	Cbl proto-oncogene B	CBLB, also known as Cbl proto-oncogene B, is a gene that encodes an E3 ubiquitin-protein ligase. This protein promotes protein degradation by transferring ubiquitin from an E2 ubiquitin-conjugating enzyme to a substrate. CBLB is involved in regulating the immune response by limiting the activation of T-cell receptor, B-cell receptor, and high affinity immunoglobulin epsilon receptor. Studies in m…	There is growing interest in targeting CBLB for the treatment of various diseases, including cancer, autoimmune disorders, and infectious diseases. In cancer, CBLB has been shown to play a role in regulating immune evasion by tumor cells, and its inhibition can enhance anti-tumor immune responses. Several small molecule inhibitors of CBLB have been developed and are currently being evaluated in p…	GO:0140252 regulation protein catabolic process at postsynapse;GO:2000583 regulation of platelet-derived growth factor receptor-alpha signaling pathway;GO:0002669 positive regulation of T cell anergy		ENZYME proteins:Transferases; Enzymes; Predicted intracellular proteins; Cancer-related genes	Cytosol (Supported); Additional: Nucleoplasm		(M45)PID CD40 PATHWAY; (M214)PID ERBB1 INTERNALIZATION PATHWAY; (M60)PID NFAT TFPATHWAY	(M5921)HALLMARK COMPLEMENT
MED24	mediator complex subunit 24	MED24 is a gene that encodes a protein component of the mediator complex, which is a transcriptional coactivator complex that is believed to be necessary for the expression of almost all genes. The mediator complex is recruited by transcriptional activators or nuclear receptors to induce gene expression by interacting with RNA polymerase II and promoting the formation of a transcriptional pre-ini…	There is limited information on the disease implications of MED24 mutations. However, some studies have suggested that MED24 may play a role in cancer development and progression. For example, MED24 has been found to be overexpressed in breast cancer and may contribute to tumor growth and metastasis. Targeted drug discovery efforts for MED24 are currently limited, but some studies have explored t…	GO:0032968 positive regulation of transcription elongation by RNA polymerase II;GO:0032786 positive regulation of DNA-templated transcription, elongation;GO:0051123 RNA polymerase II preinitiation complex assembly		Predicted intracellular proteins				(M5906)HALLMARK ESTROGEN RESPONSE EARLY; (M5937)HALLMARK GLYCOLYSIS
ULBP1	UL16 binding protein 1	ULBP1 is a gene that encodes a protein that acts as a ligand for the immune system-activating receptor NKG2D found on NK cells and T-cells. When the protein binds to NKG2D, it activates several signal transduction pathways, including JAK2, STAT5, ERK, and PI3K kinase/Akt. However, in cells infected with cytomegalovirus, the protein binds to the UL16 glycoprotein and is prevented from activating t…	ULBP1 has been implicated in various diseases, including cancer, autoimmune disorders, and viral infections. In cancer, ULBP1 expression has been shown to be upregulated in various types of tumors, including breast, lung, and colorectal cancer. This upregulation is thought to be a mechanism by which cancer cells evade immune surveillance. Therefore, targeting ULBP1 has been proposed as a potentia…	GO:0002486 antigen processing and presentation of endogenous peptide antigen via MHC class I via ER pathway, TAP-independent;GO:0002476 antigen processing and presentation of endogenous peptide antigen via MHC class Ib;GO:0002484 antigen processing and presentation of endogenous peptide antigen via MHC class I via ER pathway			Cytosol;Plasma membrane (Supported)
EP300	EP300 lysine acetyltransferase	EP300 is a gene that encodes a protein called E1A binding protein p300, which functions as a histone acetyltransferase that regulates transcription via chromatin remodeling. It plays an important role in cell proliferation and differentiation and mediates cAMP-gene regulation by binding specifically to phosphorylated CREB protein. EP300 has also been identified as a co-activator of HIF1A, which s…	EP300 mutations have been linked to Rubinstein-Taybi syndrome (RTS), a rare genetic disorder characterized by intellectual disability, distinctive facial features, and broad thumbs and toes. RTS is caused by mutations in either EP300 or CREBBP, another gene that encodes a protein similar to p300. Targeted drug discovery efforts for EP300 have focused on developing small molecule inhibitors that c…	GO:0036268 swimming;GO:0061921 peptidyl-lysine propionylation;GO:0140066 peptidyl-lysine crotonylation		Cancer-related genes:Mutational cancer driver genes; Predicted intracellular proteins; ENZYME proteins:Transferases; Cancer-related genes:Mutated cancer genes; Potential drug targets; Enzymes; Human disease related genes:Cancers:Cancers of haematopoietic and lymphoid tissues; Disease related genes; Human disease related genes:Congenital malformations:Other congenital malformations	Nucleoplasm (Supported); Additional: Centrosome;Cytosol		(M32)PID HDAC CLASSIII PATHWAY; (M207)PID RETINOIC ACID PATHWAY; (M44)PID HIF2PATHWAY
CD99L2	CD99 molecule like 2	CD99L2 is a gene that encodes a cell-surface protein that is similar to CD99. This protein is involved in leukocyte extravasation, which is the process by which white blood cells leave the bloodstream and enter tissues. The protein is also involved in cell adhesion. There are multiple transcript variants of the gene due to alternate splicing.	There is limited information available on the disease implications of CD99L2. However, some studies have suggested that the protein may play a role in the development and progression of certain types of cancer, including osteosarcoma and Ewing's sarcoma. Targeted drug discovery efforts for CD99L2 are also limited, but some studies have explored the potential of using CD99L2 as a therapeutic targe…	GO:2000409 positive regulation of T cell extravasation;GO:2000407 regulation of T cell extravasation;GO:0050904 diapedesis		Predicted secreted proteins; Predicted intracellular proteins	Plasma membrane (Approved)
MEGF9	multiple EGF like domains 9	MEGF9 is a human gene that is predicted to be involved in various biological processes, including animal organ morphogenesis, cell migration, and substrate adhesion-dependent cell spreading. It is also predicted to be an integral component of the membrane and active in the basement membrane. The gene's function is not yet fully understood, but it may play a role in the development and maintenance…	There is limited information available on the disease implications of MEGF9. However, some studies have suggested that mutations in this gene may be associated with certain types of cancer, including breast cancer and glioblastoma. Targeted drug discovery efforts for MEGF9 are also limited, as the gene's function is not yet fully understood. Currently, there are no drugs on the market that specif…				Nucleoplasm (Approved); Additional: Cytosol		(M5883)NABA SECRETED FACTORS; (M5885)NABA MATRISOME ASSOCIATED; (M5889)NABA MATRISOME
IL2RG	interleukin 2 receptor subunit gamma	The IL2RG gene encodes a protein that is a crucial signaling component of several interleukin receptors, including IL-2, IL-4, IL-7, and IL-21. This protein is commonly referred to as the common gamma chain. Mutations in this gene can lead to X-linked severe combined immunodeficiency (XSCID) and X-linked combined immunodeficiency (XCID), which are both immunodeficiency disorders. XSCID is a sever…	Mutations in the IL2RG gene can lead to severe combined immunodeficiency (SCID), a rare genetic disorder that affects the immune system. Patients with SCID are highly susceptible to infections and require lifelong medical care. Targeted drug discovery efforts have focused on developing gene therapy approaches to replace the defective IL2RG gene in patients with SCID. One such therapy, called Stri…	GO:1902045 negative regulation of Fas signaling pathway;GO:0042532 negative regulation of tyrosine phosphorylation of STAT protein;GO:0032831 positive regulation of CD4-positive, CD25-positive, alpha-beta regulatory T cell differentiation		Predicted intracellular proteins; CD markers; Human disease related genes:Immune system diseases:Primary immunodeficiency; Cancer-related genes:Candidate cancer biomarkers; Disease related genes; FDA approved drug targets:Biotech drugs	Plasma membrane (Supported); Additional: Nucleoplasm	Denileukin diftitox; Aldesleukin; Resatorvid	(M234)PID IL2 STAT5 PATHWAY; (M143)PID IL2 PI3K PATHWAY; (M122)PID IL2 1PATHWAY	(M5916)HALLMARK APICAL SURFACE; (M5897)HALLMARK IL6 JAK STAT3 SIGNALING; (M5923)HALLMARK PI3K AKT MTOR SIGNALING
CADM1	cell adhesion molecule 1	CADM1, or cell adhesion molecule 1, is a gene that plays a role in cell recognition, positive regulation of cytokine production, and susceptibility to natural killer cell mediated cytotoxicity. It is located in the plasma membrane and is involved in signaling receptor binding activity. CADM1 has been implicated in breast carcinoma and prostate cancer and is a biomarker of cervix uteri carcinoma i…	CADM1 has been implicated in various types of cancer, including breast carcinoma, prostate cancer, and cervix uteri carcinoma in situ. In breast cancer, CADM1 expression has been shown to be downregulated, and its restoration has been suggested as a potential therapeutic strategy. In prostate cancer, CADM1 has been identified as a tumor suppressor gene, and its loss has been associated with disea…	GO:0042271 susceptibility to natural killer cell mediated cytotoxicity;GO:0045954 positive regulation of natural killer cell mediated cytotoxicity;GO:0002717 positive regulation of natural killer cell mediated immunity		Human disease related genes:Cancers:Head and neck cancers; Predicted intracellular proteins	Plasma membrane (Supported)			(M5949)HALLMARK PEROXISOME; (M5930)HALLMARK EPITHELIAL MESENCHYMAL TRANSITION
CD7	CD7 molecule	CD7 is a gene that encodes a transmembrane protein belonging to the immunoglobulin superfamily. This protein is present on thymocytes and mature T cells and plays a crucial role in T-cell interactions and T-cell/B-cell interaction during early lymphoid development. The CD7 molecule is essential for the proper functioning of the immune system and is involved in the regulation of T-cell activation …	Mutations in the CD7 gene have been associated with various immune disorders, including T-cell lymphoma and autoimmune diseases. Targeted drug discovery efforts have focused on developing therapies that modulate the activity of CD7 in these conditions. One example is the monoclonal antibody alemtuzumab, which targets CD52, a protein that is highly expressed on T cells and B cells, and is used to …	GO:0002726 positive regulation of T cell cytokine production;GO:0002724 regulation of T cell cytokine production;GO:0002711 positive regulation of T cell mediated immunity		CD markers; Predicted intracellular proteins				(M5950)HALLMARK ALLOGRAFT REJECTION
ANKRD13D	ankyrin repeat domain 13D	ANKRD13D is a human gene that belongs to the ankyrin repeat domain 13 family, which includes four proteins with ubiquitin-interacting motifs. The protein encoded by this gene is an integral membrane protein that binds to Lys-63-linked ubiquitin chains on membrane-bound proteins, leading to their rapid internalization. This gene's function is essential for the proper functioning of the cell, and a…	There is limited information available on the disease implications of ANKRD13D. However, recent studies have suggested that dysregulation of this gene may be associated with the development of certain types of cancer, including breast cancer and hepatocellular carcinoma. Targeted drug discovery efforts for ANKRD13D are still in the early stages, and there are currently no drugs on the market that…	GO:0002091 negative regulation of receptor internalization;GO:0048261 negative regulation of receptor-mediated endocytosis;GO:0045806 negative regulation of endocytosis		Predicted intracellular proteins
CRKL	CRK like proto-oncogene, adaptor protein	The CRKL gene encodes a protein kinase that contains SH2 and SH3 domains. This protein has been shown to activate the RAS and JUN kinase signaling pathways, leading to the transformation of fibroblasts in a RAS-dependent manner. It is also a substrate of the BCR-ABL tyrosine kinase and plays a role in fibroblast transformation by BCR-ABL. The CRKL gene may be oncogenic, meaning it has the potenti…	The CRKL gene has been implicated in several types of cancer, including leukemia, lung cancer, and breast cancer. In particular, it has been found to be overexpressed in chronic myeloid leukemia (CML) and acute lymphoblastic leukemia (ALL), where it plays a role in promoting cell proliferation and survival. As a result, there has been interest in developing drugs that target CRKL as a potential t…	GO:0035685 helper T cell diapedesis;GO:0035684 helper T cell extravasation;GO:0098749 cerebellar neuron development		Predicted intracellular proteins	Nucleoplasm (Enhanced); Additional: Cytosol		(M190)PID TCR JNK PATHWAY; (M206)PID PDGFRA PATHWAY; (M69)PID REELIN PATHWAY
RNF31	ring finger protein 31	RNF31, also known as ring finger protein 31, is a gene that encodes a protein containing a RING finger motif. This motif is involved in protein-DNA and protein-protein interactions. RNF31 is the E3 ubiquitin-protein ligase component of the linear ubiquitin chain assembly complex. Two different isoforms of the protein have been identified.	RNF31 has been implicated in various diseases, including cancer, inflammation, and neurodegenerative disorders. In cancer, RNF31 has been shown to play a role in tumor growth and metastasis by regulating the degradation of tumor suppressor proteins. In inflammation, RNF31 is involved in the activation of NF-κB signaling, which is a key pathway in the immune response. In neurodegenerative disorder…	GO:0097039 protein linear polyubiquitination;GO:1904417 positive regulation of xenophagy;GO:0023035 CD40 signaling pathway		ENZYME proteins:Transferases; Enzymes; Predicted intracellular proteins	Cytosol (Approved)			(M5911)HALLMARK INTERFERON ALPHA RESPONSE; (M5913)HALLMARK INTERFERON GAMMA RESPONSE
MED6	mediator complex subunit 6	MED6 is a human gene that encodes for a protein called mediator complex subunit 6. This protein plays a crucial role in enabling transcription coactivator activity and acts upstream or within positive regulation of transcription by RNA polymerase II. MED6 is located in the nucleoplasm and is part of the mediator complex, which is a multi-protein complex that acts as a bridge between transcription…	Dysfunction of MED6 has been implicated in various diseases, including cancer and neurological disorders. In cancer, MED6 has been shown to be overexpressed in several types of tumors, including breast, lung, and liver cancer, and is associated with poor prognosis. Targeting MED6 has been proposed as a potential therapeutic strategy for cancer treatment. However, there are currently no drugs spec…	GO:0032968 positive regulation of transcription elongation by RNA polymerase II;GO:0032786 positive regulation of DNA-templated transcription, elongation;GO:0051123 RNA polymerase II preinitiation complex assembly		Predicted intracellular proteins	Nucleoplasm (Enhanced)
CBL	Cbl proto-oncogene	The CBL gene is a proto-oncogene that encodes a RING finger E3 ubiquitin ligase. This protein is responsible for targeting substrates for degradation by the proteasome by transferring ubiquitin from ubiquitin conjugating enzymes to specific substrates. It also contains a phosphotyrosine binding domain that allows it to interact with tyrosine-phosphorylated substrates and target them for proteasom…	The CBL gene has been implicated in various cancers, including acute myeloid leukemia, chronic myeloid leukemia, and juvenile myelomonocytic leukemia. Targeted drug discovery efforts have focused on developing inhibitors of the CBL protein to prevent its negative regulation of signaling pathways that promote cancer cell growth and survival. One example is the small molecule inhibitor, AZD0302, wh…	GO:0032487 regulation of Rap protein signal transduction;GO:2000583 regulation of platelet-derived growth factor receptor-alpha signaling pathway;GO:0070086 ubiquitin-dependent endocytosis		Predicted intracellular proteins; ENZYME proteins:Transferases; Potential drug targets; Enzymes; Cancer-related genes:Candidate cancer biomarkers; Human disease related genes:Cancers:Cancers of haematopoietic and lymphoid tissues; Disease related genes; Human disease related genes:Congenital malformations:Other congenital malformations	Cytosol (Supported); Additional: End piece;Mitotic spindle		(M273)PID EPHA2 FWD PATHWAY; (M226)PID VEGFR1 PATHWAY; (M69)PID REELIN PATHWAY	(M5897)HALLMARK IL6 JAK STAT3 SIGNALING; (M5953)HALLMARK KRAS SIGNALING UP
MED17	mediator complex subunit 17	MED17 is a human gene that encodes a subunit of the CRSP complex, which is required for efficient activation of gene transcription by SP1. This protein is also a component of other multisubunit complexes, such as thyroid hormone receptor-associated proteins, which facilitate the function of thyroid hormone receptors on DNA templates. The activation of gene transcription is a complex process that …	There is limited information available on the disease implications of MED17 mutations. However, recent studies have suggested that MED17 may play a role in the development of certain cancers, including breast cancer and hepatocellular carcinoma. Targeted drug discovery efforts for MED17 are still in the early stages, but there is potential for the development of drugs that target the CRSP complex…	GO:0032968 positive regulation of transcription elongation by RNA polymerase II;GO:0032786 positive regulation of DNA-templated transcription, elongation;GO:0051123 RNA polymerase II preinitiation complex assembly		Cancer-related genes:Mutational cancer driver genes; Disease related genes; Human disease related genes:Congenital malformations:Congenital malformations of the nervous system; Predicted intracellular proteins	Nuclear speckles (Approved); Additional: Cytosol
SLC7A5	solute carrier family 7 member 5	SLC7A5 is a human gene that encodes a protein that functions as a transmembrane transporter for L-leucine, L-tryptophan, and thyroid hormone. It is involved in the transport of carboxylic acids, thyroid hormones, and xenobiotics. The protein is located in the cytosol, intracellular membrane-bounded organelles, and plasma membrane, and is an integral component of the membrane. It is part of an ami…	SLC7A5 has been implicated in several diseases, including cancer, autism spectrum disorder, and intellectual disability. In cancer, SLC7A5 has been shown to play a role in tumor growth and progression by promoting the uptake of essential amino acids. Targeting SLC7A5 has emerged as a potential therapeutic strategy for cancer treatment. Several small molecule inhibitors of SLC7A5 have been develop…	GO:1905534 positive regulation of L-leucine import across plasma membrane;GO:1904556 L-tryptophan transmembrane transport;GO:0015821 methionine transport		Transporters:Electrochemical Potential-driven transporters	Cytosol;Plasma membrane (Supported); Additional: Vesicles			(M5922)HALLMARK UNFOLDED PROTEIN RESPONSE; (M5901)HALLMARK G2M CHECKPOINT; (M5906)HALLMARK ESTROGEN RESPONSE EARLY
PDHB	pyruvate dehydrogenase E1 subunit beta	The PDHB gene encodes the beta subunit of the pyruvate dehydrogenase (PDH) complex, which is responsible for converting pyruvate to acetyl-CoA and carbon dioxide, linking glycolysis and the tricarboxylic acid cycle. The E1 enzyme is a heterotetramer composed of two alpha and two beta subunits. Mutations in the PDHB gene are associated with pyruvate dehydrogenase E1-beta deficiency. This gene has …	Pyruvate dehydrogenase E1-beta deficiency is a rare genetic disorder that affects the function of the PDH complex, leading to a buildup of pyruvate and lactic acid in the body. This can cause a range of symptoms, including developmental delay, intellectual disability, seizures, and muscle weakness. There is currently no cure for this condition, and treatment is focused on managing symptoms and pr…	GO:0006086 pyruvate decarboxylation to acetyl-CoA;GO:0006085 acetyl-CoA biosynthetic process;GO:0006084 acetyl-CoA metabolic process		Human disease related genes:Congenital disorders of metabolism:Congenital disorders of carbohydrate metabolism; ENZYME proteins:Oxidoreductases; Predicted intracellular proteins; Citric acid cycle related proteins; Potential drug targets; Enzymes; Disease related genes	Mitochondria (Supported); Additional: Cell Junctions;Nucleoplasm	Pyruvic acid; NADH		(M5935)HALLMARK FATTY ACID METABOLISM; (M5936)HALLMARK OXIDATIVE PHOSPHORYLATION
SIRPG	signal regulatory protein gamma	SIRPG is a gene that encodes a protein belonging to the signal-regulatory protein (SIRP) family and the immunoglobulin superfamily. SIRP family members are transmembrane glycoproteins that negatively regulate receptor tyrosine kinase-coupled signaling processes. The protein encoded by SIRPG is involved in this negative regulation and has multiple isoforms due to alternative splicing.	SIRPG has been implicated in various diseases, including cancer, autoimmune disorders, and infectious diseases. In cancer, SIRPG has been shown to be overexpressed in certain types of tumors, such as breast cancer, and its expression has been associated with poor prognosis. Targeting SIRPG has been explored as a potential therapeutic strategy in cancer, with preclinical studies showing promising …	GO:0050766 positive regulation of phagocytosis;GO:0050764 regulation of phagocytosis;GO:0045807 positive regulation of endocytosis		CD markers
BIRC2	baculoviral IAP repeat containing 2	BIRC2 is a human gene that encodes a protein belonging to a family of proteins that prevent apoptosis by binding to TRAF1 and TRAF2. The protein inhibits apoptosis induced by serum deprivation and menadione, which is a potent inducer of free radicals. The gene has multiple alternatively spliced transcript variants that encode different isoforms.	BIRC2 has been implicated in various diseases, including cancer, autoimmune disorders, and neurodegenerative diseases. In cancer, BIRC2 is overexpressed in many tumor types and is associated with resistance to chemotherapy and radiation therapy. Targeting BIRC2 has been explored as a potential therapeutic strategy for cancer treatment. Several small molecule inhibitors of BIRC2 have been develope…	GO:1902442 regulation of ripoptosome assembly involved in necroptotic process;GO:1902443 negative regulation of ripoptosome assembly involved in necroptotic process;GO:1902524 positive regulation of protein K48-linked ubiquitination		ENZYME proteins:Transferases; Enzymes; Cancer-related genes:Candidate cancer biomarkers; Predicted intracellular proteins	Cytosol;Nucleoli fibrillar center (Supported); Additional: Nucleoplasm		(M7997)SA CASPASE CASCADE; (M37)PID NFKAPPAB CANONICAL PATHWAY; (M45)PID CD40 PATHWAY	(M5890)HALLMARK TNFA SIGNALING VIA NFKB
SPINT1	serine peptidase inhibitor, Kunitz type 1	SPINT1 is a gene that encodes a protein belonging to the Kunitz family of serine protease inhibitors. This protein is a strong inhibitor of HGF activator and is believed to play a role in regulating the proteolytic activation of HGF in damaged tissues. The gene undergoes alternative splicing, resulting in the production of multiple isoforms with different functions. Overall, SPINT1 is important f…	Mutations in the SPINT1 gene have been associated with several diseases, including hepatocellular carcinoma, pancreatic cancer, and inflammatory bowel disease. In particular, decreased expression of SPINT1 has been observed in many cancer types, suggesting that it may play a role in tumor progression and metastasis. As a result, there has been interest in developing drugs that target SPINT1 as a …	GO:0060670 branching involved in labyrinthine layer morphogenesis;GO:0060713 labyrinthine layer morphogenesis;GO:2000178 negative regulation of neural precursor cell proliferation		Predicted intracellular proteins; Cancer-related genes:Candidate cancer biomarkers; Predicted secreted proteins; Transporters:Accessory Factors Involved in Transport	Cytosol;Plasma membrane (Supported); Additional: Nucleoplasm
GOLM2	golgi membrane protein 2	GOLM2 is a gene that encodes for a protein found in the Golgi apparatus, a cellular organelle involved in protein processing and sorting. Overexpression of GOLM2 has been linked to the overexpression of the HER-2/neu proto-oncogene, which is found in a significant percentage of breast and ovarian cancers. Different isoforms of the GOLM2 protein have been identified due to alternative splicing of …	Research has shown that GOLM2 overexpression is associated with poor prognosis in various types of cancer, including breast, ovarian, lung, and liver cancer. Therefore, GOLM2 has been proposed as a potential therapeutic target for cancer treatment. Several studies have investigated the use of GOLM2-targeted therapies, including monoclonal antibodies and small molecule inhibitors, to inhibit cance…			Predicted intracellular proteins	Golgi apparatus (Enhanced)
PTPRU	protein tyrosine phosphatase receptor type U	PTPRU is a gene that encodes a protein tyrosine phosphatase (PTP) receptor. PTPs are signaling molecules that regulate various cellular processes, including cell growth, differentiation, and oncogenic transformation. PTPRU has an extracellular region, a single transmembrane region, and two tandem intracellular catalytic domains, making it a receptor-type PTP. The extracellular region contains a m…	There is limited information available on the disease implications of PTPRU. However, some studies have suggested its involvement in cancer. For example, PTPRU has been found to be downregulated in hepatocellular carcinoma, and its overexpression has been shown to inhibit tumor growth in vitro and in vivo. Additionally, PTPRU has been identified as a potential therapeutic target in acute myeloid …	GO:0007185 cell surface receptor protein tyrosine phosphatase signaling pathway;GO:2000049 positive regulation of cell-cell adhesion mediated by cadherin;GO:2000047 regulation of cell-cell adhesion mediated by cadherin		Enzymes; ENZYME proteins:Hydrolases
MED23	mediator complex subunit 23	MED23 is a human gene that encodes a subunit of the CRSP complex, which is required for efficient activation by SP1. It is also a component of other multisubunit complexes, such as thyroid hormone receptor-associated proteins, which facilitate TR function on DNA templates. MED23 acts as a metastasis suppressor and has several alternatively spliced transcript variants encoding different isoforms. …	There is limited information available on the disease implications of MED23. However, recent studies have suggested that MED23 may play a role in cancer progression and metastasis. In particular, MED23 has been shown to act as a metastasis suppressor in breast cancer and its downregulation has been associated with poor prognosis in several other cancer types. Targeted drug discovery efforts for M…	GO:2000409 positive regulation of T cell extravasation;GO:2000407 regulation of T cell extravasation;GO:0002693 positive regulation of cellular extravasation		Disease related genes; Cancer-related genes:Mutated cancer genes; Human disease related genes:Other diseases:Mental and behavioural disorders; Predicted intracellular proteins	Nucleoplasm (Approved); Additional: Vesicles
ANKRD13A	ankyrin repeat domain 13A	ANKRD13A is a human gene that encodes a protein with an ankyrin repeat domain. This protein is involved in the negative regulation of protein localization to endosomes and receptor internalization. It enables ubiquitin-dependent protein binding activity and is located in the late endosome, perinuclear region of cytoplasm, and plasma membrane. The gene's function is important for maintaining prope…	There is limited information available on the disease implications of ANKRD13A. However, recent studies have suggested that mutations in this gene may be associated with the development of certain types of cancer, including breast cancer and lung adenocarcinoma. As for targeted drug discovery efforts, there are currently no drugs on the market that specifically target ANKRD13A. However, there are…	GO:1905667 negative regulation of protein localization to endosome;GO:1905666 regulation of protein localization to endosome;GO:0002091 negative regulation of receptor internalization		Predicted intracellular proteins	Plasma membrane (Supported); Additional: Primary cilium;Primary cilium tip;Primary cilium transition zone;Vesicles
CD5	CD5 molecule	CD5 is a gene that encodes a protein belonging to the scavenger receptor cysteine-rich (SRCR) superfamily. This protein is found on the surface of thymocytes, T lymphocytes, and a subset of B lymphocytes. It contains three SRCR domains and may act as a receptor to regulate T-cell proliferation. The SRCR superfamily is mainly found in cells associated with the immune system and its members are sec…	CD5 has been implicated in various autoimmune diseases, including systemic lupus erythematosus (SLE), rheumatoid arthritis (RA), and multiple sclerosis (MS). In SLE, CD5 expression is upregulated on B cells, and anti-CD5 antibodies have been shown to reduce disease activity in animal models. In RA, CD5 expression is increased on T cells, and targeting CD5 with monoclonal antibodies has been propo…	GO:0050859 negative regulation of B cell receptor signaling pathway;GO:0050855 regulation of B cell receptor signaling pathway;GO:0031295 T cell costimulation		CD markers; Predicted intracellular proteins
CXCR4	C-X-C motif chemokine receptor 4	The CXCR4 gene encodes a protein that is a receptor for stromal cell-derived factor-1, a type of chemokine. The protein has seven transmembrane regions and is located on the surface of cells. It plays a role in supporting HIV entry into cells and is highly expressed in breast cancer cells. Mutations in this gene have been linked to WHIM syndrome, a rare immune disorder characterized by warts, hyp…	The CXCR4 gene has been implicated in several diseases, including cancer, HIV/AIDS, and WHIM syndrome. In cancer, CXCR4 is overexpressed in many types of tumors and is associated with tumor growth, metastasis, and poor prognosis. Targeting CXCR4 with small molecule inhibitors has shown promise in preclinical studies and clinical trials for various cancers, including breast, pancreatic, and multip…	GO:2000448 positive regulation of macrophage migration inhibitory factor signaling pathway;GO:2000446 regulation of macrophage migration inhibitory factor signaling pathway;GO:0038160 CXCL12-activated CXCR4 signaling pathway		Transporters; CD markers; Human disease related genes:Immune system diseases:Primary immunodeficiency; Cancer-related genes:Candidate cancer biomarkers; G-protein coupled receptors:GPCRs excl olfactory receptors; G-protein coupled receptors:Chemokines and chemotactic factors receptors; Disease related genes; FDA approved drug targets:Small molecule drugs		Framycetin; AMD-070; Plerixafor; Ibalizumab	(M55)PID S1P S1P3 PATHWAY; (M257)PID EPHRINB REV PATHWAY; (M165)PID SYNDECAN 4 PATHWAY	(M5923)HALLMARK PI3K AKT MTOR SIGNALING; (M5891)HALLMARK HYPOXIA; (M5924)HALLMARK MTORC1 SIGNALING
MED12	mediator complex subunit 12	MED12 is a gene that encodes for a protein component of the preinitiation complex, which controls the initiation of transcription. MED12 binds with a CDK8 subcomplex, along with MED13, CDK8 kinase, and cyclin C, to regulate transcription initiation and reinitiation rates. MED12 is essential for activating CDK8 kinase. Defects in this gene cause X-linked Opitz-Kaveggia syndrome, also known as FG s…	Mutations in the MED12 gene have been linked to several genetic disorders, including X-linked Opitz-Kaveggia syndrome (also known as FG syndrome) and Lujan-Fryns syndrome. These syndromes are characterized by intellectual disability, developmental delays, and physical abnormalities. There are currently no targeted drug discovery efforts specifically for MED12 mutations, as the underlying mechanis…	GO:0090245 axis elongation involved in somitogenesis;GO:0048702 embryonic neurocranium morphogenesis;GO:1990403 embryonic brain development		Cancer-related genes:Mutational cancer driver genes; Predicted intracellular proteins; Cancer-related genes:Mutated cancer genes; Human disease related genes:Congenital malformations:Other congenital malformations; Disease related genes; Human disease related genes:Reproductive system diseases:Reproductive system diseases	Nucleoplasm (Approved)		(M223)PID BETA CATENIN NUC PATHWAY
SLC16A3	solute carrier family 16 member 3	SLC16A3 is a gene that encodes a protein belonging to the solute carrier family 16, which is responsible for transporting lactic acid and pyruvate across plasma membranes. This protein, also known as monocarboxylate transporter 4 (MCT4), has slightly different substrate and inhibitor specificities and transport kinetics compared to other members of the MCT family, which are related to the metabol…	Mutations in SLC16A3 have been associated with exercise-induced muscle damage, specifically with an increased risk of developing exercise-induced rhabdomyolysis. This condition is characterized by the breakdown of muscle tissue, leading to the release of muscle fibers into the bloodstream and potentially causing kidney damage. Targeted drug discovery efforts for SLC16A3 have focused on developing…	GO:0035879 plasma membrane lactate transport;GO:0015727 lactate transport;GO:0035873 lactate transmembrane transport		Transporters:Electrochemical Potential-driven transporters	Plasma membrane (Supported); Additional: Nuclear membrane	Pyruvic acid		(M5937)HALLMARK GLYCOLYSIS
PLAUR	plasminogen activator, urokinase receptor	PLAUR is a gene that encodes the receptor for urokinase plasminogen activator, which plays a role in promoting plasmin formation and localized degradation of the extracellular matrix. The protein binds both the proprotein and mature forms of urokinase plasminogen activator and allows for the activation of the receptor-bound pro-enzyme by plasmin. The protein lacks transmembrane or cytoplasmic dom…	PLAUR has been implicated in various diseases, including cancer, inflammation, and thrombosis. In cancer, PLAUR is often overexpressed and associated with tumor invasion and metastasis. Targeting PLAUR has been explored as a potential therapeutic strategy for cancer treatment. Several drugs have been developed to target PLAUR, including monoclonal antibodies and small molecule inhibitors. One exa…	GO:0038195 urokinase plasminogen activator signaling pathway;GO:0051917 regulation of fibrinolysis;GO:0010755 regulation of plasminogen activation		Cancer-related genes:Candidate cancer biomarkers; CD markers; Predicted intracellular proteins; FDA approved drug targets:Biotech drugs	Plasma membrane (Supported)	Alteplase; Urokinase; Tenecteplase; WX-UK1; Lanoteplase	(M120)PID ARF6 DOWNSTREAM PATHWAY; (M212)PID INTEGRIN5 PATHWAY; (M169)PID INTEGRIN2 PATHWAY	(M5916)HALLMARK APICAL SURFACE; (M5892)HALLMARK CHOLESTEROL HOMEOSTASIS; (M5890)HALLMARK TNFA SIGNALING VIA NFKB
SAPCD2	suppressor APC domain containing 2	SAPCD2, or suppressor APC domain containing 2, is a gene that plays a role in regulating protein localization to the cell cortex and promoting cell population proliferation. It is found in various cellular components, including the apical cortex, apical junction complex, and nuclear lumen. The gene's function is related to negative regulation of protein localization and positive regulation of cel…	Unfortunately, there is currently limited information available on the disease implications and targeted drug discovery efforts for SAPCD2. As of April 2022, there are no known drugs on the market that specifically target SAPCD2. However, further research on the gene's function and potential disease implications may lead to the development of targeted therapies in the future. It is important to n…	GO:0098725 symmetric cell division;GO:1904777 negative regulation of protein localization to cell cortex;GO:0090175 regulation of establishment of planar polarity		Predicted intracellular proteins	Cytosol (Supported); Additional: Nucleoli;Nucleoplasm
CD38	CD38 molecule	CD38 is a glycoprotein that is involved in the synthesis and hydrolysis of cyclic adenosine 5'-diphosphate-ribose, which is a messenger that mobilizes calcium ions within cells. It is a type II transmembrane protein that has both extracellular and intracellular functions. CD38 has an N-terminal cytoplasmic tail, a single membrane-spanning domain, and a C-terminal extracellular region with four N-…	CD38 has been implicated in various diseases, including cancer, autoimmune disorders, and neurodegenerative diseases. In particular, CD38 is overexpressed in multiple myeloma, a type of blood cancer, and is a target for therapeutic intervention. Daratumumab, a monoclonal antibody that targets CD38, has been approved for the treatment of multiple myeloma. Other CD38-targeted therapies in developme…	GO:0014824 artery smooth muscle contraction;GO:0014820 tonic smooth muscle contraction;GO:1901847 nicotinate metabolic process		Predicted intracellular proteins; ENZYME proteins:Transferases; CD markers; Enzymes; Cancer-related genes:Candidate cancer biomarkers; ENZYME proteins:Hydrolases	Plasma membrane (Supported)	Daratumumab; Isatuximab		(M5897)HALLMARK IL6 JAK STAT3 SIGNALING; (M5902)HALLMARK APOPTOSIS; (M5913)HALLMARK INTERFERON GAMMA RESPONSE
SLC16A7	solute carrier family 16 member 7	SLC16A7 is a gene that belongs to the monocarboxylate transporter family, which is responsible for transporting metabolites such as lactate, pyruvate, and ketone bodies. This gene encodes a protein that facilitates the transport of monocarboxylates by linking them to protons. The protein has a high affinity for pyruvate and is expressed more in prostate and colorectal cancer specimens than in con…	There is limited information available on the disease implications of SLC16A7. However, studies have shown that the overexpression of this gene is associated with poor prognosis in prostate and colorectal cancer patients. Therefore, SLC16A7 may serve as a potential therapeutic target for these cancers. Targeted drug discovery efforts for SLC16A7 are currently underway. One study found that a smal…	GO:0035879 plasma membrane lactate transport;GO:0015727 lactate transport;GO:0035873 lactate transmembrane transport		Transporters:Electrochemical Potential-driven transporters	Plasma membrane (Supported); Additional: Nucleoplasm	Pyruvic acid		(M5956)HALLMARK KRAS SIGNALING DN
TAOK3	TAO kinase 3	TAOK3, also known as TAO kinase 3, is a protein kinase that plays a role in activating the p38/MAPK14 stress-activated MAPK cascade while inhibiting the basal activity of the MAPK8/JNK cascade. It belongs to the GCK subfamily of STE20-like kinases. This gene is important in regulating cellular responses to stress and inflammation. Dysregulation of TAOK3 has been linked to various diseases, includ…	TAOK3 has been implicated in various diseases, including cancer and neurodegenerative disorders. In cancer, TAOK3 has been shown to promote tumor growth and metastasis in several types of cancer, including breast, lung, and pancreatic cancer. In neurodegenerative disorders, TAOK3 has been linked to the pathogenesis of Alzheimer's disease and Parkinson's disease. Targeted drug discovery efforts fo…	GO:0043507 positive regulation of JUN kinase activity;GO:0043506 regulation of JUN kinase activity;GO:0032874 positive regulation of stress-activated MAPK cascade	yes	ENZYME proteins:Transferases; Enzymes; Kinases:STE Ser/Thr protein kinases; Predicted intracellular proteins	Mitochondria (Uncertain)	Fostamatinib	(M20)PID P38 MKK3 6PATHWAY
SLC4A2	solute carrier family 4 member 2	SLC4A2 is a gene that encodes a membrane transport protein belonging to the anion exchanger family. This protein is responsible for regulating intracellular pH, biliary bicarbonate secretion, and chloride uptake. Reduced expression of SLC4A2 may be linked to primary biliary cirrhosis in humans, while differential expression of the gene may be associated with malignant hepatocellular carcinoma, co…	There are currently no targeted drug discovery efforts specifically focused on SLC4A2. However, drugs that target ion transporters and channels, such as diuretics and antiarrhythmic agents, may indirectly affect the function of SLC4A2. Additionally, SLC4A2 has been implicated in several diseases, including primary biliary cirrhosis and various cancers, suggesting that targeting this gene may have…	GO:2000565 negative regulation of CD8-positive, alpha-beta T cell proliferation;GO:0043377 negative regulation of CD8-positive, alpha-beta T cell differentiation;GO:0070175 positive regulation of enamel mineralization		Transporters:Electrochemical Potential-driven transporters; Predicted intracellular proteins	Nuclear speckles;Plasma membrane (Uncertain); Additional: Cytosol
MED27	mediator complex subunit 27	MED27 is a human gene that encodes a subunit of the CRSP complex, which is required for efficient activation of gene transcription by SP1. This protein is also a component of other multisubunit complexes, such as thyroid hormone receptor-associated proteins, which facilitate the function of thyroid hormone receptors on DNA templates. Alternative splicing of this gene produces multiple isoforms, a…	There is limited information available on the disease implications of MED27. However, some studies have suggested that mutations in this gene may be associated with developmental disorders and intellectual disability. Targeted drug discovery efforts for MED27 are also limited, as the function of this gene is not well understood. Currently, there are no drugs on the market that specifically target…	GO:0032968 positive regulation of transcription elongation by RNA polymerase II;GO:0032786 positive regulation of DNA-templated transcription, elongation;GO:0051123 RNA polymerase II preinitiation complex assembly		Disease related genes; Human disease related genes:Congenital malformations:Congenital malformations of the nervous system; Predicted intracellular proteins	Nucleoli;Nucleoplasm (Supported); Additional: Cytosol
CMSS1	cms1 ribosomal small subunit homolog	The human gene CMSS1 is a ribosomal small subunit homolog known as cms1. It plays a role in enabling RNA binding activity. This information is provided by the Alliance of Genome Resources as of April 2022.	There is limited information available on the disease implications of the CMSS1 gene. However, research has suggested that mutations in this gene may be associated with developmental disorders and intellectual disability. Targeted drug discovery efforts for CMSS1 are also limited, as the function of this gene is not well understood. Currently, there are no drugs on the market that specifically ta…			Predicted intracellular proteins	Nucleoli (Approved); Additional: Mitochondria;Nuclear membrane;Nucleoplasm
MED16	mediator complex subunit 16	MED16 is a human gene that encodes for a protein called mediator complex subunit 16. This protein plays a crucial role in enabling thyroid hormone receptor binding activity and transcription coactivator activity. It is also involved in positive regulation of transcription initiation from RNA polymerase II promoter. MED16 is located in the membrane and is part of the mediator complex. This complex…	Dysfunction of MED16 has been linked to various diseases, including cancer and metabolic disorders. In cancer, MED16 has been found to be overexpressed in several types of tumors, including breast, lung, and liver cancer. Targeting MED16 has been proposed as a potential therapeutic strategy for cancer treatment. In metabolic disorders, MED16 has been implicated in the regulation of glucose and li…	GO:0032968 positive regulation of transcription elongation by RNA polymerase II;GO:0032786 positive regulation of DNA-templated transcription, elongation;GO:0051123 RNA polymerase II preinitiation complex assembly		Predicted intracellular proteins	Nucleoli (Approved)
MED20	mediator complex subunit 20	MED20 is a gene that encodes a component of the mediator complex, which is a transcriptional coactivator complex that is necessary for the expression of almost all genes. The mediator complex is recruited by transcriptional activators or nuclear receptors to induce gene expression by interacting with RNA polymerase II and promoting the formation of a transcriptional pre-initiation complex. Mutati…	Mutations in MED20 have been associated with a novel infantile-onset neurodegenerative movement disorder, which is characterized by developmental delay, hypotonia, spasticity, dystonia, and optic atrophy. Currently, there are no targeted drug discovery efforts for this specific disorder, as it is a rare disease with limited understanding of its underlying mechanisms. However, the role of MED20 in…	GO:0032968 positive regulation of transcription elongation by RNA polymerase II;GO:0035914 skeletal muscle cell differentiation;GO:0032786 positive regulation of DNA-templated transcription, elongation		Predicted intracellular proteins
TRAF2	TNF receptor associated factor 2	TRAF2 (TNF receptor associated factor 2) is a protein that belongs to the TNF receptor associated factor (TRAF) protein family. It interacts with TNF receptors and forms a complex with TRAF1, which is required for TNF-alpha-mediated activation of MAPK8/JNK and NF-kappaB. The TRAF2-TRAF1 complex also interacts with inhibitor-of-apoptosis proteins (IAPs) and mediates anti-apoptotic signals from TNF…	TRAF2 has been implicated in various diseases, including cancer, inflammation, and autoimmune disorders. In cancer, TRAF2 has been shown to promote tumor growth and survival by activating NF-kappaB and MAPK signaling pathways. Therefore, targeting TRAF2 has emerged as a potential therapeutic strategy for cancer treatment. Several small molecule inhibitors of TRAF2 have been developed and tested i…	GO:1905670 TORC2 complex disassembly;GO:1905669 TORC1 complex assembly;GO:0160162 CD27 signaling pathway		ENZYME proteins:Transferases; Enzymes; Cancer-related genes:Candidate cancer biomarkers; Predicted intracellular proteins	Cytosol (Enhanced)		(M20)PID P38 MKK3 6PATHWAY; (M79)PID TRAIL PATHWAY; (M45)PID CD40 PATHWAY	(M5923)HALLMARK PI3K AKT MTOR SIGNALING; (M5950)HALLMARK ALLOGRAFT REJECTION
KCNAB2	potassium voltage-gated channel subfamily A regulatory beta subunit 2	KCNAB2 is a gene that encodes a regulatory beta subunit of the voltage-gated potassium channel subfamily A. This gene is involved in regulating various bodily functions such as neurotransmitter release, heart rate, insulin secretion, neuronal excitability, epithelial electrolyte transport, smooth muscle contraction, and cell volume. KCNAB2 is one of the beta subunits that associate with functiona…	There is limited information available on the disease implications of KCNAB2. However, mutations in KCNAB2 have been associated with epilepsy and sudden unexpected death in epilepsy (SUDEP). Targeted drug discovery efforts for KCNAB2 have been focused on developing drugs that modulate the activity of voltage-gated potassium channels, which could potentially be used to treat epilepsy and other neu…	GO:2000008 regulation of protein localization to cell surface;GO:1901379 regulation of potassium ion transmembrane transport;GO:0043266 regulation of potassium ion transport		Predicted intracellular proteins
CD1D	CD1d molecule	CD1D is a gene that encodes a transmembrane glycoprotein belonging to the CD1 family, which is structurally similar to major histocompatibility complex (MHC) proteins. CD1 proteins form heterodimers with beta-2-microglobulin and present lipid and glycolipid antigens of self or microbial origin to T cells. The human genome contains five CD1 family genes, and CD1D is localized to late endosomes and…	CD1D has been implicated in various diseases, including autoimmune disorders, infectious diseases, and cancer. In autoimmune diseases such as multiple sclerosis and systemic lupus erythematosus, CD1D-restricted T cells have been shown to play a role in disease pathogenesis. In infectious diseases, CD1D-restricted T cells have been shown to be important in the immune response to bacterial and vira…	GO:0048006 antigen processing and presentation, endogenous lipid antigen via MHC class Ib;GO:0048007 antigen processing and presentation, exogenous lipid antigen via MHC class Ib;GO:0048003 antigen processing and presentation of lipid antigen via MHC class Ib		Cancer-related genes:Mutated cancer genes; CD markers	Endoplasmic reticulum (Supported)	cis-tetracosenoyl sulfatide		(M5935)HALLMARK FATTY ACID METABOLISM; (M5950)HALLMARK ALLOGRAFT REJECTION
PLXNB1	plexin B1	PLXNB1, also known as plexin B1, is a human gene that plays a role in semaphorin receptor activity. It is involved in various processes, including regulating cell adhesion and shape, as well as the semaphorin-plexin signaling pathway. PLXNB1 is an integral component of the plasma membrane and is part of the semaphorin receptor complex. Its function is important in various biological processes, in…	There is limited information available on the disease implications of PLXNB1. However, studies have suggested that it may play a role in cancer progression, particularly in breast cancer and melanoma. Targeted drug discovery efforts for PLXNB1 are also limited, but some studies have explored the potential of using PLXNB1 inhibitors as a therapeutic strategy for cancer treatment. One example of a …	GO:0033689 negative regulation of osteoblast proliferation;GO:0043931 ossification involved in bone maturation;GO:0070977 bone maturation					(M5880)NABA ECM AFFILIATED; (M5885)NABA MATRISOME ASSOCIATED; (M5889)NABA MATRISOME	(M5907)HALLMARK ESTROGEN RESPONSE LATE
FCHO1	FCH and mu domain containing endocytic adaptor 1	FCHO1 is a human gene that encodes for a protein called FCH and mu domain containing endocytic adaptor 1. This protein is involved in clathrin coat assembly and clathrin-dependent endocytosis, and enables AP-2 adaptor complex binding activity. FCHO1 is located in the cytosol, nucleoplasm, and plasma membrane, and is active in clathrin-coated pits. Mutations in FCHO1 have been implicated in primar…	Mutations in the FCHO1 gene have been linked to primary immunodeficiency disease, specifically a subtype known as combined immunodeficiency and neutropenia. This disease is characterized by a weakened immune system and a reduced number of neutrophils, a type of white blood cell that helps fight infections. Currently, there are no targeted drug discovery efforts specifically for FCHO1 mutations. H…	GO:0048268 clathrin coat assembly;GO:0072583 clathrin-dependent endocytosis;GO:0050852 T cell receptor signaling pathway		Human disease related genes:Immune system diseases:Primary immunodeficiency; Disease related genes; Predicted intracellular proteins	Nucleoplasm (Enhanced); Additional: Cytosol
MED13L	mediator complex subunit 13L	MED13L is a human gene that encodes a subunit of the Mediator complex, which acts as a transcriptional coactivator for most RNA polymerase II-transcribed genes. This gene is involved in the early development of the heart and brain. Mutations in MED13L have been linked to transposition of the great arteries, dextro-looped (DTGA), a congenital heart defect where the two main arteries leaving the he…	Mutations in MED13L have been associated with a range of developmental disorders, including intellectual disability, autism spectrum disorder, and congenital heart defects such as transposition of the great arteries. Targeted drug discovery efforts for MED13L-related disorders are still in the early stages, but there is hope that understanding the role of this gene in development could lead to ne…	GO:0045944 positive regulation of transcription by RNA polymerase II;GO:0045893 positive regulation of DNA-templated transcription;GO:1902680 positive regulation of RNA biosynthetic process		Disease related genes; Predicted intracellular proteins; Human disease related genes:Congenital malformations:Congenital malformations of the circulatory system	Nucleoplasm (Approved); Additional: Golgi apparatus			(M5906)HALLMARK ESTROGEN RESPONSE EARLY
LMLN	leishmanolysin like peptidase	The LMLN gene encodes a zinc-metallopeptidase that may be involved in cell migration and invasion. It is similar to a protein found in Drosophila that may play a role in mitotic progression. The gene has multiple transcript variants due to alternative splicing.	There is limited information available on the disease implications of the LMLN gene. However, some studies have suggested that it may be involved in cancer progression and metastasis. Targeted drug discovery efforts for LMLN are also limited, but some studies have identified potential small molecule inhibitors of the protein that may have therapeutic potential. One example is a study that identif…	GO:0051301 cell division;GO:0007155 cell adhesion;GO:0006508 proteolysis		Peptidases:Metallopeptidases; Enzymes; Predicted intracellular proteins	Cytosol (Supported); Additional: Focal adhesion sites
ADGRE5	adhesion G protein-coupled receptor E5	ADGRE5 is a gene that encodes a protein belonging to the EGF-TM7 subfamily of adhesion G protein-coupled receptors. These receptors mediate cell-cell interactions and are cleaved into a large extracellular subunit and a seven-span transmembrane subunit. The encoded protein may play a role in cell adhesion, leukocyte recruitment, activation, and migration. It contains multiple extracellular EGF-li…	ADGRE5 has been implicated in the progression of several types of cancer, including breast, lung, and pancreatic cancer. In breast cancer, ADGRE5 expression has been associated with poor prognosis and increased metastasis. Targeted drug discovery efforts have focused on developing inhibitors of ADGRE5 to prevent its activation and downstream signaling. One example is the monoclonal antibody ABX-E…	GO:0006954 inflammatory response;GO:0007267 cell-cell signaling;GO:0007155 cell adhesion		G-protein coupled receptors:Family 2 (B) receptors; Transporters; Predicted intracellular proteins; CD markers; Predicted secreted proteins; G-protein coupled receptors:GPCRs excl olfactory receptors	Plasma membrane (Approved); Additional: Golgi apparatus
PIEZO1	piezo type mechanosensitive ion channel component 1 (Er blood group)	PIEZO1 is a gene that encodes for a protein that acts as a mechanosensitive ion channel, which means it can convert mechanical forces into biological signals. The protein has 36 transmembrane domains and functions as a homotetramer. Mutations in this gene have been linked to a condition called dehydrated hereditary stomatocytosis, which is characterized by abnormal red blood cells that are more p…	Dehydrated hereditary stomatocytosis (DHS) is a rare genetic disorder caused by mutations in the PIEZO1 gene. DHS is characterized by abnormal red blood cells that are more permeable to water and have a reduced ability to carry oxygen, leading to anemia and other complications. There is currently no cure for DHS, and treatment is mainly supportive, including blood transfusions and iron chelation …	GO:0033634 positive regulation of cell-cell adhesion mediated by integrin;GO:0033625 positive regulation of integrin activation;GO:0033632 regulation of cell-cell adhesion mediated by integrin		Human disease related genes:Cardiovascular diseases:Hematologic diseases; Predicted intracellular proteins; Potential drug targets; Transporters:Transporter channels and pores; Human disease related genes:Congenital malformations:Congenital malformations of skin; Disease related genes
SLC4A7	solute carrier family 4 member 7	SLC4A7 is a gene that encodes a sodium bicarbonate cotransporter, which transports sodium and bicarbonate ions in a 1:1 ratio. This protein is considered an electroneutral cotransporter and is involved in regulating intracellular pH. It plays a critical role in visual and auditory sensory transmission. The gene has alternatively spliced transcript variants that encode distinct isoforms.	There is limited information available on the disease implications of SLC4A7 mutations. However, studies have suggested that mutations in this gene may be associated with hearing loss and retinal degeneration. Targeted drug discovery efforts for SLC4A7 have been focused on developing inhibitors that can block the activity of the sodium bicarbonate cotransporter. These inhibitors have the potentia…	GO:0090383 phagosome acidification;GO:0060117 auditory receptor cell development;GO:0090382 phagosome maturation		Transporters:Electrochemical Potential-driven transporters	Plasma membrane (Supported); Additional: Cytosol;Focal adhesion sites
CD4	CD4 molecule	CD4 is a gene that encodes a membrane glycoprotein found on T lymphocytes, B cells, macrophages, granulocytes, and various regions of the brain. The CD4 antigen acts as a coreceptor with the T-cell receptor to recognize antigens displayed by an antigen presenting cell in the context of class II MHC molecules. It is also the primary receptor for entry of the human immunodeficiency virus. The prote…	CD4 has been implicated in a variety of diseases, including autoimmune disorders, infectious diseases, and cancer. In autoimmune disorders such as multiple sclerosis and rheumatoid arthritis, CD4+ T cells are thought to play a key role in the pathogenesis of the disease. In infectious diseases such as HIV, the virus targets CD4+ T cells and uses the CD4 receptor to gain entry into the cell. Targe…	GO:0035397 helper T cell enhancement of adaptive immune response;GO:1904313 response to methamphetamine hydrochloride;GO:1904636 response to ionomycin		Predicted intracellular proteins; CD markers; Human disease related genes:Immune system diseases:Primary immunodeficiency; Transporters:Accessory Factors Involved in Transport; Disease related genes; FDA approved drug targets:Biotech drugs	Plasma membrane (Supported)	Antithymocyte immunoglobulin (rabbit); Clenoliximab; Ibalizumab	(M243)PID ARF 3PATHWAY; (M290)PID IL12 STAT4 PATHWAY; (M196)PID IL23 PATHWAY	(M5950)HALLMARK ALLOGRAFT REJECTION
ITGA3	integrin subunit alpha 3	The ITGA3 gene encodes a protein that is a member of the integrin alpha chain family. Integrins are proteins that function as cell surface adhesion molecules and are composed of an alpha chain and a beta chain. The preproprotein encoded by ITGA3 is processed to generate light and heavy chains that make up the alpha 3 subunit. This subunit combines with a beta 1 subunit to form an integrin that in…	The ITGA3 gene has been implicated in various diseases, including cancer, cardiovascular disease, and kidney disease. In breast cancer, ITGA3 expression has been associated with increased metastasis and poor prognosis. Targeted drug discovery efforts have focused on developing inhibitors of integrin alpha 3 beta 1, with the goal of blocking its interaction with extracellular matrix proteins and i…	GO:0097062 dendritic spine maintenance;GO:0035024 negative regulation of Rho protein signal transduction;GO:0097205 renal filtration		Predicted intracellular proteins; CD markers; Cancer-related genes:Candidate cancer biomarkers; Disease related genes; Human disease related genes:Congenital malformations:Other congenital malformations	Plasma membrane (Supported)		(M47)PID INTEGRIN CS PATHWAY; (M69)PID REELIN PATHWAY; (M196)PID IL23 PATHWAY	(M5915)HALLMARK APICAL JUNCTION
TOLLIP	toll interacting protein	The TOLLIP gene encodes a protein that interacts with components of the Toll-like receptor (TLR) signaling cascade. This protein is involved in regulating inflammatory signaling and is also involved in the trafficking of the interleukin-1 receptor and the turnover of IL1R-associated kinase. There are several different isoforms of this protein that have been identified.	The TOLLIP gene has been implicated in several diseases, including inflammatory bowel disease, asthma, and sepsis. Targeted drug discovery efforts have focused on developing drugs that modulate the TLR signaling pathway, which is dysregulated in many of these diseases. One example is the drug TLR7 agonist, which is used to treat viral infections and certain types of cancer. Another example is the…	GO:0033235 positive regulation of protein sumoylation;GO:0036010 protein localization to endosome;GO:0033233 regulation of protein sumoylation		Predicted intracellular proteins	Cytosol (Supported); Additional: Nucleoplasm;Primary cilium;Primary cilium tip		(M110)PID IL1 PATHWAY
ITK	IL2 inducible T cell kinase	The ITK gene encodes an intracellular tyrosine kinase that is expressed in T-cells. This protein contains SH2 and SH3 domains, which are commonly found in intracellular kinases. ITK is believed to play a role in T-cell proliferation and differentiation.	ITK has been implicated in various autoimmune diseases, including asthma, rheumatoid arthritis, and multiple sclerosis. Inhibition of ITK has been explored as a potential therapeutic strategy for these diseases. Several small molecule inhibitors of ITK have been developed, including BMS-509744 and PRN1008, which have shown promising results in preclinical studies and early-phase clinical trials f…	GO:0001865 NK T cell differentiation;GO:0046629 gamma-delta T cell activation;GO:0006968 cellular defense response	yes	Predicted intracellular proteins; ENZYME proteins:Transferases; Potential drug targets; Human disease related genes:Immune system diseases:Primary immunodeficiency; Enzymes; Cancer-related genes; Kinases:Tyr protein kinases; Disease related genes	Cytosol (Supported)	Staurosporine; Pazopanib; Fostamatinib; Zanubrutinib	(M141)PID PI3KCI PATHWAY; (M7)PID FCER1 PATHWAY; (M34)PID TCR PATHWAY	(M5950)HALLMARK ALLOGRAFT REJECTION
IGSF3	immunoglobulin superfamily member 3	IGSF3 is a gene that encodes for a protein with several V-type Ig-like domains. This protein is a membrane protein that is similar to immunoglobulins. A mutation in this gene has been linked to bilateral nasolacrimal duct obstruction (LCDD).	Bilateral nasolacrimal duct obstruction (LCDD) is a condition where the tear ducts that drain tears from the eyes into the nose become blocked. Mutations in the IGSF3 gene have been linked to this condition. While there are currently no targeted drug discovery efforts for IGSF3, there are several treatments available for LCDD. These include tear duct probing, balloon catheter dilation, and surger…	GO:0032808 lacrimal gland development;GO:0035272 exocrine system development;GO:0048732 gland development		Disease related genes; Human disease related genes:Congenital malformations:Congenital malformations of eye; Predicted intracellular proteins	Nucleoplasm (Approved); Additional: Cytosol			(M5945)HALLMARK HEME METABOLISM
PIK3CA	phosphatidylinositol-4,5-bisphosphate 3-kinase catalytic subunit alpha	PIK3CA is a gene that encodes the catalytic subunit of phosphatidylinositol 3-kinase, an enzyme that phosphorylates certain lipids. This gene has been found to be oncogenic and has been linked to cervical cancers. The protein encoded by PIK3CA uses ATP to phosphorylate PtdIns, PtdIns4P, and PtdIns(4,5)P2. A pseudogene of this gene has been identified on chromosome 22.	PIK3CA mutations have been found in a variety of cancers, including breast, ovarian, colorectal, and cervical cancers. These mutations result in the activation of the PI3K/AKT/mTOR signaling pathway, which promotes cell growth and survival. As a result, PIK3CA has become an attractive target for drug discovery efforts. Several drugs targeting PIK3CA have been developed and are currently on the ma…	GO:0071464 cellular response to hydrostatic pressure;GO:1903544 response to butyrate;GO:0051599 response to hydrostatic pressure	yes	Cancer-related genes:Mutational cancer driver genes; Human disease related genes:Cancers:Cancers of the digestive system; Human disease related genes:Cancers:Cancers of the lung and pleura; Predicted intracellular proteins; Kinases:Atypical kinases; ENZYME proteins:Transferases; Human disease related genes:Cancers:Cancers of the breast and female genital organs; Cancer-related genes:Mutated cance…	Cytosol;Primary cilium (Approved); Additional: Microtubules;Mitochondria	ATP; Caffeine; XL765; Wortmannin; Pilaralisib; Alpelisib; Copanlisib	(M135)PID IL5 PATHWAY; (M26)PID NFKAPPAB ATYPICAL PATHWAY; (M12771)SA PTEN PATHWAY	(M5921)HALLMARK COMPLEMENT
TNFRSF10B	TNF receptor superfamily member 10b	TNFRSF10B is a human gene that belongs to the TNF-receptor superfamily and contains an intracellular death domain. It can be activated by TNFSF10/TRAIL/APO-2L and transmits an apoptosis signal. FADD, a death domain containing adaptor protein, is required for the apoptosis mediated by this protein. This gene has two transcript variants encoding different isoforms and one non-coding transcript.	TNFRSF10B has been implicated in various diseases, including cancer, autoimmune diseases, and viral infections. In cancer, TNFRSF10B has been shown to induce apoptosis in cancer cells, making it a potential target for cancer therapy. Several drugs targeting TNFRSF10B are currently in development, including monoclonal antibodies and small molecule inhibitors. One example of a successful drug targe…	GO:0036462 TRAIL-activated apoptotic signaling pathway;GO:0002357 defense response to tumor cell;GO:0007250 activation of NF-kappaB-inducing kinase activity		Disease related genes; Human disease related genes:Cancers:Head and neck cancers; Cancer-related genes:Candidate cancer biomarkers; CD markers		HGS-TR2J; Lexatumumab	(M79)PID TRAIL PATHWAY; (M145)PID P53 DOWNSTREAM PATHWAY
TLK2	tousled like kinase 2	TLK2 is a gene that encodes a nuclear serine/threonine kinase, which is involved in regulating chromatin assembly during the S phase of the cell cycle. It is also associated with repairing double-strand breaks in DNA caused by radiation. Pseudogenes of this gene are present on chromosomes 10 and 17, and alternate splicing results in multiple transcript variants. TLK2 was first identified in Arabi…	There is limited information available on the disease implications of TLK2. However, recent studies have suggested that TLK2 may play a role in the development of certain types of cancer, including breast cancer and glioblastoma. Targeted drug discovery efforts for TLK2 are still in the early stages, but several small molecule inhibitors have been identified that show promise in preclinical studi…	GO:0071480 cellular response to gamma radiation;GO:1902275 regulation of chromatin organization;GO:0051647 nucleus localization	yes	Human disease related genes:Other diseases:Mental and behavioural disorders; Predicted intracellular proteins; ENZYME proteins:Transferases; Kinases; Potential drug targets; Enzymes; Disease related genes	Nucleoplasm (Supported); Additional: Nucleoli	Fostamatinib
AHCYL1	adenosylhomocysteinase like 1	AHCYL1 is a human gene that encodes a protein that interacts with inositol 1,4,5-trisphosphate receptor, type 1. This protein may play a role in the conversion of S-adenosyl-L-homocysteine to L-homocysteine and adenosine. The gene has several transcript variants that encode two different isoforms.	There is limited information available on the disease implications of AHCYL1. However, some studies have suggested that mutations in this gene may be associated with an increased risk of developing certain types of cancer, including breast and prostate cancer. Targeted drug discovery efforts for AHCYL1 are also limited, but some studies have suggested that targeting this gene may be a potential t…	GO:0033353 S-adenosylmethionine cycle;GO:1990456 mitochondrion-endoplasmic reticulum membrane tethering;GO:0046500 S-adenosylmethionine metabolic process		Predicted intracellular proteins; Transporters:Accessory Factors Involved in Transport	Cytosol (Supported)
AHCYL2	adenosylhomocysteinase like 2	AHCYL2 is a gene that encodes a protein that acts as a homotetramer and may be involved in the conversion of S-adenosyl-L-homocysteine to L-homocysteine and adenosine. The gene has several transcript variants that encode different isoforms.	Research on AHCYL2 has suggested its potential involvement in various diseases, including cancer, cardiovascular disease, and neurological disorders. In particular, studies have shown that AHCYL2 expression is upregulated in certain types of cancer, such as breast and lung cancer, and may play a role in tumor progression and metastasis. Additionally, AHCYL2 has been linked to cardiovascular disea…	GO:0033353 S-adenosylmethionine cycle;GO:0046500 S-adenosylmethionine metabolic process;GO:0006730 one-carbon metabolic process		Enzymes; Predicted intracellular proteins; ENZYME proteins:Hydrolases	Cytosol (Approved); Additional: Nucleoplasm;Vesicles
KIRREL2	kirre like nephrin family adhesion molecule 2	KIRREL2 is a gene that encodes a transmembrane protein belonging to the immunoglobulin superfamily of cell adhesion molecules. It is involved in regulating insulin secretion in pancreatic beta cells and may play a role in glomerular development. Autoantibodies against KIRREL2 have been detected in patients with type 1 diabetes, and decreased expression of the gene has been observed in human glome…	There are currently no targeted drug discovery efforts specifically focused on KIRREL2. However, its involvement in regulating insulin secretion and its association with type 1 diabetes suggest that it may be a potential target for diabetes therapies. Additionally, its role in glomerular development and its decreased expression in glomerular diseases suggest that it may also be a potential target…	GO:0098609 cell-cell adhesion;GO:0007155 cell adhesion;GO:0009987 cellular process		Predicted intracellular proteins	Centriolar satellite (Supported)
MED10	mediator complex subunit 10	MED10 is a gene that encodes a protein that is a part of the Mediator complex. This complex acts as a coactivator for DNA-binding factors that activate transcription through RNA polymerase II. The Mediator complex is essential for the regulation of gene expression and plays a crucial role in various cellular processes. Mutations in MED10 have been associated with developmental disorders and intel…	There is limited information available on targeted drug discovery efforts for MED10. However, mutations in this gene have been associated with developmental disorders and intellectual disabilities. One study found that a missense mutation in MED10 was associated with a severe form of intellectual disability. Another study identified a de novo mutation in MED10 in a patient with developmental dela…	GO:0032968 positive regulation of transcription elongation by RNA polymerase II;GO:0032786 positive regulation of DNA-templated transcription, elongation;GO:0051123 RNA polymerase II preinitiation complex assembly		Predicted intracellular proteins	Nucleoplasm (Enhanced)
GRB2	growth factor receptor bound protein 2	The GRB2 gene encodes a protein that binds to the epidermal growth factor receptor and contains one SH2 domain and two SH3 domains. The SH3 domains direct complex formation with proline-rich regions of other proteins, while the SH2 domain binds tyrosine phosphorylated sequences. This gene is similar to the Sem5 gene of C.elegans, which is involved in the signal transduction pathway. Two alternati…	The GRB2 gene has been implicated in various diseases, including cancer, diabetes, and cardiovascular diseases. In cancer, GRB2 is often overexpressed and plays a critical role in promoting tumor growth and metastasis. As a result, there have been efforts to develop drugs that target GRB2 as a potential cancer therapy. One such drug is GBR-1302, a monoclonal antibody that targets the SH2 domain o…	GO:0060670 branching involved in labyrinthine layer morphogenesis;GO:0060713 labyrinthine layer morphogenesis;GO:0035022 positive regulation of Rac protein signal transduction		Cancer-related genes:Candidate cancer biomarkers; Predicted intracellular proteins; RAS pathway related proteins	Cytosol (Supported); Additional: Centrosome	Pegademase; 4-[(10s,14s,18s)-18-(2-Amino-2-Oxoethyl)-14-(1-Naphthylmethyl)-8,17,20-Trioxo-7,16,19-Triazaspiro[5.14]Icos-11-En-10-Yl]Benzylphosphonic Acid	(M135)PID IL5 PATHWAY; (M12771)SA PTEN PATHWAY; (M18895)SA TRKA RECEPTOR	(M5897)HALLMARK IL6 JAK STAT3 SIGNALING; (M5923)HALLMARK PI3K AKT MTOR SIGNALING; (M5921)HALLMARK COMPLEMENT
ITM2A	integral membrane protein 2A	ITM2A is a gene that encodes a type II membrane protein belonging to the ITM2 family. It is involved in osteo- and chondrogenic differentiation, as suggested by studies in mice. The gene has multiple alternatively spliced transcript variants that encode different isoforms.	There is limited information available on the disease implications of ITM2A. However, some studies have suggested that ITM2A may play a role in Alzheimer's disease (AD) pathogenesis. Specifically, ITM2A has been found to be upregulated in the brains of AD patients, and it may contribute to the formation of amyloid plaques, a hallmark of AD. There are currently no targeted drug discovery efforts s…	GO:0002317 plasma cell differentiation;GO:0042985 negative regulation of amyloid precursor protein biosynthetic process;GO:0042984 regulation of amyloid precursor protein biosynthetic process		Transporters:Transporter channels and pores; Predicted intracellular proteins	Vesicles (Approved); Additional: Golgi apparatus;Plasma membrane
F11R	F11 receptor	The F11 receptor (F11R) is a protein that plays a crucial role in the assembly of tight junctions in epithelial cells, which form a barrier to prevent solutes and water from passing freely through the paracellular space. F11R is also involved in leukocyte transmigration and acts as a receptor for reovirus and a platelet receptor. Multiple variants of the F11R gene have been identified, but their …	There is limited information on the disease implications of F11R, but some studies have suggested that it may be involved in the pathogenesis of inflammatory bowel disease, multiple sclerosis, and cancer. Targeted drug discovery efforts for F11R are also limited, but some studies have explored the use of F11R-targeting antibodies for cancer therapy. One example of a successful drug on the market …	GO:0035683 memory T cell extravasation;GO:1902396 protein localization to bicellular tight junction;GO:1901552 positive regulation of endothelial cell development		CD markers	Microtubules (Supported); Additional: Cell Junctions		(M169)PID INTEGRIN2 PATHWAY; (M72)PID NECTIN PATHWAY; (M53)PID INTEGRIN3 PATHWAY
EPS15	epidermal growth factor receptor pathway substrate 15	EPS15 is a gene that plays a role in the epidermal growth factor receptor (EGFR) pathway. It is involved in the process of receptor-mediated endocytosis of EGF, and is present at clatherin-coated pits. The gene has multiple transcript variants that encode distinct isoforms due to alternative splicing. It is notable that EPS15 is rearranged with the HRX/ALL/MLL gene in acute myelogeneous leukemias.	The EPS15 gene has been implicated in various diseases, including cancer and neurological disorders. In cancer, EPS15 overexpression has been observed in several types of tumors, including breast, ovarian, and lung cancers. Targeting EPS15 has been explored as a potential therapeutic strategy for cancer treatment. For example, a study showed that inhibiting EPS15 expression in breast cancer cells…	GO:0070086 ubiquitin-dependent endocytosis;GO:0098884 postsynaptic neurotransmitter receptor internalization;GO:0099590 neurotransmitter receptor internalization		Disease related genes; Predicted intracellular proteins; Cancer-related genes	Cytosol;Vesicles (Enhanced)		(M214)PID ERBB1 INTERNALIZATION PATHWAY; (M17)PID NOTCH PATHWAY; (M48)PID MET PATHWAY
[truncated: 45 more rows]

## Sheet: Gene annotation 2X A-Mut
Gene Symbol	Description	Protein Functions (ChatGPT)	Disease & Drugs (ChatGPT)	Biological Process (GO)	Kinase Class (UniProt)	Protein Function (Protein Atlas)	Subcellular Location (Protein Atlas)	Drug (DrugBank)	Canonical Pathways_x000D_	Hallmark Gene Sets_x000D_
[truncated: 144 more rows]

## Sheet: Gene annotation Mut overlap
Gene Symbol	Description	Protein Functions (ChatGPT)	Disease & Drugs (ChatGPT)	Biological Process (GO)	Kinase Class (UniProt)	Protein Function (Protein Atlas)	Subcellular Location (Protein Atlas)	Drug (DrugBank)	Canonical Pathways_x000D_	Hallmark Gene Sets_x000D_
[truncated: 44 more rows]
