# Supplementary material for: High-Precision Intrinsic Interactome Elucidation of Chimeric Antigen Receptors via Photocatalytic Micromapping (μMap-CAR)
Source: J Am Chem Soc. 2026 Jul 1;148(27):29361–71. doi: 10.1021/jacs.6c08969 (PMC13383733; doi:10.1021/jacs.6c08969)
Supplement: Supplementary file 5 [file ja6c08969_si_005.xlsx]

## Sheet: A-Mut vs Normal CAR (membrane)
Significant	#NAME?	Difference	Symbol color	Symbol type	Symbol size	Show label	Protein.Group	Protein.Ids	Protein.Names	Genes	First.Protein.Description	D:\Data\SWH Data\SWH_3_51_global2xavsNHAmemperDIA\dia\SWH_3_51_A4_C1_DIA-4uL_Slot1-25_1_3156.d	D:\Data\SWH Data\SWH_3_51_global2xavsNHAmemperDIA\dia\SWH_3_51_A4_C2_DIA-4uL_Slot1-26_1_3157.d	D:\Data\SWH Data\SWH_3_51_global2xavsNHAmemperDIA\dia\SWH_3_51_A4_C3_DIA-4uL_Slot1-27_1_3158.d	D:\Data\SWH Data\SWH_3_51_global2xavsNHAmemperDIA\dia\SWH_3_51_A4_M1_DIA-4uL_Slot1-31_1_3164.d	D:\Data\SWH Data\SWH_3_51_global2xavsNHAmemperDIA\dia\SWH_3_51_A4_M2_DIA-4uL_Slot1-32_1_3165.d	D:\Data\SWH Data\SWH_3_51_global2xavsNHAmemperDIA\dia\SWH_3_51_A4_M3_DIA-4uL_Slot1-33_1_3166.d	D:\Data\SWH Data\SWH_3_51_global2xavsNHAmemperDIA\dia\SWH_3_51_A37_C1_DIA-4uL_Slot1-16_1_3144.d	D:\Data\SWH Data\SWH_3_51_global2xavsNHAmemperDIA\dia\SWH_3_51_A37_C2_DIA-4uL_Slot1-17_1_3145.d	D:\Data\SWH Data\SWH_3_51_global2xavsNHAmemperDIA\dia\SWH_3_51_A37_C3_DIA-4uL_Slot1-18_1_3146.d	D:\Data\SWH Data\SWH_3_51_global2xavsNHAmemperDIA\dia\SWH_3_51_A37_M1_DIA-4uL_Slot1-19_1_3148.d	D:\Data\SWH Data\SWH_3_51_global2xavsNHAmemperDIA\dia\SWH_3_51_A37_M2_DIA-4uL_Slot1-20_1_3149.d	D:\Data\SWH Data\SWH_3_51_global2xavsNHAmemperDIA\dia\SWH_3_51_A37_M3_DIA-4uL_Slot1-21_1_3150.d	D:\Data\SWH Data\SWH_3_51_global2xavsNHAmemperDIA\dia\SWH_3_51_N4_C1_DIA-4uL_Slot1-22_1_3152.d	D:\Data\SWH Data\SWH_3_51_global2xavsNHAmemperDIA\dia\SWH_3_51_N4_C2_DIA-4uL_Slot1-23_1_3153.d	D:\Data\SWH Data\SWH_3_51_global2xavsNHAmemperDIA\dia\SWH_3_51_N4_C3_DIA-4uL_Slot1-24_1_3154.d	D:\Data\SWH Data\SWH_3_51_global2xavsNHAmemperDIA\dia\SWH_3_51_N4_M1_DIA-4uL_Slot1-28_1_3160.d	D:\Data\SWH Data\SWH_3_51_global2xavsNHAmemperDIA\dia\SWH_3_51_N4_M2_DIA-4uL_Slot1-29_1_3161.d	D:\Data\SWH Data\SWH_3_51_global2xavsNHAmemperDIA\dia\SWH_3_51_N4_M3_DIA-4uL_Slot1-30_1_3162.d	D:\Data\SWH Data\SWH_3_51_global2xavsNHAmemperDIA\dia\SWH_3_51_N37_C1_DIA-4uL_Slot1-10_1_3136.d	D:\Data\SWH Data\SWH_3_51_global2xavsNHAmemperDIA\dia\SWH_3_51_N37_C2_DIA-4uL_Slot1-11_1_3137.d	D:\Data\SWH Data\SWH_3_51_global2xavsNHAmemperDIA\dia\SWH_3_51_N37_C3_DIA-4uL_Slot1-12_1_3138.d	D:\Data\SWH Data\SWH_3_51_global2xavsNHAmemperDIA\dia\SWH_3_51_N37_M1_DIA-4uL_Slot1-13_1_3140.d	D:\Data\SWH Data\SWH_3_51_global2xavsNHAmemperDIA\dia\SWH_3_51_N37_M2_DIA-4uL_Slot1-14_1_3141.d	D:\Data\SWH Data\SWH_3_51_global2xavsNHAmemperDIA\dia\SWH_3_51_N37_M3_DIA-4uL_Slot1-15_1_3142.d
	1.14192	4.3254	Color2 [DarkGray]	1	4		Q9H5N1	H3BNR2;H3BT64;Q9H5N1	RABE2_HUMAN	RABEP2		0.586222	0.866914	0.390587	-1.33275	-3.51314	-1.78515	0.572934	0.407371	0.1496	2.86606	-2.46519	2.64553	0.715484	0.399772	0.65596	-3.27484	-3.42063	-0.944565	0.597383	0.407272	0.60994	-2.86818	-3.00656	-4.05507
	1.16547	3.37533	Color2 [DarkGray]	1	4		O60941	A0A7P0T8G2;A0A7P0T8J4;A0A7P0T8Y5;A0A7P0T9L1;A0A7P0TBG1;A0A7P0TBH9;A0A7P0Z4D7;A0A804HHT6;A0A804HHU2;A0A804HII3;A0A804HKZ4;A0A804HLB1;E7EVB6;E9PEY4;M0QZ28;M0R021;O60941;Q9Y4J8	DTNB_HUMAN	DTNB		-3.20364	-3.77667	-2.10026	-2.57429	-3.34274	1.12752	-2.19439	-3.55843	-3.30308	1.00825	1.0769	0.932375	-2.9345	-3.8129	-3.76616	-2.20157	1.20984	-2.76485	-2.77673	-1.88109	-3.24588	0.352099	-3.6744	-3.78617
	1.36441	3.25451	Color2 [DarkGray]	1	4		Q9P281	F8WBW8;Q9P281	BAHC1_HUMAN	BAHCC1		0.0248461	-3.09353	-2.66059	0.349638	-3.38089	0.284042	0.349673	-4.07372	-2.78303	0.231665	0.637513	-2.68279	-2.52584	-3.23624	-3.2053	-3.02076	-2.82038	0.27732	-3.60886	-2.94482	-2.92094	-4.56807	-3.24536	-3.76371
	1.16745	2.67128	Color2 [DarkGray]	1	4		Q9UHF7	E5RFF3;E5RJ97;H0YC29;Q9UHF7	TRPS1_HUMAN	TRPS1		0.757319	0.596169	0.261517	1.78679	1.50059	1.14563	-0.677708	-0.779499	-0.91067	-0.2001	0.552946	0.305193	-1.23822	0.378642	0.385098	1.90217	1.65998	1.37948	-2.9606	-3.38334	-2.54189	-1.81718	-4.50808	-1.03055
	1.08433	2.56905	Color2 [DarkGray]	1	4		P19013	P19013;Q3SY84;Q86Y46	K2C4_HUMAN	KRT4		3.05454	-0.770432	0.19437	1.73281	0.604631	-4.5013	-0.457691	-3.07424	-3.03168	-2.71723	-1.37913	0.44671	-2.68681	-2.9177	-3.25686	-2.86545	3.13624	-0.086688	-3.74692	-3.12477	-0.692848	-4.32135	-4.50981	-2.52563
	0.761717	2.55124	Color2 [DarkGray]	1	4		Q8N2U0	K7ENI6;K7ERE1;Q8N2U0	TM256_HUMAN	TMEM256		-4.24511	-2.54717	-3.33283	-2.07066	-0.266682	2.26729	3.98719	3.81886	2.95046	1.43006	0.931476	0.938814	-1.64532	-3.27666	3.35826	-3.16084	1.81157	2.31391	-1.52344	3.70432	3.9681	-4.19695	-1.2552	1.09879
	1.54306	2.51074	Color2 [DarkGray]	1	4		E9PK54	E9PK54	E9PK54_HUMAN	HSPA8		-0.303992	-0.844615	0.535688	0.187829	1.14089	0.960607	-1.54808	0.0946369	4.173	1.81376	1.2952	1.81133	4.44219	-3.16321	-0.127838	-1.45518	0.647119	-0.390005	1.04995	0.456409	0.362242	-0.101269	-0.180824	-2.32984
	0.966042	2.49894	Color2 [DarkGray]	1	4		Q6P4I2	H0YMT3;Q6P4I2	WDR73_HUMAN	WDR73		0.559227	0.547095	0.670498	-2.63801	-2.03398	-3.16129	0.733438	0.88481	0.307876	0.25296	-3.02277	0.491355	0.592924	0.564839	0.654098	-1.28953	-2.81577	-2.48706	0.524045	0.436318	0.360559	-4.10068	-2.96159	-2.71301
	0.86367	2.19475	Color2 [DarkGray]	1	4		P12429	D6RA82;P12429	ANXA3_HUMAN	ANXA3		2.3503	2.26793	2.17282	-1.00014	-0.38073	-0.764847	2.38298	2.50165	2.37195	-0.389649	-1.20258	-0.14445	2.26703	2.24632	2.26839	-1.53046	-0.485876	-0.15151	2.49576	2.49036	2.43447	-0.54947	-3.46908	-4.30238
	2.30034	2.16698	Color2 [DarkGray]	1	4		Q9UL16	Q9UL16	CFA45_HUMAN	CFAP45		0.298705	0.171894	0.234557	1.798	1.4124	1.50527	-1.4404	-1.12642	-3.15741	1.19543	1.32385	1.07002	-2.8822	0.134212	0.306225	1.85914	1.59839	1.62268	-3.13743	-3.93937	-2.59355	-0.84392	-1.68337	-0.384352
	0.998891	2.16118	Color2 [DarkGray]	1	4		P04049	A0A0S2Z4L5;A0A8I5KQV4;A0A8I5KS16;A0A8I5KSB0;A0A8I5KSV6;A0A8I5KTA5;A0A8I5KWF7;A0A8I5KWS9;A0A8I5KYC4;A0A8I5QKU8;A0A8I5QKZ6;H7C155;P04049	RAF1_HUMAN	RAF1		0.524503	0.547139	0.368182	-0.700023	-0.653605	-0.45879	0.639509	0.6732	0.827813	-0.652848	-0.744853	-0.529953	0.300358	0.674107	0.541089	-0.490195	0.237132	-0.567917	0.689643	0.478301	0.646225	-3.80865	-0.777894	-3.82463
	0.491769	2.14743	Color2 [DarkGray]	1	4		P13646	A0A3B3ITG2;A8MT21;C9JTG5;K7EMD9;K7ERE3;P13646;P19012;Q99456	K1C13_HUMAN	KRT13		3.45241	0.62091	-2.93306	2.16138	1.25604	1.94391	-0.0251026	-0.500945	0.665504	2.84424	0.894146	1.77065	0.184992	-3.41394	-3.70939	0.829271	3.4198	2.40337	-3.06414	-0.131828	-3.28002	2.01363	0.947212	-3.89409
	1.87668	2.13952	Color2 [DarkGray]	1	4		A0A1C7CYX1	A0A1C7CYX1	A0A1C7CYX1_HUMAN	MIDEAS		-3.46923	-3.09176	-2.14118	-7.63808	-2.96268	-3.46109	-3.9513	-3.1582	-3.45999	-2.4502	-2.55511	-1.71021	-2.44209	-3.62246	-2.34459	-3.9026	-3.82396	-2.94988	-2.38748	-2.63108	-1.9247	-3.5432	-4.96801	-4.62288
	1.21706	2.10268	Color2 [DarkGray]	1	4		Q9NZ09	A0A0D9SG79;Q9NZ09	UBAP1_HUMAN	UBAP1		0.960947	1.20648	1.14618	-0.835847	-3.24372	-1.34455	1.1225	1.44637	0.949106	-2.31473	-0.221422	-2.64185	1.20571	0.877303	1.1277	-0.426097	-3.44059	-3.70881	1.17866	1.3332	1.13866	-3.26657	-3.98609	-4.23338
	0.98545	2.07962	Color2 [DarkGray]	1	4		Q8WVZ9	Q86V97;Q8WVZ9	KBTB7_HUMAN	KBTBD7		-1.31675	-1.16748	-1.3547	-3.53268	-0.409519	0.110725	-1.20727	-1.26796	-0.943688	-3.28884	-1.98356	-0.0479717	-0.674446	-1.21087	-1.2098	-3.46728	0.196411	-3.62011	-1.14503	-1.11839	-1.12046	-4.16448	-3.24514	-4.14961
	1.05476	2.04285	Color2 [DarkGray]	1	4		O95989	A0A1W2PQS6;O95989	NUDT3_HUMAN	NUDT3		2.0184	2.43884	2.2807	-0.712854	-2.2095	-1.10911	2.12698	2.2497	2.37768	-1.4581	-0.768968	-0.141382	2.60889	2.09514	2.29537	-0.967473	-1.2372	-1.11498	2.19312	2.34805	2.30911	-4.11052	-3.10177	-1.2847
	0.772384	2.01004	Color2 [DarkGray]	1	4		Q7RTU9	F5GXA4;Q7RTU9	STRC_HUMAN	STRC		0.92837	0.877303	0.994264	-2.9954	-3.1241	-3.11647	1.17357	1.22674	-3.4798	-0.703685	-3.93526	-0.675654	-2.11542	-2.6928	-2.29974	-2.07311	-4.41436	-3.98561	0.852582	0.789795	0.651103	-4.77345	-3.03713	-3.53413
	0.843514	1.96482	Color2 [DarkGray]	1	4		P98170	B1AKU2;P98170	XIAP_HUMAN	XIAP		1.50863	1.14066	1.09978	-4.49885	-0.846195	-3.97288	1.61488	1.78711	1.36468	-3.34364	-0.979797	-0.0139656	1.55374	1.69736	1.50338	-0.244303	-2.94313	-0.0183344	1.4895	1.50992	1.57701	-3.19335	-2.78571	-4.2528
	0.452792	1.93781	Color2 [DarkGray]	1	4		O00750	F5GWN5;O00750	P3C2B_HUMAN	PIK3C2B		-1.01962	-1.15325	-1.14181	-1.23034	-3.34705	-3.15068	-0.413813	-0.271636	-0.889107	-3.57299	1.97096	-3.52812	-0.703995	-0.973615	-1.10982	-1.28377	-3.29779	-0.404341	-0.719098	-0.989579	-0.233128	-3.86302	-3.54477	-3.5358
	1.54864	1.90173	Color2 [DarkGray]	1	4		Q9NP64	A0A087WXF8;A0A087WXU5;A0A087WYV3;A0A0D9SEW3;Q9NP64	ZCC17_HUMAN	ZCCHC17		-0.469679	-0.393951	-0.969368	-0.96787	-3.36526	-1.68002	-0.166142	-0.428809	-0.0293589	-1.12626	-1.15333	-1.49956	-0.643188	-0.371401	0.00305843	-0.90132	-2.69919	-1.52938	-0.105831	0.0256901	-0.332252	-2.08325	-3.91294	-3.48817
	1.49607	1.90014	Color2 [DarkGray]	1	4		Q86SX3	C9IYA4;C9J317;C9J6B2;C9K0G6;Q86SX3	TEDC1_HUMAN	TEDC1		-1.32839	-1.16001	-1.28285	-2.61984	-3.04483	-2.10798	-0.741013	-0.899108	-1.18975	-2.24113	-2.16689	-1.92067	-1.67206	-0.763707	-1.33087	-4.59369	-3.46621	-3.58322	-0.997396	-1.14221	-0.83574	-2.90127	-4.85925	-4.26859
	0.725509	1.85159	Color2 [DarkGray]	1	4		Q07889	A0A8I5KP47;A0A8I5KWL0;A0A8I5QJ77;A0A8I5QJF3;C9K0N6;G5E9C8;Q07889	SOS1_HUMAN	SOS1		-2.86432	-1.05128	-3.20126	-3.48889	-3.68095	-0.102121	-1.14964	-3.28198	-0.991184	-0.0856056	-1.16269	0.0872145	-0.548649	-0.981593	-3.76842	-0.896099	-4.25504	-3.43491	-2.78382	-3.47538	-3.45378	-0.254397	-4.05685	-2.40461
	0.418879	1.83063	Color2 [DarkGray]	1	4		Q5JPI9	A0A494BZY7;H3BQF6;Q5JPI9	EFMT2_HUMAN	EEF1AKMT2		1.45273	1.37334	1.1913	-2.73654	-0.667085	0.360344	1.47793	1.56951	1.42501	-1.01424	2.09867	1.62389	1.32231	1.57901	1.3603	-3.30886	-2.62526	-0.0131016	1.54299	1.52227	1.51965	-3.52986	1.95732	-1.21101
	1.03703	1.80912	Color2 [DarkGray]	1	4		O75113	O75113	N4BP1_HUMAN	N4BP1		0.444847	0.294233	0.347678	-3.71477	-0.895146	-0.257119	0.433638	0.368391	0.371282	-1.39296	-2.03211	-0.822041	-0.0350008	0.477295	0.334707	-0.838023	-1.54664	-3.19717	0.334323	0.341374	0.360494	-3.82794	-1.7508	-4.09572
	0.753635	1.76295	Color2 [DarkGray]	1	4		Q96EX3	Q96EX3	DC2I2_HUMAN	DYNC2I2		0.396493	0.325475	0.140281	-1.46276	-2.99189	-1.42692	0.113787	-0.232614	-0.285603	0.72267	-2.77069	-1.498	-0.147561	0.0563278	-0.07763	-1.68507	0.926215	-2.49876	-0.539205	-0.202629	-0.238492	-2.71152	-3.60938	-2.51398
	0.422306	1.73913	Color2 [DarkGray]	1	4		Q08209	E9PK68;E9PPC8;Q08209	PP2BA_HUMAN	PPP3CA		1.23796	1.08616	1.06439	-1.07033	-3.87801	1.24757	1.31509	1.33303	1.28264	-3.94086	-2.94268	1.74328	1.48206	1.10797	1.37951	-0.811303	-2.88729	-3.22709	1.58051	1.24504	1.37816	-3.6462	-3.22348	-3.48799
	1.2565	1.72394	Color2 [DarkGray]	1	4		Q9Y3S2	D6R8Y9;D6R9C8;D6RBR7;Q9Y3S2	ZN330_HUMAN	ZNF330		0.512023	0.617699	0.565999	0.647219	0.616487	0.775365	-3.49564	-0.167115	-1.92861	0.258473	0.414686	0.010788	-2.76328	0.654838	0.800199	-3.38262	0.563986	-3.09367	-3.70904	-1.54332	-2.6812	-1.2059	-2.70846	-0.573501
	0.997199	1.68784	Color2 [DarkGray]	1	4		Q5XPI4	C9J266;C9JS59;Q5XPI4	RN123_HUMAN	RNF123		-0.402786	-0.240118	-0.573221	-0.88355	-1.41391	-1.87985	-0.0191126	-0.052372	0.405318	-0.80927	-0.682857	-0.434207	0.0634489	-0.38874	0.198365	-1.62989	-1.04714	-1.89092	0.185528	0.193594	0.363997	-3.11318	-3.11909	-0.757596
	0.860525	1.67648	Color2 [DarkGray]	1	4		O75688	A0A3B3IS24;B8ZZF0;C9JIR6;O75688	PPM1B_HUMAN	PPM1B		1.16558	1.94022	2.02086	-1.7566	-2.68792	-2.72733	2.26852	2.51361	2.49737	-0.670001	-0.842354	-0.00873184	2.18399	1.97858	2.15663	-0.596189	-4.52115	-0.320259	1.97411	2.28539	2.48527	-3.23213	-0.457823	-2.86057
	0.728063	1.63665	Color2 [DarkGray]	1	4		Q3KNT7	Q3KNT7	NSN5B_HUMAN	NSUN5P1		-2.73061	-2.4924	-3.03819	-3.56853	-2.75136	-2.83547	-2.80279	-2.27535	-3.43536	-1.65607	-1.35617	-1.7799	-0.420661	-3.78534	-2.18695	-3.71344	-3.45271	-5.04957	-4.02251	-3.65938	-3.27665	-5.01891	-3.2029	-1.48029
	1.63198	1.63309	Color2 [DarkGray]	1	4		Q6FIF0	Q6FIF0	ZFAN6_HUMAN	ZFAND6		0.188957	-0.0745192	0.453538	-0.81759	-0.585519	-0.440417	-1.65369	-2.12247	-0.402359	-2.11897	-1.53487	-1.58344	0.842533	-0.23517	0.400507	-0.75463	-0.603944	-0.560796	-2.79226	-3.78217	-2.0098	-3.4474	-4.06465	-2.62449
	0.804257	1.60531	Color2 [DarkGray]	1	4		Q15759	Q15759	MK11_HUMAN	MAPK11		-1.41061	-0.766597	-1.45689	-1.55712	-3.84811	-2.81824	-0.314298	-1.06225	-0.98572	-1.08011	-3.4864	-0.749168	-0.897597	-1.00916	-1.02787	-3.59768	-3.90301	-3.70256	-2.36028	-0.466352	-0.904919	-2.77535	-3.90511	-3.45115
	1.17337	1.60189	Color2 [DarkGray]	1	4		Q9H0F7	A0A0J9YXT0;C9IZ13;Q9H0F7	ARL6_HUMAN	ARL6		-1.24956	-0.711194	-1.00497	-1.53969	-3.95739	-3.38494	-0.691995	-0.806602	-1.02006	-1.80634	-3.33334	-1.73555	-0.968328	-0.966247	-0.649555	-2.70228	-2.87529	-2.46641	-1.00518	-0.93462	-0.939935	-4.53599	-3.23825	-3.90666
	0.652332	1.55696	Color2 [DarkGray]	1	4		Q8N465	B5MCV2;G5E9E8;H7C021;Q8N465	D2HDH_HUMAN	D2HGDH		-3.02397	-2.96964	-2.77332	-1.11036	-1.06064	-1.05946	-3.7532	-2.97968	-3.70818	-0.719011	-0.921755	-0.726022	-2.42763	-2.62894	-4.22324	-0.782755	-0.841016	-1.26253	-3.91252	-3.00684	-2.35727	-1.27791	-4.50072	-1.25903
	0.610161	1.5192	Color2 [DarkGray]	1	4		Q9NUL5	Q9NUL5	SHFL_HUMAN	SHFL		0.598729	0.749131	1.25987	-3.71266	-0.519251	-2.87421	1.11195	0.983334	1.17224	-1.3449	-2.85692	-0.270316	1.18096	0.853906	0.988324	0.809957	0.688201	-3.69315	0.956318	1.04992	1.01563	-2.08864	-4.66105	-2.28004
	1.86763	1.47137	Color2 [DarkGray]	1	4		Q13557	D6R938;E9PBG7;E9PF82;H0Y9J2;Q13557	KCC2D_HUMAN	CAMK2D		-2.24895	-4.41554	-2.38504	-1.51748	-2.52178	-2.04604	-2.43255	-2.99434	-1.04136	-1.35993	-1.43739	-1.35528	-0.763208	-1.30339	-1.83278	-1.68038	-1.51645	-1.12464	-3.82787	-2.78918	-2.19848	-2.29333	-2.78051	-3.49286
	0.524384	1.45921	Color2 [DarkGray]	1	4		Q96E09	Q96E09	PBIR1_HUMAN	PABIR1		1.41099	1.50486	1.29151	-3.05835	-2.92043	-3.10615	2.40911	1.54764	-3.04022	0.173265	-3.95657	-2.43666	2.23541	1.32485	1.07905	-2.93424	-3.01386	-2.1203	2.01731	1.62446	1.78089	-3.52985	-3.89289	-3.17486
	0.913944	1.42708	Color2 [DarkGray]	1	4		P30622	A0A3B3ITA2;P30622	CLIP1_HUMAN	CLIP1		0.914694	0.959579	1.071	-0.703925	-0.914891	-0.964186	1.06371	0.995141	1.09845	-0.351325	-0.81469	-1.39979	0.987989	0.967971	1.18483	-0.698022	-0.997905	-1.07881	1.19905	1.17739	1.22393	-1.72467	-1.51942	-3.60297
	0.664	1.42577	Color2 [DarkGray]	1	4		Q6NS38	F5GZZ0;F5H5X2;Q6NS38;S4R3T5	ALKB2_HUMAN	ALKBH2		-0.744073	-0.554361	-1.19168	-1.12307	-1.27215	-1.30985	-2.84266	-0.806054	-0.605149	-0.867229	-0.841997	-0.955403	-0.708602	-1.02844	-0.697192	-0.984264	-1.25881	-1.1151	-1.32717	-1.16193	-0.99572	-1.18698	-1.50447	-4.25048
	1.17882	1.42457	Color2 [DarkGray]	1	4		Q8TBC3	M0QYB1;M0QZE8;M0QZF4;M0R0E3;M0R0K4;M0R0S1;M0R0S2;M0R1G0;M0R2P6;Q8TBC3	SHKB1_HUMAN	SHKBP1		-0.623858	-1.05923	-0.816689	-3.90203	-4.43226	-1.66337	-2.53283	-2.21323	-1.20326	-1.68645	-2.44195	-2.2897	-2.26021	-0.547703	-1.59642	-2.99367	-3.36512	-3.81483	-1.84703	-3.66071	-0.628472	-4.32315	-2.57073	-3.79792
	0.756245	1.41546	Color2 [DarkGray]	1	4		Q9NWU2	Q9NWU2	GID8_HUMAN	GID8		-0.78258	-0.334027	-0.969787	-1.13667	-2.6051	-0.470367	-0.737472	0.300908	-0.145896	-0.798929	-0.748608	-0.623323	-0.431677	-0.383557	-0.407572	-1.00413	-3.02529	-1.53784	-0.0563183	0.210785	0.112376	-3.8563	-1.24803	-1.31292
	1.05289	1.41363	Color2 [DarkGray]	1	4		Q8WXE1	A0A0U1RQJ8;Q8WXE1	ATRIP_HUMAN	ATRIP		0.771506	1.01236	1.07656	-1.37101	-2.81434	-2.88839	1.44052	1.25981	1.44162	-1.11041	-2.46174	-2.39397	0.898484	1.3249	1.10261	-3.81297	-2.70352	-3.60845	1.40983	1.63545	1.5636	-3.25554	-2.70244	-4.24904
	1.43905	1.39027	Color2 [DarkGray]	1	4		Q9H6U6	K7EJH7;K7EKB0;K7EML5;K7ESE9;Q9H6U6	BCAS3_HUMAN	BCAS3		-0.819649	-0.932204	-0.535441	-1.50108	-1.99308	-1.11979	-0.661854	-0.968485	-0.217946	-1.3369	-1.05234	-1.50215	-0.649506	-1.24063	-0.967025	-2.04589	-1.88579	-1.59815	-1.7805	-0.872599	-0.587642	-3.09188	-3.14149	-1.82884
	0.863809	1.38456	Color2 [DarkGray]	1	4		P32754	A0A0B4J1R4;P32754	HPPD_HUMAN	HPD		0.219496	-0.118835	-3.07415	-0.609086	-0.791026	-1.09973	-3.16054	0.453659	0.397122	-1.062	-0.868534	-1.12635	-2.75755	0.437272	0.314222	-0.66902	-3.73167	-3.48305	0.153995	0.393195	0.369396	-3.11413	-3.17537	-0.921052
	0.956039	1.37588	Color2 [DarkGray]	1	4		Q68DK2	A0A7I2V403;A0A7I2YQU3;A0A7I2YQV0;G3V2D8;Q68DK2	ZFY26_HUMAN	ZFYVE26		-0.0410585	-2.69585	-1.97039	-3.01464	-0.707356	-3.50094	-1.75362	-0.203689	-3.04896	-0.874815	-0.472627	-0.100278	-2.20227	-0.155834	-1.2248	-2.92172	-1.74163	-1.9138	-0.740753	-3.6621	-0.227073	-3.11385	-1.05904	-1.40246
	1.47484	1.37533	Color2 [DarkGray]	1	4		Q9C0D3	A8DPD7;Q9C0D3	ZY11B_HUMAN	ZYG11B		-1.90288	-1.87592	-1.73941	-3.86847	-4.18253	-2.29071	-2.44528	-1.86424	-1.61081	-1.66544	-3.08945	-1.99809	-1.64876	-2.53005	-1.96673	-4.57424	-3.77942	-4.6421	-0.969484	-2.49319	-2.80519	-3.70328	-3.62653	-3.54917
	0.766942	1.36293	Color2 [DarkGray]	1	4		Q13501	Q13501	SQSTM_HUMAN	SQSTM1		0.741162	0.569612	0.800181	-2.3954	-1.73712	-1.85047	0.421183	0.413667	0.441418	-1.87871	-1.42834	-1.52404	0.536735	0.598339	0.620646	-1.88904	-3.21948	-1.48447	0.0858641	0.242987	0.258706	-4.5096	-2.63069	-1.77959
	0.50803	1.35853	Color2 [DarkGray]	1	4		Q7Z4T9	Q7Z4T9	CFA91_HUMAN	CFAP91		-2.01884	-0.701792	-2.87631	0.540102	0.900358	0.343553	-2.92153	-1.9907	-3.51912	0.612557	0.39301	0.46059	-3.18218	-0.581365	-2.50381	0.358214	0.529366	0.234822	-0.235453	-0.163758	-1.95844	0.226579	-3.20629	0.370268
	1.29179	1.34893	Color2 [DarkGray]	1	4		Q96RS0	Q96RS0	TGS1_HUMAN	TGS1		0.292896	0.196866	0.262399	-3.66124	-2.25823	-1.75471	0.249039	0.266423	0.0729151	-1.65308	-1.44228	-2.39986	0.214128	0.297896	0.247757	-2.30442	-1.39318	-1.76081	0.205199	0.131734	0.20642	-3.07715	-3.90891	-2.55594
	0.466724	1.343	Color2 [DarkGray]	1	4		Q9NWS6	Q9NWS6	F118A_HUMAN	FAM118A		-0.604387	-0.453883	-0.420539	-3.6862	-3.12863	-2.65211	-0.477774	-0.119823	0.0645838	-2.64899	-3.18705	0.523311	-0.50624	-0.439968	-0.346382	-2.71767	-2.46973	-2.54717	-0.431854	-0.510613	-0.464218	-4.03008	-2.63813	-2.67352
	3.19612	1.31983	Color2 [DarkGray]	1	4		Q92551	C9JNA8;Q92551	IP6K1_HUMAN	IP6K1		-2.67083	-3.27964	-2.30309	-2.79191	-3.67325	-3.65693	-2.316	-2.51524	-2.42989	-2.76349	-2.81092	-2.53613	-1.87432	-2.6712	-2.58361	-3.03539	-2.6866	-3.32986	-2.09455	-2.38429	-3.25551	-4.23677	-3.91788	-3.91539
	1.89471	1.30927	Color2 [DarkGray]	1	4		Q9BSY9	Q9BSY9	DESI2_HUMAN	DESI2		-3.72237	-2.93294	-3.00545	-3.04968	-2.72628	-2.07261	-3.25904	-3.72244	-2.53336	-2.15089	-2.17607	-2.38357	-3.53912	-3.18805	-4.09621	-2.56347	-3.086	-2.81053	-3.55679	-3.04639	-1.92951	-3.22377	-4.13758	-3.27698
	1.40042	1.2911	Color2 [DarkGray]	1	4		Q9UMR5	A0A024RCQ8;A0A0G2JH76;A0A0G2JHB6;A0A0G2JID8;A0A0G2JIU6;A0A0G2JK02;A0A0G2JK07;A0A0G2JKR3;A0A0G2JLA3;A0A0G2JLL3;A0A140T8X7;A0A140T9Y1;A2ABN7;G8JLL2;Q9UMR5	PPT2_HUMAN	PPT2		-0.0713215	0.0152216	0.00399494	-1.30974	-1.79418	-1.3775	-3.88734	-1.76704	-1.93843	-1.62805	-1.381	-1.38658	-0.631343	0.120207	-0.0598497	-2.96107	-1.73311	-1.06019	-3.37758	-3.71583	-3.56654	-3.36726	-2.95504	-1.94665
	0.748462	1.28687	Color2 [DarkGray]	1	4		Q9NXH9	Q9NXH9	TRM1_HUMAN	TRMT1		0.413989	0.431252	0.71837	-3.46478	-2.31816	-1.26062	0.737054	0.724523	0.671926	-1.57784	-2.47947	-0.153135	0.686684	0.488237	0.558969	-1.82181	-3.87871	-1.87476	0.738937	0.698587	0.704462	-3.07197	-3.12016	-1.87893
	1.07358	1.27211	Color2 [DarkGray]	1	4		Q92851	B4E3T5;Q92851	CASPA_HUMAN	CASP10		-1.96591	-1.66446	-2.88368	-2.84072	-2.94982	-3.55071	-2.7668	-3.86144	-2.56712	-2.80528	-3.20985	-1.64703	-1.71107	-2.732	-2.52897	-3.28939	-3.49589	-3.33198	-2.92414	-2.24984	-2.39693	-3.57915	-4.42608	-3.47326
	1.70237	1.24923	Color2 [DarkGray]	1	4		Q9NWX5	Q9NWX5	ASB6_HUMAN	ASB6		0.0320282	-0.094697	0.109247	-0.844912	-0.338011	-0.692543	-0.33268	-0.023509	-0.393264	-0.450789	-0.816397	-1.02456	0.214974	-0.152462	-0.441265	-0.982997	-0.271876	-0.609232	-1.05352	-0.595382	-0.488426	-2.28433	-2.31612	-1.43899
	0.750039	1.24237	Color2 [DarkGray]	1	4		B1AK53	A0A1B0GUN9;B1AK53	ESPN_HUMAN	ESPN		-1.98594	-3.50199	-1.63814	-1.94648	-2.07803	-3.21453	-2.87046	-3.52521	-2.134	-1.65776	-2.47051	-1.48478	-2.95293	-2.02699	-1.54507	-2.85963	-3.70544	-2.74566	-3.61807	-2.46335	-2.61934	-3.93534	-1.72633	-3.67848
	0.605018	1.23705	Color2 [DarkGray]	1	4		Q9NUP1	Q9NUP1	BL1S4_HUMAN	BLOC1S4		-1.46714	-1.3291	-1.23864	-1.44491	-1.62571	-4.06495	-2.11917	-0.969428	-1.3719	-1.18122	-1.39085	-0.824464	-0.817225	-1.43166	-1.23638	-1.09312	-0.971803	-1.31108	-1.93091	-1.42191	-0.96656	-4.16308	-1.3207	-1.62391
	0.29554	1.23644	Color2 [DarkGray]	1	4		Q2LD37	A0A7P0T938;A0A8I5KWC0;A0A8J8Z0T9;H7C0G8;Q2LD37	K1109_HUMAN	KIAA1109		-1.24777	-1.13816	-0.872467	-3.36241	-3.79809	-3.20289	-2.52743	-0.297951	-0.562489	0.871102	-4.5347	-3.36819	-2.77373	-2.76624	-4.01885	-4.3903	-3.40258	-3.63902	-0.513778	-0.100616	-0.193333	-3.22444	-4.42252	-3.09413
	0.556962	1.22539	Color2 [DarkGray]	1	4		Q00266	B1ANE6;Q00266	METK1_HUMAN	MAT1A		-2.69721	-1.47306	-3.55223	-2.95864	-2.59194	-2.43943	-1.20406	-1.77549	-1.70698	-1.27474	-2.1738	-2.90209	-2.37654	-1.7738	-3.89705	-2.94493	-2.39833	-3.38241	-1.76739	-1.23466	-1.43714	-4.53746	-1.68728	-3.80207
	2.01231	1.22049	Color2 [DarkGray]	1	4		O95059	O95059	RPP14_HUMAN	RPP14		-3.68416	-2.10249	-2.27402	-3.65733	-3.80954	-2.86206	-2.09514	-3.30614	-2.49263	-2.4534	-2.50075	-2.64183	-2.8751	-3.16501	-3.41806	-3.6988	-2.73267	-2.81758	-3.73596	-1.3913	-3.99273	-4.26512	-3.52254	-3.4698
	0.386539	1.2191	Color2 [DarkGray]	1	4		Q3SY84	F8W1S1;H0YIG3;Q14CN4;Q3SY84;Q7RTS7;Q86Y46	K2C71_HUMAN	KRT71		-3.08332	-3.11202	0.970222	1.29165	-1.16064	-0.988287	0.134826	-0.135299	1.6614	0.557489	0.563582	0.365769	-2.15373	-0.349978	-3.6998	-4.47125	-1.22577	-0.101051	0.591402	1.56266	0.463062	-0.0180607	-3.29132	1.13892
	0.811853	1.21702	Color2 [DarkGray]	1	4		O14920	A0A499FJS7;O14920	IKKB_HUMAN	IKBKB		0.364235	0.220122	0.521971	-1.91483	-1.26822	-1.23284	0.437572	0.371478	0.355552	-2.36067	-2.03208	-1.79886	0.50173	0.298491	0.370773	-1.98372	-2.24415	-1.9726	0.46781	0.452004	0.471412	-1.93243	-3.9702	-3.94004
	0.357858	1.21029	Color2 [DarkGray]	1	4		P04279	P04279;Q02383	SEMG1_HUMAN	SEMG1		-1.21905	-1.52399	0.409418	-3.97865	-2.02925	-3.41277	-2.88749	-3.14884	-2.67475	-2.15832	-3.14596	1.41624	-3.59596	-2.65093	-2.5657	-3.42185	-2.10437	-1.23344	-3.60046	-2.68403	-4.26867	-2.69168	-2.00642	-2.82081
	1.97101	1.20586	Color2 [DarkGray]	1	4		P17693	A0A0G2JPQ3;P17693;Q5RJ85;Q8MH48	HLAG_HUMAN	HLA-G		-0.62568	-0.784436	0.00735664	3.53428	3.55664	3.6291	-4.24032	-3.32892	-3.46694	3.94736	3.91232	3.88349	0.404306	-0.536654	-0.523963	3.42511	3.90891	3.60017	-3.7442	-3.2363	-3.59037	3.02236	2.92443	2.17878
	2.05701	1.19854	Color2 [DarkGray]	1	4		Q15155	A0A0G2JN29;A0A0G2JP90;H3BUC9;Q15155	NOMO1_HUMAN	NOMO1		-2.60672	-3.39447	-3.51086	-2.21446	-2.00807	-2.01752	-3.44098	-2.80892	-2.76323	-2.677	-2.80378	-2.78184	-1.52488	-2.50782	-4.71397	-1.03029	-2.16247	-2.41744	-2.18182	-2.86106	-2.66345	-4.44676	-3.67554	-3.73594
	0.71094	1.19528	Color2 [DarkGray]	1	4		Q86V21	E7EW25;Q86V21	AACS_HUMAN	AACS		0.925505	0.750394	0.896755	-3.57492	-4.46446	-1.24501	1.20039	1.19998	1.11591	-3.31451	-1.01717	-1.39176	0.964629	1.10661	1.31321	-3.39392	-1.60572	-3.62618	1.22943	0.966338	1.26199	-3.16642	-2.57462	-3.56823
	0.580107	1.18037	Color2 [DarkGray]	1	4		Q9NWT6	E9PL41;Q9NWT6	HIF1N_HUMAN	HIF1AN		0.0433378	0.0289993	-0.0729752	-1.95151	-2.0106	-2.14764	0.104328	0.228638	-0.377609	-2.07282	-2.58823	-1.63323	-0.721625	0.0615778	0.178464	-1.73474	-2.22405	-1.71068	-0.0620804	-0.337307	-0.0952826	-3.74418	-1.60473	-4.48649
	0.720813	1.17973	Color2 [DarkGray]	1	4		O14641	A0A3B3ITC6;I3L0M7;I3L2N2;I3L2W9;O14641;Q92997	DVL2_HUMAN	DVL2		0.615632	0.686063	0.883898	-1.27119	-1.37646	-1.35819	0.591479	0.721419	0.56189	-1.34325	-1.39281	-0.753497	0.848044	0.811849	0.866834	-1.28142	-1.43251	-1.32675	0.945285	0.877855	0.608803	-3.76689	-1.81553	-1.4463
	0.551327	1.16705	Color2 [DarkGray]	1	4		Q8N128	G3V3Z5;G3V583;Q8N128	F177A_HUMAN	FAM177A1		-1.89817	-2.95215	-2.93059	-1.13194	-0.781913	-0.602931	-1.82728	-2.81777	-1.76038	-0.546432	-0.768109	-0.881201	-3.04446	-4.0541	-4.17053	-1.50935	-1.97897	-4.06859	-3.27779	-2.49797	-1.82608	-3.75268	-0.803367	-1.14084
	0.939039	1.16606	Color2 [DarkGray]	1	4		Q8ND04	Q8ND04	SMG8_HUMAN	SMG8		-0.592789	-0.60527	-0.756792	-4.05095	-2.36858	-2.08955	-0.503895	-0.253989	-0.623034	-2.0449	-2.63283	-2.47684	-0.440833	-0.37014	-0.21745	-4.73273	-2.56984	-2.34755	-0.474852	-0.400596	-0.382502	-4.44284	-3.67268	-2.53722
	0.883003	1.15785	Color2 [DarkGray]	1	4		P51580	P51580	TPMT_HUMAN	TPMT		1.03898	0.958212	0.6884	-1.57426	-1.26085	-1.6176	1.02211	1.05463	0.734697	-1.78362	-0.446529	-1.17018	0.777344	0.930276	0.77275	-1.65203	-1.45328	-1.99863	0.862892	0.991642	1.03906	-1.71281	-3.22894	-1.93212
	1.01952	1.15654	Color2 [DarkGray]	1	4		G3V2D4	G3V2D4	G3V2D4_HUMAN	NOXRED1		-0.398267	-3.20033	-3.226	-3.97144	-2.44167	-3.69391	-3.10644	-0.692436	-3.10783	-2.55878	-2.13716	-3.10167	-1.03356	-0.0455332	-0.513631	-2.55177	-2.72757	-2.9184	-0.970904	-4.08261	-1.47766	-2.89758	-4.43886	-3.93079
	0.421931	1.14564	Color2 [DarkGray]	1	4		Q9Y3Q8	Q9Y3Q8	T22D4_HUMAN	TSC22D4		0.47403	0.462044	0.570544	-0.227234	-2.7938	-0.975028	0.784507	0.708491	0.55467	-0.736232	-2.32642	-0.169734	0.416353	0.64043	0.49005	-0.505784	-0.433452	-0.0481291	0.803148	0.702749	0.477051	-2.8737	-3.46469	-0.330904
	1.025	1.13205	Color2 [DarkGray]	1	4		Q9BV19	Q9BV19	CA050_HUMAN	C1orf50		-2.65966	-1.77425	-1.6031	-3.05944	-2.67054	-3.0415	-1.30068	-1.00603	-1.03484	-2.13288	-2.73909	-1.94977	-1.95995	-1.69425	-3.07733	-4.1171	-2.88375	-4.55217	-1.06652	-1.08271	-1.08041	-3.22274	-2.71606	-4.27909
	1.84155	1.11842	Color2 [DarkGray]	1	4		P18077	C9K025;F8WB72;F8WBS5;P18077	RL35A_HUMAN	RPL35A		3.21402	2.70604	3.2042	2.1407	2.24905	1.62115	1.64538	1.5306	2.3022	-0.346664	0.312984	0.437774	3.86023	2.88851	3.37866	1.17268	1.52233	1.39804	0.662746	0.547414	0.329995	-0.819316	-0.920209	-1.21164
	0.521821	1.10713	Color2 [DarkGray]	1	4		P62699	P62699	YPEL5_HUMAN	YPEL5		-0.340755	-0.271951	-0.720366	-1.89588	-2.84561	-3.96516	-0.227831	-0.381269	-0.739394	-1.88676	-3.78161	-1.92378	-0.345307	-0.299708	-0.497087	-3.64923	-2.74446	-1.94189	-0.476609	-0.345438	-0.504703	-4.75537	-2.37398	-3.78418
	2.21001	1.10259	Color2 [DarkGray]	1	4		O15484	A0A3B3IRX8;E7EV01;O15484	CAN5_HUMAN	CAPN5		-3.26825	-2.17053	-2.74863	-2.51123	-1.89507	-2.34025	-3.03008	-3.84866	-2.35968	-2.62913	-2.89743	-2.82907	-1.68955	-4.63625	-2.76215	-1.3722	-1.69252	-1.32054	-2.79503	-3.28461	-2.77051	-3.89552	-4.21754	-3.55034
	1.13361	1.06598	Color2 [DarkGray]	1	4		Q96CW6	A0A087X0P9;Q96CW6	S7A6O_HUMAN	SLC7A6OS		0.320576	0.176391	0.371702	-3.6388	-1.1363	-3.70852	0.301444	0.00684643	0.438433	-1.89188	-2.91978	-3.13339	0.398347	0.391127	0.442986	-3.91862	-2.98082	-2.24409	0.157432	0.529229	0.43683	-4.14597	-3.41871	-3.5783
	1.19696	1.06312	Color2 [DarkGray]	1	4		Q96LL9	Q96LL9	DJC30_HUMAN	DNAJC30		-3.39049	-3.2416	-4.41827	-1.35703	-1.47223	-1.77752	-2.62412	-3.8526	-4.19492	-1.42126	-1.40527	-1.07033	-1.96842	-3.50258	-2.41467	-1.40479	-1.43234	-1.18705	-2.84639	-3.13165	-1.99918	-1.92867	-1.99336	-3.1642
	0.981298	1.05901	Color2 [DarkGray]	1	4		Q99871	Q99871	HAUS7_HUMAN	HAUS7		-2.58489	-2.70481	-2.61439	-3.57544	-2.80611	-4.1834	-2.64318	-3.16473	-2.37639	-2.94649	-2.87389	-3.16189	-3.12199	-2.72927	-3.24938	-3.38208	-3.75123	-3.38469	-1.90213	-2.47407	-4.12985	-4.83286	-3.12552	-4.20094
	0.466911	1.05588	Color2 [DarkGray]	1	4		P48378;P48380	F6UGA0;K7EQA0;P48378;P48380	RFX2_HUMAN;RFX3_HUMAN	RFX2;RFX3		-2.9544	-2.43688	-2.53232	0.219837	0.841532	0.524423	-2.93544	-3.60878	-2.65452	0.419717	0.44541	0.555537	-2.42028	-1.31736	-4.0061	0.330731	0.407912	0.317203	-3.55326	-2.66492	-2.62197	-2.52201	0.600148	0.174884
	0.977501	1.04935	Color2 [DarkGray]	1	4		P52824	H0YA20;P52824	DGKQ_HUMAN	DGKQ		-3.1105	-3.38767	-4.99014	-3.47273	-4.23631	-3.77419	-3.37268	-2.92137	-2.93692	-2.8894	-2.34274	-3.1226	-2.05903	-3.41364	-2.93529	-4.83553	-4.60668	-5.1319	-2.53526	-3.04534	-3.19656	-4.29325	-2.9407	-4.26886
	1.02635	1.02809	Color2 [DarkGray]	1	4		Q5U5Q3	Q5U5Q3	MEX3C_HUMAN	MEX3C		-2.09236	-1.77625	-2.38079	-4.2789	-3.59439	-3.92101	-2.37888	-3.13352	-3.75272	-2.6021	-3.10152	-3.96668	-2.45137	-1.69978	-2.04355	-4.49983	-3.62509	-4.6272	-2.25783	-2.13459	-1.9687	-3.78446	-4.63768	-4.33243
	0.746807	1.02378	Color2 [DarkGray]	1	4		Q9H9Y4	Q9H9Y4	GPN2_HUMAN	GPN2		-0.237989	-1.51793	-1.21899	-3.32045	-4.48647	-3.34924	-0.401241	-0.602064	-1.00644	-4.17877	-2.52129	-2.99795	-0.876847	-0.842679	-1.66515	-3.74155	-3.9465	-3.31523	-1.00251	-0.89875	-1.25314	-4.23031	-4.94754	-3.59149
	0.537929	1.02082	Color2 [DarkGray]	1	4		Q9Y3X0	A0A2R8Y4Z8;Q9Y3X0	CCDC9_HUMAN	CCDC9		0.337334	0.657077	0.22578	-0.20878	0.0210495	-2.5189	0.809383	0.961172	0.869406	-0.232427	-0.303624	-2.05871	0.829511	0.69212	0.692199	-0.20164	0.00113392	-0.309764	-3.89182	0.210104	0.896219	-2.28576	-2.64143	-0.730021
	0.501916	1.01924	Color2 [DarkGray]	1	4		Q9Y468	A0A087WWC5;A0A0A0MRR4;A0A3B3IS65;A0A3B3ISB7;A0A3B3ISS0;A0A3F2YNZ1;A0A590UK80;Q9Y468	LMBL1_HUMAN	L3MBTL1		-2.49575	-3.53906	-2.94394	1.86669	-2.66356	-3.27381	-4.50322	2.78405	-2.97836	-1.07763	-3.96369	-2.70032	-1.34428	-4.14519	-2.90944	2.41344	1.71457	2.09348	-3.27806	0.80288	-2.61553	-3.3565	-3.24612	-4.19673
	0.350929	1.0177	Color2 [DarkGray]	1	4		Q00577	Q00577	PURA_HUMAN	PURA		1.08465	1.18568	1.28307	-0.34101	-0.690154	-0.961777	1.45774	1.33102	1.68769	-0.687185	-0.895908	-0.543036	1.24854	1.19641	1.39092	-0.912027	-0.719115	-0.429119	1.40189	1.36971	1.3919	-0.661895	-0.395607	-4.12172
	1.27414	1.0174	Color2 [DarkGray]	1	4		Q8NEC7	D6R9W2;Q8NEC7	GSTCD_HUMAN	GSTCD		-0.826327	-1.01128	-0.809915	-3.69321	-3.21659	-2.70517	-0.719194	-0.463724	-0.469185	-2.66937	-3.31793	-2.08735	-0.439338	-0.768772	-0.698807	-3.50662	-2.89219	-3.26046	-0.773473	-0.662981	-1.2541	-3.89852	-3.49174	-3.73659
	1.46982	1.01005	Color2 [DarkGray]	1	4		H0YNJ9	H0YNJ9	H0YNJ9_HUMAN	DUT		0.121644	0.210458	-0.0225391	-2.06468	-1.62011	-2.0652	-1.77317	-1.15222	-2.18845	-2.57125	-3.02094	-2.07662	-2.82323	0.441147	0.352464	-1.772	-1.89342	-2.24168	-2.53427	-1.74274	-0.956472	-3.45028	-3.35674	-3.89194
	0.596867	1.0066	Color2 [DarkGray]	1	4		Q9NQT8	E7ERX9;Q9NQT8	KI13B_HUMAN	KIF13B		0.222878	0.322876	0.125992	-0.996927	-1.03197	-1.06118	-0.112895	0.355168	0.358613	0.681605	-0.0433607	0.22667	0.499183	-0.0115232	0.0371342	-2.88121	-0.476213	-4.22179	0.0411654	0.170944	0.22788	0.321651	-2.11125	-0.365295
	1.31699	1.00172	Color2 [DarkGray]	1	4		P25800;Q8TAP4	E9PK83;F5GYZ6;F5H2N9;F5H3S4;P25800;Q8TAP4	LMO3_HUMAN;RBTN1_HUMAN	LMO1;LMO3		-1.76089	-2.41519	-2.25745	-2.16055	-2.9945	-2.00427	-3.05298	-1.97078	-2.51942	-1.26254	-1.24303	-1.98194	-2.87867	-2.40993	-2.77634	-2.15712	-1.96027	-2.4644	-1.87464	-1.67879	-2.46346	-2.85783	-1.99198	-2.64286
	0.684232	0.980951	Color2 [DarkGray]	1	4		Q9H7C9	E9PNP3;E9PR47;Q9H7C9	AAMDC_HUMAN	AAMDC		-0.57936	-0.274297	-0.0481825	-3.23601	-2.48978	-3.63161	-0.385894	0.343258	0.649763	-2.9951	-2.48285	-2.19317	-0.0620394	-0.400239	-0.0763273	-2.36757	-3.65981	-3.33429	0.475997	0.280676	0.763596	-2.33103	-4.2754	-4.00755
	0.469851	0.977583	Color2 [DarkGray]	1	4		O95149	H3BQR0;H3BRI5;H3BSK1;H3BTA6;O95149	SPN1_HUMAN	SNUPN		2.01469	1.90524	1.83141	0.463876	0.326971	0.192183	1.97626	1.96749	1.87225	0.40795	0.287448	0.537998	1.73447	1.87551	1.84241	0.457086	0.270568	0.392243	1.82445	1.7543	1.80955	0.293222	-2.36217	0.369599
	0.950756	0.976191	Color2 [DarkGray]	1	4		Q9ULE6	Q9ULE6	PALD_HUMAN	PALD1		-0.937289	-1.12383	-1.07655	-2.41275	-2.52858	-2.61063	-0.778577	-0.851973	-0.910913	-2.08651	-2.71392	-2.80413	-0.699084	-0.888885	-0.996889	-3.00677	-2.75409	-3.00846	-0.952455	-0.807179	-0.969366	-4.20514	-2.74148	-3.5865
	0.362957	0.967837	Color2 [DarkGray]	1	4		Q9NRF2	Q9NRF2	SH2B1_HUMAN	SH2B1		-1.62698	-1.97388	-2.64088	-3.8799	-2.6413	-2.08438	-3.55276	-2.54418	-1.94689	-3.99282	-3.40362	-1.27391	-1.86459	-1.55095	-1.93317	-3.98032	-2.33631	-3.54014	-2.87212	-4.20128	-2.86709	-4.25659	-2.41348	-4.90379
	1.10428	0.96737	Color2 [DarkGray]	1	4		Q53FA7	Q53FA7	QORX_HUMAN	TP53I3		-1.17107	-1.24288	-0.626276	-3.88533	-1.33945	-2.78481	-0.307504	-0.54576	-0.361852	-3.06675	-2.50923	-1.82559	0.185175	-1.20686	-0.806935	-3.46663	-4.28482	-2.03763	-0.529761	-0.951457	-0.614777	-3.57951	-3.68896	-3.0352
	1.03098	0.961021	Color2 [DarkGray]	1	4		Q9Y620	Q9Y620	RA54B_HUMAN	RAD54B		-0.74389	-0.743449	-0.579651	-0.983357	-1.17639	-1.31936	-1.19176	-0.822637	-0.967579	-1.25501	-0.985749	-1.21735	-1.26126	-0.731205	-0.927866	-3.45518	-1.23979	-1.23717	-0.584345	-0.61896	-0.452819	-2.95241	-1.85553	-1.53322
	0.698181	0.960892	Color2 [DarkGray]	1	4		Q9P003	A6NLH6;Q9P003	CNIH4_HUMAN	CNIH4		-1.94215	-3.16047	-2.79583	-1.18957	-1.02996	-1.15277	-2.08446	-1.70865	-2.80191	-0.667971	-0.817898	-1.30924	-2.67404	-2.42889	-3.21717	-0.661639	-0.996727	-0.827586	-3.01329	-3.2663	-2.96215	-3.08365	-1.362	-1.23213
	0.41328	0.960777	Color2 [DarkGray]	1	4		Q8N8Y2	Q8N8Y2	VA0D2_HUMAN	ATP6V0D2		-1.92461	-3.34644	-3.32842	-0.366986	-0.585639	-0.691332	-2.38564	-3.4856	-2.34101	-0.573864	-0.00853539	-0.237413	-2.922	-2.2435	-2.50126	-0.570643	-0.515366	-0.759031	-2.12874	-3.08587	-1.94533	0.0438604	-3.14809	-0.597918
	0.91317	0.958092	Color2 [DarkGray]	1	4		Q9Y2Y1	Q9Y2Y1	RPC10_HUMAN	POLR3K		-2.03318	-2.04042	-2.01348	-2.59912	-3.04594	-3.13312	-2.49012	-2.10623	-3.08299	-1.88154	-2.7898	-3.45649	-1.91179	-3.35792	-2.98027	-4.08692	-2.17746	-2.70126	-3.5038	-2.76118	-2.81101	-3.35407	-3.67818	-3.96986
	2.49422	0.955134	Color2 [DarkGray]	1	4		O43819	O43819	SCO2_HUMAN	SCO2		-3.34799	-3.75633	-2.72793	0.43266	0.696752	0.22644	-3.53717	-2.27452	-2.16521	-0.656973	-0.253829	-0.40482	-1.92021	-3.18557	-3.23432	0.507471	0.516751	0.544232	-2.82872	-2.58505	-3.38638	-1.50354	-1.20473	-1.47275
	0.531465	0.954049	Color2 [DarkGray]	1	4		Q13572	G3V3C0;G3V4M9;Q13572	ITPK1_HUMAN	ITPK1		0.999985	0.842291	1.15478	-1.51578	-0.581097	-0.365635	0.648885	0.641685	0.553441	-0.719999	0.156785	-1.36865	0.8554	0.996248	1.0436	-1.2337	-0.855252	-1.15609	0.819864	0.820129	0.802884	-0.590301	-1.3749	-2.82882
	0.368265	0.948079	Color2 [DarkGray]	1	4		Q9H2S9	F8VPL6;Q9H2S9	IKZF4_HUMAN	IKZF4		-2.8974	-2.54172	-2.33884	-0.241528	-0.615607	-0.0484982	-3.46214	-3.07353	-3.26164	-0.311162	-1.64031	-0.441316	-2.40735	-3.54767	-2.18688	-0.157673	-0.273818	-0.194622	-3.47825	-2.83481	-2.9433	-3.42732	-1.81036	0.000657082
	0.669028	0.946229	Color2 [DarkGray]	1	4		P62256	C9JZG9;C9JZY6;H7C4M9;P62256	UBE2H_HUMAN	UBE2H		0.723615	0.699616	0.618022	-1.90644	-1.9086	-1.74098	0.714968	0.73634	0.531099	-2.46788	-1.76483	-1.87409	0.555988	0.78241	0.741391	-2.21306	-4.09267	-2.09802	0.715844	0.764136	0.898163	-4.10391	-2.80476	-2.03682
	0.487359	0.945495	Color2 [DarkGray]	1	4		Q9HCM7	A0A3B3IRR3;A0A7P0Z485;Q9HCM7	FBSL_HUMAN	FBRSL1		-0.687161	-0.707656	-0.865226	-2.46741	-3.45919	-3.18684	-1.103	-1.21789	-1.30493	-1.90853	-1.82741	-1.63803	-0.388371	-0.659031	-0.576567	-3.50302	-2.03082	-2.31486	-1.06186	-1.04947	-1.24721	-1.83939	-1.9542	-4.41687
	1.0657	0.944069	Color2 [DarkGray]	1	4		Q9BWC9	K7EMI9;Q9BWC9	CC106_HUMAN	CCDC106		-2.15586	-2.13192	-2.62359	-2.19553	-1.94686	-1.9973	-2.90411	-1.4299	-1.91047	-1.63906	-2.03532	-2.81955	-3.01667	-2.24363	-2.15862	-2.22038	-1.38898	-1.80047	-3.345	-3.02078	-4.04516	-3.0352	-3.53921	-2.75173
	2.38389	0.933054	Color2 [DarkGray]	1	4		Q9NZJ5	A0A494BZR8;Q9NZJ5	E2AK3_HUMAN	EIF2AK3		-2.55653	-3.74682	-3.83662	0.42186	0.501853	0.491881	-3.93503	-3.00639	-2.87281	0.736465	0.628707	0.796236	1.25401	-3.56677	-1.61624	-0.285121	0.717121	0.379525	-2.63311	-3.46184	-2.75986	0.00562763	-0.142427	-0.500954
	0.466378	0.931979	Color2 [DarkGray]	1	4		Q96LW7	Q96LW7	CAR19_HUMAN	CARD19		-2.8782	-3.48314	-1.60515	-0.633545	-0.070488	-0.641748	-2.5563	-3.01484	-2.86374	-0.552076	-0.436971	-0.314195	-2.87749	-2.09996	-2.74473	-0.363789	-0.474422	-0.805021	-3.08886	-3.21886	-2.73044	-0.389571	-0.625054	-3.08455
	0.622224	0.93029	Color2 [DarkGray]	1	4		P13716	P13716	HEM2_HUMAN	ALAD		-0.144288	0.223517	-0.245774	-2.80894	-2.02501	-3.87715	-0.0745096	0.145311	0.0534458	-3.46762	-2.11716	-3.19012	-0.204473	0.056551	0.0644293	-3.43932	-3.22973	-2.53133	-0.0319214	0.116704	0.0656738	-3.56157	-4.88681	-3.11739
	1.26523	0.92207	Color2 [DarkGray]	1	4		Q9BUB5	A0A499FIS5;A0A499FJN1;A0A499FJS1;E9PIA0;Q7Z319;Q9BUB5	MKNK1_HUMAN	MKNK1		-2.5016	-2.43769	-2.26245	-3.29623	-3.89061	-3.46447	-1.57234	-1.76514	-2.32176	-2.89749	-2.41391	-3.5642	-2.55564	-1.9484	-1.95507	-3.44526	-3.18307	-2.90768	-1.7009	-1.53601	-1.41161	-3.91123	-3.73674	-3.99383
	0.600205	0.91608	Color2 [DarkGray]	1	4		Q13367	A0A2R8Y2A8;A0A590UJ60;A0A590UJE5;A0A590UJU0;A0A590UJU7;A0A590UK04;A0A590UKC4;A0A5F9UJV3;Q13367	AP3B2_HUMAN	AP3B2		-0.108875	-0.185459	0.139867	-1.69335	-1.5581	-2.77396	0.512591	-2.23017	0.260283	-1.75222	-1.72149	-2.42972	-3.66047	-3.15738	-2.97392	-1.4142	-3.14653	-3.63667	0.176146	0.0531015	-0.0115042	-3.70128	-3.33491	-1.61547
	0.509629	0.912038	Color2 [DarkGray]	1	4		Q8IVD9	Q8IVD9	NUDC3_HUMAN	NUDCD3		1.12604	1.26721	1.12613	-1.38095	-1.77482	-0.873138	0.735697	0.886924	0.876574	-2.15699	-1.51827	-1.72531	0.99803	1.13564	1.18359	-1.453	-1.40387	-1.07074	0.773353	0.700433	0.830278	-4.12482	-1.51546	-2.49641
	0.782752	0.905134	Color2 [DarkGray]	1	4		Q9ULX9	Q9ULX9	MAFF_HUMAN	MAFF		-3.45845	-1.43442	-1.75886	-2.9853	-3.01806	-3.35638	-2.56881	-3.95783	-5.04749	-3.47522	-2.58729	-1.71797	-2.44959	-3.80431	-3.04861	-2.98782	-3.31155	-2.63946	-3.85504	-1.98046	-2.48847	-3.50612	-3.77999	-3.20977
	0.459536	0.899777	Color2 [DarkGray]	1	4		Q02383	Q02383	SEMG2_HUMAN	SEMG2		-2.48402	-3.0641	-3.58255	-2.72542	-4.03151	-3.00373	-3.27022	-2.27848	-3.14259	-3.53581	-2.69407	-0.910444	-2.89725	-3.01959	-2.26704	-3.15549	-2.48612	-3.22982	-2.79622	-3.02355	-1.45328	-2.64688	-3.38205	-3.81071
	0.371237	0.897229	Color2 [DarkGray]	1	4		Q567V2	Q567V2	M17L2_HUMAN	MPV17L2		-0.838974	-2.5143	-3.6049	-0.303718	-0.437158	-0.693213	-4.09489	-2.9628	-3.38878	-0.68538	-0.476976	-0.335608	-3.1003	-3.54995	-2.81963	-0.227142	-0.765207	-0.33277	-2.72256	-2.72632	-2.39936	-0.280824	-3.40615	-0.502682
	0.986722	0.892484	Color2 [DarkGray]	1	4		P18440	F5H5R8;P18440	ARY1_HUMAN	NAT1		-1.15484	-1.39907	-1.7252	-3.67053	-3.40828	-3.52675	-1.72704	-1.53773	-1.42439	-3.66153	-3.4784	-2.69263	-1.77433	-1.24239	-1.08732	-3.13111	-3.43279	-3.23384	-1.41977	-1.71377	-1.50282	-3.97324	-3.77296	-4.76381
	0.624296	0.874503	Color2 [DarkGray]	1	4		O94829	O94829;Q5T4X2	IPO13_HUMAN	IPO13		-2.35589	-3.09965	-2.07098	-2.69189	-1.71516	-3.35239	-2.75779	-2.2669	-3.42572	-2.73447	-2.14835	-2.62646	-2.18768	-2.33923	-2.33782	-2.69582	-3.44428	-2.51263	-2.71755	-2.87395	-2.85559	-4.44297	-3.33762	-2.35219
	1.23473	0.874307	Color2 [DarkGray]	1	4		Q96CD2	H3BRQ0;Q96CD2	COAC_HUMAN	PPCDC		-2.19878	-2.22627	-2.12909	-3.03696	-3.12161	-2.91416	-2.33029	-1.64839	-1.51431	-2.8525	-2.98588	-3.17963	-3.12481	-2.81851	-1.97761	-2.7797	-2.94096	-2.93965	-1.76799	-1.6217	-1.94595	-4.50332	-3.68553	-3.45208
	0.719061	0.869436	Color2 [DarkGray]	1	4		Q7L3B6	B1AL69;Q7L3B6	CD37L_HUMAN	CDC37L1		-2.20675	-2.85597	-2.76023	-3.93295	-3.23215	-3.5444	-2.59908	-3.23303	-3.13001	-2.51006	-3.12467	-1.30409	-2.29075	-2.55452	-3.58383	-3.41077	-3.64547	-3.06073	-2.74552	-2.61087	-2.23212	-2.91327	-3.24544	-3.38842
	1.54135	0.864638	Color2 [DarkGray]	1	4		Q8IWF6	H7C5D0;Q8IWF6	DEN6A_HUMAN	DENND6A		-1.12388	-1.05963	-1.49324	-2.35652	-2.45266	-2.1836	-1.13811	-0.919124	-1.24797	-2.20201	-1.5858	-1.82532	-0.957299	-1.34213	-1.01069	-2.18982	-2.3126	-2.50745	-0.988642	-1.38239	-1.17371	-2.97135	-2.36782	-2.86788
	1.0217	0.862636	Color2 [DarkGray]	1	4		Q9H0Z9	A6NG75;F6VZ39;Q9H0Z9	RBM38_HUMAN	RBM38		-2.90769	-3.39743	-2.95853	-3.1475	-3.76446	-3.56373	-4.37005	-2.36008	-3.39421	-3.30525	-3.1024	-3.55726	-2.71909	-3.78607	-2.32805	-2.32669	-2.69475	-2.89683	-2.23649	-4.10655	-3.60698	-3.80696	-4.93203	-3.81382
	1.0786	0.858396	Color2 [DarkGray]	1	4		Q8IY47	Q8IY47	KBTB2_HUMAN	KBTBD2		-1.80777	-2.20206	-1.78827	-3.44892	-3.00995	-2.26466	-2.17231	-1.8694	-2.40279	-3.75663	-2.5659	-3.4913	-3.32586	-1.83508	-2.1018	-2.58116	-3.49371	-3.38272	-2.5807	-1.79312	-2.22218	-3.94904	-4.15179	-4.28818
	0.259009	0.85553	Color2 [DarkGray]	1	4		Q6ULP2	B8ZZI9;Q6ULP2	AFTIN_HUMAN	AFTPH		-1.32625	-1.27069	-1.24964	-2.29801	-3.28432	-1.16967	-1.26317	-1.48975	-1.45966	-2.16466	-3.74204	-0.504895	-2.52475	-1.49636	-1.21368	-2.2838	-3.76776	-1.29698	-1.75077	-1.72471	-1.15981	-1.14302	-3.9559	-3.87927
	1.58807	0.85293	Color2 [DarkGray]	1	4		Q9H400	A0A087WT39;A0A087WZP9;A0A0J9YYD9;Q9H400;V9GYI1;X6RKG5	LIME1_HUMAN	LIME1		-3.72524	-2.77253	-2.90254	-0.832643	-1.03414	-0.941814	-2.34875	-2.66681	-3.22207	-1.06428	-0.583205	-0.712955	-2.53382	-2.67689	-4.34309	-0.649986	-0.79384	-1.15724	-3.35625	-3.14031	-3.52632	-1.48932	-2.03649	-1.39341
	0.451247	0.850025	Color2 [DarkGray]	1	4		P0CG13	J3KSJ7;P0CG13	CTF8_HUMAN	CHTF8		-2.43921	-2.52279	-2.69186	-2.8331	-3.6471	-2.83652	-2.66471	-2.40034	-2.3189	-2.63665	-2.02964	-4.52348	-2.58708	-2.19515	-2.23229	-3.19917	-4.76842	-2.80731	-1.82689	-2.71544	-2.31839	-3.30043	-4.24655	-4.19288
	0.562658	0.840512	Color2 [DarkGray]	1	4		Q6NUJ1	Q6NUJ1	SAPL1_HUMAN	PSAPL1		-3.31491	-2.81269	-2.78828	-3.05595	-3.44726	-2.71808	-2.87361	-2.86239	-2.23884	-3.30131	-2.4535	-3.53036	-2.37393	-2.3451	-2.90701	-3.55205	-2.73674	-1.2127	-2.34558	-3.11331	-3.14033	-4.34696	-2.79688	-4.66287
	1.12867	0.83739	Color2 [DarkGray]	1	4		O95219	F8W9T3;O95219	SNX4_HUMAN	SNX4		-0.95113	-1.50159	-0.865058	-3.0471	-2.68707	-2.61111	-1.13875	-1.57872	-1.54765	-2.58209	-3.00307	-2.52843	-1.23098	-1.14065	-1.18662	-2.81734	-2.46894	-3.01205	-1.82378	-2.12619	-1.49773	-4.05629	-3.59974	-2.96973
	0.257702	0.836085	Color2 [DarkGray]	1	4		A0A8I5KR05;A0A8I5KTI7;A0A8I5KTN1;A0A8I5KUE4;A0A8I5KVF2;A0A8I5KW56;A0A8I5KY61;A0A8I5KYG9	A0A8I5KR05;A0A8I5KTI7;A0A8I5KTN1;A0A8I5KUE4;A0A8I5KVF2;A0A8I5KW56;A0A8I5KY61;A0A8I5KYG9	A0A8I5KR05_HUMAN;A0A8I5KTI7_HUMAN;A0A8I5KTN1_HUMAN;A0A8I5KUE4_HUMAN;A0A8I5KVF2_HUMAN;A0A8I5KW56_HUMAN;A0A8I5KY61_HUMAN;A0A8I5KYG9_HUMAN	SBF1		-0.161719	-0.318476	-0.453285	-1.14149	-2.2851	-1.81023	-0.576785	-0.306651	-0.341801	-1.68574	-3.67011	-1.96673	0.153666	-0.597279	-0.822255	-1.02735	-2.03911	-1.5971	-0.428117	-0.379366	-0.858665	-2.05281	-5.53868	-2.23935
	2.60247	0.834982	Color2 [DarkGray]	1	4		Q9H813	Q9H813	PACC1_HUMAN	PACC1		-1.20079	-0.300847	-3.21204	0.370367	0.23284	0.153942	-1.07584	-2.8867	-2.32811	-0.0201139	0.125777	-0.131396	-3.66132	-1.12033	-1.27097	0.283653	0.0305748	0.00545597	-3.69456	-2.22142	-2.6659	-1.03406	-0.792125	-0.704497
	1.88869	0.826585	Color2 [DarkGray]	1	4		Q9GZM5	D6RFI3;D6RGY8;E7EQR8;H0Y9A1;Q9GZM5	YIPF3_HUMAN	YIPF3		-2.8268	-2.80893	-3.23796	-0.0484676	-0.134461	-0.0398531	-0.391495	-2.41628	-0.972078	-0.509789	-0.572013	-0.7551	-2.76435	-0.751732	-4.10018	0.0933542	0.272686	-0.0333099	-2.78374	-0.491973	-2.9208	-1.78744	-1.33456	-1.19466
	0.930959	0.825848	Color2 [DarkGray]	1	4		Q8WV92	A0A1W2PP14;B8ZZL5;F8WED5;Q8WV92	MITD1_HUMAN	MITD1		-1.13469	-0.700341	-0.557237	-1.6113	-1.99261	-1.5711	-1.23991	-2.4501	-0.901467	-1.53115	-1.49663	-1.5181	-0.396025	-0.344086	-0.342191	-3.47769	-2.14547	-1.65876	-0.420558	-1.05957	-0.717558	-1.55124	-2.51801	-2.95417
	0.760095	0.818378	Color2 [DarkGray]	1	4		Q14493	E7EUV9;F8W8D3;H0YAE8;Q14493	SLBP_HUMAN	SLBP		0.0436058	-0.265045	0.015254	-2.31128	-3.61399	-1.23172	-0.315414	-0.0783281	-0.206864	-3.18731	-2.23743	-2.01865	-0.24099	-0.0588226	0.033329	-3.12044	-2.50734	-3.19473	-0.368691	-0.0289612	-0.482611	-2.65147	-3.43731	-3.80974
	0.471563	0.813827	Color2 [DarkGray]	1	4		Q9UBP6	H0YIH0;Q9UBP6	TRMB_HUMAN	METTL1		0.666617	0.368093	0.676478	-2.03847	-2.01441	-1.65922	0.606374	0.667418	0.567089	-2.13087	-1.3771	-1.71494	0.846848	0.706239	0.775082	-1.78368	-2.3174	-1.91732	0.816486	0.891764	0.889418	-1.86447	-3.98508	-1.81483
	0.515905	0.806378	Color2 [DarkGray]	1	4		Q9NR12	D6RF83;D6RH06;H7BYK4;Q9NR12	PDLI7_HUMAN	PDLIM7		0.536386	0.39788	0.295395	-0.533044	-0.325648	-0.401846	0.251561	0.396806	0.368166	-0.7162	-0.553446	-0.49792	0.0527	0.351518	0.544874	-0.765536	-0.512945	-0.665217	0.221556	-0.223576	0.268033	-2.7549	-0.60565	-0.826152
	0.451861	0.804026	Color2 [DarkGray]	1	4		Q96LD8	Q96LD8	SENP8_HUMAN	SENP8		-2.64561	-4.39524	-4.10594	-2.83661	-3.99029	-3.73987	-3.35049	-3.51112	-3.22502	-3.21183	-4.23113	-3.36297	-2.31202	-2.74811	-2.06585	-2.86379	-4.24948	-3.65391	-4.76002	-3.87919	-2.30187	-5.22608	-3.01883	-4.97309
	0.544159	0.799065	Color2 [DarkGray]	1	4		Q9H2D1	E5RFL3;E5RGK5;E5RGT9;Q9H2D1	MFTC_HUMAN	SLC25A32		-2.8215	-2.21284	-2.25509	-1.93969	-1.79706	-2.23779	-3.03769	-2.01645	-2.70193	-2.08754	-1.94941	-1.12155	-3.16313	-2.9795	-3.4019	-1.65961	-1.36367	-1.42425	-2.77547	-4.13332	-3.74203	-2.65057	-3.44123	-1.46391
	0.34614	0.798847	Color2 [DarkGray]	1	4		Q9H446	E5RGQ3;E5RGS5;E5RJE3;Q9H446	RWDD1_HUMAN	RWDD1		1.01886	1.13301	1.04374	-1.4193	-2.2247	-1.16812	1.54069	1.41113	1.38616	-3.26875	-0.834594	-3.89827	1.27124	1.15201	1.20343	-0.676661	-2.73504	-4.24158	1.19235	1.29015	1.11945	-3.33222	-3.19491	-3.87102
	0.668533	0.796594	Color2 [DarkGray]	1	4		Q5SRI9	Q5SRI9	MANEA_HUMAN	MANEA		-3.34093	-3.18341	-2.49231	-0.581361	-0.888831	-1.15728	-3.23236	-3.2136	-2.136	-0.816713	-1.25212	-0.989586	-2.1721	-4.2684	-2.51415	-0.931775	-0.825827	-0.825808	-1.80238	-3.29837	-2.93314	-0.833596	-2.6303	-1.9843
	0.50703	0.793645	Color2 [DarkGray]	1	4		Q9H9G7	Q9H9G7	AGO3_HUMAN	AGO3		-3.19807	-3.26746	-2.78232	-3.73206	-4.97912	-2.91794	-3.0631	-2.89767	-2.36734	-2.61308	-3.65718	-2.32833	-2.79039	-2.41296	-3.14801	-3.95764	-3.62836	-3.30464	-3.58867	-2.83215	-3.02669	-4.2889	-4.1339	-2.55672
	0.426862	0.789098	Color2 [DarkGray]	1	4		Q8IZE3	Q8IZE3;X6RHX1	PACE1_HUMAN	SCYL3		-3.16672	-2.75025	-2.85576	-3.5253	-3.0903	-3.08479	-2.23319	-2.8902	-3.2141	-3.22793	-3.24408	-2.3784	-2.06735	-3.89487	-3.44789	-5.00291	-3.32712	-3.68051	-2.95225	-2.51183	-2.53975	-3.97883	-4.87746	-2.36142
	0.389452	0.786272	Color2 [DarkGray]	1	4		Q9Y6R4	F5H4R1;F5H538;J3KNB8;Q9Y6R4	M3K4_HUMAN	MAP3K4		0.801017	0.732686	0.767255	-4.57948	-1.07441	-2.27967	1.16611	1.22343	1.16163	-2.46141	-1.01813	-1.66773	0.950387	0.51061	0.775765	-1.70836	-1.3419	-2.51202	1.05669	0.953483	1.3274	-3.07407	-3.40157	-1.03045
	0.840238	0.782979	Color2 [DarkGray]	1	4		Q9NXK8	Q9NXK8	FXL12_HUMAN	FBXL12		-1.4133	-1.34095	-1.27482	-2.45006	-1.828	-2.36505	-0.85158	-1.22758	-3.24723	-2.39778	-3.38065	-2.8517	-2.20045	-1.76563	-1.67853	-2.29537	-2.77172	-2.50201	-1.14789	-1.07475	-0.72498	-3.06516	-4.18935	-3.72455
	2.44193	0.76787	Color2 [DarkGray]	1	4		Q96E52	Q96E52	OMA1_HUMAN	OMA1		-3.31182	-1.98305	-2.15374	-1.08373	-0.91678	-0.600529	-2.17484	-2.52904	-1.36427	-0.726493	-0.692367	-0.687404	-1.8487	-3.09117	-2.33627	-0.965325	-0.984776	-0.895222	-2.23092	-3.36749	-2.33394	-1.29663	-1.40082	-1.71242
	0.538271	0.767768	Color2 [DarkGray]	1	4		Q9NRW1	Q9NRW1	RAB6B_HUMAN	RAB6B		-0.66937	-0.56565	-0.0266953	0.710594	0.424801	0.999059	-0.0803719	-0.241447	-0.040761	0.99437	0.805099	0.762687	-0.0784674	-2.86587	-0.0669394	0.794638	0.627446	0.599675	0.238309	0.0436172	-0.263269	0.588027	0.827661	-1.15683
	0.951241	0.76091	Color2 [DarkGray]	1	4		P0CI25;P0CI26	E9PK69;P0CI25;P0CI26	TR49C_HUMAN;TRI49_HUMAN	TRIM49;TRIM49C		-1.39221	-2.6359	-2.00458	-3.28217	-2.43747	-3.38317	-3.35809	-2.88859	-2.30298	-3.11143	-2.60262	-2.39611	-1.06113	-2.11314	-1.11308	-2.40785	-4.37827	-3.67642	-1.96942	-2.49039	-2.80223	-3.11248	-4.07845	-3.20197
	0.25568	0.760395	Color2 [DarkGray]	1	4		O95999	A0A087WWW9;A0A3B3ISX2;O95999	BCL10_HUMAN	BCL10		0.0929375	-0.0473394	0.0571642	-1.54273	-2.8709	-1.32182	0.211856	0.164873	0.460875	0.538913	-2.43504	0.570163	-0.452425	0.0409546	-0.0818424	-1.40666	-2.81479	-1.30039	0.0810404	0.10534	-0.114947	-1.83221	0.0686417	-1.84358
	2.36012	0.758567	Color2 [DarkGray]	1	4		Q8IUZ5	H0Y9N3;H7BXR0;Q8IUZ5	AT2L2_HUMAN	PHYKPL		4.1532	3.96171	4.16295	3.63468	3.73948	3.73858	3.9091	4.02003	3.56956	3.66614	3.82805	3.55354	2.86548	4.09055	4.02885	3.82722	3.75241	3.53444	3.71096	3.54725	3.64837	2.92239	2.74573	3.10392
	0.506549	0.754273	Color2 [DarkGray]	1	4		Q9NZD2	Q9NZD2	GLTP_HUMAN	GLTP		-1.78271	-1.56597	-1.29991	-4.26662	-4.6592	-4.31049	-2.68428	-2.23297	-1.71537	-2.54415	-3.42602	-4.05958	-1.79158	-1.50942	-1.76879	-4.36614	-2.9727	-3.0352	-2.11214	-2.56373	-1.74801	-4.90495	-3.24019	-4.14744
	1.31656	0.733253	Color2 [DarkGray]	1	4		Q9H0R1	E7EQ45;Q9H0R1;S4R311	AP5M1_HUMAN	AP5M1		-1.60437	-2.36854	-2.15068	-3.99158	-1.56539	-2.60129	-1.91585	-1.34443	-2.26378	-3.68633	-3.09427	-2.93351	-2.25898	-1.63725	-1.7243	-3.58166	-2.8451	-4.42333	-2.19143	-2.30231	-2.1908	-3.99946	-3.74208	-4.17232
	0.8565	0.732284	Color2 [DarkGray]	1	4		Q9UBC9	B1AN48;Q9UBC9	SPRR3_HUMAN	SPRR3		-0.431408	-3.92572	-2.97594	-2.76491	-2.84724	-3.53507	-3.10223	-3.5116	-2.89784	-3.47396	-2.24205	-2.56632	-3.45957	-3.04823	-3.01621	-3.54367	-1.0437	-2.65703	-2.47388	-2.24104	-3.04101	-3.78965	-3.34895	-3.34059
	1.02055	0.727164	Color2 [DarkGray]	1	4		Q96AP0	A0A590TQL1;Q96AP0;R4GNJ5	ACD_HUMAN	ACD		-2.712	-2.30991	-1.91314	-2.06624	-2.89011	-2.71593	-3.22617	-1.49687	-3.57796	-2.83762	-1.78478	-2.1327	-3.51892	-2.10813	-1.83184	-2.54595	-1.98545	-2.40535	-5.05112	-2.08965	-1.7882	-3.15869	-2.73522	-3.04269
	1.16	0.725315	Color2 [DarkGray]	1	4		Q9Y2H0	A0A087X246;A0A0B4J2C2;F8WF49;Q9Y2H0	DLGP4_HUMAN	DLGAP4		0.930216	0.970623	0.519739	-1.01952	-0.651336	-2.4351	0.614681	0.219621	0.594357	-1.65944	-1.96502	-1.49044	0.631426	0.623551	0.616403	-1.4791	-1.25413	-3.70426	0.35813	0.684798	0.715459	-1.93107	-2.55908	-2.80069
	1.46584	0.724568	Color2 [DarkGray]	1	4		Q5H9I0	Q5H9I0	TFDP3_HUMAN	TFDP3		-2.56328	-2.25392	-3.00002	-1.67823	-2.23856	-1.76318	-2.03631	-4.35981	-3.70511	-2.69148	-2.277	-2.23224	-2.48139	-2.2749	-3.66721	-1.78777	-2.24514	-1.89255	-3.28035	-2.32409	-3.28269	-3.41448	-3.15536	-2.80459
	0.196877	0.724045	Color2 [DarkGray]	1	4		Q9HBL8	I3L1Y8;I3L3I6;I3L3Z0;I3L543;Q9HBL8	NMRL1_HUMAN	NMRAL1		0.835893	0.947469	0.867872	-0.611206	-3.47753	-0.468673	0.902141	0.608418	0.805437	-0.400732	-3.20596	-0.284612	0.884049	0.90235	0.873804	-3.663	-3.71885	-0.0133371	0.903998	0.80582	1.11577	-4.10316	-0.8901	-1.07019
	0.79742	0.720812	Color2 [DarkGray]	1	4		Q86T82	Q86T82	UBP37_HUMAN	USP37		-2.90777	-2.3913	-2.33872	-2.80516	-3.61753	-3.33638	-2.00621	-2.16637	-2.84082	-3.09198	-2.55551	-2.40613	-1.4826	-2.24538	-1.98799	-3.41227	-3.32914	-3.74765	-2.20173	-1.67032	-1.725	-3.06227	-3.02473	-4.12905
	0.560118	0.718474	Color2 [DarkGray]	1	4		Q9NR77	F5H4N4;Q9NR77	PXMP2_HUMAN	PXMP2		-3.97495	-2.93677	-2.46595	-1.66022	-1.29292	-1.56361	-1.96462	-2.7212	-2.67657	-2.17217	-2.49902	-3.42654	-2.00309	-2.38922	-3.9325	-1.16251	-1.48772	-1.67267	-3.20712	-3.15493	-3.06158	-4.27253	-2.98152	-2.99909
	0.602999	0.716344	Color2 [DarkGray]	1	4		C9JW01	C9JW01	C9JW01_HUMAN	PUM2		-3.45476	-3.16169	-3.44818	-3.18311	-3.64905	-4.29385	-2.78021	-3.89312	-3.068	-3.27307	-2.20252	-2.81508	-3.06958	-3.31155	-2.80527	-4.10315	-3.23539	-3.05631	-3.23796	-3.65312	-1.53352	-4.21817	-3.50081	-2.72072
	0.908631	0.710956	Color2 [DarkGray]	1	4		Q9H0G5	A0A024QZ33;K7EK40;K7EMD8;K7ERM9;Q9H0G5	NSRP1_HUMAN	NSRP1		-1.90109	-1.38195	-1.39686	-3.49638	-3.25174	-2.98901	-3.23214	-1.73415	-1.76054	-2.80027	-3.43463	-2.24535	-3.43162	-2.19936	-1.62024	-2.86385	-2.83719	-2.53047	-2.07936	-2.38745	-1.75497	-3.71825	-3.30067	-3.5942
	0.38419	0.709727	Color2 [DarkGray]	1	4		Q9ULP9	A0A0D9SFR5;A0A2R8Y518;H3BQ06;H3BV07;Q9ULP9	TBC24_HUMAN	TBC1D24		-0.607212	-0.595871	-0.47061	-2.09036	-3.82959	-1.59307	-0.185753	-0.198812	-0.200366	-2.0355	-2.98689	-1.45995	-0.282854	-0.523252	-0.312351	-2.22122	-2.03173	-1.77299	-0.380803	-0.288807	-0.325023	-2.52306	-4.10603	-1.98243
	0.638301	0.706779	Color2 [DarkGray]	1	4		Q9NZ72	A0A0J9YW36;Q9NZ72	STMN3_HUMAN	STMN3		0.734301	-3.37727	1.17926	-4.025	-3.51455	-3.1521	0.165385	1.14502	0.798765	-3.15601	-2.12633	-3.45852	-2.52964	-2.85864	-2.53967	-1.81807	-3.93786	-3.23833	-3.00647	-3.36853	0.742454	-3.04523	-4.02029	-3.79567
	1.96537	0.706636	Color2 [DarkGray]	1	4		P78368;Q9Y6M4	A0A087WW97;A0A087WZK4;H0YBN6;P78368;Q9Y6M4	KC1G2_HUMAN;KC1G3_HUMAN	CSNK1G2;CSNK1G3		-2.68505	-3.61676	-3.46279	-1.01802	-0.842245	-0.92384	-3.22	-2.09911	-3.91403	-0.973538	-1.26046	-1.08154	-3.15639	-3.10527	-1.59512	-0.915768	-0.759344	-1.37971	-3.13888	-2.84615	-2.528	-1.99671	-1.55394	-1.88479
	0.321115	0.704343	Color2 [DarkGray]	1	4		Q96N46	C9J974;Q96N46	TTC14_HUMAN	TTC14		-2.82772	-2.41887	-3.4933	-1.5912	-1.75278	-2.02524	-2.06146	-2.73844	-3.77797	-1.61131	-1.75835	-1.64482	-2.77072	-3.24993	-4.23512	-1.69669	-2.06404	-2.16421	-2.86847	-2.36282	-2.02254	-4.1413	-1.20311	-1.78309
	0.326815	0.703641	Color2 [DarkGray]	1	4		Q8NEL9	A0A087X0H7;A0A669KAW5;A0A6E1W401;Q8NEL9	DDHD1_HUMAN	DDHD1		-0.50624	-0.612493	-1.52245	-2.87708	-3.98551	-2.8385	-0.502699	-1.11443	-1.28889	-3.66549	-1.26288	-2.05468	-2.54542	-1.02508	-0.934183	-1.6408	-3.57049	-1.42683	-0.962123	-0.729909	-1.34696	-2.02526	-3.23	-3.83871
	1.20529	0.701401	Color2 [DarkGray]	1	4		Q8TB03	Q8TB03	CX038_HUMAN	CXorf38		0.843076	0.866695	0.829794	-1.46087	-0.989191	-1.30771	0.663517	0.890025	0.693524	-0.441852	-0.999719	-0.26928	1.15499	0.99946	0.840564	-1.49972	-1.11298	-1.54274	0.591644	0.663707	0.702467	-0.996134	-1.55673	-1.26219
	1.17783	0.699227	Color2 [DarkGray]	1	4		Q5T8I9	A0A0A0MRN1;Q5T8I9;X6RGV9	HENMT_HUMAN	HENMT1		-1.86436	-1.80703	-1.95525	-2.98499	-4.20331	-3.50788	-1.73409	-2.26645	-2.21908	-2.63727	-3.18531	-3.32632	-1.53525	-1.71344	-1.7534	-2.8596	-3.57292	-3.12962	-2.29994	-2.05144	-2.21422	-3.4468	-4.08095	-3.71883
	2.1082	0.698913	Color2 [DarkGray]	1	4		Q15797	Q15797;Q99717	SMAD1_HUMAN	SMAD1		-1.98624	-1.99283	-1.58833	-1.96771	-1.36166	-1.79081	-2.42467	-2.20862	-1.95596	-1.83034	-1.80272	-1.40899	-1.30328	-2.29055	-2.03114	-1.83364	-1.94352	-2.07242	-2.47925	-2.01795	-2.20685	-2.30844	-2.39063	-2.43972
	1.18555	0.697329	Color2 [DarkGray]	1	4		Q92636	Q92636	FAN_HUMAN	NSMAF		-1.89931	-1.45117	-1.55514	-3.62945	-3.34274	-3.5083	-1.77197	-1.77132	-1.40809	-2.80037	-2.72033	-2.92545	-2.67937	-1.95772	-1.88346	-3.57525	-4.09217	-2.50763	-1.51027	-1.50313	-1.60338	-4.0527	-3.23916	-3.24628
	0.852605	0.695321	Color2 [DarkGray]	1	4		Q9BU89	Q9BU89	DOHH_HUMAN	DOHH		-1.00844	-0.663935	-0.665215	-2.45832	-3.26472	-2.20066	-0.250274	0.306298	0.607379	-1.83042	-2.14607	-1.68485	-0.433727	-0.705929	-0.656007	-3.6221	-3.42872	-3.77464	-0.018034	0.12605	0.364421	-2.86007	-3.00694	-1.88029
	0.61708	0.694361	Color2 [DarkGray]	1	4		P03886	P03886	NU1M_HUMAN	MT-ND1		-2.35144	-3.63175	-4.06136	0.152364	0.0326023	0.0890369	-3.00832	-2.76531	-2.34625	-0.239355	-0.339574	-0.246686	-3.31125	-4.96883	-3.51616	-0.492266	0.770908	-0.00344276	-2.94541	-3.72228	-2.70914	-0.528646	-1.9759	-0.404151
	0.972804	0.688428	Color2 [DarkGray]	1	4		P49593	B5MCT7;P49593	PPM1F_HUMAN	PPM1F		0.221312	0.284925	0.369412	-2.33235	-2.21266	-2.00686	0.363278	0.254765	0.228613	-1.72299	-2.39778	-2.05796	-0.12407	0.467525	0.298311	-2.87146	-2.43928	-2.25348	0.467498	0.384811	0.260676	-2.2197	-3.09357	-2.93074
	0.939601	0.686605	Color2 [DarkGray]	1	4		P12074	P12074	CX6A1_HUMAN	COX6A1		-3.24502	-2.64604	-2.24048	-0.43011	-0.805967	-1.10068	-2.01913	-2.44483	-4.16557	-1.22721	-0.930759	-1.91224	-2.81297	-3.54545	-3.355	-0.270729	-0.61555	-0.43349	-3.2849	-2.97276	-1.98363	-2.12385	-2.3066	-1.69959
	1.4122	0.683496	Color2 [DarkGray]	1	4		O00629	A0A7I2V333;A0A7I2V340;A0A7I2YQ95;H7C4F6;O00629	IMA3_HUMAN	KPNA4		0.590937	1.23196	1.09401	-0.639857	-0.628924	-0.621768	0.985788	1.09046	0.34549	-0.505346	-0.332151	-0.66808	-0.688866	0.768826	0.920828	-0.696204	-0.401654	-0.536934	0.224339	0.438214	0.215552	-1.51944	-1.21963	-0.816991
	0.368143	0.677054	Color2 [DarkGray]	1	4		Q96S19	A0A087WYU2;H3BMF3;H3BNB2;H3BNT3;H3BQ55;H3BRT2;H3BS73;Q96S19	MTL26_HUMAN	METTL26		0.322246	0.350106	0.281314	-1.50839	-1.95445	-1.81749	0.675628	0.830952	0.439699	-0.807034	-0.655542	-0.873262	0.0456295	0.337978	0.405059	-1.44907	-1.83073	-0.71842	0.847136	0.38526	0.638727	-0.319392	-2.91477	-1.13284
	0.782481	0.675133	Color2 [DarkGray]	1	4		Q9BQI0	Q5JUP3;Q9BQI0	AIF1L_HUMAN	AIF1L		-2.04296	-3.30005	-1.17804	-3.04301	-3.85341	-1.5898	-4.01586	-1.04035	-1.26484	-1.48646	-1.96968	-2.2034	-2.87776	-0.950274	-1.10355	-3.57106	-3.49323	-3.27225	-1.17752	-1.22602	-1.2884	-3.23218	-2.16192	-2.29084
	0.578532	0.674997	Color2 [DarkGray]	1	4		Q5XUX1	Q5XUX1	FBXW9_HUMAN	FBXW9		-1.24989	-0.955583	-1.17972	-3.63169	-3.34556	-2.21955	-0.670114	-0.897053	-0.802775	-2.91422	-2.40392	-3.47799	-1.3078	-0.796625	-1.16658	-2.19956	-3.47869	-2.33595	-0.849451	-0.982874	-0.901427	-4.13216	-3.90591	-2.78305
	0.806468	0.674202	Color2 [DarkGray]	1	4		Q6IQ22	A0A3B3ITT1;Q6IQ22	RAB12_HUMAN	RAB12		-3.46194	-3.2029	-2.98028	-3.87113	-2.02169	-2.37664	-3.79059	-2.68009	-4.40742	-2.0391	-2.5171	-1.9341	-2.47582	-3.0038	-3.34467	-3.30106	-2.4826	-3.76413	-2.88403	-2.93821	-2.9618	-3.3604	-2.95956	-2.19295
	0.584229	0.674059	Color2 [DarkGray]	1	4		Q15172	Q15172	2A5A_HUMAN	PPP2R5A		-0.176385	-0.396521	-0.432113	-1.68915	-1.30998	-1.91186	-0.173714	-0.140139	-0.311776	-1.7654	-1.40833	-1.24519	-0.213047	-0.194054	-0.243575	-1.87702	-2.51025	-2.37754	0.0576324	-0.220824	-0.154072	-1.70496	-3.12793	-1.60821
	0.773658	0.671397	Color2 [DarkGray]	1	4		Q8WUW1	Q8WUW1	BRK1_HUMAN	BRK1		-2.74727	-1.87937	-2.1418	-2.47937	-2.64974	-3.21286	-2.39507	-2.2493	-1.25097	-1.20052	-2.15629	-1.97333	-1.82991	-2.65275	-2.57222	-2.53485	-1.63162	-1.41324	-1.4651	-2.28537	-1.72715	-2.21017	-2.14314	-2.99102
	0.230608	0.668131	Color2 [DarkGray]	1	4		Q7Z6J9	A0A7P0TA59;A0A7P0Z413;E7EN92;J9JIH8;Q7Z6J9	SEN54_HUMAN	TSEN54		-0.0622902	-0.285917	-0.287601	-0.0345335	-3.21306	-0.920469	0.0631247	-0.0215263	-0.0798302	-1.30449	0.0198984	-2.97432	-0.0165558	-0.312693	-0.0336924	0.203884	-3.20402	-1.47994	-0.164128	-0.120148	0.271613	-1.51515	-3.5462	-1.20195
	0.95843	0.666047	Color2 [DarkGray]	1	4		Q07973	Q07973	CP24A_HUMAN	CYP24A1		-1.50715	-2.51893	-3.2155	-3.26776	-2.96018	-3.29069	-2.87973	-3.40462	-2.66987	-2.77049	-3.00598	-2.55269	-2.26319	-3.42044	-2.41028	-3.22997	-3.17337	-3.02921	-4.17023	-2.00306	-2.71945	-3.98964	-3.37278	-2.96489
	1.1723	0.664514	Color2 [DarkGray]	1	4		O75896	O75896	TUSC2_HUMAN	TUSC2		-1.40788	-1.08479	-1.21323	-3.38599	-3.65745	-4.04856	-1.39923	-1.24011	-1.36379	-4.23773	-3.8143	-3.48414	-1.30419	-1.20389	-1.19498	-4.07845	-3.93221	-3.60741	-0.918262	-1.04928	-1.32214	-4.80116	-4.44667	-4.28188
	1.66109	0.663877	Color2 [DarkGray]	1	4		Q8TCY9	Q8TCY9	URGCP_HUMAN	URGCP		-1.25298	-1.23221	-1.3418	-2.80031	-3.22421	-2.54626	-0.932883	-0.94104	-0.971343	-2.71167	-2.61642	-2.54337	-0.709451	-1.02261	-1.2404	-2.57711	-2.37178	-2.91732	-0.896393	-1.06189	-0.950347	-3.2549	-3.60652	-3.00167
	0.33074	0.662059	Color2 [DarkGray]	1	4		Q6NXT4	B5MCR8;Q6NXT4	ZNT6_HUMAN	SLC30A6		-3.25037	-2.89902	-1.80506	-1.25469	-0.593009	-0.885741	-3.03852	-3.77223	-2.18785	-0.944674	-0.744258	-1.39277	-2.17419	-3.65467	-3.37616	-0.581961	-0.520842	-0.901944	-3.26197	-3.45483	-2.01058	-0.773591	-3.28724	-1.00705
	0.179911	0.659141	Color2 [DarkGray]	1	4		Q9NRX4	Q9NRX4	PHP14_HUMAN	PHPT1		2.48747	2.5401	2.70371	0.418175	0.039794	0.0592003	2.71396	2.54795	2.37552	-1.95907	-0.0590925	-0.105077	2.80051	2.64797	2.58569	-0.185306	-0.586632	0.317449	2.45606	2.61565	2.58921	-3.85524	-0.0485497	-0.196865
	0.729645	0.658776	Color2 [DarkGray]	1	4		A0MZ66	A0MZ66	SHOT1_HUMAN	SHTN1		-0.314727	-0.204518	-0.357522	-3.21147	-1.32942	-2.43917	-0.261845	0.0121317	-0.163189	-1.94298	-1.49742	-2.82583	-0.116733	-0.192911	-0.311341	-3.4073	-1.33429	-3.13146	-0.0835772	-0.0734196	-0.065794	-2.96395	-2.49519	-2.78343
	0.296764	0.658641	Color2 [DarkGray]	1	4		Q6ZU65	H7C4P8;Q6ZU65	UBN2_HUMAN	UBN2		-3.86586	-3.48389	-2.79901	-2.239	-3.63028	-1.89834	-3.19843	-3.88253	-4.28059	-1.68695	-2.65602	-2.08463	-2.78697	-2.61608	-3.89595	-1.97182	-2.02597	-1.90155	-3.41227	-2.49938	-5.00218	-4.44485	-2.3887	-1.56998
	0.376828	0.653894	Color2 [DarkGray]	1	4		Q7Z3T8	Q7Z3T8	ZFY16_HUMAN	ZFYVE16		-0.122992	-0.420688	-0.207394	-1.88542	-2.5338	-2.05101	-0.329458	-0.253809	-0.449741	-1.72426	-2.37929	-1.4574	-0.239967	-0.0430965	-0.258056	-3.69448	-2.12944	-2.3194	-0.227525	-0.234216	-0.195964	-3.81574	-2.13969	-1.56721
	0.733791	0.653042	Color2 [DarkGray]	1	4		P51553	E7EQB8;E9PF84;P51553	IDH3G_HUMAN	IDH3G		-4.6594	-2.50823	-3.74124	-4.32581	-3.06667	-3.36703	-2.3223	-2.9268	-3.18867	-3.08164	-2.52708	-1.87678	-2.65998	-2.95545	-2.69481	-2.91233	-3.96642	-3.50934	-3.37397	-2.52801	-3.25917	-3.39197	-3.32761	-2.72505
	0.998582	0.651981	Color2 [DarkGray]	1	4		Q5T5C0	Q5JRH0;Q5T5C0	STXB5_HUMAN	STXBP5		-1.68426	-3.4177	-1.87625	-2.90533	-2.79811	-2.67205	-0.786038	-1.73162	-3.45442	-3.03717	-2.35954	-2.3443	-1.26973	-1.51461	-1.51774	-2.42705	-4.37423	-3.20345	-1.31563	-1.72536	-1.09529	-2.98109	-3.07964	-3.63622
	1.11719	0.649742	Color2 [DarkGray]	1	4		P41743	P41743	KPCI_HUMAN	PRKCI		-1.04163	-1.03138	-0.857581	-2.46938	-2.25476	-2.33961	-0.681018	-0.705366	-0.988135	-2.59503	-2.57611	-2.3139	-0.454813	-0.646028	-0.656994	-3.82015	-2.26925	-2.61105	-0.711053	-0.990029	-0.853189	-2.99074	-2.79523	-3.64829
	2.2473	0.649057	Color2 [DarkGray]	1	4		Q9Y3E0	F5H6U7;G3V1U5;Q9Y3E0	GOT1B_HUMAN	GOLT1B		-2.74457	-3.38338	-2.87681	1.00471	0.943341	0.801045	-3.80307	-3.2004	-2.56364	0.295625	0.219234	0.221101	-2.63133	-3.0046	-3.06936	1.04435	1.13637	0.997127	-2.66471	-2.09089	-3.5646	-0.608305	-0.401017	-0.201888
	1.01356	0.648676	Color2 [DarkGray]	1	4		Q8IUD2	A0A8I5KS52;A0A8J9C065;G8JLD3;K7EKH8;Q8IUD2;X6RLX0;X6RM00	RB6I2_HUMAN	ERC1		1.03731	-0.468906	0.440111	0.733134	-0.271308	0.562782	1.26046	1.13508	1.41959	1.18344	0.540609	1.34753	0.713305	-0.0140467	-2.63615	0.358915	0.125344	0.0399542	0.925067	1.19969	1.05881	0.658724	0.0646753	0.402158
	0.49799	0.644366	Color2 [DarkGray]	1	4		Q9P2E3	Q5JXR5;Q5JXR6;Q5JXR7;Q9P2E3	ZNFX1_HUMAN	ZNFX1		-2.8921	-2.32125	-2.13942	-3.58262	-3.57041	-2.95309	-2.92696	-2.67472	-2.31421	-2.43146	-2.92764	-2.99824	-2.14815	-2.04361	-1.81323	-2.88893	-3.25316	-1.97865	-2.3171	-2.44105	-2.46374	-4.50178	-2.92196	-2.86669
	0.920749	0.644123	Color2 [DarkGray]	1	4		Q9NW68	E9PQA7;E9PS77;Q9NW68	BSDC1_HUMAN	BSDC1		-1.51356	-1.42735	-1.35925	-3.07496	-2.68714	-2.51942	-1.04685	-0.899209	-1.90858	-2.20988	-2.78466	-2.06127	-1.56525	-1.46812	-1.28243	-2.6287	-2.39449	-3.33733	-1.36025	-1.39394	-1.08837	-2.58877	-3.4233	-2.9761
	1.11321	0.642909	Color2 [DarkGray]	1	4		P63098	D3YTA9;F6U1T9;H7BYZ3;P63098	CANB1_HUMAN	PPP3R1		0.220634	0.178484	0.253747	-1.7218	-2.15955	-4.9803	0.583761	0.660745	0.702311	-1.4525	-2.21834	-1.83285	0.335197	0.0587654	0.377801	-4.07382	-1.9103	-1.57091	0.450493	0.285954	0.44575	-2.21165	-2.46324	-2.75753
	0.869659	0.642229	Color2 [DarkGray]	1	4		O15318	A0A7I2R591;D6R9U7;D6RIT0;D6RJH6;O15318	RPC7_HUMAN	POLR3G		-1.0603	-0.988239	-1.11522	-2.73795	-3.81205	-2.23749	-0.899961	-0.565206	-1.10199	-2.32198	-2.63753	-2.36761	-0.882733	-0.758345	-1.08447	-3.11762	-3.01283	-2.53688	-0.771048	-0.920653	-0.546049	-3.69339	-2.56292	-2.99749
	0.491519	0.639166	Color2 [DarkGray]	1	4		Q4J6C6	H7BZP6;H7C0M0;Q4J6C6	PPCEL_HUMAN	PREPL		-0.0558357	0.0618467	-0.246418	-1.59586	-4.24887	-2.16384	-0.0794611	0.313254	-0.264725	-2.8609	-2.18857	-2.54921	0.0979376	0	0.0404444	-1.5201	-1.92184	-2.40185	-0.181046	-0.00154686	-0.0269918	-2.86434	-4.20871	-2.44313
	0.34531	0.638819	Color2 [DarkGray]	1	4		Q9P2M7	A2A3M4;A6PVU7;Q9P2M7	CING_HUMAN	CGN		-0.200496	-0.0832348	0.147449	-0.711495	-1.90768	-2.14448	-0.139979	0.0214167	0.161957	-1.19294	-0.0158501	-1.91765	-0.0424623	0.133598	0.154829	-1.17454	0.0704947	-0.0884638	0.0434523	-0.0928335	-0.0781927	-1.46805	-2.68618	-0.88868
	0.86241	0.638008	Color2 [DarkGray]	1	4		Q96HA8	A0A3B3ITD7;A0A3B3ITI2;E5RIY9;Q96HA8	NTAQ1_HUMAN	NTAQ1		-1.56163	-1.99694	-1.79982	-3.31444	-3.23752	-3.14676	-1.70276	-1.41932	-2.10588	-2.83118	-2.96052	-2.66978	-1.41466	-2.98798	-1.41307	-4.21739	-3.09416	-4.11338	-1.84834	-2.45776	-1.37232	-3.47521	-2.87252	-4.02778
	0.571632	0.636957	Color2 [DarkGray]	1	4		Q9NXC5	Q9NXC5	MIO_HUMAN	MIOS		-0.570833	-0.587452	-0.994139	-2.37321	-2.33073	-0.759345	-0.579448	-0.424589	-0.43861	-1.95297	-1.29792	-1.48819	-0.551143	-0.612685	-0.625831	-1.80072	-1.68468	-1.164	-0.138595	-0.526218	-0.501215	-2.03987	-3.0797	-1.53039
	0.349159	0.635822	Color2 [DarkGray]	1	4		Q9BY41	A0A3B3IRI9;A0A3B3IRP8;A0A3B3IRV1;A0A3B3IRZ0;A0A3B3IRZ8;A0A3B3IS68;A0A3B3ISE4;A0A3B3ISJ4;A0A3B3ISS7;A0A3B3IT04;A0A3B3IT30;A0A3B3IT84;A0A3B3IT95;A0A3B3ITZ3;A0A3B3IU01;A0A3B3IU62;A6NFW1;A6NGJ7;A6NMT1;E7EVA8;Q9BY41	HDAC8_HUMAN	HDAC8		-1.59235	-1.07984	-1.25295	-3.75687	-2.49173	-4.5224	-1.54916	-1.91615	-1.97346	-4.00032	-3.07824	-1.54349	-2.2586	-1.88514	-1.91854	-3.32851	-3.1133	-3.68923	-1.60526	-1.75883	-1.95424	-3.05485	-3.60284	-3.87183
	1.19617	0.634339	Color2 [DarkGray]	1	4		P55210	P55210;Q5SVL2	CASP7_HUMAN	CASP7		2.40275	2.32331	2.22265	0.170063	-0.0456495	-0.00790977	2.47822	2.31672	2.30131	0.0275173	0.0801134	0.675276	2.36598	2.486	2.6155	-0.122831	-0.0662537	0.0925922	2.36917	2.3839	2.46621	-0.134922	-0.612298	-0.37289
	1.1177	0.630467	Color2 [DarkGray]	1	4		Q8N371	H3BPT5;Q8N371	KDM8_HUMAN	KDM8		-2.1909	-1.75267	-1.66545	-3.79616	-2.43746	-3.38212	-1.53484	-1.65238	-1.92666	-3.06403	-2.57851	-2.55338	-1.27338	-2.02578	-1.85264	-3.35106	-3.12556	-2.79921	-3.2516	-1.43881	-1.74006	-3.00998	-3.72596	-3.35138
	0.573722	0.629849	Color2 [DarkGray]	1	4		Q9P1Y5	Q9P1Y5	CAMP3_HUMAN	CAMSAP3		-2.32557	-2.26576	-2.48623	-4.21082	-4.08935	-3.78681	-2.19626	-2.57601	-3.01655	-3.17578	-3.53789	-3.32634	-2.12753	-2.29469	-2.68501	-2.85402	-3.58611	-3.99526	-2.11053	-2.57771	-2.06918	-3.82494	-3.23631	-4.8683
	0.718491	0.627062	Color2 [DarkGray]	1	4		Q58A45	A0A0C4DFZ9;Q58A45	PAN3_HUMAN	PAN3		-1.43173	-1.32794	-1.46953	-2.70548	-3.20667	-3.14457	-1.36738	-1.56064	-1.33606	-3.27005	-2.30543	-2.39118	-0.981789	-1.13355	-1.27646	-3.00078	-2.95025	-3.78922	-1.19608	-1.5514	-1.60696	-3.78233	-3.10656	-2.95895
	0.385214	0.625636	Color2 [DarkGray]	1	4		Q9P2F8	A0A6Q8PFQ0;A0A6Q8PH54;Q9P2F8	SI1L2_HUMAN	SIPA1L2		-2.00399	-2.27954	-2.75939	-2.81546	-3.37784	-2.70834	-2.42245	-1.91194	-3.60005	-2.46545	-3.89348	-2.49271	-1.81486	-2.30501	-3.05624	-3.68017	-3.63665	-3.07142	-2.85699	-3.17114	-2.43281	-2.81181	-4.50326	-3.41348
	0.45242	0.623175	Color2 [DarkGray]	1	4		Q8N4P3	H0YNP9;Q8N4P3	MESH1_HUMAN	HDDC3		-0.123594	-0.366995	-0.217701	-3.68265	-3.66713	-3.45514	-2.73035	-3.45241	-3.6407	-2.73185	-2.51123	-3.91839	-2.8152	-1.10845	-0.59885	-3.22031	-4.83441	-3.93067	-3.47672	-2.29975	-2.70219	-4.28005	-3.83435	-2.91658
	0.0522047	0.622872	Color2 [DarkGray]	1	4		Q86SE5	B3KT61;E5RG71;E5RIX9;Q86SE5	RALYL_HUMAN	RALYL		1.78178	-3.16783	1.61028	5.23503	5.32381	5.32587	1.83305	1.462	1.91178	5.41331	-2.38818	5.51873	1.65158	1.61074	1.90265	5.22071	5.319	-2.74658	1.87215	-3.09493	1.69494	-4.09665	5.49152	5.28038
	1.54171	0.618294	Color2 [DarkGray]	1	4		P09525	P09525;Q6P452	ANXA4_HUMAN	ANXA4		1.03578	1.05528	1.07702	-1.30173	-1.73806	-1.7338	0.975066	1.02956	1.05481	-1.51983	-1.37286	-1.27391	0.999732	1.15021	1.09114	-1.40946	-1.57629	-0.850214	1.14005	1.16911	1.24489	-1.66651	-2.19201	-2.16296
	1.03638	0.616613	Color2 [DarkGray]	1	4		Q96IJ6	A0A0U1RRC2;A0A804HIS0;Q96IJ6	GMPPA_HUMAN	GMPPA		1.16289	1.0984	1.07297	-1.66311	-1.97189	-1.78217	1.05022	1.11928	1.0808	-1.43096	-1.03129	-1.61018	1.32287	1.00039	1.00819	-1.35553	-2.29336	-1.64578	1.19251	1.1329	1.05443	-2.08799	-1.54743	-2.28685
	0.923032	0.608918	Color2 [DarkGray]	1	4		Q9HAZ1	Q9HAZ1	CLK4_HUMAN	CLK4		-2.78687	-3.21081	-2.38486	-1.76439	-2.20829	-2.95687	-2.40901	-2.7501	-3.00243	-2.49484	-2.06623	-2.09777	-3.37517	-3.20075	-3.02361	-2.80821	-2.04847	-2.78509	-2.77756	-3.61723	-2.50611	-2.95207	-3.23202	-2.3015
	0.661963	0.608836	Color2 [DarkGray]	1	4		P58004	P58004	SESN2_HUMAN	SESN2		0.149494	0.427867	0.186103	-2.31096	-1.95893	-2.07173	0.395329	0.409359	0.201838	-2.03823	-2.0329	-2.31413	-0.713318	-0.221047	-0.1324	-2.13745	-3.21024	-2.12296	-0.117503	0.182979	0.228209	-2.85552	-3.37422	-1.98202
	1.03959	0.608076	Color2 [DarkGray]	1	4		G5EA09	G5EA09	G5EA09_HUMAN	SDCBP		-1.58651	-1.77445	-1.54631	-1.77293	-1.95861	-2.02202	-1.92268	-1.14587	-1.40093	-1.55891	-1.61455	-1.39299	-1.91114	-1.14619	-1.51033	-1.50753	-1.60931	-1.78215	-1.73716	-1.68436	-1.24561	-2.62865	-2.04483	-1.71721
	0.553174	0.603561	Color2 [DarkGray]	1	4		P05164	J3QSF7;P05164	PERM_HUMAN	MPO		-3.63961	-1.15347	-2.59831	-3.02547	-3.58896	-2.59215	-3.23745	-3.74615	-2.49561	-3.05254	-2.29263	-2.96276	-2.06321	-3.16212	-2.77526	-2.55166	-4.12625	-2.38167	-3.33938	-2.97216	-3.23113	-3.61913	-2.55498	-3.94449
	0.494799	0.603377	Color2 [DarkGray]	1	4		P47736	F2Z357;J3KPC5;P47736;X6R8W7	RPGP1_HUMAN	RAP1GAP		-1.41119	-1.39211	-1.27648	-3.29697	-2.47685	-3.19449	-1.4368	-1.16484	-1.2493	-3.32492	-3.32979	-2.76854	-1.62198	-1.43352	-1.3235	-2.8723	-2.67251	-3.60523	-1.62762	-1.46614	-1.2901	-2.78766	-4.46408	-3.98164
	1.81507	0.60029	Color2 [DarkGray]	1	4		P22392	P22392;Q32Q12	NDKB_HUMAN	NME2		4.09275	4.06151	3.98286	-0.195936	0.0426035	0.0943727	3.4617	3.62251	3.25692	-0.627441	-0.24236	-0.14805	3.00171	3.97878	3.96746	0.572857	-0.0609674	0.232827	3.24681	3.37475	3.32547	-0.961279	-0.903688	-0.953753
	0.412614	0.599868	Color2 [DarkGray]	1	4		P16403	P16403	H12_HUMAN	H1-2		-1.88099	-3.61823	-3.23841	-1.89259	-0.390654	0.0638027	-3.1523	-1.96784	-3.21241	-1.66477	-2.78487	-1.62605	-3.59	-1.93219	-2.1185	-0.326772	0.749003	-0.268793	-4.28208	-2.67028	-2.00565	-2.82425	-1.69908	-3.35196
	0.54921	0.598567	Color2 [DarkGray]	1	4		G5E948	G5E948	G5E948_HUMAN	MAP4K4		-2.04285	-2.54404	-2.1725	-3.14407	-2.82054	-2.84569	-2.28533	-2.19575	-2.36702	-3.03687	-2.63456	-2.48616	-1.85324	-1.9631	-2.42383	-2.98442	-3.29982	-3.53949	-1.81436	-1.71298	-2.85415	-4.13885	-2.57425	-3.2402
	0.395314	0.594195	Color2 [DarkGray]	1	4		Q9Y3R5	Q9Y3R5	DOP2_HUMAN	DOP1B		-0.478839	-0.650562	-1.29277	-1.69571	-2.18865	-2.31921	-0.885139	-0.88265	-0.95032	-1.55452	-2.02512	-2.72905	-0.783489	-0.733307	-0.699681	-2.2092	-1.76373	-1.87111	-0.598184	-0.479043	-0.715734	-1.89939	-3.71502	-2.47686
	0.262912	0.592964	Color2 [DarkGray]	1	4		Q9NVM4	A0A6Q8PFP4;A0A8I5KPT4;A0A8I5KQA6;A0A8I5KRV0;A0A8I5KRW2;A0A8I5KXS9;A0A8I5KYD6;A0A8I5KZ05;A0A8I5QKZ3;H3BNC0;H3BRD3;Q9NVM4	ANM7_HUMAN	PRMT7		1.27588	1.09054	1.13411	-2.06072	-2.76729	-1.48521	1.23937	1.11762	1.09361	-3.48978	-2.24584	-0.702755	1.23231	1.15055	1.12805	-3.00474	-3.63051	-3.96931	1.00692	1.05437	0.850962	-3.20954	-1.94426	-3.06346
	0.37782	0.592587	Color2 [DarkGray]	1	4		Q8TEA1	Q8TEA1;U3KQU2	NSUN6_HUMAN	NSUN6		-0.0626936	0.168458	0.109917	-1.08485	0.745992	-0.825186	0.0638685	0.368204	-0.0551624	-0.518265	-1.54697	-1.79637	-0.22897	0.137926	-0.0903616	-1.70976	-0.934733	-1.59144	-0.0976009	0.315431	0.184299	-1.4157	-2.93635	-1.28731
	0.735033	0.591629	Color2 [DarkGray]	1	4		Q9UHD9	Q9UHD9	UBQL2_HUMAN	UBQLN2		-2.09258	-2.04281	-1.68746	-3.57536	-4.31237	-4.02962	-1.42825	-1.13653	-0.702163	-3.63434	-2.61952	-3.34071	-1.05545	-1.2798	-1.86206	-4.25259	-4.08502	-4.33146	-0.729771	-1.20178	-0.939877	-3.36508	-3.98392	-4.02046
	0.882048	0.591529	Color2 [DarkGray]	1	4		Q5TAQ9	Q5TAQ9;V9GY54	DCAF8_HUMAN	DCAF8		0.217474	0.452294	0.226458	-2.26503	-1.44623	-1.55285	0.343204	0.0710669	-0.0572577	-1.65859	-1.76977	-2.37192	-0.015254	0.379513	0.260328	-1.50074	-1.58214	-2.07909	-0.176651	0.0870056	0.394501	-2.95532	-2.39066	-2.22888
	0.429349	0.587578	Color2 [DarkGray]	1	4		O95376	O95376	ARI2_HUMAN	ARIH2		0.258695	0.393851	0.375227	-1.8875	-1.99938	-2.16108	0.245679	0.435997	0.159975	-2.00761	-2.74143	-1.98289	0.17626	0.235702	0.375325	-1.81652	-2.60578	-1.63812	0.227515	0.136885	0.228245	-2.05005	-3.84137	-2.60324
	0.302218	0.585532	Color2 [DarkGray]	1	4		Q86X53	E5RHA3;H0YB25;H0YBT6;Q86X53	ERIC1_HUMAN	ERICH1		-0.462569	-0.472527	-0.707557	-2.9117	-0.968913	-1.42382	-0.925883	-0.586139	-0.207338	-2.56401	-1.81411	-1.20894	-0.31813	-0.472284	-0.389064	-1.88602	-4.54971	-3.84749	-0.700011	-0.775809	-0.354895	-1.17918	-3.52277	-2.6417
	0.68665	0.583833	Color2 [DarkGray]	1	4		Q6GTX8	A0A0G2JLV7;A0A0G2JM94;A0A0G2JMI0;A0A0G2JNK8;A0A0G2JNU6;A0A0G2JP18;A0A0G2JQ50;A0A140T8W3;A8MZ84;D3YTC8;F8WC07;Q6GTX8	LAIR1_HUMAN	LAIR1		-4.36561	-3.30207	-2.49963	-3.31513	-2.70537	-3.80749	-2.81636	-2.82881	-2.53319	-2.7829	-2.83234	-3.02297	-2.1068	-3.53999	-2.9513	-3.80834	-4.14161	-2.5613	-1.51201	-2.17838	-3.38427	-3.32286	-2.8868	-4.18004
	0.404748	0.583569	Color2 [DarkGray]	1	4		M0QYM7;M0R042	M0QYM7;M0R042	M0QYM7_HUMAN;M0R042_HUMAN	TUBB4A		-0.796528	-0.569193	-0.241982	-3.2309	-2.56083	-2.71123	0.0401735	-0.0315733	-0.0500145	-1.99022	-3.12372	-3.24203	-0.98462	-1.01511	-0.711548	-3.3877	-3.68374	-3.86078	-1.03094	-0.401857	-0.284336	-2.47465	-3.60756	-4.02445
	0.301603	0.582854	Color2 [DarkGray]	1	4		Q14691	Q14691	PSF1_HUMAN	GINS1		1.44325	1.61098	1.51695	-1.22967	-1.11228	-1.26982	1.31995	1.50842	1.2925	-1.28697	-1.60007	-1.53115	1.29737	1.42688	1.46843	-1.10447	-1.208	-1.44968	1.38108	1.44641	1.47108	-1.25068	-3.61501	-1.30107
	1.29116	0.579791	Color2 [DarkGray]	1	4		P61326	P61326	MGN_HUMAN	MAGOH		-0.668884	-0.515754	0.404453	0.54862	1.39156	1.23852	-0.559703	-0.505736	0.803864	0.707218	0.831594	0.904837	1.74518	-1.17387	0.161052	0.492466	1.27405	0.539849	0.465343	0.0673294	0.263345	0.589877	0.225646	-0.111247
	0.474745	0.576245	Color2 [DarkGray]	1	4		P50747	A0A6Q8PFK4;A0A8C8QSB1;P50747	BPL1_HUMAN	HLCS		-0.853554	-0.900191	-1.02301	-3.39088	-3.7517	-3.12983	-1.29429	-0.68277	-1.63182	-3.00203	-2.93982	-2.9132	-1.52071	-4.15164	-1.16961	-2.56822	-2.60881	-2.69634	-0.886855	-1.02967	-1.55092	-3.01876	-4.57928	-2.98574
	0.82042	0.574576	Color2 [DarkGray]	1	4		Q9NUP7	Q9NUP7	TRM13_HUMAN	TRMT13		-1.4364	-1.60372	-1.37357	-3.48483	-3.06911	-2.93834	-1.37175	-1.58773	-1.59994	-2.89197	-2.50424	-3.23537	-2.12031	-1.46477	-1.22129	-4.50935	-2.87679	-3.80736	-2.32524	-1.49251	-1.83156	-3.37141	-3.07121	-3.91269
	1.45365	0.574451	Color2 [DarkGray]	1	4		Q9C075	J3QR55;Q9C075	K1C23_HUMAN	KRT23		-2.19657	-3.59027	-2.75745	-3.7466	-4.12079	-4.2608	-4.04588	-3.77003	-3.26875	-3.2599	-3.26893	-3.5976	-2.35177	-2.86611	-4.00529	-2.95227	-3.72555	-2.01853	-2.71645	-3.57742	-3.90964	-3.67896	-4.18004	-3.9908
	0.258431	0.573725	Color2 [DarkGray]	1	4		Q9BSR8	Q9BSR8	YIPF4_HUMAN	YIPF4		-2.94086	-3.11457	-3.2187	-1.50957	-1.75221	-1.29537	-2.83029	-2.88782	-3.62288	-1.07664	-1.69113	-1.77737	-2.45194	-2.50316	-2.63789	-1.22417	-1.14758	-1.06551	-3.55761	-2.40372	-3.51112	-3.79985	-1.24891	-1.21756
	0.286725	0.570848	Color2 [DarkGray]	1	4		O14578	A0A7I2V4A6;A0A7I2V4H7;A0A7I2V4I0;A0A7I2V692;H7BYJ3;O14578	CTRO_HUMAN	CIT		0.204508	0.295241	0.0255642	-0.825357	-0.671943	-1.09038	0.148394	0.18196	0.277868	-0.650293	-1.16365	-0.611436	0.583977	0.296928	0.0679407	-0.822631	-1.03784	-0.486382	0.1933	0.124731	0.152384	-2.93105	-0.411592	-0.79528
	0.612575	0.568252	Color2 [DarkGray]	1	4		Q04656	A0A8I5KWA8;A0A8I5KXV0;A0A8I5QKR3;A0A8J9FM07;Q04656	ATP7A_HUMAN	ATP7A		-2.91134	-3.28629	-2.736	-2.72482	-2.38598	-2.9011	-3.7459	-2.3242	-2.98825	-1.96136	-2.48398	-2.88207	-2.6726	-3.79366	-2.68415	-2.58996	-3.55943	-2.42952	-3.39164	-2.58492	-1.7393	-3.64711	-2.74771	-2.63735
	0.318425	0.565266	Color2 [DarkGray]	1	4		Q96C90	Q96C90	PP14B_HUMAN	PPP1R14B		-1.78397	-1.37536	-1.80329	-3.16839	-3.04387	-3.88891	-1.27662	-2.24685	-1.9798	-2.82859	-3.25506	-2.85104	-3.01375	-1.89631	-2.12217	-3.80232	-2.29214	-3.38129	-1.0316	-1.72404	-1.3961	-2.92634	-4.96702	-2.73712
	1.12883	0.565052	Color2 [DarkGray]	1	4		H3BTU6	H3BTU6	H3BTU6_HUMAN	CORO1A		-1.98558	-2.26883	-3.62479	-3.33636	-2.95021	-2.52782	-1.12011	-0.789057	-0.692073	-2.51832	-2.056	-2.25815	-2.63624	-2.58686	-1.94666	-2.91916	-3.76019	-4.07297	-0.928102	-0.711424	-1.0458	-2.85117	-3.17361	-2.50285
	2.94294	0.56341	Color2 [DarkGray]	1	4		P43155	A0A7P0T9E7;A0A7P0T9R9;A0A7P0TAQ4;A0A7P0TAR1;A0A7P0TBF3;A6PVN3;B7ZBP5;P43155	CACP_HUMAN	CRAT		-3.10071	-3.20739	-2.72732	-0.264948	-0.316923	-0.193667	-3.4267	-1.04306	-2.7518	0.0167589	-0.101213	0.0389309	-2.71866	-2.10587	-3.84302	-0.251417	-0.159229	-0.416595	-2.58707	-2.73444	-3.39211	-0.632339	-0.628627	-0.474787
	0.932694	0.563121	Color2 [DarkGray]	1	4		O75886	O75886	STAM2_HUMAN	STAM2		0.143073	0.421541	0.502889	-0.761928	-0.380897	-0.492379	0.462803	0.653707	0.339403	-0.508023	-0.450625	-0.686317	0.691329	0.32714	0.135242	-0.851696	-0.793003	-1.18871	0.472291	0.29013	0.199297	-0.664584	-1.06262	-1.60713
	0.229516	0.560095	Color2 [DarkGray]	1	4		Q9BRZ2	C9JI91;Q9BRZ2	TRI56_HUMAN	TRIM56		0.107034	0.0605335	0.040782	-1.71419	-1.77958	-1.48026	0.213073	0.209532	0.231795	-0.325259	-2.77942	-0.645272	0.0124006	-0.0639172	0.115537	-0.952875	-0.777779	-1.73073	-0.0358477	0.196952	0.0944862	-0.900064	-1.68034	-2.84983
	0.931084	0.558596	Color2 [DarkGray]	1	4		Q9UQ88	Q5QPR3;Q5QPR4;Q9UQ88	CD11A_HUMAN	CDK11A		-0.840522	-0.470465	-0.241387	-4.12545	-2.16551	-2.51237	-3.1844	-0.405589	0.217936	-3.37753	-2.69945	-2.48779	0.230762	-3.50072	-0.78343	-4.08062	-3.3804	-2.67869	-0.130892	-0.31143	0.0190878	-3.50481	-3.48466	-3.25109
	0.670875	0.556808	Color2 [DarkGray]	1	4		Q9NVN3	B7WPL0;F8VY51;Q9NVN3	RIC8B_HUMAN	RIC8B		-0.939808	-0.840318	-1.18575	-2.38861	-4.89969	-2.34497	-0.76378	-1.1699	-1.37127	-2.75735	-2.17233	-2.94756	-1.24769	-0.683435	-0.907167	-3.53928	-3.81492	-3.1561	-1.14388	-1.256	-0.86867	-3.16318	-3.70411	-2.68037
	0.382468	0.556458	Color2 [DarkGray]	1	4		O95503	B0QXZ6;O95503	CBX6_HUMAN	CBX6		-3.41559	-2.73287	-2.64228	-2.66572	-3.15661	-2.64672	-1.96554	-3.77841	-3.57234	-3.31972	-2.80124	-3.10704	-2.30124	-3.231	-2.8573	-3.1507	-3.49945	-3.07817	-2.78243	-2.49042	-3.03532	-2.45869	-4.07221	-4.36647
	2.30989	0.556038	Color2 [DarkGray]	1	4		Q5U5X0	Q5U5X0	LYRM7_HUMAN	LYRM7		0.229545	0.00392532	0.0851469	2.08455	2.25194	2.0628	-0.832569	-0.724504	-1.05911	1.60353	1.76164	1.61432	-1.19373	-0.0915966	-0.23898	2.15025	2.17936	2.15976	-1.62699	-1.26481	-1.30347	1.10526	0.956544	1.24957
	0.388296	0.555744	Color2 [DarkGray]	1	4		Q6DCA0	A0A7P0T8F5;A0A7P0T9C2;Q6DCA0	AMERL_HUMAN	AMMECR1L		-3.45664	-2.11582	-1.91329	-2.80443	-2.73114	-2.86738	-1.66333	-1.83042	-2.90304	-3.21986	-3.92669	-2.6475	-2.39569	-1.87025	-2.65689	-3.04935	-3.60615	-3.87493	-2.04374	-1.89641	-2.25679	-4.48959	-2.89854	-4.07316
	1.04988	0.555091	Color2 [DarkGray]	1	4		Q86UB9	E9PIS2;E9PJX0;Q86UB9	TM135_HUMAN	TMEM135		-4.30165	-2.97283	-3.18048	-0.484224	-0.865879	-0.800034	-3.67502	-3.00645	-3.34688	0.144438	-0.582188	-0.0970678	-2.93303	-3.89594	-2.72831	-0.876961	-0.671637	-0.247972	-2.48813	-2.83823	-2.35541	-0.720078	-0.520831	-0.959182
	0.213728	0.554264	Color2 [DarkGray]	1	4		Q5SQI0	Q5SQI0	ATAT_HUMAN	ATAT1		0.383905	0.153813	0.018054	-1.16671	-3.12024	-0.800876	0.169635	0.407829	0.290894	-2.28146	-0.96666	-1.13186	0.00439358	0.0511713	0.61411	-0.724319	-3.69662	-0.901609	0.51448	0.348275	0.433095	-1.34526	-3.82979	-0.86772
	0.645845	0.552734	Color2 [DarkGray]	1	4		Q9BR76	Q9BR76	COR1B_HUMAN	CORO1B		-0.464349	0.198829	0.10519	-1.78812	-1.08808	-1.11644	0.271626	0.00300884	0.660808	-1.04655	-0.908479	-1.4771	0.498158	-0.374491	-0.155014	-1.09234	-1.45658	-1.64829	0.326082	0.197285	0.34382	-1.17982	-1.55525	-2.35526
	0.726312	0.552208	Color2 [DarkGray]	1	4		P23469	P23469	PTPRE_HUMAN	PTPRE		-0.0224628	-0.086915	-0.0764265	-0.683474	-0.463655	-0.746964	-0.174584	-0.19553	0.0869265	-0.473864	-0.369854	-0.449427	-0.118932	0.0156012	0.00939941	-0.558522	-0.302506	-0.965853	0.0234938	-0.159998	-0.0671072	-1.67556	-0.605516	-0.668693
	0.897327	0.552118	Color2 [DarkGray]	1	4		Q9NSB4	Q9NSB4	KRT82_HUMAN	KRT82		-3.5093	-2.66475	6.9883	-3.21417	-3.94135	-3.63431	-2.75985	-3.04553	-3.15816	-3.62412	-2.68186	-2.99492	-3.37156	-2.83387	0.224789	-4.24137	-4.21799	-2.73539	-3.3301	-2.20405	-2.88567	-3.70795	-3.7447	-3.5046
	0.412595	0.550437	Color2 [DarkGray]	1	4		Q02548	E7ERK2;E7ES87;Q02548	PAX5_HUMAN	PAX5		-1.33466	-2.19861	-2.93722	-3.54811	-3.19437	-4.19742	-2.18096	-2.42854	-3.49459	-3.31189	-2.32385	-3.0597	-2.14526	-3.94506	-2.76242	-2.98965	-3.14418	-2.44829	-0.911698	-3.35189	-3.46962	-4.16162	-2.52651	-3.65862
	1.67304	0.54841	Color2 [DarkGray]	1	4		P27701	E9PJ45;E9PJB7;E9PJC7;E9PJK9;E9PM43;E9PP61;P27701	CD82_HUMAN	CD82		-4.29157	-3.65645	-2.88857	-0.229328	0.125273	-0.208204	-2.58892	0.165212	-2.00164	0.0867443	0.574099	0.33309	-2.58682	-2.99617	-3.23904	0.401533	0.108265	0.350668	-3.047	-1.57286	-2.75683	-0.158254	-0.315069	-0.177974
	0.919203	0.548067	Color2 [DarkGray]	1	4		E9PJS8	E9PJS8	E9PJS8_HUMAN	ECHDC1		-2.71974	-2.57572	-3.92376	-3.53078	-3.24777	-3.39811	-2.81878	-2.62807	-3.38531	-2.66861	-2.7505	-2.96023	-2.09855	-5.23111	-3.0328	-3.94298	-3.08017	-3.20155	-2.38046	-2.80216	-2.66295	-3.28293	-2.91477	-3.82583
	1.51253	0.546498	Color2 [DarkGray]	1	4		Q8TD31	A0A0G2JHL3;A0A0G2JHL6;A0A0G2JII5;A0A0G2JJ47;A0A0G2JP87;A0A0G2JPU2;A2ABH1;B0S7V6;Q8TD31	CCHCR_HUMAN	CCHCR1		-2.15742	-2.55525	-3.65932	-1.63048	-1.5283	-2.12626	-2.91693	-3.35467	-2.57513	-1.53096	-1.44704	-1.88645	-1.59286	-2.07947	-1.8408	-1.61998	-2.01423	-2.94731	-1.17286	-1.88645	-1.37759	-2.09186	-2.36388	-2.04821
	0.344743	0.545454	Color2 [DarkGray]	1	4		O95997;Q9NZH5	O95997;Q9NZH5	PTTG1_HUMAN;PTTG2_HUMAN	PTTG1;PTTG2		0.165689	-3.91938	-0.156602	-0.532344	-3.49196	-0.848227	-1.84738	-0.459517	-0.303204	-1.80746	-0.807715	-1.09722	-0.443226	0.0731459	-0.0928822	-0.560165	-0.512753	-0.371277	-0.17596	-0.232083	-0.345324	-2.49143	-2.23355	-0.623773
	0.347303	0.544289	Color2 [DarkGray]	1	4		Q8IXW5	Q8IXW5	RPAP2_HUMAN	RPAP2		-2.1182	-1.71132	-1.66988	-3.97801	-4.55053	-3.93214	-2.45056	-1.88924	-1.87623	-4.51861	-2.95612	-2.63393	-1.41157	-1.72349	-2.26363	-3.11707	-3.94493	-3.86585	-1.60779	-2.18069	-2.24621	-4.43487	-3.87124	-3.43542
	1.64826	0.541536	Color2 [DarkGray]	1	4		Q8TE99	B7Z3R9;B7Z4T2;E9PDB7;Q8TE99	PXYP1_HUMAN	PXYLP1		-3.92761	-2.87008	-3.12383	-1.87307	-1.88156	-1.76644	-4.06248	-3.05993	-2.65722	-1.33556	-1.46544	-1.36092	-3.62436	-4.24866	-2.13397	-1.86316	-1.54227	-1.40807	-3.36845	-2.52509	-2.61391	-1.67664	-2.17708	-1.93281
	1.0513	0.539488	Color2 [DarkGray]	1	4		Q08722	A0A2R8Y484;Q08722	CD47_HUMAN	CD47		0.947283	0.997225	0.862424	4.50179	4.79365	4.53701	0.444699	0.295081	1.13591	4.56254	4.35604	4.76383	1.64649	0.878671	0.934936	4.10102	4.67804	4.27342	0.312453	-2.60681	-0.0367794	4.36138	4.06596	3.63662
	1.08996	0.538751	Color2 [DarkGray]	1	4		Q9HCL2	Q5VW52;Q9HCL2	GPAT1_HUMAN	GPAM		-3.05593	-3.82417	-2.10943	-3.54807	-3.03945	-4.09846	-1.99787	-3.05976	-3.95136	-2.36058	-2.06628	-2.07203	-1.68128	-2.57815	-3.36117	-4.47736	-2.99244	-2.55958	-1.49821	-2.43014	-2.18655	-2.73466	-3.055	-2.32549
	0.185408	0.534941	Color2 [DarkGray]	1	4		Q5XKE5	Q5XKE5	K2C79_HUMAN	KRT79		-4.02846	-3.22762	-2.8415	-3.40571	-3.38503	-3.26156	-3.21849	-0.852854	-3.54055	-3.79499	-4.16636	-0.831577	-3.32049	-3.50256	-3.19243	-1.61004	-2.04424	3.2922	-2.91662	-2.33145	-2.75689	-3.04765	-3.26731	-4.08279
	0.172699	0.532318	Color2 [DarkGray]	1	4		Q96GX9	Q96GX9	MTNB_HUMAN	APIP		2.0139	2.28718	2.14048	0.0855494	-0.234922	-0.045783	1.73658	1.93325	1.9231	-0.583869	-0.414205	-0.735575	1.81503	2.03667	2.07563	-0.391293	-0.602123	0.134353	1.79138	1.9703	1.89764	-0.331666	-3.39778	0.398839
	0.636428	0.532181	Color2 [DarkGray]	1	4		A0A0C4DGB9	A0A0C4DGB9	A0A0C4DGB9_HUMAN	PPA2		2.00099	1.87191	1.75805	-1.42611	-1.12952	-1.00876	1.6938	1.81413	1.64263	-1.84503	-1.15899	-1.49988	2.0331	1.96317	1.99198	-1.02613	-0.682633	-1.15179	1.7857	1.32394	1.63304	-1.79989	-2.66793	-1.63263
	0.784563	0.531061	Color2 [DarkGray]	1	4		Q8N9V3	B8ZZF2;Q8N9V3	WSDU1_HUMAN	WDSUB1		-0.915284	-1.15729	-0.898232	-3.05172	-2.6361	-3.91934	-0.787993	-0.505001	-0.883538	-3.34479	-2.88764	-2.81676	-0.921928	-0.925134	-1.31716	-3.75204	-4.03543	-2.84089	-1.1954	-1.17891	-1.05939	-3.78905	-3.83485	-3.01848
	0.466409	0.528979	Color2 [DarkGray]	1	4		A0A087X1S3	A0A087X1S3	A0A087X1S3_HUMAN	HUWE1		0.702978	0.33925	0.339826	-2.42949	-4.02578	-4.2563	0.0701275	0.32396	-0.0980558	-3.73027	-2.41824	-2.22084	-0.891736	0.0862856	0.494919	-3.20351	-3.41725	-3.55424	-0.400607	-0.698395	-0.587967	-3.07016	-3.49538	-3.39076
	0.958109	0.528104	Color2 [DarkGray]	1	4		P83876	K7ESL1;P83876	TXN4A_HUMAN	TXNL4A		0.993697	1.20868	1.31823	0.216802	-0.124723	0.375419	0.54851	1.2018	1.21423	0.6182	0.510994	0.0390682	1.20811	1.24291	1.11254	-0.0784912	0.264366	0.0826435	0.97613	1.09968	1.24274	0.212215	-0.202371	-0.425896
	0.275712	0.526633	Color2 [DarkGray]	1	4		Q8NHG8	Q8NHG8	ZNRF2_HUMAN	ZNRF2		-0.36622	-0.349072	-0.541578	-1.31726	-0.96153	-1.55392	-0.225159	-0.0470839	-0.609058	-1.58989	-1.72229	-0.948552	-0.30253	-0.431762	-0.518033	-1.46741	-1.02705	-1.49656	-0.971539	-0.452309	-0.464823	-1.07479	-1.37159	-3.39426
	0.314919	0.526221	Color2 [DarkGray]	1	4		Q5SX86	Q5SX86	Q5SX86_HUMAN	GDI2		-3.32822	-2.89914	-2.75991	-4.51273	-2.68434	-2.76636	-2.59181	-2.63439	-2.13544	-3.22098	-4.61928	-2.62217	-3.22658	-2.90281	-2.69444	-5.36959	-3.86853	-3.91922	-3.39904	-3.39547	-3.51743	-4.69688	-3.64451	-3.69971
	1.3134	0.525376	Color2 [DarkGray]	1	4		Q9Y2Y0	H3BM52;Q9Y2Y0	AR2BP_HUMAN	ARL2BP		2.1996	2.31243	2.26027	-0.396476	-0.225857	-1.05172	2.80021	2.80419	2.85586	-0.170823	0.0312424	0.214048	2.52668	2.42563	2.2164	-1.81825	-0.244033	-0.654064	2.7198	2.80787	2.80145	-0.227045	-0.747421	-0.527193
	1.30051	0.523804	Color2 [DarkGray]	1	4		Q9BVK8	A8MU21;Q9BVK8	TM147_HUMAN	TMEM147		-3.2989	-3.1405	-3.1339	-1.31994	-1.64706	-1.71852	-1.76144	-3.29517	-2.88432	-1.87903	-1.48599	-1.49048	-2.18208	-4.09651	-4.39674	-1.7398	-1.66533	-2.21357	-2.71218	-3.05312	-2.58929	-1.8701	-2.25879	-2.29801
	0.610586	0.521942	Color2 [DarkGray]	1	4		Q9UHB4	Q9UHB4	NDOR1_HUMAN	NDOR1		0.217931	-3.49203	-0.154015	-3.64227	-3.95254	-3.82815	0.214538	-0.0486279	0.251552	-3.51251	-2.74918	-2.43518	-2.52701	0.127798	0.226816	-3.94026	-3.38738	-2.95531	0.20905	0.475264	0.318166	-3.00426	-3.56572	-3.69272
	1.31587	0.520452	Color2 [DarkGray]	1	4		Q92989	E9PJM4;E9PKV5;E9PL17;Q92989	CLP1_HUMAN	CLP1		0.0863132	0.188636	0.672872	-0.967733	-1.36967	-1.56684	0.239608	0.787074	0.708778	-1.18003	-1.29994	-1.41372	0.336753	0.295245	0.436404	-1.32539	-1.38059	-1.52489	0.292078	0.536285	0.468187	-1.58486	-1.71515	-2.15504
	1.88135	0.520396	Color2 [DarkGray]	1	4		P83881	H0Y3V9;H0Y5B4;H7BY91;H7BZ11;J3KQN4;P83881	RL36A_HUMAN	RPL36A		1.7226	1.80933	2.06609	-0.0728588	-0.0531483	0.243995	1.55988	1.96009	1.53498	-0.169832	-0.176001	-0.31514	0.884059	1.99663	1.97887	0.277405	0.107885	0.1301	1.53869	1.45677	1.22725	-0.544945	-0.741406	-0.93581
	0.272181	0.518077	Color2 [DarkGray]	1	4		Q9P0K1	A0A804HHS1;A0A804HIW1;F8WAD8;H7C3I4;Q9P0K1	ADA22_HUMAN	ADAM22		-3.06729	-3.07369	-2.66125	-2.11928	-2.28891	-2.17588	-3.80932	-2.62142	-2.6631	-1.66327	-1.78198	-1.29934	-3.34608	-3.09293	-2.50449	-1.77554	-1.59681	-1.90193	-2.71816	-3.1805	-2.84471	-1.9679	-3.45765	-0.87326
	0.261079	0.517655	Color2 [DarkGray]	1	4		Q8WTW3	E9PBL8;Q8WTW3	COG1_HUMAN	COG1		-2.02293	-1.95296	-1.53429	-2.36315	-2.40905	-2.06116	-1.20656	-2.82906	-1.2991	-2.48006	-1.99862	-1.67263	-0.753179	-1.15845	-2.20484	-4.11175	-2.46631	-2.14095	-1.7696	-1.62745	-1.60382	-1.51736	-2.15522	-4.0317
	0.512364	0.515484	Color2 [DarkGray]	1	4		Q0VDG4	C9JID8;F8W0M9;Q0VDG4	SCRN3_HUMAN	SCRN3		-0.121912	0.00113678	0.100594	-2.71722	-3.13009	-3.37743	-0.0449123	0.171335	-0.0843716	-3.81651	-3.39824	-2.4179	0.102199	-0.0126057	-0.0351315	-3.12541	-3.42733	-3.96591	0.0585365	0.075942	0.207112	-3.89684	-3.85629	-3.42598
	0.623851	0.515178	Color2 [DarkGray]	1	4		Q15628	Q15628	TRADD_HUMAN	TRADD		-1.42324	-1.63587	-1.29153	-3.35405	-2.43092	-3.36296	-1.34614	-1.13193	-0.972918	-2.28639	-3.41602	-2.6522	-0.254027	-1.13236	-1.10994	-1.91904	-2.87957	-3.91092	-1.00508	-1.20882	-1.14682	-3.2694	-3.60008	-3.03067
	0.719112	0.515035	Color2 [DarkGray]	1	4		O14686	A0A804HHR9;A0A8I5KSG1;A0A8I5KTR4;A0A8I5KYU5;O14686	KMT2D_HUMAN	KMT2D		-1.63886	-1.31938	-1.14529	-1.98091	-1.49302	-1.89711	-1.65394	-1.7755	-1.79368	-1.79615	-1.90904	-0.898846	-0.783718	-1.39888	-1.08425	-2.19719	-1.78152	-1.92616	-0.861898	-1.08803	-1.53487	-1.90713	-2.1339	-2.10812
	2.07245	0.512735	Color2 [DarkGray]	1	4		Q9NWB6	Q9NWB6	ARGL1_HUMAN	ARGLU1		1.28388	0.824493	1.11219	2.55965	2.61131	2.54946	0.786158	1.0405	1.24229	2.35558	2.60177	2.45853	1.13377	1.04345	1.15223	2.32723	2.46423	2.39382	1.11411	0.367249	0.445715	2.07812	1.81077	1.98878
	0.399073	0.511308	Color2 [DarkGray]	1	4		Q3B7T1	H0Y353;Q3B7T1	EDRF1_HUMAN	EDRF1		-1.43503	-1.46637	-1.58015	-3.16285	-3.51298	-3.07338	-1.4553	-1.37883	-1.40445	-4.54278	-3.05049	-3.06608	-1.26359	-1.45153	-1.54354	-3.67584	-3.52794	-3.40122	-1.56576	-1.4334	-1.67256	-4.45642	-3.69058	-4.04627
	0.576542	0.510836	Color2 [DarkGray]	1	4		P32321	D6R9S0;D6RAD7;D6RAR9;D6RBJ9;D6RBN2;D6RC36;P32321	DCTD_HUMAN	DCTD		1.82315	1.92791	1.78233	-1.86644	-1.64388	-1.36745	1.40261	1.48376	1.25333	-1.85688	-1.88852	-1.6847	1.4054	1.82479	1.86879	-1.46285	-1.73352	-1.291	1.47801	1.49901	1.30714	-1.91264	-3.0995	-1.95047
	1.70994	0.510381	Color2 [DarkGray]	1	4		P49641	H0YKH9;H0YLB9;H0YLU3;P49641	MA2A2_HUMAN	MAN2A2		-3.20924	-2.93294	-2.89895	-1.38776	-1.06214	-1.39771	-4.25963	-2.66562	-3.33242	-1.44089	-1.09868	-1.05062	-2.42139	-3.94839	-3.70601	-1.30769	-1.34968	-1.2644	-3.79694	-3.08203	-4.36129	-1.81521	-1.6256	-1.68052
	1.38042	0.507329	Color2 [DarkGray]	1	4		O00258	A0A096LNT6;A0A3B3ISA8;A0A3B3ISE9;A0A3B3ITX9;A0A3B3IUG4;B4DLW3;B7Z1T1;H7BYE5;H7C384;O00258	GET1_HUMAN	GET1		-4.10292	-3.99283	-2.671	-2.46782	-2.67569	-2.73659	-2.37367	-3.02471	-3.31375	-2.1342	-2.34808	-1.76559	-2.35526	-2.96653	-3.31738	-2.78919	-3.20389	-2.25902	-3.71254	-3.60625	-3.11172	-2.56515	-2.57099	-2.63372
	1.6177	0.506161	Color2 [DarkGray]	1	4		Q86UL3	Q86UL3	GPAT4_HUMAN	GPAT4		-3.81196	-1.58606	-2.971	-0.948938	-1.13926	-1.72213	-4.24304	-2.74653	-2.98432	-1.15849	-0.901864	-0.955861	-2.29716	-2.84156	-2.23945	-1.38604	-0.774628	-1.24416	-2.90627	-3.43656	-3.32904	-1.71725	-1.51579	-1.30167
	1.50006	0.502607	Color2 [DarkGray]	1	4		Q96PZ2	A0A6Q8PF34;A0A804HLI8;Q96PZ2	F111A_HUMAN	FAM111A		-2.36348	-1.98198	-2.06531	-2.87631	-2.61394	-2.9648	-1.92498	-2.0175	-2.26379	-2.8284	-2.61748	-2.58345	-1.56634	-2.08559	-2.34263	-3.09004	-2.76455	-2.91447	-1.66932	-2.02769	-2.06924	-2.97468	-3.43347	-3.129
	0.271154	0.500386	Color2 [DarkGray]	1	4		Q9BQ04	Q9BQ04	RBM4B_HUMAN	RBM4B		-2.98997	-3.61149	-3.16526	-2.53834	-2.72556	-2.74879	-2.8259	-3.43508	-2.76597	-2.85267	-2.77689	-4.33266	-2.36429	-2.75418	-2.08463	-2.98189	-3.33281	-2.16548	-3.6187	-3.00511	-3.16791	-4.89809	-3.29611	-3.26917
	0.281053	0.499658	Color2 [DarkGray]	1	4		Q9BVC3	Q9BVC3	DCC1_HUMAN	DSCC1		0.694327	0.670538	0.7887	-0.947906	-0.694534	-0.457712	0.682523	0.941824	0.826528	-0.960439	-0.789502	-1.165	0.839119	0.564424	0.684065	-0.829808	-0.909359	-0.993834	0.774946	0.76369	0.834307	-2.87023	-0.588784	-0.954901
	1.5305	0.499598	Color2 [DarkGray]	1	4		Q9BXJ8	A0A024R4K9;A0A087WZA9;A0A087X266;Q9BXJ8	TACAN_HUMAN	TMEM120A		-3.35354	-1.68504	-4.1867	-1.31165	-1.63923	-2.17483	-3.93997	-1.57005	-3.23681	-1.54076	-1.57139	-1.60859	-3.18394	-2.97775	-2.72393	-1.53261	-1.71938	-1.46898	-3.25199	-3.14612	-2.559	-2.024	-2.35294	-1.84259
	0.49555	0.497046	Color2 [DarkGray]	1	4		Q13535	A0A590UJ01;Q13535	ATR_HUMAN	ATR		-2.02879	-2.86567	-2.03026	-2.16666	-3.15707	-2.47505	-1.9224	-2.9372	-2.43621	-2.51783	-2.16231	-2.11392	-2.13928	-2.14267	-1.9472	-2.64561	-2.84308	-2.49338	-2.49723	-2.8476	-2.57233	-3.59551	-2.27765	-2.41204
	0.81896	0.49642	Color2 [DarkGray]	1	4		A0A804F6T5;A0A804F729;H3BTN5	A0A804F6T5;A0A804F729;H3BTN5	A0A804F6T5_HUMAN;A0A804F729_HUMAN;H3BTN5_HUMAN	PKM		2.52209	2.55614	2.51469	-0.376892	-0.532149	-0.318297	2.42637	2.57499	2.57919	0.0273943	-0.0614424	-0.202846	2.52832	2.48264	2.64139	-0.222693	-0.447529	-0.440642	2.62871	2.58335	2.56262	-0.91062	-0.0354347	-0.780099
	0.36867	0.495087	Color2 [DarkGray]	1	4		P04035	A0A7P0Z481;P04035	HMDH_HUMAN	HMGCR		-2.71178	-3.79158	-2.5943	-3.60608	-2.83476	-3.12645	-1.67916	-2.60134	-2.0322	-3.76158	-3.52234	-2.40049	-3.21199	-2.63531	-2.57091	-3.48909	-3.47623	-3.62685	-3.58907	-2.75189	-3.91101	-3.89274	-3.00842	-4.26851
	1.29787	0.49469	Color2 [DarkGray]	1	4		Q6P1Q0	F8VP71;F8VVQ3;F8VZA2;H0YIV5;Q6P1Q0	LTMD1_HUMAN	LETMD1		-2.1991	-3.32565	-2.99478	-0.116832	-0.213961	-0.44462	-2.73451	-2.92159	-3.31577	-0.0714159	0.106515	-0.139952	-3.53605	-3.64126	-3.65425	-0.552313	-0.477981	-0.392504	-3.88544	-2.48811	-4.20301	-0.73541	-0.208152	-0.645361
	0.960909	0.493559	Color2 [DarkGray]	1	4		Q9UKS6	A0A0C4DGG1;H0YDM6;Q9UKS6	PACN3_HUMAN	PACSIN3		-1.05807	-1.13445	-0.951328	-1.69946	-1.70039	-1.65898	-0.716925	-1.04697	-0.908315	-1.2927	-1.63462	-1.30343	-2.86311	-0.584043	-0.964796	-1.80925	-1.48322	-1.62352	-0.83068	-1.02634	-0.914051	-2.24175	-1.95864	-1.51103
	0.499639	0.493277	Color2 [DarkGray]	1	4		O15015	O15015	ZN646_HUMAN	ZNF646		-1.89637	-3.21669	-3.22828	-2.11274	-2.05968	-2.5336	-3.66235	-3.09448	-2.39838	-2.13373	-3.33488	-2.26962	-2.61087	-3.11213	-4.18692	-2.65201	-1.84879	-2.35913	-3.33837	-3.62996	-2.46188	-3.47427	-2.8063	-2.93749
	0.379018	0.488728	Color2 [DarkGray]	1	4		Q5T749	Q5T749	KPRP_HUMAN	KPRP		-1.63836	-3.64604	-2.12969	-2.00067	-3.22472	-3.59925	-1.1814	-1.49368	-0.963197	-2.46309	-1.12674	-2.22072	-3.5381	-1.13253	-3.37576	-2.99246	-3.17709	0.254827	-1.7773	-2.37657	-3.14278	-3.12384	-2.16097	-1.99193
	1.23967	0.488676	Color2 [DarkGray]	1	4		Q6NUM9	H7BZ16;H7BZ81;Q6NUM9	RETST_HUMAN	RETSAT		-3.41965	-3.56746	-3.12785	-2.29891	-2.26975	-1.94281	-2.44211	-3.99055	-2.8567	-1.07865	-0.808029	-0.983315	-3.40926	-2.57066	-3.09223	-1.71664	-1.64371	-1.95546	-3.68533	-3.26051	-3.14736	-1.69915	-1.12964	-1.50724
	1.34388	0.488555	Color2 [DarkGray]	1	4		Q86SG5	Q86SG5	S1A7A_HUMAN	S100A7A		-2.01276	-3.25492	-3.82567	-3.15718	-3.76068	-2.239	-2.82194	-2.12222	-2.96775	-3.26049	-2.82238	-3.2351	-1.82029	-3.0238	-3.4419	-3.62587	-2.71249	-0.523006	-2.30597	-4.07508	-3.97147	-3.75831	-3.43448	-3.59085
	2.09836	0.487169	Color2 [DarkGray]	1	4		P61916	E7EMS2;G3V2V8;G3V3D1;G3V3E8;H0YIZ1;J3KMY5;P61916	NPC2_HUMAN	NPC2		-2.32271	-0.447372	-0.930103	-0.925587	-0.923876	-0.620367	-1.10027	-0.382792	-2.54705	0.182319	0.0457973	0.183989	-1.26783	-1.28164	-2.5222	-0.626315	-0.914317	-0.443912	-0.314647	-0.653015	-3.65401	-0.204152	-0.508102	-0.337149
	1.12059	0.484874	Color2 [DarkGray]	1	4		Q9C0H2	Q9C0H2	TTYH3_HUMAN	TTYH3		-1.99255	-2.11409	-1.59412	-1.05887	-0.941443	-1.25253	-1.63429	-2.92048	-2.70325	-0.767485	-0.782014	-0.736781	-1.73614	-2.90935	-0.90887	-1.41689	-1.38081	-1.09351	-1.82697	-2.99467	-4.44269	-1.15065	-0.953469	-1.63678
	0.948366	0.484721	Color2 [DarkGray]	1	4		Q5BJF2	J3KT68;Q5BJF2	SGMR2_HUMAN	TMEM97		-2.23444	-3.31428	-2.50843	1.55563	1.57802	1.04205	-2.40558	-3.01333	-3.08531	1.68241	1.9335	1.9699	-2.48097	-2.4636	-3.00144	0.718411	1.64769	0.908922	-2.14828	-3.07236	-2.62239	1.81841	1.1897	1.12353
	0.259253	0.483434	Color2 [DarkGray]	1	4		Q86X27	Q86X27	RGPS2_HUMAN	RALGPS2		-3.45363	-2.70846	-2.63318	-2.61809	-2.90392	-4.35766	-3.00469	-3.59207	-2.79805	-2.31336	-1.35765	-3.62552	-2.20241	-2.95023	-3.49633	-2.72553	-2.70682	-3.49258	-2.67142	-3.23228	-3.27786	-3.46057	-2.27614	-3.01013
	0.440064	0.482684	Color2 [DarkGray]	1	4		Q9Y2S2	A0A087WW38;A0A2R8YCZ4;A0A2R8YFQ7;Q9Y2S2	CRYL1_HUMAN	CRYL1		-0.061532	-0.051981	0.0842419	-2.52569	-2.08256	-2.27199	0.000307083	0.00915909	-0.1477	-2.74077	-2.00506	-3.61138	-0.0150032	-0.223926	-0.238028	-4.44514	-2.95181	-3.11958	-0.0107412	0.128117	0.106356	-3.15094	-3.41364	-3.24068
	0.604723	0.480907	Color2 [DarkGray]	1	4		Q8WYQ5	Q8WYQ5	DGCR8_HUMAN	DGCR8		-0.363029	-0.242531	-0.422041	-1.23764	-1.70895	-1.73435	-0.614941	-0.324988	-0.585828	-1.92917	-0.969563	-1.24671	-0.623877	-0.445492	-0.628154	-1.7434	-1.53175	-1.67243	-0.483655	-0.487848	-0.363302	-1.48891	-2.22914	-1.87011
	1.08713	0.480652	Color2 [DarkGray]	1	4		Q6NW29	D6R9C7;D6RCM5;D6RDH6;K4DI92;Q6NW29	RWDD4_HUMAN	RWDD4		1.07178	0.96465	1.20548	0.229683	0.273948	0.0730591	0.623879	0.917353	0.96831	-0.196115	0.111034	-0.390315	0.902462	1.06248	1.18164	0.080759	0.403514	0.118707	0.624671	0.542496	0.690593	-0.641311	-0.894375	-0.381666
	0.338405	0.480541	Color2 [DarkGray]	1	4		O95825	A6NHJ8;A6NMA8;A6NND8;C9JAL0;C9JQD0;C9JZK8;C9K0F7;F8WF64;H7C3I5;H7C3S0;O95825	QORL1_HUMAN	CRYZL1		-0.0523167	-0.234173	-0.184393	-2.24459	-2.18798	-0.70348	-0.106193	-0.186828	-0.0612268	-2.18886	-2.30601	-3.41569	0.215243	-0.155065	-0.0309925	-3.5224	-2.38846	-2.32339	0.0256033	0.186487	-0.188748	-2.45365	-2.95533	-3.94321
	0.220549	0.480496	Color2 [DarkGray]	1	4		Q9H8M7	Q9H8M7	MINY3_HUMAN	MINDY3		-0.660843	-0.760479	-0.381688	-1.38368	-2.26686	-3.01155	-0.568237	-0.266778	-0.472873	-3.08388	-3.2662	-2.84977	-1.03304	-0.618396	-0.419642	-1.99192	-3.42536	-3.62698	-0.882905	-0.412744	-0.636027	-1.8659	-4.41277	-4.36267
	0.18208	0.478312	Color2 [DarkGray]	1	4		Q7L273	K7ENB5;K7EQN1;Q7L273	KCTD9_HUMAN	KCTD9		1.39845	1.3331	1.6407	-0.659215	0.72129	-2.94686	0.876609	0.531123	0.682988	-1.5928	-2.19724	-1.65622	1.53127	1.16889	1.24018	-1.22724	-0.434993	-0.0509214	1.26899	0.931869	0.623547	-0.365075	-3.57832	-2.93781
	0.451265	0.477772	Color2 [DarkGray]	1	4		Q96PP8	E7ETN8;Q96PP8	GBP5_HUMAN	GBP5		-3.68401	-2.55142	-3.25791	-3.87484	-3.65481	-3.18622	-2.10199	-2.93541	-3.40659	-3.83013	-2.75558	-3.3679	-3.23392	-4.50321	-3.91637	-2.51449	-3.49064	-3.55891	-2.66986	-2.83377	-2.4603	-3.51504	-3.41258	-4.4593
	0.472767	0.476543	Color2 [DarkGray]	1	4		Q02446	A0A3B3IRW4;Q02446	SP4_HUMAN	SP4		-1.91159	-3.11662	-3.86679	-3.67992	-3.84965	-4.70429	-3.15464	-2.9012	-2.33365	-3.87983	-2.86725	-2.49759	-2.91548	-4.91667	-3.42903	-2.83913	-2.91951	-3.36179	-3.51511	-3.10148	-3.26929	-3.81192	-3.54183	-3.32054
	0.273959	0.476171	Color2 [DarkGray]	1	4		Q5JS54	D6RB92;Q5JS54	PSMG4_HUMAN	PSMG4		-1.34659	-1.07764	-1.00428	-2.69819	-2.42787	-3.76086	-0.869103	-0.774647	-0.859436	-1.29174	-3.47474	-2.63409	-1.19336	-1.37887	-0.904799	-1.45244	-3.76519	-2.89372	-0.583178	-1.26607	-0.833685	-2.37773	-3.30607	-3.14529
	0.410756	0.474924	Color2 [DarkGray]	1	4		Q15527	Q15527	SURF2_HUMAN	SURF2		1.67912	1.77957	1.54334	-3.7602	-4.31809	-3.75187	2.06077	1.59329	1.59713	-0.552773	-1.35244	-2.13326	1.65826	1.9408	1.92671	-0.681444	-3.07774	-1.66128	1.63714	1.69714	1.78885	-1.94301	-1.46316	-2.05708
	1.80464	0.47491	Color2 [DarkGray]	1	4		Q2T9J0	Q2T9J0	TYSD1_HUMAN	TYSND1		-3.98661	-3.48213	-2.99842	-2.34921	-2.35504	-1.77763	-3.23428	-2.44774	-4.04126	-1.64562	-1.52528	-1.81986	-3.64981	-3.13364	-3.19665	-1.77926	-1.67921	-1.97056	-3.41164	-3.79902	-2.33208	-2.28877	-2.11536	-2.01137
	0.117284	0.472477	Color2 [DarkGray]	1	4		P09958	A0A7P0T8U2;H0YNB5;P09958	FURIN_HUMAN	FURIN		-2.24919	-2.18757	-1.11052	-0.283557	-2.94674	-3.75212	-3.96473	-2.955	-0.914576	-3.66788	-0.519726	-0.111459	-2.7506	-3.66011	-2.48012	-0.517123	-0.681786	-0.774435	-1.11689	-1.33864	-1.08818	-3.41021	-2.13269	-0.173589
	1.05113	0.468925	Color2 [DarkGray]	1	4		Q6PJW8	Q6PJW8	CNST_HUMAN	CNST		-2.83431	-4.25083	-1.83282	-2.89337	-2.68786	-2.6359	-2.49695	-4.28395	-3.96228	-2.43629	-1.9748	-2.62775	-0.43584	-2.68296	-3.2788	-2.76498	-2.87354	-2.60442	-3.22512	-2.68517	-3.38051	-2.91163	-2.65673	-2.87725
	0.369149	0.46838	Color2 [DarkGray]	1	4		O14618	E9PP76;J3KNF4;O14618	CCS_HUMAN	CCS		-0.209099	0.053751	0.163226	-1.97082	-2.44058	-1.89121	-0.185034	0.637259	0.524669	-1.72775	-1.52099	-1.19437	0.118857	0.349679	0.402072	-1.35007	-2.25391	-1.49694	0.375994	0.321357	0.476089	-2.93756	-1.25366	-1.65702
	0.939822	0.46834	Color2 [DarkGray]	1	4		Q9Y5V0	H0YC70;Q9Y5V0	ZN706_HUMAN	ZNF706		-0.324799	-0.490775	0.112261	-0.0888929	0.0449896	-0.0508261	-0.723336	-0.466735	0.12653	-0.134536	-0.414434	-0.0433931	0.772712	-0.255809	0.122802	-0.14167	0.0663624	-0.220972	-0.154833	-0.610578	-0.600572	-0.271666	-0.767663	-0.958055
	0.297604	0.467733	Color2 [DarkGray]	1	4		O95837	O95837	GNA14_HUMAN	GNA14		-6.41501	-3.51852	-1.30939	-2.63486	-3.27387	-1.76403	-3.27249	-2.78652	-2.46429	-2.14374	-1.83729	-1.30293	-1.2917	-4.70594	-2.76263	-1.60733	-1.45064	-4.39712	-3.5138	-3.02784	-2.32596	-1.55332	-1.73232	-3.40152
	0.809591	0.462124	Color2 [DarkGray]	1	4		Q9BVM2	Q5JQQ4;Q9BVM2	DPCD_HUMAN	DPCD		-1.51755	-1.03092	-0.978702	-4.54295	-3.18607	-2.77929	-0.89238	-0.666842	-0.581024	-3.51429	-2.80673	-2.88425	-0.731322	-0.822427	-0.725718	-3.20148	-4.38924	-4.46872	-0.672781	-1.11075	-1.34517	-3.76964	-3.53648	-3.28552
	0.387261	0.461751	Color2 [DarkGray]	1	4		B4DDD6	B4DDD6	B4DDD6_HUMAN	DBNL		-2.23277	-2.14497	-1.99804	-2.80124	-4.00001	-3.40269	-2.12098	-1.85425	-2.94568	-3.09432	-2.36406	-3.93685	-3.28325	-2.09171	-2.35764	-2.99914	-2.94951	-4.00943	-1.97453	-1.56929	-2.08087	-3.40647	-4.02042	-3.3536
	0.319218	0.460528	Color2 [DarkGray]	1	4		Q9NRS6	E9PK26;E9PMW6;Q9NRS6	SNX15_HUMAN	SNX15		-0.412343	-0.495281	-0.394267	-3.72007	-3.31165	-2.38832	-0.425629	-0.355599	-0.0748224	-2.67091	-2.46385	-2.41589	0.279408	-0.555087	-0.75104	-2.86624	-3.1176	-2.93414	-0.0679283	-1.01647	-0.265591	-1.82554	-3.74042	-3.36628
	0.293643	0.459342	Color2 [DarkGray]	1	4		O75170	O75170;T1ECW5	PP6R2_HUMAN	PPP6R2		-0.0693007	0.210397	0.00439262	-2.69693	-3.32931	-1.9583	-0.0867825	0.257015	0.251369	-2.39387	-1.47553	-2.05027	0.323226	0.267397	0.0983276	-1.50276	-1.97149	-2.36963	0.14391	0.0100241	-0.0221987	-2.0571	-1.68054	-3.56006
	0.497205	0.4593	Color2 [DarkGray]	1	4		Q9Y4P8	Q9Y4P8	WIPI2_HUMAN	WIPI2		0.402662	0.273107	0.448451	-2.99635	-2.87696	-1.7772	0.186172	0.268941	0.211856	-3.14378	-2.48512	-2.67471	0.163186	0.128356	0.682216	-2.50916	-3.29126	-3.53442	0.340824	0.828023	0.359105	-2.88401	-2.86536	-3.93214
	0.190523	0.458777	Color2 [DarkGray]	1	4		P32019	P32019	I5P2_HUMAN	INPP5B		-0.539758	-0.914376	-0.487172	-2.78691	-2.81019	-2.31637	-0.902707	-0.528918	-0.661625	-2.89682	-2.26613	-3.8485	-0.675385	-0.680623	-0.451067	-2.87308	-3.14522	-2.42704	-0.86143	-0.910192	-0.939243	-3.9626	-1.89803	-4.52714
	0.570012	0.457837	Color2 [DarkGray]	1	4		Q8NDZ6	B7Z6T3;D6RAR3;E9PCX5;E9PFW6;Q8NDZ6	T161B_HUMAN	TMEM161B		-3.83869	-2.85832	-1.93157	-1.38545	-1.83616	-1.6649	-3.6758	-4.02012	-2.84539	-1.6581	-1.16528	-1.69077	-3.19423	-3.67252	-2.57391	-2.9323	-1.6621	-1.70113	-1.92426	-3.58681	-2.58442	-1.83718	-2.55838	-1.49211
	1.75649	0.45753	Color2 [DarkGray]	1	4		Q9NXN4	Q9NXN4	GDAP2_HUMAN	GDAP2		-1.7096	0.12084	-0.684372	-0.62477	-0.336111	-0.167452	0.021595	-0.577796	0.837583	-0.28361	-0.522491	-0.609486	-0.0715523	-0.570186	-0.922941	-0.466274	-0.241722	-0.315034	-0.702651	-0.356034	-0.338416	-0.88327	-1.05824	-0.84667
	0.818154	0.457152	Color2 [DarkGray]	1	4		Q9H871	Q9H871	RMD5A_HUMAN	RMND5A		0.85938	0.773008	0.602786	-1.58253	-2.12339	-1.33587	1.04026	0.788321	0.860941	-0.83777	-1.67277	-1.05467	0.774714	0.839054	0.903793	0.137321	-1.78129	-1.82898	0.917413	0.753662	0.831182	-1.74277	-1.67462	-1.51928
	2.12594	0.456799	Color2 [DarkGray]	1	4		Q96AT9	C9IYE8;C9IZU8;C9J6A7;C9J8S0;C9J9T0;E7ESZ6;Q96AT9	RPE_HUMAN	RPE		0.129327	0.395821	0.157247	-2.9556	-3.37624	-4.01006	0.953483	1.30703	1.14195	-2.88988	-2.95288	-3.15456	-0.406157	0.129163	0.170258	-3.34454	-3.32314	-2.29395	1.06414	0.844989	1.15075	-3.51361	-3.48545	-3.36864
	0.64143	0.456362	Color2 [DarkGray]	1	4		Q9UHQ1	E7EP87;E9PH27;J3KRH7;J3KS48;J3KT43;J3KTP5;J3QL28;J3QRB0;J3QSD9;Q9UHQ1	NARF_HUMAN	NARF		-1.36425	-1.05126	-0.723942	-2.03521	-2.64633	-1.90033	-1.10584	-1.24155	-1.59531	-2.41009	-2.16929	-2.88995	-3.56346	-1.16076	-1.68331	-3.94477	-2.33088	-2.02187	-1.22766	-1.09755	-0.741796	-3.0765	-2.47843	-3.28349
	0.472445	0.455973	Color2 [DarkGray]	1	4		A0A5F9ZH79;A0A5F9ZHP1	A0A5F9ZH79;A0A5F9ZHP1	A0A5F9ZH79_HUMAN;A0A5F9ZHP1_HUMAN	ASCC1		-0.475326	-0.885443	-0.772189	-2.89237	-2.93733	-2.73514	-0.533128	-0.74182	-0.867508	-3.05373	-2.94706	-2.63292	-1.03942	-0.701201	-0.729421	-3.07233	-3.43208	-3.15972	-0.767239	-0.752954	-0.74484	-2.58952	-3.95402	-3.45809
	0.224567	0.455207	Color2 [DarkGray]	1	4		Q03154	A0A1B0GU86;C9JMV9;Q03154	ACY1_HUMAN	ACY1		-0.196792	-0.816439	0.0640364	-2.6956	-1.56627	-2.32384	0.398647	0.0598736	0.252551	-3.57067	-1.88742	-1.50182	0.770794	0.0416937	0.127466	-2.29405	-2.08806	-4.25179	0.381919	0.484506	0.631867	-2.46611	-2.15512	-3.70431
	0.531612	0.45333	Color2 [DarkGray]	1	4		Q99608	Q99608	NECD_HUMAN	NDN		-1.54272	-1.43906	-0.855634	-3.66134	-3.97831	-3.21229	-1.62121	-1.71511	-1.69159	-3.5114	-2.73208	-3.16152	-0.674824	-1.99387	-1.83083	-3.07245	-3.2467	-2.8911	-2.1223	-1.80984	-2.05755	-3.23227	-4.18582	-3.34689
	0.572651	0.452089	Color2 [DarkGray]	1	4		Q9NNW5	A0A087X295;E9PDU5;Q9NNW5	WDR6_HUMAN	WDR6		-0.254218	-0.547697	-0.331635	-2.50302	-2.08807	-2.05142	-0.589949	-0.92891	-0.903965	-2.26729	-2.40599	-3.23108	-0.509672	-0.166258	-0.139069	-1.86147	-3.06053	-2.11143	-0.491721	-0.706126	-0.630571	-2.73907	-3.34998	-3.17157
	0.490959	0.451258	Color2 [DarkGray]	1	4		A1L020	A1L020	MEX3A_HUMAN	MEX3A		-2.75643	-2.35314	-2.91122	-3.08711	-3.25809	-3.21222	-2.12979	-2.74446	-2.70646	-2.99391	-3.03808	-2.3478	-2.65976	-2.44744	-2.56137	-2.79253	-3.53336	-3.48022	-2.8368	-2.61438	-2.76055	-3.87827	-3.10279	-2.7525
	0.756509	0.450503	Color2 [DarkGray]	1	4		P51797	P51797	CLCN6_HUMAN	CLCN6		-3.42851	-3.79207	-2.02017	-3.06653	-3.65843	-2.59895	-2.26172	-2.82472	-3.63391	-3.1731	-2.51849	-2.61741	-2.15615	-3.94425	-3.61672	-3.63148	-2.74752	-2.78671	-3.24761	-2.43119	-2.93304	-2.86068	-3.4581	-3.34173
	0.155721	0.448788	Color2 [DarkGray]	1	4		Q2TAA2	H7C5G1;Q2TAA2	IAH1_HUMAN	IAH1		-0.143963	-0.0049715	-0.100196	-2.83404	-3.28161	-3.63686	-0.00539112	-0.205875	0.0357065	-2.45004	-3.91769	-1.20499	0.0225658	0.0319834	-0.0486841	-1.8299	-2.51813	-2.69544	-0.0382757	-0.0694304	0.0861473	-1.89569	-4.3922	-2.63119
	0.187562	0.448469	Color2 [DarkGray]	1	4		Q5MIZ7	Q5MIZ7	P4R3B_HUMAN	PPP4R3B		1.10363	1.13859	1.23368	-1.05783	-1.08122	-1.29892	1.06269	1.13217	0.902447	-1.7667	-0.662052	-2.25846	1.04585	1.06766	1.09071	-1.1212	-1.80497	-1.26437	1.07845	1.00876	0.88188	-3.49896	-1.68612	-0.847544
	0.401989	0.447378	Color2 [DarkGray]	1	4		I3L213	I3L213	I3L213_HUMAN	PHKB		-2.07772	-2.23528	-1.98107	-4.00686	-2.96099	-2.76535	-1.77641	-2.49563	-2.27312	-3.34857	-1.9663	-3.3287	-2.48745	-2.27563	-2.71087	-1.58017	-2.71099	-1.88533	-2.87455	-1.7437	-1.86955	-3.39917	-3.48004	-3.1065
	0.17664	0.447264	Color2 [DarkGray]	1	4		Q9NRR4	Q9NRR4	RNC_HUMAN	DROSHA		-0.558031	-0.568976	-0.358544	-1.59529	-0.894449	-3.38048	-0.532387	-0.395186	-0.187328	-1.72165	-3.78173	-1.87725	-0.524255	-0.0641356	-0.358609	-2.75048	-1.21749	-1.89365	-0.297048	-0.632899	-0.458252	-3.64951	-3.55693	-1.51598
	0.221531	0.445765	Color2 [DarkGray]	1	4		Q9H063	E9PR76;E9PSH4;Q9H063	MAF1_HUMAN	MAF1		-2.15593	-1.5637	-1.93716	-3.33939	-3.83739	-3.71711	-2.36646	-1.67388	-1.64227	-2.1947	-4.53483	-2.75279	-1.88025	-1.27559	-1.62694	-3.25922	-3.63671	-2.72896	-1.56396	-1.69702	-1.67072	-3.42485	-3.12338	-4.27139
	0.369028	0.445144	Color2 [DarkGray]	1	4		Q9P2Y5	E9PK00;E9PR71;Q9P2Y5	UVRAG_HUMAN	UVRAG		-0.455138	-0.443061	-0.500227	-1.40956	-1.56894	-1.90456	-0.323701	-0.563371	-0.527831	-1.41516	-1.54094	-0.0439167	-0.470471	-0.392194	-0.155347	-1.31341	-2.05766	-1.36175	-0.0137806	-0.474723	-0.251039	-1.15545	-1.69716	-1.48284
	3.48972	0.443374	Color2 [DarkGray]	1	4		P17066	P17066;P48741	HSP76_HUMAN	HSPA6		6.45155	6.58925	6.04151	4.08345	4.78291	4.35638	5.99096	5.9451	5.7776	3.89641	3.96937	3.89414	5.4403	6.2024	6.3712	4.24395	4.13288	4.51966	5.66921	5.58712	5.55973	3.52761	3.42544	3.47674
	2.69852	0.442696	Color2 [DarkGray]	1	4		O15523	O15523	DDX3Y_HUMAN	DDX3Y		-2.46468	-2.69234	-2.7739	-2.52975	-2.33479	-2.32588	-2.5185	-2.27044	-3.25211	-2.27913	-2.13536	-2.22372	-3.16583	-2.40471	-2.24612	-2.75341	-2.35624	-2.71348	-2.21948	-2.50398	-2.58887	-2.64335	-2.73936	-2.58359
	0.381548	0.441356	Color2 [DarkGray]	1	4		Q9NZR1	G5EA42;Q9NZR1	TMOD2_HUMAN	TMOD2		-2.37623	-2.35715	-2.04829	-3.54115	-2.2489	-2.63009	-2.55384	-1.94549	-1.71565	-2.91349	-2.37109	-3.36796	-2.44217	-2.20193	-1.84301	-3.05575	-2.9599	-3.10447	-1.75267	-2.34381	-2.22845	-2.68919	-4.03934	-3.24808
	2.74223	0.441231	Color2 [DarkGray]	1	4		Q8N4Q0	Q8N4Q0	PTGR3_HUMAN	PTGR3		-1.58344	-1.56686	-4.64339	0.274883	0.171453	-0.116179	-3.58637	-4.13502	-2.88035	0.186234	0.267911	0.0899744	-3.10284	-4.09872	-2.25188	0.188357	0.263503	0.202557	-3.67012	-2.53417	-3.32042	-0.3053	-0.201303	-0.272971
	0.423569	0.441155	Color2 [DarkGray]	1	4		Q96RT7	E7EQL8;Q96RT7	GCP6_HUMAN	TUBGCP6		-0.471931	-0.145963	-0.356714	-1.93718	-1.03269	-2.19894	-0.426188	-0.324196	-0.0785179	-2.22086	-1.8706	-1.62774	-0.1255	-0.364434	-0.327102	-2.2324	-2.58994	-1.96779	-0.249252	-0.143498	-0.345659	-3.14981	-1.80171	-2.09115
	0.245874	0.440876	Color2 [DarkGray]	1	4		Q86TP1	A0A3B3ITN0;Q86TP1	PRUN1_HUMAN	PRUNE1		0.549485	0.648092	0.59404	-1.37135	-1.50498	-1.70441	0.706278	0.843219	0.566092	-2.24381	-1.39895	-1.58216	0.368925	0.680597	0.705047	-1.54625	-1.43852	-1.43841	0.725664	0.640392	0.623356	-1.7889	-1.2866	-3.47205
	0.365844	0.440661	Color2 [DarkGray]	1	4		Q9BSY4	Q9BSY4	CHCH5_HUMAN	CHCHD5		-1.15212	-1.02295	-1.15516	-2.91634	-3.30468	-4.2377	-2.877	-1.03575	-2.68198	-3.62084	-3.01281	-3.75144	-2.96475	-2.80258	-3.47929	-3.59753	-4.09562	-3.25658	-2.0702	-1.45863	-1.75601	-3.22518	-4.75137	-3.73052
	0.542053	0.438628	Color2 [DarkGray]	1	4		O43567	C9IY58;C9J7B4;C9J8T4;C9JCY0;C9JYN7;O43567	RNF13_HUMAN	RNF13		-2.33042	-2.18762	-2.04811	-2.78521	-3.54374	-3.16175	-1.26725	-2.00221	-4.36765	-1.9938	-2.72006	-2.55106	-2.64511	-3.33066	-1.80152	-3.18465	-2.15955	-2.74417	-3.09373	-3.31834	-2.39222	-2.66133	-2.50239	-3.41707
	0.239585	0.438431	Color2 [DarkGray]	1	4		O00193	E9PM92;E9PRZ9;O00193	SMAP_HUMAN	SMAP		1.42726	1.68264	1.41643	-1.45039	-1.46243	-1.6882	1.50364	1.09763	1.09408	-1.86981	-2.95567	-2.97142	0.327226	1.59118	1.07637	-1.28514	-0.986747	-1.09042	0.882779	1.22863	0.976808	-4.26241	-2.61316	-2.23663
	0.591467	0.437593	Color2 [DarkGray]	1	4		O95396	O95396	MOCS3_HUMAN	MOCS3		-1.0989	-0.854071	-0.710051	-3.08782	-2.3177	-3.05964	-0.758602	-0.733232	-0.716949	-3.14392	-2.4489	-2.66126	-0.591099	-1.00472	-0.889991	-3.11626	-2.75171	-3.59248	-0.613668	-0.689962	-0.536476	-3.36989	-3.51852	-2.67844
	1.12631	0.437197	Color2 [DarkGray]	1	4		O75446	O75446	SAP30_HUMAN	SAP30		-1.30963	-1.72958	-1.93545	-1.07252	-1.14958	-0.929476	-1.92842	-2.11578	-1.64916	-0.867067	-0.925673	-0.770427	-2.15138	-1.80747	-2.29504	-0.629229	-0.741406	-0.809567	-1.92172	-1.66831	-1.70942	-1.45346	-1.483	-0.938302
	0.373229	0.436792	Color2 [DarkGray]	1	4		Q9UL54	Q9UL54	TAOK2_HUMAN	TAOK2		-3.30155	-2.30175	-2.54637	-2.45634	-3.04895	-2.23548	-4.37744	-3.72074	-1.86868	-2.62618	-2.58055	-1.89637	-2.16222	-2.60911	-3.85839	-3.51252	-2.52037	-2.8392	-2.38282	-3.15449	-2.43664	-2.74363	-2.09228	-3.57758
	0.363663	0.43521	Color2 [DarkGray]	1	4		Q8TBE9	Q8TBE9	NANP_HUMAN	NANP		-0.0327215	0.108484	-0.0355844	-2.33958	-2.86475	-2.88054	-0.247038	0.0381498	-0.202623	-2.4514	-4.10113	-2.91869	-0.287998	-0.195967	-0.0226793	-3.00301	-3.13931	-3.15666	-0.127353	-0.216865	-0.0487127	-3.7486	-3.60041	-3.42782
	0.768473	0.434097	Color2 [DarkGray]	1	4		Q9UG56	Q9UG56	PISD_HUMAN	PISD		-2.22166	-2.69262	-3.11181	-1.06929	-0.901005	-1.21465	-3.5699	-1.89773	-2.9673	-1.84979	-1.21724	-1.30569	-2.22608	-3.60813	-3.03801	-1.21551	-0.992895	-1.31679	-3.45067	-2.51556	-2.41644	-2.22298	-1.78318	-1.66885
	0.680842	0.434057	Color2 [DarkGray]	1	4		O60271	O60271	JIP4_HUMAN	SPAG9		1.4067	1.43789	1.44023	-1.09571	-1.04304	-1.45426	1.38378	1.55823	1.4846	-1.22524	-0.699523	-0.225149	1.60299	1.51683	1.53423	-0.500523	-0.797626	-1.10351	1.51253	1.58704	1.55689	-1.18742	-1.15776	-1.1069
	1.30572	0.43273	Color2 [DarkGray]	1	4		Q9NVS2	Q5QPA5;Q9NVS2	RT18A_HUMAN	MRPS18A		-3.35787	-4.0167	-3.22031	-0.63325	-0.637911	-0.695299	-3.43923	-3.2264	-2.75885	-0.774957	-0.735363	-0.767217	-2.16184	-3.95069	-3.92266	-0.643582	-0.683777	-0.726843	-3.43428	-3.56115	-3.12175	-1.22783	-1.44025	-0.907652
	0.671459	0.430888	Color2 [DarkGray]	1	4		Q16204	Q16204	CCDC6_HUMAN	CCDC6		1.07297	1.19475	1.13371	-1.14927	-1.62697	-1.64216	1.10961	1.23787	1.28959	-1.75598	-1.02873	-0.990621	1.38368	1.24706	1.30961	-1.55783	-1.57835	-1.59866	1.27622	1.35529	1.22648	-1.55695	-1.99061	-1.52044
	0.443198	0.430343	Color2 [DarkGray]	1	4		Q15121	Q15121	PEA15_HUMAN	PEA15		-1.38214	-3.77534	-4.18238	-2.53296	-3.8387	-2.98805	-1.01441	-0.135544	-0.0649738	-2.47044	-3.61192	-2.7092	-3.44522	-1.15303	-0.993646	-3.08579	-4.93625	-3.26885	-0.344007	-0.642773	-0.231168	-3.5337	-2.9045	-3.64438
	0.834686	0.428364	Color2 [DarkGray]	1	4		Q9BQ15	C9JMP5;C9JT95;Q9BQ15	SOSB1_HUMAN	NABP2		-2.27002	-3.51103	-4.22556	-2.46616	-2.56596	-3.90977	-2.18185	-1.96545	-4.25255	-2.38855	-2.0138	-2.1298	-2.69191	-1.56029	-2.56626	-2.58786	-3.25813	-3.2979	-2.64781	-2.08312	-2.27438	-2.75892	-2.86915	-2.18917
	1.05379	0.427074	Color2 [DarkGray]	1	4		Q7Z6M1	Q5T1S4;Q5T1S5;Q7Z6M1	RABEK_HUMAN	RABEPK		1.59942	1.67433	1.37284	-1.22055	-0.65868	-1.64119	1.61334	1.84442	1.76912	-1.323	-1.06241	-0.878506	1.86581	1.48835	1.6949	-1.77939	-1.38342	-1.53758	1.77236	1.71007	1.82324	-1.66942	-1.23531	-1.6404
	0.25136	0.426092	Color2 [DarkGray]	1	4		P57081	P57081	WDR4_HUMAN	WDR4		0.452403	0.352086	0.481827	-2.45425	-1.79814	-3.58248	0.637081	0.608469	0.729281	-0.944223	-1.2542	-2.43944	0.110592	0.623943	0.572263	-2.1925	-2.16104	-0.0408726	0.71207	0.77716	0.863259	-2.95538	-1.56682	-1.39394
	0.250104	0.425961	Color2 [DarkGray]	1	4		Q8IWF2	A0A8I5KTD3;A0A8I5KZ46;Q8IWF2	FXRD2_HUMAN	FOXRED2		-3.48631	-3.792	-2.97563	-4.57521	-4.92737	-4.89985	-2.96772	-3.72633	-2.388	-3.40342	-4.33172	-3.83535	-2.62187	-3.14739	-3.2002	-5.07697	-4.32937	-4.27438	-3.28591	-3.20766	-2.50335	-4.39745	-5.29354	-3.15739
	0.717792	0.424709	Color2 [DarkGray]	1	4		P17275	P17275	JUNB_HUMAN	JUNB		-3.64893	-3.11233	-2.2874	-1.7963	-1.2194	-1.85053	-2.71591	-2.64291	-3.08446	-0.530203	-1.2442	-1.11938	-2.42395	-1.57228	-2.58837	-1.49721	-1.09494	-1.72032	-2.43317	-2.58234	-3.51532	-1.20821	-1.70243	-1.25727
	1.10867	0.424631	Color2 [DarkGray]	1	4		Q9Y240	M0R081;Q9Y240	CLC11_HUMAN	CLEC11A		-1.95966	-2.49037	0.57142	0.151076	0.264659	-0.228835	-4.43696	-2.84083	-0.244235	0.0542021	0.000761032	0.107361	-1.5504	-2.72938	-3.74434	-0.157307	0.0235109	0.122404	-3.29178	-2.85797	-3.49921	-0.188748	-0.197412	-0.72541
	0.461716	0.420841	Color2 [DarkGray]	1	4		P20674	H3BNX8;H3BRM5;H3BV69;P20674	COX5A_HUMAN	COX5A		-4.05848	-3.99278	-3.07373	0.934704	1.0057	0.27192	-3.4358	-3.14671	-3.19407	1.20916	0.871614	1.00495	-1.01631	0.207815	-2.91033	0.641012	1.25822	1.02917	-3.31372	-4.25214	-2.50607	0.159217	0.297822	1.36617
	0.175066	0.418757	Color2 [DarkGray]	1	4		Q96KF7	Q96KF7	SMIM8_HUMAN	SMIM8		-2.35161	-3.25114	-3.38942	-4.18697	-3.25964	-4.05588	-2.41208	-3.25156	-2.62225	-5.07811	-2.71595	-3.2264	-3.54575	-1.96166	-3.32184	-3.11594	-3.45053	-3.64028	-3.72971	-2.85944	-2.65341	-3.35238	-3.74682	-5.17753
	0.643803	0.418751	Color2 [DarkGray]	1	4		Q9NYL2	Q9NYL2	M3K20_HUMAN	MAP3K20		-0.561922	0.0135126	-0.00941181	-1.86374	-2.13015	-0.673373	0.0217018	-0.223974	-0.0177193	-1.94369	-2.38843	-2.46283	-0.266357	-0.380592	-0.0132198	-1.85433	-1.96901	-3.39706	0.0444107	-0.0287905	0.0142689	-2.87681	-2.97711	-2.19728
	0.570597	0.418563	Color2 [DarkGray]	1	4		P19484	B0QYS6;B0QYS7;B1AKB5;P19484	TFEB_HUMAN	TFEB		-3.68827	-2.74841	-3.35136	-3.46604	-4.0617	-3.38495	-4.26563	-2.75882	-3.50776	-2.41923	-3.30704	-2.56598	-2.44634	-3.12588	-4.83094	-3.09007	-3.31974	-3.14606	-2.6628	-4.22552	-2.30549	-3.32146	-3.39315	-2.83332
	0.307125	0.41726	Color2 [DarkGray]	1	4		Q92540	A0A8I5KSL3;A0A8I5KYV3;B1ALB4;E9PD50;E9PEK3;Q92540	SMG7_HUMAN	SMG7		-1.27123	-1.27746	-1.26391	-3.58307	-2.66236	-3.29757	-1.09576	-1.08103	-1.3836	-2.00538	-2.41232	-3.72255	-1.21086	-1.3951	-1.26988	-2.97283	-2.53703	-2.64497	-1.17256	-1.17434	-1.22525	-2.95687	-2.91434	-3.52082
	2.7769	0.415702	Color2 [DarkGray]	1	4		Q96IZ7	A0A804HJC0;A0A804HJI2;A0A804HLK3;C9JVB3;H7C5Q0;Q96IZ7	RSRC1_HUMAN	RSRC1		-1.47973	-1.90027	-1.96197	-2.38536	-2.62282	-2.75782	-2.48884	-2.60794	-2.42394	-1.95825	-2.11058	-2.03655	-2.59619	-1.21884	-2.12744	-2.25141	-2.7778	-2.45261	-1.95903	-2.14671	-1.90399	-2.47629	-2.38452	-2.49168
	0.721917	0.415602	Color2 [DarkGray]	1	4		Q8WVF1	C9JF58;H0YAG0;Q8WVF1	OSCP1_HUMAN	OSCP1		-1.51132	-1.70592	-1.50749	-2.35027	-3.87654	-2.88972	-1.24826	-1.47973	-1.7832	-2.37548	-2.29865	-2.96688	-2.15758	-1.55506	-1.76371	-2.62297	-1.93759	-3.39866	-1.4451	-1.7306	-1.70505	-3.08898	-3.14926	-2.64957
	0.912739	0.414103	Color2 [DarkGray]	1	4		Q99442	F8WCJ7;F8WF48;Q99442	SEC62_HUMAN	SEC62		-3.29386	-3.60291	-2.98581	-0.526589	-0.50846	-0.700919	-3.28683	-3.94685	-2.1237	-0.32864	-0.360034	-0.781609	-3.15849	-3.80105	-3.01185	-0.256991	-0.453679	-0.378033	-4.25404	-3.44077	-3.6209	-0.849225	-1.19312	-0.670242
	0.310257	0.413322	Color2 [DarkGray]	1	4		Q8N1F8	Q8N1F8	S11IP_HUMAN	STK11IP		-2.67141	-3.32309	-2.41975	-4.1482	-3.71382	-3.58902	-0.873911	-3.05755	-4.40822	-2.90784	-3.11017	-3.8746	-3.20588	-4.40104	-3.07421	-3.27213	-3.66269	-3.93115	-3.22761	-4.39777	-3.37675	-3.04782	-3.49722	-4.58752
	0.179805	0.412561	Color2 [DarkGray]	1	4		P08237	A0A2R8Y891;F8VZI0;P08237	PFKAM_HUMAN	PFKM		-0.96362	-1.43108	-2.05352	-3.19935	-4.55579	-3.77782	-0.605385	-0.927626	-1.29886	-3.21428	-3.06899	-0.715708	-1.52599	-0.786296	-0.870221	-4.25277	-3.1041	-3.94044	-0.610409	-0.593777	-0.653162	-2.52905	-2.3228	-3.38481
	0.799043	0.410847	Color2 [DarkGray]	1	4		Q96KC8	Q96KC8	DNJC1_HUMAN	DNAJC1		-3.50816	-3.81865	-3.23657	-0.641125	-1.04894	-1.00022	-2.79892	-3.4131	-2.71357	-0.538302	-0.670151	-1.07495	-2.38458	-3.04248	-3.82371	-0.916351	-0.527513	-0.63553	-3.85938	-2.47486	-4.19093	-1.14412	-0.884958	-1.48686
	0.476883	0.410526	Color2 [DarkGray]	1	4		P53611	P53611;Q5T4U8	PGTB2_HUMAN	RABGGTB		1.94582	1.8725	1.83464	-0.289694	-0.40851	-0.0451822	1.70786	2.13116	1.96494	-0.534192	-0.0291882	0.142383	1.79995	1.92698	1.67123	-0.270321	-0.812379	0.0519781	1.95536	1.86291	2.12358	-0.992691	-0.715405	0.0555201
	0.841924	0.409431	Color2 [DarkGray]	1	4		A0A5H1ZRS1	A0A5H1ZRS1	A0A5H1ZRS1_HUMAN	PCM1		-2.34084	-2.39713	-2.19674	-2.03342	-2.251	-2.74083	-2.25177	-2.42049	-2.77038	-2.21629	-1.86882	-2.01872	-2.12306	-1.74119	-2.13661	-1.74367	-2.93165	-2.67018	-2.65208	-1.82478	-3.52454	-2.83494	-2.15981	-2.33737
	0.263752	0.408939	Color2 [DarkGray]	1	4		Q9HAN9	Q9HAN9	NMNA1_HUMAN	NMNAT1		-3.28278	-3.06157	-2.49341	-3.81881	-2.74907	-2.05851	-2.08238	-3.25424	-2.59849	-2.90578	-1.73356	-1.60444	-2.59623	-2.32039	-3.38014	-3.10542	-2.05474	-3.28815	-2.07856	-2.86114	-1.22462	-2.10952	-1.95531	-3.40576
	0.943401	0.408776	Color2 [DarkGray]	1	4		Q14088	Q14088	RB33A_HUMAN	RAB33A		-0.963721	-0.596849	-2.81247	-0.77969	-0.622232	-0.61661	-1.40029	-3.61659	-0.64519	-0.525888	-0.173879	-0.477608	-1.088	-1.07889	-0.992015	-0.384314	-0.50295	-0.539303	-0.811435	-0.505977	-1.36813	-0.556704	-0.718587	-1.12841
	1.78611	0.408596	Color2 [DarkGray]	1	4		P07305	P07305	H10_HUMAN	H1-0		-0.538694	-0.568475	-0.636438	1.62354	1.69411	1.55514	-2.5104	-1.48389	-3.32557	1.95469	1.93805	1.73343	-2.34315	-1.39981	-2.28335	1.96067	1.96677	1.82826	-3.99995	-1.16544	-1.39624	1.5954	1.33935	1.46564
	0.800133	0.408532	Color2 [DarkGray]	1	4		O60927	O60927	PP1RB_HUMAN	PPP1R11		1.76665	2.04127	1.99844	-1.40616	-1.26132	-1.86388	1.69722	1.82863	1.74138	-1.32627	-1.79086	-1.20584	1.41985	1.76487	1.83308	-1.24961	-1.82329	-1.51274	1.86481	1.7631	1.76569	-1.54995	-2.06488	-1.93374
	1.20335	0.40811	Color2 [DarkGray]	1	4		O95926	O95926	SYF2_HUMAN	SYF2		0.416449	0.512842	1.21308	1.00123	1.22039	0.879503	0.370871	0.677802	0.895876	1.10361	0.93716	0.691088	0.47523	0.555935	0.62027	0.978856	1.12743	0.879667	-0.0483656	0.350102	0.417145	0.531672	0.307626	0.668228
	0.613672	0.408052	Color2 [DarkGray]	1	4		A0A7N4YH79	A0A7N4YH79	A0A7N4YH79_HUMAN	TENT4B		-2.07011	-1.54584	-2.85862	-1.58433	-1.75199	-1.40311	-3.62643	-2.4242	-1.82345	-3.05962	-3.19507	-3.47106	-2.17367	-3.1469	-3.83334	-1.28011	-3.38992	-1.76951	-2.90839	-3.11138	-2.06976	-3.71696	-4.08548	-3.14747
	0.616245	0.407503	Color2 [DarkGray]	1	4		Q8TBX8	H0YIJ6;Q8TBX8	PI42C_HUMAN	PIP4K2C		-0.309618	-0.660243	-0.685608	-2.30972	-1.78948	-2.08032	-0.4889	-0.224713	-0.721204	-2.22578	-2.0392	-1.41983	-0.691483	-0.327761	-0.400779	-1.8246	-2.01714	-1.8	-0.315131	-0.468134	-0.337505	-2.43642	-2.50595	-1.96495
	1.07851	0.4075	Color2 [DarkGray]	1	4		Q8WTS6	D6RJA0;Q8WTS6	SETD7_HUMAN	SETD7		0.440785	0.558326	0.496364	-2.49022	-2.65147	-1.82615	0.686295	0.630129	0.639119	-2.25672	-1.9801	-1.84552	0.740416	0.578359	0.683387	-2.15069	-3.30461	-2.73099	0.649949	0.642658	0.506893	-2.65139	-2.20202	-2.45142
	1.37397	0.40715	Color2 [DarkGray]	1	4		P46934	H0Y8X6;P46934	NEDD4_HUMAN	NEDD4		1.45278	1.39321	1.54869	-0.873068	-0.580853	-0.828455	1.85413	1.69466	1.52168	-0.888377	-0.733816	-0.442005	1.41662	1.43364	1.50886	-0.996038	-0.983068	-0.837237	1.53186	1.73446	1.72953	-1.01039	-1.1122	-1.16306
	0.378078	0.406871	Color2 [DarkGray]	1	4		Q6PHR2	H3BPN6;H3BT78;Q6PHR2	ULK3_HUMAN	ULK3		-1.34768	-1.93906	-1.37452	-3.7199	-2.83207	-2.94632	-1.34109	-1.54192	-1.59532	-2.96074	-3.06711	-2.8879	-0.998338	-1.92653	-1.43819	-3.12978	-4.17548	-3.93479	-1.6822	-1.21554	-1.43183	-3.21167	-2.69865	-4.22604
	0.305233	0.40665	Color2 [DarkGray]	1	4		Q9NYP9	Q9NYP9	MS18A_HUMAN	MIS18A		-1.80058	-1.58536	-2.05177	-3.3066	-3.26563	-3.21632	-2.63793	-2.9627	-3.06915	-3.98945	-3.86347	-3.5968	-2.68623	-2.5491	-1.66981	-2.38578	-3.53166	-3.2115	-4.12118	-1.37617	-3.74804	-3.17171	-4.63291	-4.86505
	0.376508	0.40617	Color2 [DarkGray]	1	4		Q9HCJ0	A0A1B0GU24;Q9HCJ0	TNR6C_HUMAN	TNRC6C		-3.35259	-2.93529	-4.57553	-3.67746	-3.14753	-3.11168	-3.14304	-3.39855	-2.96237	-3.47863	-3.34734	-3.27532	-3.44125	-3.26764	-3.46578	-4.93959	-3.76843	-4.60983	-2.7191	-3.72271	-4.1701	-4.61073	-3.6337	-3.07539
	0.199331	0.405439	Color2 [DarkGray]	1	4		O75962	E7EPJ7;E7EWP2;F5H228;O75962	TRIO_HUMAN	TRIO		-1.41457	-2.02193	-1.96537	-3.2593	-3.2479	-2.70636	-1.91292	-2.15312	-2.19188	-3.77254	-1.89364	-3.23491	-2.9568	-1.68061	-1.81836	-3.08697	-2.30366	-4.20723	-1.88385	-1.69948	-2.02119	-4.00553	-2.27976	-3.83212
	0.914438	0.405368	Color2 [DarkGray]	1	4		P48200	P48200	IREB2_HUMAN	IREB2		0.279026	0.207152	0.18894	-1.29957	-1.46643	-1.58539	0.317286	0.285933	0.0737286	-1.2531	-1.26158	-1.36059	0.638123	0.368201	0.478568	-1.56151	-1.20553	-1.50296	0.575905	0.577897	0.616853	-1.56129	-2.09839	-1.43169
	0.983529	0.404551	Color2 [DarkGray]	1	4		Q99519	E9PIF4;Q99519	NEUR1_HUMAN	NEU1		-0.651677	-1.04209	-0.975515	-2.55388	-2.56489	-3.62069	-1.59305	-2.02428	-3.02882	-1.7784	-1.77931	-2.22048	0.609719	-0.954476	-1.27037	-2.27375	-2.30039	-2.48942	-1.94628	-2.4326	-2.25968	-2.57197	-2.15677	-2.2631
	1.30822	0.404457	Color2 [DarkGray]	1	4		Q9NU23	E5RG38;E5RJK7;G3V136;Q9NU23	LYRM2_HUMAN	LYRM2		-2.53923	-3.27751	-1.42276	0.0546732	0.0627308	-0.123884	-3.70338	-3.31075	0.235314	0.373723	0.323662	0.340137	-2.01799	-0.507494	-3.34443	-0.400266	0.22368	0.336093	-3.72196	-3.87092	0.386308	-0.206178	0.229511	-0.199183
	1.11331	0.403803	Color2 [DarkGray]	1	4		Q9Y6B7	B1ALD0;Q9Y6B7	AP4B1_HUMAN	AP4B1		-1.24985	-2.23862	-1.55867	-3.5671	-4.29065	-3.62057	-1.56502	-0.783881	-1.33171	-2.80267	-2.92891	-2.77407	-1.5989	-1.08369	-1.03427	-3.81452	-3.4454	-3.20881	-1.31437	-1.47447	-1.19867	-3.25094	-2.94954	-3.51658
	0.72844	0.401194	Color2 [DarkGray]	1	4		Q8N608	C9J4M8;J3KPP1;J3KQK8;Q8N608	DPP10_HUMAN	DPP10		-3.52256	-2.36302	-2.37139	-2.27133	-2.30456	-1.91865	-2.8581	-2.23824	-3.89337	-2.13717	-2.34086	-2.58513	-2.75301	-2.72474	-4.61803	-2.3845	-2.95836	-2.22186	-4.90461	-4.52255	-2.46721	-2.65314	-3.17101	-2.44259
	0.392685	0.401091	Color2 [DarkGray]	1	4		Q16875	A0A1W2PR17;Q16875;Q5VX20;Q5W015;Q9H178	F263_HUMAN	PFKFB3		-1.7922	-1.65582	-1.73364	-2.24593	-2.48443	-2.73836	-1.49691	-1.53835	-2.42002	-2.6985	-2.59534	-1.91481	-3.49345	-1.68862	-1.63795	-2.3924	-2.55335	-2.85374	-1.34759	-1.68262	-1.75018	-3.51181	-2.47316	-2.42695
	2.31761	0.400776	Color2 [DarkGray]	1	4		Q02447	A0A494C070;A0A494C0Z6;A0A494C1G8;H0Y6K5;H0Y7L6;Q02447	SP3_HUMAN	SP3		-0.94274	-1.45479	-0.667372	0.883602	0.860069	0.516332	-2.35393	-1.15051	-1.85442	0.700158	0.795811	0.892149	-1.2205	-0.824173	-1.46407	0.771016	0.579826	0.651418	-0.937712	-1.70521	-1.35209	0.448458	0.307668	0.429666
	1.35916	0.400164	Color2 [DarkGray]	1	4		Q8TB61	Q8TB61	S35B2_HUMAN	SLC35B2		-3.74584	-3.2629	-2.13827	1.63095	1.68481	1.78246	-2.92227	-2.72736	-2.12801	1.65802	1.65295	1.81719	-1.57084	-2.79293	0.0803347	1.19982	1.7983	1.62442	-2.67799	-1.39874	-2.6494	1.46879	1.39963	1.05925
	0.963234	0.39865	Color2 [DarkGray]	1	4		Q15493	Q15493	RGN_HUMAN	RGN		-2.85511	-3.23989	-4.55207	-0.501824	-0.374544	-0.288532	-3.21183	-3.36456	-3.34935	-0.63014	-0.181666	-0.286868	-2.21381	-3.62743	-4.49511	-0.364473	-0.199512	-0.125702	-2.00392	-1.68358	-3.64191	-0.94937	-0.851941	-0.493313
	0.518914	0.398372	Color2 [DarkGray]	1	4		Q5T0R9	Q5T0R9	Q5T0R9_HUMAN	CAP1		-3.21368	-2.81569	-2.87565	-3.82374	-3.1046	-3.08991	-3.19448	-3.79656	-3.53088	-3.61117	-2.75977	-3.50498	-2.17742	-2.53067	-2.03696	-2.64587	-2.8457	-3.64182	-2.72369	-2.79293	-2.77717	-3.63329	-4.06988	-3.36786
	0.158794	0.397822	Color2 [DarkGray]	1	4		Q86US8	Q86US8	EST1A_HUMAN	SMG6		0.253081	0.47321	0.285821	-0.383428	-2.88714	-0.709466	0.204288	0.0940895	0.0547953	-1.33907	-1.66583	-1.16453	-0.618832	0.353065	0.206464	-0.492438	-0.847296	-0.521793	-0.324547	-0.286329	-0.0122728	-1.82795	-3.37436	-0.160585
	0.099936	0.397802	Color2 [DarkGray]	1	4		Q9H832	I3L4C5;Q9H832	UBE2Z_HUMAN	UBE2Z		0.671218	0.853901	0.521032	-3.39851	-0.703637	-3.57673	0.547913	0.653171	0.343035	-0.582707	-2.85531	-3.37585	0.690642	0.828224	0.82787	-0.960199	0.210528	-3.26833	0.585224	0.713751	0.542346	-3.64135	-0.392341	-3.97359
	0.841073	0.396393	Color2 [DarkGray]	1	4		Q9P287	Q9P287	BCCIP_HUMAN	BCCIP		1.65442	1.30795	1.39272	-0.344574	-0.530847	-0.674257	1.29769	1.32801	1.27988	-0.886973	-0.57417	-0.690293	1.29873	1.52028	1.42731	-0.51102	-1.2314	-0.727702	1.42912	1.29148	1.30996	-0.736928	-1.19154	-1.41214
	0.639849	0.396281	Color2 [DarkGray]	1	4		Q13015	Q13015	AF1Q_HUMAN	MLLT11		-0.439296	-0.123471	-0.148609	-1.99109	-2.22851	-3.10139	-0.631321	-0.614234	-0.285517	-3.07267	-2.83926	-2.66619	-1.26573	-0.385794	-0.346292	-2.29705	-2.18364	-2.34887	-0.624528	-0.392981	-0.504089	-3.74396	-3.12921	-2.89379
	0.217834	0.394411	Color2 [DarkGray]	1	4		P43378	P43378	PTN9_HUMAN	PTPN9		-1.42031	-1.39328	-1.48177	-2.78752	-2.06241	-2.3959	-2.38737	-2.07431	-1.93717	-3.27954	-2.93476	-2.61471	-2.20129	-1.38835	-1.77141	-2.11472	-2.68543	-2.14962	-1.69007	-2.72015	-2.17402	-4.20267	-3.80918	-2.00039
	0.561486	0.394305	Color2 [DarkGray]	1	4		E9PL71;E9PN91	E9PL71;E9PN91	E9PL71_HUMAN;E9PN91_HUMAN	EEF1D		-2.13425	-2.03907	-2.36543	-0.753517	-1.20541	-1.46075	-2.96027	-2.64646	-3.51129	-0.993797	-1.29411	-0.844156	-3.21169	-2.28674	-2.17542	-0.0974035	-1.59348	-0.790524	-3.17447	-2.44713	-2.58914	-1.23165	-1.99646	-1.08686
	1.46861	0.394237	Color2 [DarkGray]	1	4		A0A0A0MS29;E9PQX8;H7C433	A0A0A0MS29;E9PQX8;H7C433	A0A0A0MS29_HUMAN;E9PQX8_HUMAN;H7C433_HUMAN	MFF		-2.15068	-3.27075	-3.39525	-0.894413	-1.4276	-1.1733	-2.99366	-2.80535	-2.76919	-0.454067	-0.585248	-0.72995	-3.35153	-3.11357	-3.5198	-0.687644	-1.05811	-1.06265	-3.41131	-2.67425	-3.54378	-1.1507	-0.982092	-0.819183
	0.934047	0.393514	Color2 [DarkGray]	1	4		O94900	O94900	TOX_HUMAN	TOX		0.38553	0.438367	0.22826	-0.751364	-1.18954	-0.88794	0.186898	0.541018	0.467179	-0.788816	-1.00714	-1.05915	0.521755	0.392993	0.551963	-1.06695	-0.989482	-1.2177	0.283203	0.458827	0.417589	-1.51425	-1.53343	-0.987964
	0.49666	0.393453	Color2 [DarkGray]	1	4		Q8WUI4	J3KPH8;Q8WUI4	HDAC7_HUMAN	HDAC7		-1.16794	-1.97781	-1.30842	-3.05265	-3.32569	-3.58937	-1.85049	-1.72526	-2.44357	-3.06393	-2.67678	-3.50196	-1.61151	-1.48277	-1.5631	-3.22738	-4.03309	-2.73609	-1.92871	-1.70013	-2.16684	-3.08708	-3.39283	-3.94312
	0.213337	0.392776	Color2 [DarkGray]	1	4		Q15032	A0A804HIA8;H7C207;Q15032	R3HD1_HUMAN	R3HDM1		0.499671	0.437574	0.476444	-1.88775	-1.29078	-3.47935	0.548081	0.173949	0.361909	-1.63783	-2.75656	-1.56392	0.178364	0.64257	0.518081	-3.96589	-1.77924	-1.81194	0.303814	0.46322	0.384953	-3.55028	-2.0316	-1.55476
	0.18756	0.392677	Color2 [DarkGray]	1	4		O43164	O43164	PJA2_HUMAN	PJA2		-0.688563	-0.919287	-0.679049	-3.25181	-2.24536	-2.32369	-1.07961	-0.74715	-0.834214	-1.83771	-2.50149	-4.34526	-0.726298	-0.463477	-0.496179	-3.5913	-2.4487	-3.69046	-0.856323	-0.765188	-0.829327	-3.18673	-3.8122	-2.86357
	1.96113	0.391304	Color2 [DarkGray]	1	4		O95777	C9JIZ0;C9JNV3;F2Z2Y6;O95777	LSM8_HUMAN	LSM8		3.36274	3.24875	3.38162	2.1809	2.28784	1.89743	3.00533	3.32304	3.47896	2.26293	2.16508	2.16466	3.73435	3.26492	3.40887	1.94555	2.10934	2.11631	3.23845	3.03642	3.19089	1.91914	1.85011	1.64951
	0.59102	0.389542	Color2 [DarkGray]	1	4		Q96GZ6	D6R9S7;D6RDB0;D6RDM3;D6RHE3;Q96GZ6	S41A3_HUMAN	SLC41A3		-3.05744	-3.93005	-3.26628	-1.95803	-2.7596	-2.32455	-2.42024	-2.22482	-3.10721	-1.63412	-2.12029	-1.77026	-2.10949	-2.77912	-3.17331	-2.06918	-2.63294	-2.70983	-3.60922	-3.45719	-4.47568	-2.54708	-1.72333	-2.42289
	0.394887	0.389156	Color2 [DarkGray]	1	4		Q86X40	H0YKM4;H0YM85;Q86X40	LRC28_HUMAN	LRRC28		-0.74198	-0.808787	-1.02657	-3.03934	-2.55531	-1.77786	-0.820462	-1.07535	-0.784046	-2.84935	-2.03623	-2.9893	-1.11357	-0.870906	-1.11232	-3.08659	-2.8025	-2.89664	-0.746794	-1.01602	-0.729581	-3.41488	-2.44681	-3.18065
	1.25178	0.387906	Color2 [DarkGray]	1	4		O43414	A0A3B3ISV9;F6QUN3;F6UGJ8;H0Y4B0;O43414	ERI3_HUMAN	ERI3		0.89409	0.684728	0.561224	0.152714	0.157623	0.17468	0.155276	0.719767	0.849876	-0.0992155	0.138029	0.304201	1.40806	1.41206	1.18228	0.041543	0.198808	0.0690098	0.957189	0.272811	0.672803	-0.149208	-0.231934	-0.439561
	0.870676	0.387826	Color2 [DarkGray]	1	4		Q9P2D3	Q9P2D3	HTR5B_HUMAN	HEATR5B		-1.27787	-1.17762	-1.311	-2.42505	-2.58855	-2.3083	-1.43973	-1.22347	-1.15205	-1.58371	-2.02693	-2.11072	-1.17857	-1.60953	-1.16523	-2.52271	-2.60085	-2.65219	-1.76989	-1.30079	-1.62856	-2.35395	-2.05075	-2.48014
	1.53096	0.387494	Color2 [DarkGray]	1	4		F8W7C6	F8W7C6	F8W7C6_HUMAN	RPL10		1.87467	1.88698	1.99076	-0.22488	0	-0.0382872	1.7556	2.23666	2.14183	-0.0666389	0.0306692	0.223895	2.00538	1.69719	1.93662	-0.0289536	-0.191662	-0.182291	1.71315	1.79684	2.08161	-0.467286	-0.191638	-0.315632
	1.29879	0.387353	Color2 [DarkGray]	1	4		Q9HAT8	H0YK56;H0YNF4;Q9HAT8	PELI2_HUMAN	PELI2		-0.464174	-0.218916	-0.351757	-0.590561	-0.53258	-0.862842	-0.0677242	-0.0266485	0.287638	-0.63131	-0.714026	-0.552216	0.240765	-0.110211	0.111901	-0.398323	-0.750418	-0.882586	-0.543076	0.0737371	-0.168098	-1.00292	-1.25604	-0.800656
	0.273602	0.386777	Color2 [DarkGray]	1	4		Q9H5X1	H0YKV4;H0YLH6;Q9H5X1	CIA2A_HUMAN	CIAO2A		-0.562356	-0.681018	-0.598537	-3.56351	-2.65049	-2.22638	-0.174448	-0.277693	-0.401608	-2.77337	-2.39226	-3.5787	-0.754844	-0.699297	-0.905236	-2.762	-3.03543	-3.21482	-0.459989	-0.62909	-0.241519	-3.17088	-4.13156	-2.60221
	0.169953	0.385087	Color2 [DarkGray]	1	4		K7EQ37	K7EQ37	K7EQ37_HUMAN	UNC13D		0.432903	0.61186	0.512884	-3.04761	-3.21885	-3.07715	0.776569	0.532349	-0.0297232	-3.57253	-3.15544	-1.40365	0.554833	0.36645	0.649153	-4.06434	-3.6138	-3.15584	0.34947	0.592505	0.793187	-3.76822	-2.02778	-3.49089
	0.366557	0.383287	Color2 [DarkGray]	1	4		Q9H8U3	E2QRF5;H0Y398;Q9H8U3	ZFAN3_HUMAN	ZFAND3		-0.353365	-0.276648	-0.22228	-2.45145	-3.12789	-4.01261	-0.0614109	-0.320113	-0.106126	-3.11197	-2.86788	-3.2576	-0.810393	0.0168867	-0.282426	-3.27885	-3.4812	0.334949	-0.105334	-0.258269	0.194552	-2.83254	-3.29097	-4.2638
	1.37714	0.38173	Color2 [DarkGray]	1	4		P55061	F8VPI1;F8VQQ5;F8VQW0;F8VR05;F8VSI7;F8VVJ4;F8VX73;F8W086;F8W1G3;F8W201;P55061	BI1_HUMAN	TMBIM6		-3.04493	-3.02037	-2.96256	-0.655751	-0.378622	-0.556494	-3.81415	-4.44381	-2.20172	-0.525105	-0.805079	-0.408773	-0.930101	-3.87656	-2.84348	-0.546384	-0.575341	-0.416673	-2.38799	-3.82832	0.247516	-0.975463	-1.04698	-0.8617
	0.919035	0.380747	Color2 [DarkGray]	1	4		Q15388	Q15388	TOM20_HUMAN	TOMM20		-3.75229	-3.21121	-1.65802	2.23755	2.47524	1.78316	-3.21963	-3.20688	-2.6987	2.54701	2.40625	2.88522	-1.69012	-3.9475	-4.27555	2.34804	2.25897	1.59173	-2.59579	-2.84986	-2.80221	2.12404	2.07879	2.4934
	0.262536	0.380563	Color2 [DarkGray]	1	4		Q6PK18	J3QRG1;K7ENS7;Q6PK18	OGFD3_HUMAN	OGFOD3		-3.48039	-3.08491	-2.45479	-1.04663	-1.30886	-1.66827	-2.82093	-3.12757	-2.83232	-1.78713	-1.93202	-1.49031	-3.12369	-3.57401	-2.71961	-1.72346	-1.73009	-1.43063	-2.79024	-2.09377	-3.64324	-3.24309	-1.58728	-1.52078
	0.756109	0.3805	Color2 [DarkGray]	1	4		Q53S33	Q53S33	BOLA3_HUMAN	BOLA3		-1.94391	-4.15316	-3.75567	-1.71155	-1.98388	-1.56455	-2.93461	-2.49674	-3.14253	-1.29294	-1.59033	-1.47356	-2.68699	-2.86182	-1.65292	-2.48489	-1.61395	-1.59717	-2.23771	-3.19154	-3.41167	-1.89475	-2.1695	-1.43409
	3.99742	0.380016	Color2 [DarkGray]	1	4		CAR	CAR	CAR_HUMAN	CARTN		-1.23866	-2.94995	-1.38525	1.12328	1.11229	1.08906	-3.06656	-3.1543	-1.66554	1.32188	1.35677	1.32572	-1.21943	-0.931265	-1.70716	1.62004	1.65913	1.59214	-1.6262	-3.08272	-0.00296783	0.985856	0.912626	0.965837
	0.409399	0.378011	Color2 [DarkGray]	1	4		Q9UPY3	A0A7I2YBM0;H0YJZ6;Q9UPY3	DICER_HUMAN	DICER1		-0.611583	-1.04737	-0.835391	-2.23994	-2.1125	-0.920663	-0.729997	-0.506165	-0.536551	-1.27166	-2.36703	-1.73732	-0.275518	-0.659031	-0.750272	-2.81384	-2.3321	-2.31088	-0.71014	-0.662348	-0.437115	-1.74253	-2.23569	-2.53182
	0.8578	0.376195	Color2 [DarkGray]	1	4		Q96EK4	Q96EK4	THA11_HUMAN	THAP11		-0.0944586	-0.558572	-0.139348	-0.153523	-0.479077	-0.145147	-1.08055	-0.87411	-0.813303	-0.635983	-0.508527	-0.716132	-0.0022192	0.0188189	-0.37546	-0.247537	-0.71228	-0.818048	-1.318	-0.786417	-1.1626	-0.877131	-1.37706	-0.735035
	1.07336	0.376089	Color2 [DarkGray]	1	4		Q9Y3E7	Q9Y3E7	CHMP3_HUMAN	CHMP3		0.932504	0.936642	0.775497	0.3372	0.298806	0.36401	0.855492	1.05663	0.886926	0.715088	0.379594	0.54997	1.03896	0.918933	1.22092	0.38909	0.593999	0.431687	1.0172	0.858277	0.961616	0.365839	-0.083127	0.233671
	0.87522	0.37567	Color2 [DarkGray]	1	4		O95785	A0A2R8YFV2;A0A669KAV7;A0A669KBG4;A0A669KBH9;B9EGQ5;M0QXA7;O95785	WIZ_HUMAN	WIZ		-3.60602	-2.89684	-0.558777	0.210348	-0.288965	-0.686422	-2.4796	-1.98846	-2.09099	-0.368679	-0.273602	-0.296945	-2.06661	-3.27751	-2.54438	-0.194637	-0.552671	-0.478601	-2.38574	-2.6298	-2.09537	-0.311636	-0.980638	-0.773963
	3.87495	0.375568	Color2 [DarkGray]	1	4		Q15782	H0YE91;Q15782	CH3L2_HUMAN	CHI3L2		-0.149131	-0.0327816	-0.224912	1.21064	1.2084	1.10827	-0.0356684	0.470064	-0.102051	1.48389	1.54227	1.55783	0.414163	0.33447	0.345777	1.72762	1.85316	1.85669	0.331163	0.263507	0.432567	1.12826	1.17283	1.15619
	1.11639	0.375544	Color2 [DarkGray]	1	4		Q9UBQ6	C9IYF5;C9JEG3;F5GZK1;Q9UBQ6	EXTL2_HUMAN	EXTL2		-1.64186	-3.4206	-1.9736	-0.798048	-0.57228	-0.466732	-1.0115	-3.98733	-2.88578	-0.119636	-0.485512	-0.462234	-2.68981	-4.74221	-3.45777	-0.729895	-0.787254	-0.56712	-3.70083	-3.17969	-1.97873	-0.921103	-0.714581	-0.558327
	1.56656	0.374519	Color2 [DarkGray]	1	4		Q9BWE0	C9JYJ8;C9JZE3;Q9BWE0	REPI1_HUMAN	REPIN1		-0.124945	-0.174822	-0.178127	-0.43976	-0.633286	-0.910389	-0.487118	-0.130727	-0.542514	-0.195842	-0.15398	0.139964	-0.741403	-0.11797	-0.148816	-0.230545	-0.117252	-0.41923	-0.368752	-0.202889	-0.00383472	-0.430191	-0.502941	-0.400283
	0.720615	0.37384	Color2 [DarkGray]	1	4		Q9P0U1	B5MD00;Q9P0U1	TOM7_HUMAN	TOMM7		-1.71827	-4.05154	-3.19169	-1.74392	-1.2881	-1.8701	-3.36141	-4.52672	-3.40365	-1.95199	-1.42558	-1.26687	-2.57167	-3.44878	-4.06006	-1.69388	-1.72547	-1.314	-2.45266	-3.39372	-2.49526	-1.7765	-1.83842	-2.15105
	0.377856	0.372991	Color2 [DarkGray]	1	4		P10746	A0A3B3IS76;A0A3B3ISL9;A0A3B3ISM6;A0A3B3ISX6;A0A3B3ITJ2;A0A3B3IU75;P10746;Q5T3L7;Q5T3L8;Q5T3L9	HEM4_HUMAN	UROS		-0.948191	-1.45926	-1.2258	-2.34712	-2.06251	-2.21722	-1.01267	-2.90701	-0.644897	-2.57769	-2.19888	-2.85237	-1.36993	-1.00853	-1.54813	-2.31512	-2.65766	-3.03224	-1.38683	-1.90714	-1.45328	-3.65299	-2.55219	-2.54273
	1.09084	0.372505	Color2 [DarkGray]	1	4		P16220	E9PAR2;G5E998;P16220;P18846	CREB1_HUMAN	CREB1		-0.632607	-0.880796	-1.26026	2.11898	2.18589	2.14073	-1.27247	-0.556407	-0.810823	2.14325	2.20733	2.27124	-0.920828	-0.70362	-0.4656	2.09444	2.11201	2.02975	-1.04677	-1.21647	-0.608201	1.73489	1.62828	2.14114
	2.15072	0.372355	Color2 [DarkGray]	1	4		Q9BRR8	Q9BRR8	GPTC1_HUMAN	GPATCH1		-0.87825	-1.47178	-0.686929	-0.47343	-0.669736	-0.618192	-0.629885	-0.692426	-0.341763	-1.61643	-1.6426	-1.52471	-1.11442	-0.759465	-0.902192	-0.986223	-0.858129	-1.49134	-1.09902	-1.44051	-1.15729	-1.84145	-2.00826	-2.0511
	0.170183	0.371446	Color2 [DarkGray]	1	4		Q9NWZ8	Q9NWZ8	GEMI8_HUMAN	GEMIN8		-1.17594	-1.16799	-1.5548	-2.12337	-3.2587	-3.79601	-0.652598	-1.24656	-0.578275	-1.62422	-2.81351	-4.43462	-0.0823069	-1.22111	-0.831403	-3.12011	-1.70185	-3.5272	-1.04278	-0.989046	-0.940015	-3.58635	-3.16612	-3.23422
	0.198228	0.37096	Color2 [DarkGray]	1	4		Q53GL7	E9PK67;E9PNI7;E9PPE7;Q53GL7	PAR10_HUMAN	PARP10		0.392621	0.360177	0.393229	-2.83706	-2.21645	-3.54069	0.418219	0.212265	0.367275	-0.609993	-2.26139	-3.0409	0.204314	0.403367	0.532285	-1.67511	-3.01105	-2.08919	0.344858	0.544334	0.565866	-2.3686	-2.44547	-2.21109
	1.37949	0.370779	Color2 [DarkGray]	1	4		E7EN19	E7EN19;E7ENQ1;H7C360	E7EN19_HUMAN	MAP4K4		0.634253	0.623592	0.322749	-0.572817	-0.671426	-0.714505	0.177691	0.399599	0.0998621	-0.851928	-0.715907	-0.694603	0.286355	0.778645	0.863849	-0.442174	-0.307593	-0.657717	0.104654	0.53137	0.337178	-1.20868	-1.26924	-0.896856
	0.477758	0.369942	Color2 [DarkGray]	1	4		Q8TDJ6	H0YLM8;Q8TDJ6	DMXL2_HUMAN	DMXL2		-0.812666	-0.924712	-0.931458	-2.55755	-2.61909	-1.78297	-0.656013	-0.944075	-0.739414	-2.04372	-2.30427	-2.28962	-0.661566	-0.875404	-1.04209	-2.00327	-2.42968	-2.07639	-0.683518	-0.8196	-0.757164	-3.07071	-1.9659	-2.71082
	0.749021	0.366801	Color2 [DarkGray]	1	4		P12544	P12544	GRAA_HUMAN	GZMA		-3.33685	-3.78636	-3.73925	-0.908047	-0.723722	-1.02825	-3.7036	-3.83742	-3.31015	-0.563709	-0.348631	-0.289661	-1.6599	-3.02225	-3.67348	-0.887273	-0.498774	-0.867188	-3.72982	-1.68273	-2.02043	-0.729321	-0.426213	-1.14687
	0.392001	0.366424	Color2 [DarkGray]	1	4		P52788	H7C2R7;P52788	SPSY_HUMAN	SMS		1.09822	1.25934	1.27876	-0.316046	-0.564745	-0.0536661	0.824538	1.00878	1.16606	-0.686426	-1.13711	0.104532	1.15992	1.1585	1.30256	-0.978754	-0.264969	-0.864209	0.709625	0.729477	0.869373	-1.0042	-1.16892	-0.645154
	0.223892	0.366419	Color2 [DarkGray]	1	4		Q15047	A0A8I5KT93;E9PRF4;Q15047	SETB1_HUMAN	SETDB1		-1.57783	-1.56541	-3.39883	-2.57474	-3.11539	-3.17555	-2.16017	-1.44176	-1.98409	-2.58009	-2.64595	-2.50807	-2.16807	-2.15278	-1.84486	-2.41029	-3.07242	-2.34174	-2.09281	-2.00232	-1.99949	-4.21765	-2.2349	-2.38081
	2.57156	0.363897	Color2 [DarkGray]	1	4		Q8NAT1	Q8NAT1	PMGT2_HUMAN	POMGNT2		-3.49179	-1.33657	-3.67285	0.167177	0.0614834	0.00415802	-2.1264	-3.26726	-3.29616	0.440804	0.438894	0.39788	-2.74416	-0.232289	-2.69236	-0.0780392	0.353867	0.0675774	-0.199945	-2.67204	-2.25558	0.0802259	0.14335	-0.0376892
	0.697827	0.363211	Color2 [DarkGray]	1	4		Q9HD40	A0A7P0TA23;A0A7P0Z4P3;H0Y9D2;Q9HD40	SPCS_HUMAN	SEPSECS		-0.340433	-0.358394	-0.307528	-1.97816	-2.03188	-1.9508	0.0151281	-0.0770311	-0.368456	-1.24641	-1.75812	-1.20788	0.17768	-0.480166	-0.32438	-2.33284	-2.02771	-3.40808	-0.0727663	-0.118721	0.0032444	-2.07323	-1.5486	-1.68022
	2.23876	0.362391	Color2 [DarkGray]	1	4		Q9NVT9	Q9NVT9	ARMC1_HUMAN	ARMC1		-0.101448	-0.240524	-0.258012	1.83971	2.0517	2.04024	0.153988	0.0675068	-0.0360727	1.72228	1.80602	1.7846	0.328855	0.0188189	0.386684	1.90254	2.0314	1.90686	0.0943136	0.0240469	-0.0187893	1.31725	1.52818	1.38029
	0.911991	0.360774	Color2 [DarkGray]	1	4		Q8N0S6	Q8N0S6	CENPL_HUMAN	CENPL		-2.32493	-2.41993	-2.23184	-1.78918	-1.98122	-2.54007	-3.30145	-2.78358	-3.13799	-2.11913	-2.25139	-1.68304	-2.83792	-3.71506	-2.57411	-2.21821	-2.56257	-2.22086	-3.07669	-2.81201	-2.67465	-2.24279	-2.45234	-2.44075
	0.361544	0.36073	Color2 [DarkGray]	1	4		O15234	O15234	CASC3_HUMAN	CASC3		-1.29994	-1.15357	-1.2748	-3.98896	-2.61741	-3.53764	-1.4403	-1.50527	-1.83909	-3.13262	-3.65878	-4.03558	-1.44453	-1.59617	-1.41992	-2.37121	-2.83949	-4.137	-1.61331	-1.66754	-1.3279	-3.32568	-4.34481	-4.2387
	2.1231	0.359158	Color2 [DarkGray]	1	4		A2VDJ0	A2VDJ0;H0Y2M0	T131L_HUMAN	TMEM131L		-3.58143	-3.68725	-1.52938	-2.46793	-2.7409	-1.89343	-3.52353	-2.81184	-3.08025	-1.86265	-1.78853	-1.837	-3.6416	-3.56097	-3.02037	-1.93551	-1.96261	-1.67277	-3.65273	-4.09527	-4.01529	-2.15987	-2.31905	-2.08673
	0.426057	0.358515	Color2 [DarkGray]	1	4		Q15386	Q15386	UBE3C_HUMAN	UBE3C		0.467901	0.400825	0.352929	-1.63804	-1.30368	-1.23039	0.323655	0.454407	0.458079	-1.84338	-1.69989	-1.42875	0.298974	0.503682	0.349907	-1.84801	-1.80696	-1.44845	0.474704	0.309903	0.255185	-1.47146	-2.63565	-1.94046
	0.582433	0.358473	Color2 [DarkGray]	1	4		Q16513	B1AL79;Q16513	PKN2_HUMAN	PKN2		0.293682	0.603322	0.572039	-0.523825	-0.62466	-0.689631	1.21863	0.650739	0.636551	-0.183905	-0.478054	-0.611231	0.743557	0.444004	0.304563	-0.399339	-0.487967	-0.414298	0.879432	0.712804	1.02352	-1.03882	-1.01411	-0.295679
	1.14774	0.356735	Color2 [DarkGray]	1	4		O14526	A0A0C3SFZ9;M0QZI3;O14526	FCHO1_HUMAN	FCHO1		-0.987421	-0.549249	-0.235285	-1.05271	-1.39349	-1.54716	-0.649183	-1.06013	-0.735769	-0.630247	-0.538975	-0.995212	-0.408692	-0.956942	-0.756538	-0.910857	-0.922921	-1.54749	-0.572651	-0.816159	-0.652661	-0.990249	-1.11877	-1.12562
	0.151293	0.356322	Color2 [DarkGray]	1	4		Q96C28	A0A2R8YE36;Q96C28	ZN707_HUMAN	ZNF707		-2.30302	-1.40518	-3.2942	-3.07247	-3.6872	-3.09212	-3.49802	-1.49664	-3.53891	-3.44244	-1.00972	-1.02118	-3.28046	-4.12202	-1.0782	-3.2976	-3.72056	-1.64437	-3.43508	-3.38049	-2.91036	-2.34025	-2.67856	-1.52349
	0.295802	0.354343	Color2 [DarkGray]	1	4		Q9BRT8	A0A087WTC0;A0A087WZQ3;A0A087X140;A0A0B4J1T6;C9J3G2;F2Z2T4;F8WEU0;Q8IUF1;Q9BRT8	CBWD1_HUMAN	CBWD1		0.349897	0.707012	0.67843	-1.22842	-0.83409	-1.03862	0.596107	0.544352	0.693836	-0.0968533	-1.0562	-1.50686	0.616988	0.641647	0.499845	-1.87455	-0.790755	-1.21968	0.389331	0.529932	0.727012	-1.53798	-0.741995	-1.44296
	0.266913	0.353939	Color2 [DarkGray]	1	4		O43166	F5GYF8;O43166	SI1L1_HUMAN	SIPA1L1		-1.0709	-1.11388	-1.32727	-2.66011	-2.82216	-2.75995	-1.27157	-1.11687	-1.63971	-2.1868	-3.12288	-2.51636	-0.943231	-0.809641	-0.823975	-2.63211	-2.68781	-2.88095	-1.37065	-1.06264	-1.27075	-2.49758	-3.86988	-2.5204
	0.734874	0.353627	Color2 [DarkGray]	1	4		F8WA11;H0Y5T1	F8WA11;H0Y5T1	F8WA11_HUMAN;H0Y5T1_HUMAN	CLASP1		-2.16333	-1.96777	-1.30592	-3.42661	-3.16009	-2.66363	-1.87512	-2.21377	-3.1761	-3.1702	-2.87036	-2.51034	-2.17362	-2.14362	-2.73199	-4.19676	-2.66257	-3.05577	-1.11934	-2.55551	-1.96424	-3.07695	-3.11027	-3.42456
	0.262879	0.353026	Color2 [DarkGray]	1	4		C9J0J7;G5E9Q6	C9J0J7;G5E9Q6	C9J0J7_HUMAN;G5E9Q6_HUMAN	PFN2		0.246124	0.0251589	0.518972	-2.67137	-3.08463	-3.09291	-0.63403	-0.666201	-0.686666	-3.58796	-2.87878	-2.40833	0.233259	0.28016	0.307238	-3.72172	-3.81451	-3.54432	-0.18076	-0.806041	-0.38118	-4.12997	-2.82612	-2.97807
	0.532279	0.352783	Color2 [DarkGray]	1	4		Q9UQB3	B4DRK2;E7EPC8;E9PHB5;Q9UQB3	CTND2_HUMAN	CTNND2		-3.77741	-2.48946	-2.4485	-1.52899	-1.91501	-1.74599	-2.72791	-2.30031	-0.2509	-2.2448	-1.2883	-1.55992	-2.24378	-4.52028	-3.80224	-2.14232	-2.23851	-1.97222	-1.82853	-2.54823	-3.73803	-2.17636	-2.01929	-1.95572
	0.483858	0.351983	Color2 [DarkGray]	1	4		P36575	D6RCT3;P36575	ARRC_HUMAN	ARR3		-3.37715	-3.16932	-4.19979	-2.79877	-4.2069	-2.39144	-2.43495	-0.992093	-3.06406	-2.68752	-3.74216	-3.17847	-3.39574	-3.87203	-0.557333	-2.83181	-2.69343	-3.77688	-2.83993	-3.60946	-1.82247	-3.52276	-3.71536	-3.42598
	0.397064	0.351705	Color2 [DarkGray]	1	4		P18850	A0A7P0T8R5;A0A7P0T8Y1;A0A7P0T992;A0A7P0T9H5;A0A7P0T9V3;A0A7P0TAF2;A0A7P0TAH1;A0A7P0Z421;A0A7P0Z4I7;P18850	ATF6A_HUMAN	ATF6		-1.88679	-4.67247	-4.08758	-2.35592	-2.32058	-2.16106	-3.43662	-3.33746	-2.30147	-1.44514	-2.4906	-1.65042	-2.0927	-2.85394	-4.23469	-2.10889	-1.60922	-2.50919	-2.57901	-3.43446	-1.93577	-2.18584	-2.56428	-1.89115
	0.635776	0.351692	Color2 [DarkGray]	1	4		P79522	P79522	PRR3_HUMAN	PRR3		-1.48493	-1.31157	-1.24505	-0.0884523	-0.466843	-0.098464	-1.02574	-2.18923	-0.51766	-0.0967865	-0.141929	-0.732981	-1.15615	-1.42515	-1.11614	-0.379094	0.00316048	-0.259101	-1.02314	-1.09462	-3.77526	-0.958616	-0.556893	-0.511263
	0.631021	0.351499	Color2 [DarkGray]	1	4		Q7L9B9	Q7L9B9	EEPD1_HUMAN	EEPD1		-4.7185	-3.32962	-3.54777	-3.18993	-3.25633	-2.63988	-2.84035	-2.14704	-3.74187	-3.00749	-2.33138	-2.37979	-2.25178	-4.05798	-3.91941	-2.35824	-2.84994	-2.49101	-2.51608	-4.03047	-2.41461	-3.01721	-2.67753	-3.07842
	0.547924	0.351386	Color2 [DarkGray]	1	4		Q16591	Q16591	Q16591_HUMAN	MYC		2.87999	-2.86323	2.92008	0.346602	0.616861	0.238566	-2.91307	-3.12014	-2.6809	0.620032	0.170299	0.53159	3.38179	-3.60855	-2.42956	0.678874	0.314577	0.466957	2.96115	-2.95556	-2.07764	-0.405554	0.304593	0.368722
	0.869663	0.351253	Color2 [DarkGray]	1	4		Q86WQ0	Q86WQ0	NR2CA_HUMAN	NR2C2AP		0.216601	0.166345	0.0797758	-1.15995	-1.39028	-1.76746	0.0334654	0.468346	0.133828	-1.2412	-1.23769	-0.699139	0.0414219	0.0587711	-0.0574598	-1.48817	-1.75309	-1.36322	0.499316	0.0540447	-0.0340605	-1.3389	-1.51573	-1.37716
	1.2188	0.349377	Color2 [DarkGray]	1	4		Q8TBP6	Q8TBP6	S2540_HUMAN	SLC25A40		-3.34295	-2.14069	-3.66982	-0.825985	-0.850938	-0.869845	-3.40403	-3.19408	-3.77492	-0.548994	-0.475871	-0.336212	-3.08836	-2.89786	-1.91918	-0.615955	-0.52171	-1.05482	-4.32192	-2.08994	-2.30101	-1.02308	-0.612901	-0.773227
	1.28454	0.347846	Color2 [DarkGray]	1	4		A0A087WZP9	A0A087WZP9	A0A087WZP9_HUMAN	LIME1		-2.99405	-3.84717	-3.14783	-0.744944	-0.681552	-0.238471	-3.48615	-3.45195	-4.05717	-0.495116	-0.342627	-0.27094	-2.34842	-2.84061	-3.70131	-0.393107	-0.381526	-0.481139	-3.7628	-4.22245	-2.65056	-0.933966	-0.618523	-0.599732
	1.48902	0.347236	Color2 [DarkGray]	1	4		O95139	O95139	NDUB6_HUMAN	NDUFB6		-2.92442	-3.22057	-2.53318	1.33265	1.52536	1.56981	-3.57396	-3.17035	-4.18068	1.8701	1.74438	1.50946	-3.15596	-4.83981	-3.29644	1.83227	1.68383	1.73176	-1.80177	-2.94689	-3.36366	1.3506	1.3283	1.40334
	1.59798	0.347101	Color2 [DarkGray]	1	4		Q9P0W2	B5MDG7;K7EJR8;Q9P0W2	HM20B_HUMAN	HMG20B		-1.32946	-1.86927	-2.09233	-1.54509	-1.3943	-1.39251	-1.70147	-3.33528	-1.69621	-1.03259	-1.0207	-1.04957	-2.96724	-1.43611	-1.37102	-1.29272	-1.53087	-1.68023	-2.06982	-2.16632	-1.58397	-1.49392	-1.18352	-1.46673
	0.482112	0.345827	Color2 [DarkGray]	1	4		O14545	O14545	TRAD1_HUMAN	TRAFD1		-2.91151	-2.94449	-2.35509	-4.24212	-2.69216	-4.71906	-3.16986	-3.11546	-2.52865	-3.25514	-2.36745	-2.77053	-2.69245	-3.23043	-2.8663	-4.07098	-3.186	-3.58948	-2.65075	-2.95439	-2.85366	-2.93883	-2.99564	-3.49613
	0.360919	0.344477	Color2 [DarkGray]	1	4		Q9NQY0	H7BYV6;Q9NQY0	BIN3_HUMAN	BIN3		-1.09024	-1.22925	-1.23021	-2.42848	-1.75869	-2.0468	-0.729038	-0.994408	-1.4437	-1.66003	-2.43848	-1.45207	-2.03829	-1.18386	-0.932685	-1.76728	-1.89407	-2.1826	-0.995495	-0.940176	-1.03886	-2.22154	-1.7292	-2.63326
	3.69726	0.344332	Color2 [DarkGray]	1	4		Q99549	Q99549	MPP8_HUMAN	MPHOSPH8		-1.72833	-1.86117	-2.15249	0.373838	0.301559	0.428706	-1.60957	-2.23473	-2.17668	0.525277	0.543726	0.48665	-0.402711	-1.47364	-1.55926	0.368639	0.359494	0.183852	-2.58774	-2.7311	-3.99215	0.206779	0.136618	0.179259
	1.48552	0.343225	Color2 [DarkGray]	1	4		Q9H6H4	E5RGS2;Q9H6H4	REEP4_HUMAN	REEP4		-3.56424	-3.40082	-3.99948	0.0889301	0.207119	0.215524	-3.37726	-3.90356	-3.87968	0.416633	0.246255	0.342289	-3.8975	0.231475	-2.498	0.165545	0.0731182	0.0225744	-0.482616	-0.426766	-0.0740604	-0.0741043	0.17912	-0.129513
	0.197685	0.34318	Color2 [DarkGray]	1	4		B7Z9C2;F8VRJ2;F8VV59;F8W118	B7Z9C2;F8VRJ2;F8VV59;F8W118	B7Z9C2_HUMAN;F8VRJ2_HUMAN;F8VV59_HUMAN;F8W118_HUMAN	NAP1L1		0.023077	-0.09163	0.160814	-1.65267	-2.28993	-2.36228	0.0691566	0.76925	-0.0099268	-2.24702	-2.72222	-1.95335	0.0633764	0.00849152	0.253572	-2.20509	-1.92585	-1.97746	0.387261	0.194591	0.140763	-3.86644	-2.32245	-1.76324
	0.252181	0.343069	Color2 [DarkGray]	1	4		Q8TBZ6	D6R954;Q8TBZ6;X6REK4	TM10A_HUMAN	TRMT10A		-0.98033	-1.29451	-1.26	-2.64437	-2.36098	-4.03085	-1.10854	-1.5883	-3.10417	-3.41933	-2.51928	-3.0117	-1.97984	-1.34395	-1.43295	-2.94042	-3.93041	-3.80477	-1.70504	-1.39673	-1.25732	-3.52385	-2.42695	-4.02872
	0.057872	0.34289	Color2 [DarkGray]	1	4		P37173	P37173	TGFR2_HUMAN	TGFBR2		-2.71265	0.313099	-2.98501	-3.90364	0.568315	0.534501	0.125704	-3.29646	-1.15603	-2.99252	-3.31837	0.817597	-0.295151	-2.93703	-2.58509	-3.78996	-2.95343	-2.60807	-0.233437	-0.492443	-0.549551	0.925148	-4.0527	-3.39442
	0.528221	0.34267	Color2 [DarkGray]	1	4		Q8N8D1	H3BT73;Q8N8D1	PDCD7_HUMAN	PDCD7		-0.958851	-0.894087	-1.16218	-1.30612	-1.81095	-2.09626	-0.469949	-0.805128	-1.3864	-2.13716	-1.45573	-1.59896	-1.29765	-0.431661	-0.389071	-1.72378	-1.35842	-1.80107	-0.917686	-0.719196	-1.12453	-2.16296	-2.35935	-1.69756
	0.213816	0.341741	Color2 [DarkGray]	1	4		A0A0G2JQM1	A0A0G2JQM1	A0A0G2JQM1_HUMAN	AP2A2		-1.26597	-1.1116	-1.23594	-2.09346	-1.49802	-1.91387	-1.63238	-1.38354	-1.09332	-2.00024	-1.53134	-2.05364	-2.13913	-1.07055	-1.32304	-3.12676	-2.29711	-1.73989	-0.742346	-0.999177	-0.61902	-1.60024	-1.61062	-3.39959
	0.425957	0.340334	Color2 [DarkGray]	1	4		Q9GZP4	Q9GZP4;X6R8S9	PITH1_HUMAN	PITHD1		1.04601	1.16657	1.25479	-1.30728	-1.19573	-1.00424	0.942197	1.07186	1.11195	-1.00783	-1.6417	-1.05688	0.821107	1.06988	1.17903	-1.39528	-0.848577	-1.06003	1.08763	1.16098	1.03785	-1.81002	-1.88738	-1.03001
	0.141679	0.340282	Color2 [DarkGray]	1	4		P49023	A0A1B0GTU4;A0A1B0GU60;F5GZ78;F5H836;P49023	PAXI_HUMAN	PXN		-0.310811	-0.10867	0.00186634	-3.45454	-3.63426	-3.25969	-0.277265	-0.243351	-0.625194	-3.22681	-4.0005	-2.77367	-0.371586	-0.284872	-0.398987	-2.68667	-3.52718	-3.43321	-0.628886	-0.618475	-0.854416	-2.17905	-3.86002	-4.98276
	1.02804	0.339868	Color2 [DarkGray]	1	4		P56202	A0A7P0T817;A0A7P0T8B4;A0A7P0T8L7;E9PI30;H0YDT2;P56202	CATW_HUMAN	CTSW		-3.16351	-3.15386	-3.09484	-2.95363	-2.10541	-2.27428	-3.28986	-3.8212	-1.96532	-2.05886	-2.09867	-2.22934	-2.95136	-3.14377	-2.85458	-1.96049	-1.48445	-2.10408	-3.08937	-2.28891	-3.23346	-2.1958	-2.69714	-2.51353
	0.703337	0.339486	Color2 [DarkGray]	1	4		O43149	O43149	ZZEF1_HUMAN	ZZEF1		-0.556928	-0.479828	-0.455256	-2.14973	-2.50097	-3.3592	-0.283214	-0.261387	-0.322355	-2.25709	-2.56392	-2.4672	-0.424414	-0.548424	-0.44755	-2.26058	-2.5812	-3.03374	-0.293379	-0.391414	-0.257015	-3.07166	-2.84576	-2.38925
	2.98442	0.339153	Color2 [DarkGray]	1	4		P14373	A0A140T9B9;A0A140T9N6;A0A140T9Q6;A0A140T9V9;H0Y551;P14373	TRI27_HUMAN	TRIM27		-0.280237	-0.821593	-0.50519	0.284171	0.474243	0.345407	-0.147902	-0.283342	0.15016	0.0882158	0.115416	0.0138998	-0.708365	-0.553587	-0.113297	0.469604	0.275957	0.250215	-0.0730438	-0.288275	-0.26229	-0.281178	-0.302069	-0.216681
	0.655658	0.337316	Color2 [DarkGray]	1	4		P47974	G3V2D5;G3V2P5;P47974;Q07352	TISD_HUMAN	ZFP36L2		1.03085	1.07675	0.969032	-1.41897	-1.33715	-1.06639	1.00702	0.926714	0.935473	-0.874017	-1.14696	-0.468295	0.903348	1.26445	1.13775	-1.00483	-1.0187	-1.15063	0.881501	0.768996	0.781522	-0.934103	-1.35634	-1.21077
	2.35819	0.335962	Color2 [DarkGray]	1	4		H0YFY6	H0YFY6;K4DIE0	H0YFY6_HUMAN	NUMA1		0.32273	0.711111	0.981372	1.38367	1.36085	1.40851	0.387516	0.734708	1.08467	1.56792	1.37367	1.51021	0.327502	0.196548	0.472814	1.02372	1.48821	1.14011	0.632477	-3.03306	0.964206	1.15062	1.15639	1.13689
	2.32643	0.335694	Color2 [DarkGray]	1	4		Q96L93	A0A1B0GTU3;Q96L93	KI16B_HUMAN	KIF16B		-0.137253	-0.00120163	0.22501	-0.712812	-0.193817	-0.60263	-0.137432	-0.0778513	-0.625826	-0.206585	-0.147141	-0.305264	-0.349216	-0.00133038	0.00898075	-0.581131	-0.60662	-0.480283	0.27087	-0.167247	0.0145664	-0.587004	-0.597128	-0.48194
	0.992524	0.335273	Color2 [DarkGray]	1	4		Q96S66	A0A6Q8PEZ7;A0A6Q8PFF7;A0A6Q8PG14;A0A6Q8PG30;A0A6Q8PG68;A0A6Q8PG75;A0A6Q8PGA4;A0A6Q8PHQ1;A0A8I5KRC0;Q5T1P5;Q96S66	CLCC1_HUMAN	CLCC1		-3.26013	-2.53039	-3.48994	-1.96855	-1.91183	-2.6581	-3.70649	-3.73108	-3.2486	-2.13372	-1.59254	-1.83103	-3.11516	-3.33591	-2.59723	-1.99529	-2.43066	-2.28072	-2.4513	-3.0187	-1.66127	-2.15294	-2.17664	-2.23354
	0.614021	0.335182	Color2 [DarkGray]	1	4		A0A087X0H9	A0A087X0H9	A0A087X0H9_HUMAN	RBM26		-1.44753	-1.8899	-1.57088	-2.87426	-3.3207	-3.3428	-1.62625	-1.27956	-1.42105	-2.65918	-2.44384	-1.86288	-2.13904	-1.05825	-1.49587	-2.45219	-3.28903	-3.11234	-1.86842	-1.44531	-1.74437	-2.572	-2.77097	-2.62847
	1.89878	0.334474	Color2 [DarkGray]	1	4		P28062	A0A140T998;P28062;Q5JNW7;X5D2R7	PSB8_HUMAN	PSMB8		3.53957	3.39682	3.42908	0.48684	0.65815	0.923959	3.3957	3.14606	3.06137	0.788654	0.944205	0.733459	3.6018	3.53974	3.50641	0.611593	0.808018	0.930161	3.25932	2.99945	3.05836	0.459507	0.426876	0.576512
	1.45471	0.334442	Color2 [DarkGray]	1	4		P11274	P11274	BCR_HUMAN	BCR		1.04873	0.859411	0.838302	-0.957546	-1.12854	-0.972923	0.987041	1.25407	1.1619	-0.816957	-1.00677	-1.01957	1.2114	1.08992	1.15449	-1.33408	-1.2469	-1.16377	1.2748	1.17365	1.20585	-1.12717	-1.30234	-1.41711
	1.11205	0.333757	Color2 [DarkGray]	1	4		O75937	O75937	DNJC8_HUMAN	DNAJC8		2.51509	2.47729	2.39385	2.26989	2.25242	2.31898	2.21542	2.254	2.09086	1.91347	2.02746	2.23643	2.08863	2.23795	2.34786	2.39878	2.21468	2.14868	2.13046	2.20609	1.96236	1.52705	1.76592	1.88312
	1.43473	0.333028	Color2 [DarkGray]	1	4		Q5T2R2	Q5T2R2	DPS1_HUMAN	PDSS1		-3.20612	-3.95792	-3.37963	-0.598742	-0.805849	-0.536502	-2.95297	-2.39855	-2.9102	-0.547261	-0.477183	-0.558224	-2.86897	-3.65108	-3.3093	-0.924213	-0.534528	-0.959818	-2.85098	-1.47635	-2.68606	-0.855128	-0.681643	-1.04498
	2.84675	0.332545	Color2 [DarkGray]	1	4		Q14728	Q14728	MFS10_HUMAN	MFSD10		-3.00243	-4.30637	-3.68308	0.306248	0.357935	0.371607	-3.01235	-2.08257	-1.51351	0.342926	0.369912	0.248189	-2.08383	-2.73094	-2.5344	0.203878	0.18126	0.343771	-3.24668	-2.9458	-3.45035	0.0293207	-0.0307312	-0.0351963
	0.350554	0.331838	Color2 [DarkGray]	1	4		Q9UJJ9	A0A804HI41;H0YEA7;Q9UJJ9	GNPTG_HUMAN	GNPTG		-4.17175	-3.11926	-4.02108	-2.73751	-2.66531	-3.0197	-4.78979	-2.62025	-3.66973	-3.19637	-2.63238	-3.37385	-2.30968	-1.67928	-3.0473	-3.12024	-2.58991	-2.41319	-3.75908	-3.08322	-2.51532	-3.92649	-3.46032	-2.81131
	0.847747	0.331663	Color2 [DarkGray]	1	4		Q05655	A0A494C1T7;C9K0E3;Q05655	KPCD_HUMAN	PRKCD		-1.37555	-0.729884	-0.847135	-1.37107	-1.50731	-1.38144	-1.22644	-0.731759	-1.03747	-1.18724	-1.00818	-1.28761	-1.03246	-0.985083	-0.71633	-1.30714	-1.18395	-1.26838	-0.819681	-1.27297	-0.966877	-1.25871	-1.80446	-1.41484
	0.194886	0.33052	Color2 [DarkGray]	1	4		Q96RG2	Q96RG2	PASK_HUMAN	PASK		-0.199979	-0.031148	-0.0524855	-2.31126	-1.7391	-2.12896	-0.201935	-0.159942	-0.0885839	-2.92566	-2.31796	-1.6182	-0.140983	-0.450512	-0.112031	-1.71292	-2.47244	-2.60248	-0.0277863	-0.234483	-0.225465	-2.22618	-1.95992	-3.66729
	0.103539	0.32989	Color2 [DarkGray]	1	4		Q0PNE2	H7BZM9;Q0PNE2	ELP6_HUMAN	ELP6		-0.724303	-0.175539	-0.253271	-2.82636	-3.57955	-3.02635	-0.272213	-0.0747957	-0.122288	-3.73123	-2.72009	-1.06606	-0.0809507	-0.36795	-0.012948	-3.51898	-4.09667	-3.1186	-0.134774	0.00350571	-0.0163889	-2.66127	-4.37613	-1.46965
	1.67836	0.328863	Color2 [DarkGray]	1	4		P56589	P56589	PEX3_HUMAN	PEX3		-3.55461	-2.26081	-2.0383	0.852097	0.829286	0.823519	-0.927135	-2.17889	-2.39362	0.622845	0.736038	0.572744	-2.48601	-3.28021	-3.05252	0.812511	0.916404	0.854631	-3.25492	-4.41961	-3.89767	0.230566	0.464239	0.250235
	0.399222	0.328542	Color2 [DarkGray]	1	4		Q96DN5	E7ERK7;E7EWW7;H0YCY3;Q96DN5	TBC31_HUMAN	TBC1D31		-3.13482	-2.78456	-3.07454	-1.51973	-1.45205	-1.67986	-2.10987	-1.7087	-4.6598	-1.56824	-1.14883	-0.405337	-1.33958	-1.91158	-3.53306	-1.93788	-1.48158	-1.58231	-3.63791	-3.76805	-1.58025	-1.2561	-1.34075	-1.51118
	0.506823	0.328354	Color2 [DarkGray]	1	4		O75909	G3V235;G3V2Q3;G3V5E1;O75909	CCNK_HUMAN	CCNK		1.21132	1.00813	0.894838	0.165799	0.0505848	-0.716866	0.363555	0.54295	0.485583	-0.931795	-0.0183439	-0.320056	0.92476	1.22493	1.11381	0.156892	-0.310638	-0.114358	0.526085	0.672543	0.654406	-0.65858	-0.932835	-0.663842
	0.230793	0.328052	Color2 [DarkGray]	1	4		Q8WYK1	A0A804HKY0;Q8WYK1	CNTP5_HUMAN	CNTNAP5		-3.58939	0.693972	0.552915	-3.80886	-2.84536	-3.33405	-1.97278	0.664132	-3.52926	-2.03057	-3.54667	-3.36746	-1.97916	-2.90366	0.640779	-1.97603	-2.26199	-3.74904	0.741111	0.728991	0.420728	-3.65581	-3.53115	-2.74189
	1.32942	0.326606	Color2 [DarkGray]	1	4		O43633	M0QXX8;M0R1L7;M0R1T5;O43633	CHM2A_HUMAN	CHMP2A		0.812441	0.843673	0.630184	0.862849	1.00461	0.627248	0.877016	0.922969	0.641951	0.872939	0.917004	0.706363	0.559041	0.898108	0.788686	1.13192	0.933927	0.785998	0.675749	1.00105	0.636501	0.365951	0.462528	0.688008
	0.960732	0.326435	Color2 [DarkGray]	1	4		Q6PCB5	Q6PCB5	RSBNL_HUMAN	RSBN1L		0.44152	0.749374	0.586588	-0.383171	-0.174469	-0.102354	0.448153	0.963102	0.420001	-0.185978	-0.369504	-0.118715	0.572887	0.446204	0.579062	-0.384322	-0.569301	-0.674182	0.42138	0.985579	-0.0740223	-0.513593	-0.329072	-0.810838
	2.6203	0.326075	Color2 [DarkGray]	1	4		P43307	A0A3B3IRT8;C9IZQ1;C9J3L8;C9J5W0;E9PAL7;P43307	SSRA_HUMAN	SSR1		-0.831591	-0.75961	-0.806272	3.5205	3.636	3.35774	-0.799242	-0.712704	-0.483592	3.59991	3.46848	3.44927	-0.189988	0.0104465	-0.664109	3.43352	3.58751	3.42046	-0.626812	-0.973747	-0.63627	3.18024	3.1693	3.18989
	0.367085	0.325796	Color2 [DarkGray]	1	4		Q9UKT5	D6RAJ6;Q9UKT5	FBX4_HUMAN	FBXO4		0.0476942	0.350692	0.179376	-2.09389	-2.00682	-2.4024	0.328783	0.451542	0.504502	-1.46169	-2.09393	-2.09302	0.440972	0.0190592	0.232905	-2.09116	-1.9973	-2.17342	0.443681	0.468549	0.533793	-2.80387	-1.79193	-2.03022
	0.263689	0.325628	Color2 [DarkGray]	1	4		Q7Z6M4	B4DKD5;B5MBW3;C9JX74;E7EW93;H7C316;Q7Z6M4	MTEF4_HUMAN	MTERF4		-3.14393	-4.20553	-1.6814	-3.71328	-1.98395	-2.44637	-3.5787	-2.53413	-2.79382	-2.33744	-1.82997	-2.9545	-2.94615	-3.89786	-4.78288	-2.08036	-2.10246	-2.24898	-2.69073	-4.27282	-2.2756	-2.03843	-2.74099	-3.31936
	0.44201	0.325043	Color2 [DarkGray]	1	4		Q8N9N8	E9PLI6;E9PNH5;E9PS76;Q8N9N8	EIF1A_HUMAN	EIF1AD		0.341102	0.397796	0.355326	-4.12209	-2.40789	-4.18565	0.663278	0.380226	0.533777	-3.07822	-2.27962	-3.11062	0.255819	0.497116	0.334419	-2.09612	-1.80417	-1.97255	0.537095	0.557456	0.540379	-2.90746	-3.08335	-3.45278
	0.912596	0.324337	Color2 [DarkGray]	1	4		Q13277	A0A0C4DGE4;A0A0J9YW33;A0A286YF28;Q13277	STX3_HUMAN	STX3		-0.55201	-2.79016	-3.50253	-1.00863	-1.25942	-1.50946	-3.08789	-3.77094	-3.55113	-1.6659	-1.15952	-1.24097	-3.38595	-3.0471	-2.86283	-1.54112	-1.46338	-1.49959	-3.49165	-4.0583	-2.88126	-1.78111	-1.66013	-1.59817
	0.657559	0.323549	Color2 [DarkGray]	1	4		P35908	P35908	K22E_HUMAN	KRT2		5.85961	6.78875	7.89826	6.79903	5.51765	6.31925	7.27633	6.90028	9.01221	7.53138	7.22136	6.9022	5.63931	6.8014	6.41175	5.41725	6.2852	5.44881	6.87285	7.73656	7.45682	6.7776	7.15231	6.75439
	1.36917	0.323053	Color2 [DarkGray]	1	4		Q9BZM5	Q9BZM5	ULBP2_HUMAN	ULBP2		-1.35789	-2.53735	-2.76616	0.350117	0.533113	0.306947	-3.77506	-3.28926	-1.9133	0.595068	0.652064	0.781256	-2.9345	-3.20369	-2.66537	0.62287	0.380589	0.368213	-3.17841	-2.61302	-2.52838	0.357074	0.516346	0.18581
	0.421069	0.322913	Color2 [DarkGray]	1	4		Q14188	C9J461;C9J872;C9J977;Q14188	TFDP2_HUMAN	TFDP2		-3.09804	-3.86789	-3.29675	-1.77434	-1.8184	-1.78096	-3.40494	-2.43927	-2.78328	-1.86423	-1.78915	-1.56302	-2.62016	-1.86494	-3.82495	-2.0118	-2.16168	-1.53809	-3.26739	-1.18358	-2.75554	-1.83178	-2.68312	-1.67023
	0.56258	0.32263	Color2 [DarkGray]	1	4		Q9Y4X4	Q9Y4X4	KLF12_HUMAN	KLF12		-4.06582	-3.65777	-3.85495	-2.30694	-2.3317	-1.99814	-3.08986	-2.8255	-3.67919	-2.14498	-2.27995	-2.02326	-2.43118	-2.571	-2.90511	-2.24106	-2.26222	-2.18203	-3.24783	-3.86671	-2.2378	-2.54988	-2.8495	-2.0167
	0.224319	0.322399	Color2 [DarkGray]	1	4		Q99471	A0A0D9SFR8;F8VNW6;H3BMQ1;H3BPF6;Q99471	PFD5_HUMAN	PFDN5		1.0248	1.2059	1.23504	-3.4238	-4.18236	-4.06226	0.862544	1.43488	1.35231	-3.56857	-3.29659	-1.84694	0.872197	1.06204	1.13317	-2.91206	-4.24356	-4.06462	1.49048	1.27101	1.73795	-3.54929	-2.95961	-3.17039
	0.217683	0.322384	Color2 [DarkGray]	1	4		Q96G74	H7BZQ3;Q96G74	OTUD5_HUMAN	OTUD5		-0.783334	-0.450182	-0.674116	-2.79482	-3.46733	-2.49571	-1.06777	-0.643989	-1.08723	-2.26701	-2.46602	-2.66147	-0.971619	-0.343688	-0.573811	-3.41075	-4.14962	-3.15314	-0.894721	-0.755239	-0.999399	-3.12604	-1.68417	-3.55145
	0.412987	0.322138	Color2 [DarkGray]	1	4		Q96KX2	Q96KX2	CAZA3_HUMAN	CAPZA3		-0.456814	-0.849566	-0.709294	-3.00504	-3.02663	-3.56508	-1.09347	-1.07696	-3.40378	-3.40267	-3.22862	-2.42429	-0.392746	-0.927949	-0.794728	-3.05319	-3.16956	-2.12571	-2.04966	-2.9074	-3.56329	-3.24337	-3.16472	-3.61392
	0.462667	0.322093	Color2 [DarkGray]	1	4		Q96IX5	Q96IX5	ATPMK_HUMAN	ATP5MK		-3.99897	-4.42799	0.152018	2.47135	2.42472	2.4357	-3.7545	-3.68842	-2.7928	1.30624	1.63347	2.04776	-2.12924	-2.84929	-2.00306	2.31764	2.83934	2.84019	-3.33548	-3.23734	-2.76246	1.75822	1.18118	1.08179
	0.165553	0.321352	Color2 [DarkGray]	1	4		P01040	C9J0E4;P01040	CYTA_HUMAN	CSTA		-3.32971	-1.25083	-0.400968	0.0871	-1.27235	-2.42168	-0.862833	-0.547829	-2.53883	-0.822583	-1.09685	-1.02855	-1.8769	-0.665157	-3.21897	-2.75	-1.22237	0.716361	-0.724118	-0.367904	-0.431752	-2.75575	-0.521047	-0.635243
	0.52321	0.321223	Color2 [DarkGray]	1	4		Q8TF01	A0A2R8Y2Y1;A0A7P0Z4K1;Q8TF01	PNISR_HUMAN	PNISR		0.290298	0.180415	0.769657	-1.27614	-1.06536	-1.00516	0.275833	0.479507	0.598113	-1.07681	-0.904885	-0.567405	0.575889	0.256694	0.357233	-1.07313	-1.08523	-0.724797	0.147242	0.0677681	0.148484	-1.06935	-0.842732	-1.60068
	0.338474	0.321151	Color2 [DarkGray]	1	4		O15084	A0A2R8Y7Y4;B4DIW9;H7C209;H7C4A0;O15084;Q8N8A2	ANR28_HUMAN	ANKRD28		0.614623	0.604879	0.631308	-1.30333	-1.33326	-1.0413	0.393895	0.643853	0.498479	-1.26945	-1.33662	-1.00446	0.401826	0.628137	0.473096	-1.71848	-1.89197	-1.33717	0.783309	0.73317	0.511645	-1.64458	-2.11238	-0.817025
	1.35613	0.32068	Color2 [DarkGray]	1	4		Q14686	Q14686	NCOA6_HUMAN	NCOA6		-1.48341	-1.84724	-2.4668	-0.663138	-0.762193	-1.00296	-2.01637	-1.86459	-3.21183	-0.730878	-0.672498	-0.428273	-1.79908	-1.71573	-1.66427	-0.723468	-0.832689	-0.978176	-2.18402	-3.5137	-2.73403	-0.987616	-0.995151	-0.810924
	1.12185	0.319972	Color2 [DarkGray]	1	4		P38571	A0A0A0MT32;P38571	LICH_HUMAN	LIPA		0.597218	0.497884	0.480704	-0.707868	-0.432999	-0.146449	-0.0255318	0.156653	0.519735	0.0861416	0.383967	0.0992842	0.524861	0.643526	0.310626	-0.430169	-0.368051	-0.527742	0.390013	0.191128	0.0944967	0.00500965	-0.088459	-0.307075
	0.841741	0.319701	Color2 [DarkGray]	1	4		Q9UH03	A0A2R8Y4H2;B1AHR1;Q9UH03	SEPT3_HUMAN	SEPTIN3		-1.41862	-1.63303	-1.66075	-0.668821	-0.612362	-0.702098	-1.37619	-1.23995	-0.969482	-0.322018	-0.781003	-0.356414	-1.39498	-1.55956	-1.35823	-0.391458	-0.368773	-0.476448	-1.59802	-1.17765	-1.09671	-0.634205	-0.816659	-0.967673
	0.180729	0.31958	Color2 [DarkGray]	1	4		Q9P086	I3L2Q0;I3L3E8;Q9P086	MED11_HUMAN	MED11		-2.96874	-3.14652	-3.40015	-3.55559	-4.58886	-4.82982	-2.49313	-3.30854	-3.18417	-5.03346	-4.63277	-3.95551	-2.88143	-3.54856	-3.33692	-5.03687	-3.33501	-3.13544	-3.28494	-2.42416	-3.98079	-3.95269	-4.64778	-5.98
	0.875238	0.319219	Color2 [DarkGray]	1	4		H9ZYI9	H9ZYI9	H9ZYI9_HUMAN	GABPB1		-3.21778	-2.59976	-2.27941	-0.585396	-0.551727	-0.483649	-1.51317	-1.33881	-0.460877	-0.540561	-0.70794	-0.435393	-2.58739	-1.53447	-3.53586	-2.36199	-0.257552	-1.18958	-2.67488	-1.4045	-1.45025	-0.644866	-0.837251	-1.15943
	0.22774	0.31899	Color2 [DarkGray]	1	4		Q16658	Q16658	FSCN1_HUMAN	FSCN1		0.902835	0.397419	0.502016	-3.08877	-3.16516	-0.323122	-0.0482607	0.921354	0.593681	-3.02487	-1.64793	-3.39032	-1.69495	0.369941	0.394472	-2.5417	-3.1548	-2.9056	0.61646	0.236602	0.536245	-3.21431	-2.74388	-3.06192
	2.9172	0.318494	Color2 [DarkGray]	1	4		O94919	O94919	ENDD1_HUMAN	ENDOD1		-2.10004	-1.42979	-3.9272	0.454254	0.425033	0.452098	-1.04887	-0.870382	-1.30344	1.08374	0.99065	1.01184	-2.24099	-0.841191	-1.27752	0.930814	0.766272	0.789787	-2.47648	-1.28601	-0.621281	0.762817	0.693036	0.674897
	0.564473	0.317972	Color2 [DarkGray]	1	4		Q9BYW2	A0A1W2PPX9;A0A8I5KNR2;A0A8I5KPS6;A0A8I5KQS3;A0A8I5KSB8;A0A8I5KV15;A0A8I5KW81;A0A8I5KWD0;A0A8I5KYR1;C9JG86;H7BXT4;H7BZ93;H7C3H4;Q9BYW2	SETD2_HUMAN	SETD2		-1.05309	-0.950109	-0.815784	-2.92755	-2.46102	-1.86338	-0.932159	-1.1762	-1.30481	-1.74287	-1.2768	-1.89299	-1.25279	-0.807953	-0.9461	-2.2029	-1.84492	-3.84795	-1.02559	-1.43402	-0.901797	-2.17831	-2.06158	-1.62668
	1.56002	0.317754	Color2 [DarkGray]	1	4		Q9BT09	Q9BT09	CNPY3_HUMAN	CNPY3		-0.34082	-0.0995121	-0.456842	1.53168	1.35401	1.27254	-0.168287	0.0232563	-0.7012	1.54806	1.66538	1.35012	0.187281	0.0258265	-0.212856	1.45197	1.30501	1.47924	-0.149952	0.113337	-0.12842	1.22657	1.16792	1.2158
	0.993055	0.316341	Color2 [DarkGray]	1	4		Q9H3R5	B3KVZ3;H0Y9E6;Q9H3R5	CENPH_HUMAN	CENPH		0.872127	0.772889	0.992905	0.219843	0.220107	0.296707	0.68307	0.813439	0.740168	0.28246	0.111526	0.36245	0.660677	0.802023	0.835419	-0.110086	0.117298	-0.0746021	0.621738	0.680029	0.953028	-0.317095	0.112736	0.0117702
	2.10838	0.316288	Color2 [DarkGray]	1	4		P09012	M0QZG7;M0R221;M0R2B8;P09012	SNRPA_HUMAN	SNRPA		3.33336	3.21241	3.38079	3.70745	3.74582	3.88384	3.23096	3.29183	3.25774	3.91972	4.00529	3.94767	3.30959	3.05432	3.4516	3.87348	3.85528	3.66737	2.90783	2.93254	3.02928	3.53844	3.64328	3.74209
	0.35151	0.31599	Color2 [DarkGray]	1	4		Q16222	Q16222	UAP1_HUMAN	UAP1		2.44407	2.34954	2.31625	-0.970496	-0.803787	-0.888646	2.44919	2.45748	2.40039	-0.744572	-1.52869	-0.384298	2.57744	2.32739	2.49252	-1.04082	-0.972428	-0.762728	2.46228	2.54435	2.55812	-1.51823	-1.07463	-1.01267
	0.0835084	0.314714	Color2 [DarkGray]	1	4		Q9HCE7	Q9HCE7	SMUF1_HUMAN	SMURF1		1.40664	-3.05438	1.21905	-4.02924	-3.02408	-0.364781	1.92391	-2.91218	1.71196	-3.11626	-0.484863	-2.83088	1.72252	-3.43305	-3.5536	-3.45733	-2.82875	-4.36609	1.44542	1.56423	1.62476	-3.70152	-3.28457	-0.390059
	0.619414	0.314539	Color2 [DarkGray]	1	4		P61970	P61970	NTF2_HUMAN	NUTF2		-0.786333	-0.544929	-0.200124	-3.1336	-3.39108	-2.43848	-1.14173	-0.266031	-1.36992	-2.01402	-2.45571	-2.25702	-1.84624	-0.125329	-0.155184	-3.43929	-2.75878	-2.32705	-1.32821	-0.763242	-0.960521	-2.84608	-2.62321	-2.20107
	0.233524	0.314091	Color2 [DarkGray]	1	4		Q96LT9	E9PPV2;Q96LT9	RNPC3_HUMAN	RNPC3		0.0387659	-0.305307	-2.73787	-2.48913	-2.33255	-2.58958	0.355567	0.259987	0.0387678	-3.39036	-2.24563	-2.96484	-0.167085	-0.138291	0.278738	-4.16366	-3.86916	-3.74466	0.266219	0.118844	-0.123187	-2.93941	-3.97891	-2.62479
	1.18798	0.313883	Color2 [DarkGray]	1	4		O14657	O14657	TOR1B_HUMAN	TOR1B		-2.26326	-2.6155	-1.53896	-0.593585	-0.431865	-0.740851	-1.57668	-1.06249	-2.90279	-0.585249	-0.633049	-0.516636	-2.36417	-1.21857	-1.68499	-0.888472	-0.697817	-0.714132	-0.51347	-1.80074	-1.39938	-0.684524	-1.09856	-0.893496
	0.146512	0.313021	Color2 [DarkGray]	1	4		O00327	A0A669KBF4;O00327	BMAL1_HUMAN	ARNTL		-3.78469	-2.74355	-2.62547	-2.27462	-2.08826	-2.47564	-2.80726	-3.51503	-2.23097	-2.54839	-2.26443	-3.89556	-2.4546	-2.78378	-3.40914	-2.08962	-2.10549	-2.52773	-2.84923	-2.46091	-2.4052	-3.88103	-3.7787	-1.98771
	0.428798	0.312447	Color2 [DarkGray]	1	4		Q06945	Q06945	SOX4_HUMAN	SOX4		-2.75529	-2.51602	-3.48133	-3.54769	-2.65184	-2.55327	-2.48043	-3.51617	-5.24461	-2.85403	-3.08562	-3.21684	-2.50059	-4.55929	-3.69901	-3.11272	-2.77441	-3.15699	-3.55085	-3.70273	-3.48959	-3.51884	-3.77684	-2.79814
	0.324736	0.312241	Color2 [DarkGray]	1	4		Q9P209	Q9P209	CEP72_HUMAN	CEP72		-3.05044	-3.23073	-3.04038	-3.15912	-3.64163	-3.11393	-3.2149	-3.56601	-3.48797	-3.82904	-2.91673	-2.7656	-1.92934	-3.38254	-2.35407	-2.79467	-3.32614	-2.48186	-1.71583	-3.78004	-3.2735	-3.30507	-3.23487	-3.90815
	0.518878	0.311102	Color2 [DarkGray]	1	4		Q9H875	Q9H875	PKRI1_HUMAN	PRKRIP1		-0.961475	-0.905359	-0.966474	-2.00414	-2.01515	-1.93617	-1.09641	-0.767674	-1.15656	-2.23718	-2.20877	-1.65421	-1.34577	-0.864624	-1.06635	-2.10758	-2.39405	-2.50184	-1.22229	-1.16688	-0.948586	-1.9904	-2.59808	-2.44498
	0.786551	0.311076	Color2 [DarkGray]	1	4		Q13404	G3V2F7;I3L0A0;Q13404	UB2V1_HUMAN	UBE2V1		1.43502	0.934211	1.121	-0.144109	-0.434767	-0.262443	0.224943	0.160383	0.660633	-0.945475	-0.665678	-0.536871	1.25013	0.986038	0.914661	-0.320994	-0.192008	-0.277542	-0.218175	0.610019	-0.665638	-0.817795	-1.28477	-0.978688
	0.172062	0.31027	Color2 [DarkGray]	1	4		P07902	A0A8I5KVJ6;F2Z2X9;G3V223;G3V3U5;G3V4G9;P07902	GALT_HUMAN	GALT		-0.715219	-1.03751	-0.932186	-3.80194	-2.82358	-3.13432	-0.728349	-0.473178	-0.774953	-3.59025	-2.08951	-3.79247	-1.0174	-0.148371	-0.444313	-3.36917	-2.25282	-2.48549	-0.817325	-0.509551	-0.454266	-4.29803	-2.93446	-3.17054
	1.0361	0.309591	Color2 [DarkGray]	1	4		Q99583	Q99583	MNT_HUMAN	MNT		-2.69513	-3.62115	-2.12736	-2.13301	-1.73623	-1.8315	-4.08361	-3.52133	-2.75807	-1.69753	-1.94619	-1.60229	-2.59316	-3.88778	-2.90815	-1.63869	-1.3878	-1.50662	-2.98689	-3.89289	-2.60394	-1.94761	-2.24912	-1.97805
	0.390621	0.309448	Color2 [DarkGray]	1	4		Q14114	A0A590UJ57;A0A590UJ98;A0A590UJF9;A0A590UJJ8;A0A590UK45;A0A590UK53;A0A590UK84;A0A590UK97;A0A590UKB1;E9PKG2;E9PP15;H0YEV6;Q14114	LRP8_HUMAN	LRP8		-3.22491	-2.1632	-3.81852	-2.7367	-2.92629	-3.03012	-2.67064	-2.73374	-1.65363	-2.35964	-3.38166	-2.525	-3.13584	-3.78869	-4.37462	-2.90349	-3.28026	-2.82413	-4.15201	-2.73477	-1.33739	-3.20325	-3.13574	-2.85565
	1.19447	0.309255	Color2 [DarkGray]	1	4		Q8ND56	A0A140TA76;K7EMZ9;Q8ND56	LS14A_HUMAN	LSM14A		2.21198	2.22753	2.27835	0.366526	0.452503	0.384799	2.2614	2.46366	2.44811	0.410137	0.587265	0.354728	2.45202	2.27367	2.16149	0.228116	0.269801	0.0739737	2.301	2.21084	2.3281	0.228599	-0.0569849	0.25275
	1.18131	0.30863	Color2 [DarkGray]	1	4		P32119	A6NIW5;P32119	PRDX2_HUMAN	PRDX2		3.73894	3.80655	3.89746	1.13891	1.21937	1.05796	3.66871	3.6061	3.8318	1.20982	0.877009	1.20625	3.78381	3.67448	3.74282	1.17605	1.25043	2.04906	3.82414	3.78097	3.65657	0.704544	0.889416	0.773229
	1.06097	0.308438	Color2 [DarkGray]	1	4		Q8TAD4	Q8TAD4	ZNT5_HUMAN	SLC30A5		-3.4545	-3.1909	-4.13279	-2.03219	-3.68604	-2.52337	-2.54438	-4.04668	-2.61406	-2.12659	-1.71255	-1.78792	-2.57079	-3.91773	-1.73797	-2.16287	-3.35777	-2.42526	-3.61332	-3.8806	-2.28278	-2.18675	-2.09706	-2.26857
	1.09263	0.308121	Color2 [DarkGray]	1	4		Q9H2K0	Q9H2K0	IF3M_HUMAN	MTIF3		-1.68825	-2.86661	-1.53666	-1.38731	-0.932857	-1.49718	-3.14242	-2.2406	-2.903	-1.33954	-1.21366	-1.11709	-2.80135	-2.50283	-3.72812	-1.19438	-1.34424	-1.20392	-3.19789	-3.64937	-2.75327	-1.56872	-1.71111	-1.31482
	0.580677	0.308107	Color2 [DarkGray]	1	4		P62070	E9PK85;E9PQ87;P62070	RRAS2_HUMAN	RRAS2		-1.85802	-1.44832	-1.21928	-0.199288	-0.209436	-0.377033	-1.50665	-1.14518	-3.49711	0.213417	0.0401249	-0.291352	-1.42337	-1.41699	-1.00671	-0.0567999	-0.316451	-0.371034	-1.7986	-1.27479	-1.23851	-0.318646	-0.641168	-0.00231647
	2.21242	0.307141	Color2 [DarkGray]	1	4		Q92993	E9PJI1;Q92993	KAT5_HUMAN	KAT5		-3.65548	-3.46299	-2.08407	-2.21741	-1.74681	-1.97959	-2.9468	-2.52025	-2.80459	-1.88615	-1.94373	-2.02977	-2.39328	-2.10701	-1.55855	-1.85199	-2.57815	-2.08754	-2.95122	-3.22343	-2.96709	-2.1841	-2.27545	-2.32152
	1.37119	0.30689	Color2 [DarkGray]	1	4		P57076	A0A5F9ZHZ7;A0A669KAW7;A0A669KAW9;A0A669KAY3;A0A669KAZ0;A0A669KB30;A0A669KBI0;C9J818;C9JX57;D3DSE6;F8VZ95;H7BZW1;P57076	CF298_HUMAN	CFAP298		1.03227	0.814644	0.792023	-0.124969	-0.134391	-0.0168285	0.792517	0.905194	0.903562	-0.351422	-0.0241823	-0.28559	0.722761	0.936717	0.9431	-0.0638742	-0.242702	-0.0920506	0.915899	0.879978	0.921519	-0.536675	-0.470217	-0.574971
	1.64293	0.306823	Color2 [DarkGray]	1	4		Q9BSI4	B4DFJ1;H0YKA6;Q9BSI4	TINF2_HUMAN	TINF2		-3.74878	-1.61946	-3.01801	-1.18111	-1.45355	-1.3072	-2.92872	-3.75325	-3.68193	-1.26148	-1.27619	-1.35724	-2.81197	-3.45927	-4.09817	-1.30584	-1.51859	-1.50258	-3.25578	-2.05283	-1.29755	-1.72858	-1.45565	-1.63115
	0.562985	0.306514	Color2 [DarkGray]	1	4		Q92828	Q92828	COR2A_HUMAN	CORO2A		-0.280371	-0.278104	0.20365	-1.58913	-0.642475	-0.709552	-0.359919	0.241957	0.487365	-0.38885	-0.884712	-0.416051	1.48522	-0.0247021	0.090971	-0.808376	-0.690681	-1.37235	0.266638	-0.223471	-0.321463	-0.59503	-0.804669	-1.20946
	0.366886	0.306163	Color2 [DarkGray]	1	4		O15037	O15037	KHNYN_HUMAN	KHNYN		-3.79877	-3.70271	-3.45022	-3.24758	-3.27249	-3.63207	-3.48692	-2.70582	-2.68903	-2.03901	-2.84115	-3.13834	-3.64969	-3.01564	-2.51849	-3.03231	-2.80255	-3.35198	-3.7917	-2.94168	-2.6884	-3.12496	-2.74585	-3.06618
	1.20853	0.305806	Color2 [DarkGray]	1	4		Q96NB2	Q96NB2	SFXN2_HUMAN	SFXN2		-2.86922	-3.6696	-3.33282	0.406324	0.564403	0.383863	-2.91253	-1.85431	-2.4401	0.658083	0.417946	0.696805	-2.83302	-3.25672	-2.79311	0.0902176	0.608579	0.229372	-3.24017	-2.08177	-2.919	0.305136	0.414062	0.136218
	0.353897	0.305607	Color2 [DarkGray]	1	4		A9QM74	A9QM74	IMA8_HUMAN	KPNA7		-3.02437	-3.06476	2.82564	-3.67783	2.00513	1.92578	2.2538	2.3403	1.60346	-3.14214	-3.11963	-3.26177	-2.88544	-2.78194	2.81703	1.9228	-2.75068	1.65838	-4.29185	-2.32765	1.96889	-3.15601	-4.19193	-3.09242
	0.221962	0.30529	Color2 [DarkGray]	1	4		Q96G04	A0A8I5KZ44;A6NEL3;E9PLC7;E9PN63;E9PNH4;E9PQV7;H0YD24;H0YDM8;K7EQE4;K7ES84;P0C5J1;Q8N7N1;Q96G04	EF2KT_HUMAN	EEF2KMT		-1.11605	-0.911741	-1.02743	-2.40709	-2.4408	-3.8786	-0.346097	-0.410458	-3.23187	-3.59982	-3.76687	-2.30168	-0.189402	-0.514857	-0.653823	-2.70692	-3.39302	-3.66622	-0.448675	-0.593759	-0.542915	-3.54586	-3.98862	-3.04975
	1.15102	0.304064	Color2 [DarkGray]	1	4		Q15262	A0A0G2JQF6;E9PGC5;H0Y6P5;H0Y6V4;Q15262;Q5TG12	PTPRK_HUMAN	PTPRK		-3.42208	-2.52973	-3.01008	-1.42166	-1.50278	-1.55405	-4.03828	-3.26033	-4.93416	-1.19574	-1.24196	-1.45	-2.12728	-2.73671	-2.86156	-1.13436	-1.03113	-1.29212	-2.05969	-2.4972	-3.44255	-1.60699	-1.42936	-1.76354
	0.524094	0.302679	Color2 [DarkGray]	1	4		P24386	P24386	RAE1_HUMAN	CHM		-0.507854	-0.605963	-0.201579	-2.86121	-3.37272	-3.20754	-0.628934	-0.491562	-0.743587	-2.6258	-3.29642	-2.54998	-0.225307	-0.623797	-0.391427	-2.97619	-1.95581	-3.5592	-0.566213	-0.563325	-0.449979	-3.08096	-3.30163	-2.99765
	0.2763	0.301896	Color2 [DarkGray]	1	4		Q96B23	Q96B23	CR025_HUMAN	C18orf25		-2.48319	-2.22942	-1.84385	-3.47884	-2.39377	-4.2809	-2.18834	-2.35609	-2.55543	-2.02782	-3.36245	-2.65643	-1.76274	-2.29669	-2.09327	-3.21842	-3.32074	-2.56095	-1.92171	-2.53334	-2.11586	-2.8331	-2.72083	-3.39846
	0.72994	0.301409	Color2 [DarkGray]	1	4		Q8WUQ7	K7EMQ0;Q8WUQ7	CATIN_HUMAN	CACTIN		-1.39276	-1.01136	-1.26944	-1.8059	-1.40709	-1.69641	-0.842053	-1.02618	-1.03831	-2.02508	-1.51569	-1.51316	-1.24816	-1.13742	-1.59322	-1.82919	-1.7749	-1.87912	-1.05289	-1.14095	-0.947462	-2.1224	-1.99815	-1.83761
	2.9982	0.301067	Color2 [DarkGray]	1	4		Q9Y6N5	H3BNP9;Q9Y6N5	SQOR_HUMAN	SQOR		-2.63265	-2.99	-3.32915	2.51764	2.51422	2.41581	-0.389276	-3.58187	-2.62286	2.78927	2.77643	2.79553	-0.427214	0.681984	-4.12993	2.70099	2.70183	2.6041	-2.71571	-4.44982	-3.23414	2.54201	2.49306	2.42295
	0.333751	0.299423	Color2 [DarkGray]	1	4		Q9Y2E5	E9PCD7;H0YA68;Q9Y2E5	MA2B2_HUMAN	MAN2B2		-1.71325	-1.32143	-1.36175	-3.71742	-3.18406	-2.88563	-1.85433	-1.85027	-1.58499	-1.76599	-2.8201	-2.19572	-1.91425	-1.63	-1.53911	-2.62339	-3.40255	-3.04231	-1.45029	-1.87253	-1.86748	-2.34228	-2.97567	-2.36212
	0.137784	0.299072	Color2 [DarkGray]	1	4		Q9Y5T5	Q9Y5T5	UBP16_HUMAN	USP16		0.346157	0.216393	0.32267	-1.07115	-1.29787	-1.53631	0.16949	0.335811	0.369908	-1.724	-0.901422	-2.79432	0.352002	-0.00918388	0.254265	-1.92999	-0.783401	-1.87717	0.141527	0.231917	-0.0291586	-3.21119	-1.88776	-1.218
	1.39143	0.298937	Color2 [DarkGray]	1	4		Q96RD7	Q96RD7	PANX1_HUMAN	PANX1		-2.4792	-3.51608	-3.62874	-0.704172	-0.858427	-0.73993	-2.28859	-3.10204	-4.00246	-0.314633	-0.364417	-0.511195	-3.46194	-3.70254	-2.72894	-0.601955	-0.688271	-0.624387	-2.87198	-3.09874	-2.71887	-0.693234	-0.837174	-0.556649
	0.74144	0.298824	Color2 [DarkGray]	1	4		P08758	D6RBE9;D6RBL5;P08758	ANXA5_HUMAN	ANXA5		4.16366	4.15216	4.11463	0.85675	0.844333	0.83095	3.94015	3.96928	3.95975	0.586285	0.621149	1.08057	4.26841	4.15203	4.19279	0.966506	0.893387	1.08796	3.74445	3.76105	3.75533	0.330196	0.64497	0.416371
	1.04643	0.296687	Color2 [DarkGray]	1	4		Q9BVK2	A0A7P0T810;A0A7P0T837;A0A7P0T845;A0A7P0T8Q8;A0A7P0T919;A0A7P0T9A3;A0A7P0TAA1;A0A7P0TAA8;A0A7P0TAL7;A0A7P0Z449;A0A804G6E3;E9PKA5;E9PR58;H0YCV0;H0YDD3;H0YDV4;Q9BVK2	ALG8_HUMAN	ALG8		-3.82816	-3.38789	-2.55511	1.91448	1.81844	1.54166	-1.81516	-4.19886	-2.92369	1.84536	1.86252	1.66701	-3.04102	-2.46382	-3.24298	1.71599	1.77363	1.89195	-3.00663	-3.04857	-3.33366	1.5106	1.28386	1.69038
	0.773641	0.296618	Color2 [DarkGray]	1	4		P17568	P17568	NDUB7_HUMAN	NDUFB7		-2.97643	-3.04556	-2.84861	1.61904	1.23815	1.5661	-1.52212	-4.13442	-2.88574	2.06383	1.58562	1.57387	-2.02291	-2.63987	-2.58511	1.54879	1.95619	1.60059	-4.41861	-3.45041	-2.06901	1.44432	1.56891	1.32024
	0.30332	0.296319	Color2 [DarkGray]	1	4		Q8WUU5	Q8WUU5	GATD1_HUMAN	GATAD1		-3.93394	-2.56995	-3.53147	-2.52184	-2.82113	-2.16528	-3.9118	-3.40108	-3.35623	-2.3389	-2.65249	-3.41458	-2.04694	-3.1673	-2.24713	-2.42907	-2.70809	-2.02401	-3.62361	-3.29455	-4.0812	-3.54846	-2.99933	-2.74714
	0.762013	0.296205	Color2 [DarkGray]	1	4		Q8NHH9	B5MCN0;Q8NHH9	ATLA2_HUMAN	ATL2		-3.30289	-3.02052	-3.71607	-2.59871	-2.98688	-2.51219	-2.86281	-2.35961	-2.96552	-2.53549	-2.24764	-2.53881	-1.31141	-2.3677	-3.62937	-2.66936	-2.44005	-2.33673	-2.70095	-2.85218	-2.52411	-2.9152	-2.4376	-2.85776
	0.33587	0.296196	Color2 [DarkGray]	1	4		Q8IXQ6	G5E9U8;Q8IXQ6	PARP9_HUMAN	PARP9		-1.04216	-0.856719	-0.704087	-2.07135	-2.16871	-1.52031	-0.873999	-1.2441	-0.897641	-2.30588	-1.61229	-2.49639	-1.12595	-0.922722	-0.642648	-1.818	-1.59551	-1.73528	-0.609686	-1.03902	-0.967065	-2.45165	-2.85089	-2.00061
	0.0962325	0.294651	Color2 [DarkGray]	1	4		O75674	I3L1Q1;I3L367;I3L3T4;I3L4G0;I3L4I4;I3L4N3;I3NI44;J3KQU4;O75674	TM1L1_HUMAN	TOM1L1		-3.14011	-4.14342	-1.2681	-0.912751	-2.67788	-1.41671	-3.78425	-0.389777	-1.72262	-1.04646	-1.16876	-3.14818	-2.78156	-0.918217	-1.28449	-3.68908	-3.72837	-1.27985	-0.713566	-3.91535	-0.458103	-1.01508	-1.45263	-3.77966
	0.92787	0.294476	Color2 [DarkGray]	1	4		Q5T447	Q5T447	HECD3_HUMAN	HECTD3		0.138572	0.261084	0.352671	-2.12636	-2.03707	-1.68596	0.350817	0.254951	0.466467	-2.1107	-1.85935	-1.73929	0.218676	0.269657	0.138372	-1.85729	-3.26279	-1.91846	0.386524	0.528642	0.307137	-2.03138	-2.18398	-2.37741
	1.0209	0.293606	Color2 [DarkGray]	1	4		Q9UI95	B1AK43;B1AK44;B1AK45;Q9UI95	MD2L2_HUMAN	MAD2L2		-0.274872	-0.599533	-0.556616	0.467746	0.661257	0.39864	-0.908938	-0.81367	-2.17719	0.679522	0.439421	0.581735	-0.25575	-1.08943	-1.05198	0.559117	0.525584	0.467665	-0.78837	-0.58021	-0.647903	0.280874	0.469641	0.0693426
	0.329771	0.292491	Color2 [DarkGray]	1	4		O75191	A0A3B3IRM4;O75191	XYLB_HUMAN	XYLB		0.29108	0.32528	0.213066	-2.64276	-3.37017	-1.56167	0.482943	0.41182	0.451828	-2.11337	-1.63001	-1.83918	-0.147804	0.157592	0.310172	-1.94829	-2.83616	-3.08599	0.488231	0.533945	0.418897	-1.63162	-2.78442	-2.04399
	0.170291	0.292291	Color2 [DarkGray]	1	4		O76080	O76080	ZFAN5_HUMAN	ZFAND5		-0.14963	-0.584379	-0.109657	-1.58961	-1.84037	-1.68522	-0.747796	-0.734313	-0.318608	-2.22143	-3.72641	-2.36693	0.135595	-0.525331	-0.356884	-1.82531	-1.51174	-1.82704	-2.79143	-1.78153	-1.65508	-2.19343	-3.42791	-3.5703
	1.20254	0.291523	Color2 [DarkGray]	1	4		Q15744	Q15744	CEBPE_HUMAN	CEBPE		-1.81973	-4.02037	-3.10656	-1.14905	-0.801359	-1.11103	-3.22288	-2.56641	-2.54666	-0.707192	-0.766597	-0.617354	-2.64396	-3.64964	-3.51134	-0.658213	-0.928447	-0.673498	-2.35638	-2.5217	-3.00222	-0.968108	-1.18042	-0.817184
	1.81009	0.291	Color2 [DarkGray]	1	4		P46976	P46976	GLYG_HUMAN	GYG1		0.503514	0.733194	0.387563	-2.16426	-2.0366	-1.58413	1.99262	1.77087	1.83235	-1.25315	-1.40083	-1.25111	1.26407	1.47424	1.30868	-1.77932	-1.78422	-1.85941	2.00032	1.87688	1.86232	-1.49589	-1.60804	-1.67416
	0.95891	0.290755	Color2 [DarkGray]	1	4		Q13362	H0YJ75;Q13362	2A5G_HUMAN	PPP2R5C		1.61308	1.53225	1.32784	-0.00741959	-0.215386	-0.0215569	1.48043	1.34128	1.51637	-0.956797	-0.516106	-0.842962	1.68298	1.60612	1.59376	-0.388539	-0.120978	-0.215833	1.14232	1.45691	1.31877	-1.00039	-1.02167	-1.16607
	0.778389	0.290024	Color2 [DarkGray]	1	4		Q96TA1	Q96TA1	NIBA2_HUMAN	NIBAN2		-0.507707	-0.469924	-0.538763	-1.81212	-1.5317	-1.63012	-0.46639	-0.251713	-0.48256	-1.87634	-1.69902	-1.31574	-0.473098	-0.32763	-0.442077	-1.6222	-1.364	-1.16221	-0.681509	-0.470721	-0.688363	-1.92136	-1.83991	-1.9999
	1.0788	0.289484	Color2 [DarkGray]	1	4		O15121	O15121	DEGS1_HUMAN	DEGS1		-2.06077	-2.35119	-2.74285	0.0364437	0.0713692	0.0877142	-2.84062	-2.82	-2.81953	0.180069	0.265484	-0.124486	-3.41993	-4.09281	-3.18418	0.0509911	-0.0325508	0.00739479	-2.1723	-2.60773	-2.24447	-0.111517	-0.261981	-0.173888
	0.730487	0.288929	Color2 [DarkGray]	1	4		Q9Y664	M0QXX4;M0QZ83;Q9Y664	KPTN_HUMAN	KPTN		-1.40585	-1.70642	-1.94805	-4.03728	-3.52662	-2.80553	-2.50534	-2.06687	-4.05689	-3.19724	-2.7187	-3.09297	-1.75518	-1.39657	-1.58646	-3.50451	-3.69373	-3.42494	-2.18271	-1.89625	-3.32613	-3.11526	-3.48862	-3.27182
	0.424109	0.288874	Color2 [DarkGray]	1	4		Q17R31	Q17R31	TATD3_HUMAN	TATDN3		-0.795418	-0.9143	-0.781657	-2.25241	-2.07491	-2.65186	-0.752204	-1.03031	-0.939456	-2.25312	-2.24514	-1.92562	-0.597829	-0.872935	-1.03653	-2.52349	-2.74004	-1.90804	-0.862901	-0.941218	-0.887246	-2.08653	-2.24135	-2.96262
	0.338082	0.288247	Color2 [DarkGray]	1	4		Q9NWZ5	Q9NWZ5	UCKL1_HUMAN	UCKL1		0.18584	0.247555	0.180574	-1.71562	-1.72247	-1.98153	0.26411	0.250739	0.440045	-2.16279	-1.90366	-2.16726	0.22607	0.192885	0.181006	-2.08058	-1.9964	-2.23731	0.349051	0.376434	0.316475	-2.20853	-1.86981	-3.02011
	0.660567	0.286533	Color2 [DarkGray]	1	4		O15014	E7ERY8;O15014	ZN609_HUMAN	ZNF609		-1.1701	-1.60949	-1.25581	-0.7967	-0.94193	-0.837192	-1.41518	-1.40646	-0.601089	-0.509008	-0.637359	-0.737414	-1.22494	-1.17287	-1.00881	-0.772682	-0.724647	-0.999678	-1.26072	-1.18164	-2.18494	-0.754424	-0.705532	-1.28342
	0.501445	0.286328	Color2 [DarkGray]	1	4		Q8N5W9	Q8N5W9	RFLB_HUMAN	RFLNB		-0.900113	-0.923152	-1.28845	-0.375388	-0.680081	-0.727697	-0.751189	-0.972464	-3.60346	-0.275292	-0.906658	-0.785008	-2.87642	-3.52073	-0.625433	-0.809528	-0.667465	-0.745516	0.254548	-0.765381	-3.00498	-0.855217	-0.722748	-1.24798
	1.08003	0.286298	Color2 [DarkGray]	1	4		Q9NX24	D6RC52;D6RCB9;J3QSY4;Q9NX24	NHP2_HUMAN	NHP2		0.89301	1.08956	1.44877	2.6112	2.38041	2.49618	0.810005	1.01337	1.43979	2.26446	2.27978	2.11908	1.84305	1.12215	1.09692	2.32779	2.47054	2.47457	1.26602	1.01467	1.61541	1.99227	2.09646	1.7157
	0.750492	0.285139	Color2 [DarkGray]	1	4		Q9BU76	Q9BU76	MMTA2_HUMAN	MMTAG2		1.28485	1.30159	1.37536	0.30678	0.467494	0.373978	1.56355	1.42056	1.60809	0.336982	0.381186	0.447234	1.68358	1.44197	1.44183	-0.109179	0.309525	0.237043	1.36599	1.46691	1.64067	0.245557	0.302621	-0.238193
	0.373033	0.28327	Color2 [DarkGray]	1	4		Q9Y605	Q9Y605	MOFA1_HUMAN	MRFAP1		-1.20295	-0.844447	-1.01725	-1.00822	-0.732677	-0.877555	-1.59915	-0.560427	-0.988077	-0.567904	-1.3141	-0.991206	-1.17348	-1.24889	-1.08907	-1.30751	-1.03947	-1.30451	-1.08299	-1.30855	-1.40607	-1.69985	-1.08746	-0.935711
	1.23094	0.283204	Color2 [DarkGray]	1	4		O14975	G3V1R7;O14975	S27A2_HUMAN	SLC27A2		-0.784296	-0.859531	-0.903855	-0.605129	-0.159695	-0.468338	0.26187	-0.752024	-0.53793	-0.449698	-0.270224	-0.202811	-0.179461	-1.2981	-1.5765	-0.366047	-0.336333	-0.611496	-4.98965	-3.01542	-2.19208	-0.605315	-0.447167	-0.719864
	0.701539	0.282975	Color2 [DarkGray]	1	4		Q9UL45	H3BST1;Q9UL45	BL1S6_HUMAN	BLOC1S6		-1.29954	-1.50083	-1.08358	-2.04179	-2.03645	-2.33221	-1.19319	-1.46206	-2.40634	-2.3889	-1.98915	-2.47455	-1.24329	-1.31575	-1.20078	-2.60756	-3.19419	-2.6653	-1.25548	-1.51192	-1.57982	-2.77514	-2.41885	-2.50754
	0.343897	0.281753	Color2 [DarkGray]	1	4		O15164	O15164	TIF1A_HUMAN	TRIM24		-0.3568	-0.0909843	-0.461125	-2.34111	-1.6151	-2.19562	0.463576	0.341547	-0.247932	-3.25729	-2.63209	-2.47987	-1.01994	0.171638	0.0412016	-3.84168	-3.38705	-2.51521	-0.0591745	0.174958	-0.196204	-2.70786	-2.97681	-3.52985
	0.607027	0.281449	Color2 [DarkGray]	1	4		Q9BZI7	Q9BZI7	REN3B_HUMAN	UPF3B		0.305912	0.343682	0.530103	-1.33427	-1.47452	-1.13461	0.418336	0.539708	0.637358	-1.44399	-1.34062	-1.61387	-0.106645	0.336903	0.381504	-1.43816	-1.14291	-1.54301	0.578399	0.398169	0.408958	-1.59957	-2.12845	-1.51481
	0.223847	0.280909	Color2 [DarkGray]	1	4		P29558;Q6XE24	A0A1B0GUW5;C9J9B2;C9JIJ9;E7EPF2;E7ETU5;P29558;Q6XE24	RBMS1_HUMAN;RBMS3_HUMAN	RBMS1;RBMS3		-0.0786438	-0.342602	-0.372439	-2.29931	-1.60618	-1.53346	-0.143064	-0.115901	-0.892747	-2.10258	-2.18228	-1.87259	-0.509048	-0.163258	-0.354614	-2.0264	-1.89844	-3.14423	0.0565786	-0.174936	-0.322258	-1.83282	-1.87169	-3.29567
	0.8154	0.280448	Color2 [DarkGray]	1	4		Q5VWN6	A0A2R8YH03;J3KPH3;Q5VWN6	TASO2_HUMAN	TASOR2		-2.75802	-4.2016	-3.01668	-0.596467	-0.746592	-0.702355	-2.56362	-3.45431	-2.66905	-0.517452	-0.574924	-0.692113	-2.94908	-3.75257	-3.23295	-0.751089	-0.536812	-0.875379	-2.53203	-2.94083	-2.78623	-0.70737	-0.742475	-1.17599
	0.274852	0.280436	Color2 [DarkGray]	1	4		Q9UNX3	Q9UNX3	RL26L_HUMAN	RPL26L1		2.19239	2.24951	2.13194	0.501744	0.216512	0.442698	1.88193	1.90799	1.73133	0.0381575	0.00630379	0.0160437	1.49063	2.20598	2.33806	0.594461	0.333639	0.305497	1.90829	1.65924	1.92374	-0.876554	0.514695	-0.418944
	1.43272	0.28003	Color2 [DarkGray]	1	4		Q9H0V9	Q9H0V9	LMA2L_HUMAN	LMAN2L		-2.89207	-1.3041	-1.10999	0.368407	0.391324	0.562037	-2.9756	-1.30761	-1.11092	0.699794	0.61556	0.452807	-2.81206	-2.04672	-3.18213	0.297327	0.592262	0.578882	-1.39859	-3.89158	-3.23184	0.233962	0.416095	0.278015
	0.842979	0.279583	Color2 [DarkGray]	1	4		P14324	A0A087WTP2;A0A087WVN4;A0A087X1D8;P14324	FPPS_HUMAN	FDPS		5.22297	5.31947	5.3527	1.99504	2.08176	2.06691	5.29234	5.18279	5.20236	2.06792	2.28671	2.42608	5.37409	5.46359	5.36243	2.23092	1.92433	2.36222	5.369	5.34939	5.3963	2.20465	1.89841	1.8389
	1.68927	0.279302	Color2 [DarkGray]	1	4		O00560	B4DHN5;E9PBU7;G5EA09;O00560	SDCB1_HUMAN	SDCBP		0.27174	0.401385	0.505118	-0.177818	-0.0988169	0.0905914	0.576077	0.428289	0.0870142	0.00700092	-0.0469103	-0.0383472	0.16331	0.62704	0.614233	0.125993	-0.157184	-0.23033	0.43305	0.281939	0.555582	-0.439433	-0.2892	-0.187529
	0.430422	0.279162	Color2 [DarkGray]	1	4		P81605	P81605	DCD_HUMAN	DCD		2.37297	3.63201	4.43057	2.46458	2.33891	2.63638	2.56128	3.83638	3.74472	3.58379	2.91522	2.89177	3.46732	2.75867	3.98911	2.16878	3.47286	3.89757	3.38011	3.63246	3.75653	2.86805	3.11871	2.56653
	0.307918	0.278945	Color2 [DarkGray]	1	4		P34059	P34059	GALNS_HUMAN	GALNS		-1.78878	-1.82703	-1.4939	-3.44293	-3.06384	-3.15199	-2.56874	-2.26295	-3.44348	-2.71285	-2.45983	-2.9112	-2.58171	-1.79722	-1.28347	-2.93633	-2.84659	-3.37664	-2.09625	-2.54541	-2.34212	-3.65016	-2.51391	-2.75664
	1.807	0.278815	Color2 [DarkGray]	1	4		P78364	J3KQH6;P78364	PHC1_HUMAN	PHC1		-1.99619	-2.39586	-2.38943	0.270782	0.104149	0.076807	-2.36714	-2.1624	-3.17661	0.329006	0.243842	0.184104	-1.85321	-2.32936	-2.87983	0.0891972	0.237091	0.123219	-1.98019	-2.29872	-2.41453	-0.134635	0.0420828	0.0130606
	1.71713	0.277704	Color2 [DarkGray]	1	4		Q9BQ69	A0A6Q8PH91;Q9BQ69	MACD1_HUMAN	MACROD1		-0.298644	-0.0502052	-0.182719	1.94783	2.01148	1.82448	-0.0513792	-0.190639	-0.228233	2.23823	2.18306	2.1068	0.262246	-0.267018	-0.460356	2.12607	1.99581	2.05463	0.239456	0.0652084	0.0137463	2.00239	1.78642	1.90616
	0.20079	0.277264	Color2 [DarkGray]	1	4		E9PNL2	E9PNL2	E9PNL2_HUMAN	SNX7		-3.89265	-3.1949	-3.3221	-4.3526	-3.63899	-3.47844	-3.94549	-3.25177	-2.6513	-2.19418	-3.82742	-3.24967	-1.96877	-3.35153	-2.69374	-1.87937	-4.06546	-3.47428	-3.12468	-3.18952	-2.51372	-3.82354	-3.05289	-3.22664
	2.42697	0.276038	Color2 [DarkGray]	1	4		P05166	E7ETT1;E7ETT4;E7EUY3;E7EX59;E9PDR0;E9PEC3;F8WBI9;P05166	PCCB_HUMAN	PCCB		0.181745	-0.207942	0.390626	1.81511	1.89147	1.81678	0.122972	1.16436	0.26217	2.00805	2.015	1.89697	-2.30442	-0.0854425	0.567328	2.00194	2.03805	2.09571	0.552424	-0.116875	-0.957801	1.65973	1.74398	1.6882
	0.428628	0.275702	Color2 [DarkGray]	1	4		P26378;Q12926;Q14576	A0A0A0MRX1;A0A0R4J2E6;A0A494C0F8;A0A494C147;A0A494C1D9;B1APY9;P26378;Q12926;Q14576	ELAV2_HUMAN;ELAV3_HUMAN;ELAV4_HUMAN	ELAVL2;ELAVL3;ELAVL4		-2.71016	-3.50713	-3.10933	-1.1313	-0.940938	-1.2681	-2.71938	-1.98863	-2.48793	-1.72872	-1.12268	-1.01686	-3.9273	-4.02992	-1.78162	-1.05553	-1.2656	-1.2074	-4.10435	-3.05042	-3.02133	-1.3236	-1.49749	-1.87427
	1.07048	0.275503	Color2 [DarkGray]	1	4		O76062	O76062	ERG24_HUMAN	TM7SF2		-2.38466	-2.47305	-2.80724	0.398447	0.382957	0.634013	-2.9877	-3.82653	-3.15165	0.563885	0.69102	0.544744	-4.02018	-0.520109	-3.16436	0.24615	0.392821	0.30361	-2.58803	-3.19075	-2.96624	0.413931	0.101945	0.457265
	1.15448	0.274665	Color2 [DarkGray]	1	4		Q6DD87	Q6DD87	ZN787_HUMAN	ZNF787		-1.01797	-1.05068	-0.912305	-0.492428	-0.500609	-0.537963	-1.18652	-1.35824	-1.09014	-0.30279	-0.22506	-0.494541	-0.990516	-1.17158	-0.812681	-0.437003	-0.270263	-0.724817	-0.906433	-1.00511	-1.19402	-0.483747	-0.754131	-0.608507
	0.949928	0.274619	Color2 [DarkGray]	1	4		Q9BQD3	M0QX74;M0QXN9;M0QXP3;M0QY77;M0R0B4;M0R228;M0R2G3;Q9BQD3	KXDL1_HUMAN	KXD1		-2.89293	-1.89466	-4.12064	-2.46708	-3.48693	-3.09715	-1.99116	-2.17774	-1.78468	-2.1601	-2.07737	-2.20289	-2.40497	-2.46158	-2.32554	-2.73984	-3.63276	-2.17049	-2.41155	-2.29787	-2.17121	-2.54862	-2.16108	-2.55451
	0.852446	0.274328	Color2 [DarkGray]	1	4		Q99643	Q99643	C560_HUMAN	SDHC		-3.20771	-3.52565	1.34832	0.996041	1.0593	0.949132	-2.93463	1.01291	0.84713	0.869857	1.02648	1.07918	-2.37781	-3.35629	-2.81849	1.226	0.359259	1.05603	-2.93738	-3.00996	-2.27635	0.951995	0.718504	0.482033
	1.33417	0.272766	Color2 [DarkGray]	1	4		Q9UHY7	D6RA00;Q9UHY7	ENOPH_HUMAN	ENOPH1		3.04932	3.03106	3.01916	-0.232213	-0.326139	-0.283654	3.26284	3.18113	3.28772	-0.327915	-0.445898	-0.375503	3.28093	3.07898	3.07989	-0.242197	-0.397867	-0.212623	3.31936	3.21754	3.28916	-0.753829	-0.736241	-0.477543
	0.533216	0.271998	Color2 [DarkGray]	1	4		Q9BSJ5	I3L072;J3KT60;J3KTJ7;Q9BSJ5	CQ080_HUMAN	C17orf80		-2.77294	-3.82932	-3.89035	-0.374773	-0.82922	-0.781526	-2.29594	-2.69557	-2.46614	-0.72218	-0.596488	-0.528009	-3.50759	-2.89938	-3.24413	-0.942903	-0.861093	-1.04284	-2.35149	-2.81821	-2.18276	-0.583705	-0.769877	-1.30909
	0.481122	0.271958	Color2 [DarkGray]	1	4		Q53HC9	A8MUM1;C9JVR6;Q53HC9	EIPR1_HUMAN	EIPR1		2.61059	2.39612	2.46607	0.919519	0.931501	0.750916	2.79691	2.39485	2.54592	0.749844	0.411941	1.15114	2.23331	2.67933	2.50744	0.800243	0.930168	0.891658	2.61292	2.52172	2.49095	0.638707	0.257703	0.600636
	0.546888	0.27193	Color2 [DarkGray]	1	4		Q8TF42	Q8TF42	UBS3B_HUMAN	UBASH3B		0.093235	0.0753431	-0.16165	-1.23015	-1.08869	-1.59416	0.257874	0.376123	0.439397	-1.60822	-1.55916	-1.76849	-0.123862	0.0791645	0.0881481	-1.03371	-1.5023	-1.79107	0.336763	0.320349	0.483565	-1.49604	-2.13327	-2.12236
	0.137699	0.271439	Color2 [DarkGray]	1	4		Q9Y5P4	A0A2R8Y5H3;A0A2R8Y5S9;A0A2R8Y7C5;A0A2R8Y7Q9;A0A2R8YCI0;A0A2R8YDX6;A0A2R8YE18;A0A2R8YE59;A0A2R8YEA4;A0A2R8YEK8;A0A2R8YFI2;A0A2U3TZL3;Q9Y5P4	CERT_HUMAN	CERT1		0.318155	0.198183	0.208607	-2.45099	-2.75583	-2.49771	0.468345	0.472972	0.275716	-2.38963	-2.87442	-3.58198	0.426653	0.356876	0.312083	-2.16878	-3.42163	-2.51664	0.55544	0.282763	0.240704	-2.80945	-4.47677	-2.37412
	1.49789	0.270473	Color2 [DarkGray]	1	4		Q7Z7F7	Q7Z7F7;X6RIW1	RM55_HUMAN	MRPL55		-2.18334	-3.20511	-3.52153	0.0834999	-0.181022	0.318849	-3.27623	-2.16987	-1.77213	0.240757	0.247873	0.132371	-3.2537	-2.39638	-4.43375	0.0663338	0.30761	0.17291	-3.6114	-1.88204	-4.58949	-0.112897	-0.160943	0.0834227
	0.527227	0.269986	Color2 [DarkGray]	1	4		Q8IY57	Q8IY57	YAF2_HUMAN	YAF2		-4.07983	-2.37038	-1.69626	-0.846869	-1.43925	-1.09905	-3.04249	-2.81817	-2.47677	-1.25234	-0.892629	-1.08647	-3.10817	-2.0972	-2.30023	-0.999269	-1.04804	-1.22716	-2.17442	-1.98683	-2.35449	-1.67457	-0.984623	-1.3822
	0.226475	0.269801	Color2 [DarkGray]	1	4		O95905	C9J316;C9JGV1;O95905	ECD_HUMAN	ECD		-3.4308	-3.53937	-3.27097	-2.57265	-3.10469	-2.83484	-3.09304	-3.22943	-3.49572	-2.55481	-3.46245	-2.36981	-2.22351	-3.2199	-3.26369	-3.81854	-3.37145	-2.98861	-4.04085	-3.43166	-3.29724	-2.54035	-3.64845	-3.00768
	0.328588	0.26966	Color2 [DarkGray]	1	4		Q49AR2	Q49AR2	CE022_HUMAN	C5orf22		0.720984	0.640989	0.698562	-2.39165	-1.99562	-2.59901	0.586737	0.848202	0.93891	-2.27475	-2.74269	-2.73851	0.97505	0.886127	0.960745	-2.53964	-2.51882	-2.63275	0.79039	0.848742	0.915466	-2.45859	-3.44289	-2.66345
	2.71933	0.269105	Color2 [DarkGray]	1	4		P36543	P36543	VATE1_HUMAN	ATP6V1E1		2.55941	2.49872	2.63757	1.07783	1.09279	1.26252	2.36174	2.56784	2.49487	1.55567	1.56053	1.4713	2.58996	2.53537	2.58828	1.01861	0.986773	1.18146	2.40873	2.44001	2.46885	1.22523	1.30377	1.25118
	0.348523	0.268217	Color2 [DarkGray]	1	4		P20962	F5GXR3;P20962	PTMS_HUMAN	PTMS		2.71709	2.86007	3.33164	0.277465	0.0637226	0.333867	3.09162	3.03259	3.59445	-0.0490141	0.114251	0.599121	4.17107	2.53507	3.16691	-0.99963	0.14047	0.0475903	3.30371	3.22394	2.9953	0.234928	0.176736	-0.551956
	0.519321	0.267839	Color2 [DarkGray]	1	4		Q86UT6	Q86UT6	NLRX1_HUMAN	NLRX1		-2.69541	-3.73377	-2.25796	0.132615	-0.0370731	-0.00630951	-2.39382	-3.65768	-2.21809	0.509552	0.215482	0.25847	-1.76105	-3.6566	-2.54204	0.420127	0.514119	0.13332	-4.478	-3.73303	-3.92859	0.162314	-0.338742	0.356413
	0.722235	0.267002	Color2 [DarkGray]	1	4		P19012	A0A3B3ITG2;A8MT21;C9JTG5;P19012;Q99456	K1C15_HUMAN	KRT15		2.78789	3.3032	4.50687	3.81018	2.58692	3.40567	3.63453	3.32005	5.15512	4.09838	3.62143	3.60048	2.12344	3.31282	3.18563	2.28749	3.34407	4.41043	3.57767	4.33899	3.73512	3.41319	3.55367	3.55243
	1.279	0.266812	Color2 [DarkGray]	1	4		O95716	O95716;P20337;Q96E17	RAB3D_HUMAN	RAB3D		0	-0.410064	-0.269149	1.88465	1.91697	1.82647	-0.00801182	-0.319083	-0.0635214	1.95848	2.08516	2.26988	0.396927	-0.133132	-0.485296	1.90316	2.12209	1.98578	0.116221	-0.0234413	-0.123285	1.89351	1.85289	1.76668
	0.407909	0.266778	Color2 [DarkGray]	1	4		Q9UL42	Q9UL42	PNMA2_HUMAN	PNMA2		-0.818967	-0.896919	-0.705661	-2.06815	-3.33333	-3.76414	-0.51384	-0.958263	-0.510171	-2.78436	-2.92101	-3.13964	-0.261116	-0.916693	-0.991246	-2.9879	-2.55651	-2.80583	-0.641542	-0.674464	-0.729143	-3.67066	-3.19561	-2.77906
	0.149848	0.265945	Color2 [DarkGray]	1	4		O76013	O76013;O76014;O76015;Q6A162	KRT36_HUMAN	KRT36		-2.59707	-4.16356	3.33611	-1.77277	-1.69501	-3.38405	-2.98925	-0.918201	-0.292513	-2.06198	-3.60071	-2.28204	-2.86826	-2.38979	-3.90009	-2.25404	-3.40261	-3.56835	-2.37915	-3.47481	-1.91047	-3.21919	-2.01988	-3.50348
	0.272916	0.26587	Color2 [DarkGray]	1	4		Q8WVD3	Q8WVD3	RN138_HUMAN	RNF138		0.12968	0.212372	0.163427	0.0777273	-0.0714254	-0.0929289	-0.0239382	-0.0313759	0.0661745	0.569672	0.0674934	-0.736033	0.190436	0.113252	0.363512	0.294563	-0.287291	-0.465487	-0.319798	0.105262	-0.0882711	-0.237294	-0.474769	-0.184417
	0.47959	0.265602	Color2 [DarkGray]	1	4		Q9H2Y7	H3BNX5;H3BSS6;Q9H2Y7	ZN106_HUMAN	ZNF106		-2.71222	-2.68253	-2.78855	-2.02736	-2.09245	-2.04907	-1.91905	-2.88719	-2.04087	-2.25741	-2.51173	-2.07385	-3.03813	-3.14042	-2.69178	-2.69184	-2.07858	-1.78054	-2.13964	-2.40899	-2.29579	-2.94684	-2.27533	-2.41761
	0.180544	0.265567	Color2 [DarkGray]	1	4		P15056	A0A2R8Y492;A0A2R8Y679;A0A2R8Y8E0;A0A2R8YDP5;A0A2U3TZI2;H7C4S5;H7C560;P15056	BRAF_HUMAN	BRAF		-1.51577	-1.38542	-1.46107	-2.99437	-3.21118	-3.48852	-1.37052	-0.926858	-1.60542	-3.5297	-3.81749	-2.25086	-1.51067	-2.26035	-1.40491	-3.96125	-3.87833	-3.67216	-1.50943	-1.29884	-0.974276	-3.70934	-2.89622	-3.78918
	1.60633	0.265412	Color2 [DarkGray]	1	4		Q9H3S7	Q9H3S7	PTN23_HUMAN	PTPN23		0.626888	0.669949	0.550674	-1.17465	-1.00202	-0.929022	0.670553	0.799261	0.70502	-1.01356	-1.07662	-0.869702	0.67012	0.666292	0.681099	-0.901537	-1.0573	-0.749959	0.818744	0.786275	0.726726	-1.16439	-1.30926	-1.28247
	0.220437	0.264812	Color2 [DarkGray]	1	4		Q8WU10	B4DEW4;Q8WU10	PYRD1_HUMAN	PYROXD1		-0.895431	-1.0407	-1.14314	-2.87073	-2.69509	-2.25922	-1.18303	-1.2752	-1.0026	-2.1354	-3.00072	-3.52458	-0.817896	-0.97928	-1.75433	-1.35927	-3.45484	-4.52144	-0.836446	-1.36648	-1.00576	-3.56396	-3.14115	-2.75001
	0.833044	0.264611	Color2 [DarkGray]	1	4		Q8IV53	Q8IV53	DEN1C_HUMAN	DENND1C		-0.458548	-0.101357	-0.487075	-1.56154	-1.06748	-1.30793	-0.53879	-0.354328	-0.234846	-1.10011	-1.38125	-0.917018	-0.325883	-0.241299	-0.302239	-1.29646	-1.12908	-1.47999	-0.355598	-0.00561047	-0.123913	-1.47752	-1.28245	-1.43224
	0.703804	0.263879	Color2 [DarkGray]	1	4		P78410	C9JUV8;O00478;O00481;P78410;S4R3N0	BT3A2_HUMAN	BTN3A2		-4.02407	-2.00184	-3.82539	-0.811529	-0.319783	-0.419195	-3.03451	-4.56233	-2.7525	-0.29573	-0.0997133	0.229042	-2.12092	-3.49181	-3.52285	-0.631654	-0.671626	-0.650493	-2.87855	-2.12553	-3.13717	-0.167433	-0.407908	-0.382696
	1.87811	0.263675	Color2 [DarkGray]	1	4		P13598	J3QKR4;J3QQR8;J3QQX6;J3QRQ1;J3QRT5;P13598	ICAM2_HUMAN	ICAM2		-0.255923	-0.919177	-1.24271	2.39705	2.40576	2.3401	-0.834986	-3.06137	-1.278	2.65337	2.69159	2.6365	-0.559755	-0.0366983	-0.232852	2.52283	2.67764	2.63971	-0.862617	-0.601211	-0.490002	2.44497	2.46789	2.27759
	1.68178	0.263388	Color2 [DarkGray]	1	4		Q8NB37	E9PLI5;E9PQD8;H0YE25;H0YF25;Q8NB37	GALD1_HUMAN	GATD1		1.59072	1.63144	1.53449	-0.0267563	-0.0759182	-0.177312	1.66291	1.53114	1.32323	-0.127288	-0.193496	-0.192643	1.64274	1.67031	1.63381	-0.302489	-0.433621	-0.483784	1.42123	1.48352	1.53821	-0.300006	-0.515004	-0.488581
	0.482872	0.263193	Color2 [DarkGray]	1	4		A0A0U1RQQ2;A0A2R8YEE8;B5MCL5;G5E975	A0A0U1RQQ2;A0A2R8YEE8;B5MCL5;G5E975	A0A0U1RQQ2_HUMAN;A0A2R8YEE8_HUMAN;B5MCL5_HUMAN;G5E975_HUMAN	SMARCB1		-2.47504	-2.22594	-4.38336	-0.874935	-0.890977	-1.2793	-3.54833	-2.0945	-2.24053	-0.562647	-1.03848	-0.72543	-3.22354	-3.3138	-3.00301	-1.67483	-0.831233	-1.52754	-3.3555	-3.29759	-3.0007	-1.36175	-1.05522	-0.699173
	0.735134	0.262978	Color2 [DarkGray]	1	4		Q13608	Q13608	PEX6_HUMAN	PEX6		-3.26815	-2.80932	-1.01334	-0.679236	-0.83015	-1.05342	-2.78226	-3.23815	-3.25284	-0.918501	-1.32218	-1.26729	-2.77847	-2.90574	-1.85494	-1.11419	-0.842251	-0.90503	-2.86629	-4.20042	-2.63351	-1.22571	-1.50889	-1.5623
	0.683782	0.262845	Color2 [DarkGray]	1	4		Q9NR46	B7ZC38;B7ZC39;F8WFB9;Q9NR46	SHLB2_HUMAN	SH3GLB2		0.995737	0.940648	0.863558	-0.761188	-0.242765	-0.484607	1.18779	0.865091	0.810822	-0.507915	-0.372931	-0.655645	1.03981	0.824921	1.01229	-0.450496	-0.674404	-0.493674	1.08402	1.11323	1.05968	-1.04965	-0.760602	-0.51477
	0.102504	0.262046	Color2 [DarkGray]	1	4		Q96JK2	Q96JK2	DCAF5_HUMAN	DCAF5		0.114736	0.166287	0.0708103	-1.27576	-2.76212	-1.37197	0.415298	0.385909	0.150355	-1.76789	-2.22316	-3.6703	0.479837	0.207191	-0.0250244	-2.07729	-2.76472	-1.48667	0.17962	0.314945	0.30771	-2.55264	-4.17083	-1.72402
	0.240873	0.26177	Color2 [DarkGray]	1	4		Q5VTB9	Q5VTB9	RN220_HUMAN	RNF220		-3.11218	-1.5785	-1.13541	-3.40965	-2.44925	-3.66368	-1.22485	-0.966989	-1.30413	-2.51589	-3.54636	-3.23195	-0.91317	-1.04486	-1.34544	-2.61956	-2.82835	-3.48567	-1.11007	-1.22464	-1.18631	-3.26941	-3.92062	-2.88947
	0.251685	0.261238	Color2 [DarkGray]	1	4		P14621	E9PF46;F8WA34;P14621;U3KPX1;U3KQL2	ACYP2_HUMAN	ACYP2		-1.50798	-1.47154	-1.1868	-2.61978	-3.19189	-3.3409	-1.38387	-1.15889	-1.4375	-2.3577	-2.90103	-3.76559	-1.76165	-1.27311	-1.43226	-3.47072	-2.70042	-2.77631	-1.53926	-1.49813	-1.38789	-3.21093	-3.25775	-3.33936
	0.952509	0.259892	Color2 [DarkGray]	1	4		Q9UM22	Q9UM22	EPDR1_HUMAN	EPDR1		-2.10621	-2.50551	-2.83135	-0.476478	-0.358305	-0.827355	-2.43578	-2.75661	-1.27502	0.378609	0.328786	0.368279	-3.24236	-2.04634	-1.8338	-0.481394	-0.474503	-0.46109	-2.95309	-2.11355	-2.19827	0.273615	0.170176	-0.147791
	1.02918	0.259872	Color2 [DarkGray]	1	4		O75554	O75554	WBP4_HUMAN	WBP4		0.326711	0.54686	0.600871	0.0356226	0.0534534	0.114568	0.596326	0.682052	1.27954	0.166972	0.00814629	0.20708	1.28938	0.60117	0.61698	-0.262154	-0.156986	0.0329132	0.453354	0.356822	0.35172	-0.0153341	-0.0467749	-0.335309
	0.201803	0.259648	Color2 [DarkGray]	1	4		Q9BZG8	A0A6Q8JGF9;I3L1H5;I3L3X9;Q9BZG8	DPH1_HUMAN	DPH1		-1.08475	-1.38328	-1.23727	-2.52236	-2.28681	-2.1559	-0.530968	-0.804075	-0.841158	-1.88196	-2.67377	-3.2213	-0.74118	-0.957314	-1.23256	-2.25735	-3.83142	-2.9992	-0.707545	-0.887155	-0.580399	-2.92797	-2.2844	-3.34361
	0.0585497	0.25961	Color2 [DarkGray]	1	4		Q9NXR5	Q8IUW1;Q9NXR5	ANR10_HUMAN	ANKRD10		0.622447	0.600921	-0.122506	-3.82403	-2.88351	-4.34639	0.686538	0.767825	0.120478	-0.178741	-4.11154	-0.575863	0.447042	0.60047	0.459197	-3.15456	-4.8716	-0.273057	0.731974	0.477049	0.692072	-3.03263	-0.129582	-2.48276
	0.406193	0.259286	Color2 [DarkGray]	1	4		Q8N9F7	J3KTA9;J3QQN7;Q8N9F7	GDPD1_HUMAN	GDPD1		-3.62527	-2.97457	-2.31226	-1.89459	-1.83003	-1.90868	-1.8568	-2.71168	-2.01814	-1.67284	-1.66675	-2.3076	-3.87551	-3.65024	-2.53775	-1.9473	-1.73064	-1.94344	-2.58172	-3.47292	-2.72788	-2.18351	-2.40886	-1.83266
	0.633196	0.259004	Color2 [DarkGray]	1	4		Q9Y5P6	A0A7I2V4B5;A0A7I2YQI5;Q9Y5P6	GMPPB_HUMAN	GMPPB		2.10925	2.30581	2.24677	-0.0131912	0.147554	0.114946	2.38507	2.37399	2.73342	0.365815	-0.155824	0.00233459	2.77061	2.20135	2.40101	0.541455	-0.250951	-0.0184975	2.49594	2.5136	2.62249	-0.020649	-0.175387	-0.368649
	0.585478	0.258719	Color2 [DarkGray]	1	4		O60518	A0A096LPA6;O60518	RNBP6_HUMAN	RANBP6		2.18614	2.09402	2.03024	-0.453963	-0.157979	-1.64961	3.02953	1.88847	2.29707	-0.330976	-0.229781	-0.0183887	2.44001	2.10223	1.83445	-0.169659	-0.606375	-0.330426	2.65204	2.50007	2.54003	-0.160954	-0.43051	-0.76384
	2.31216	0.258691	Color2 [DarkGray]	1	4		Q13438	B4E321;F8VZI7;F8W0R2;F8W1N0;F8W1V2;Q13438	OS9_HUMAN	OS9		-2.81724	-3.73162	-2.20114	-0.0031929	0.034586	0.00887394	-2.83999	-4.23503	-2.65894	0.0965872	0.0490093	0.190535	-2.83472	-3.33084	-2.18917	-0.130958	0.176898	-0.225661	-2.08035	-3.61486	-3.57735	-0.180258	-0.113001	-0.146683
	0.82344	0.257706	Color2 [DarkGray]	1	4		Q8TAP6	Q8TAP6	CEP76_HUMAN	CEP76		-0.28783	-0.293874	-0.183572	-0.981194	-1.07818	-1.43642	-0.254005	0.000752449	-0.117862	-0.858984	-1.07891	-1.20764	0.222516	-0.140843	-0.211507	-0.755212	-1.37919	-1.46053	-0.0261383	-0.107095	0.00998402	-1.28158	-1.14095	-1.49612
	0.141145	0.257623	Color2 [DarkGray]	1	4		Q4ADV7	H0YFN7;Q4ADV7	RIC1_HUMAN	RIC1		-1.92608	-2.07901	-2.13849	-2.09791	-2.84222	-2.44272	-1.53921	-2.27705	-1.91745	-2.73906	-2.75521	-3.10643	-3.16971	-1.86611	-2.52637	-2.29404	-2.70539	-2.70614	-1.77197	-2.33905	-2.13678	-4.30185	-1.99875	-3.07297
	0.518419	0.257562	Color2 [DarkGray]	1	4		Q6ZT21	Q6ZT21	TMPPE_HUMAN	TMPPE		-2.51252	-3.04193	-3.26442	-0.982482	-0.731995	-1.32122	-2.07209	-3.10172	-2.5746	-0.832973	-0.778172	-0.293118	-3.32536	-1.83603	-2.75923	-1.24354	-1.2608	-0.910165	-2.91287	-2.14862	-1.88619	-0.729244	-0.788102	-1.1596
	0.885823	0.257514	Color2 [DarkGray]	1	4		Q8NBN3	Q8NBN3	TM87A_HUMAN	TMEM87A		-3.98495	-3.37706	-2.68807	-0.395348	-0.402036	-0.627122	-2.07557	-2.22668	-2.17568	-0.458558	-0.637758	-0.181479	-2.9065	-2.03213	-0.982684	-0.774092	-0.498082	-0.419997	-2.56072	-2.50563	-2.04056	-0.737555	-0.655363	-0.657419
	0.129418	0.257482	Color2 [DarkGray]	1	4		P01833	P01833	PIGR_HUMAN	PIGR		-4.21098	-1.75546	-3.08803	-4.39571	-1.86493	-3.74692	-2.71251	-3.6669	-3.2178	-2.82925	-2.42452	-2.87805	-2.52444	-3.58976	-3.03394	-4.18594	-3.57219	-3.39739	-2.59333	-3.7181	-3.15037	-3.56966	-3.79332	-1.54128
	0.199957	0.257394	Color2 [DarkGray]	1	4		Q9NSK0	Q9NSK0	KLC4_HUMAN	KLC4		0.808006	0.648208	0.612967	-1.42544	-1.5694	-1.25706	0.745208	0.70209	0.720538	-2.18057	-1.69363	-0.587745	0.632022	0.794522	0.791739	-1.65346	-1.47024	-1.60115	0.777735	0.808376	0.906919	-1.94159	-1.44132	-1.85122
	2.14134	0.257327	Color2 [DarkGray]	1	4		Q15629	G3XAN4;Q15629	TRAM1_HUMAN	TRAM1		-1.62147	-0.747164	-2.16765	-0.633412	-0.685091	-0.441272	-0.582161	-2.2746	-0.581226	-0.238568	-0.33491	-0.343199	-3.05989	-0.736427	-2.04206	-0.587089	-0.434	-0.524794	-4.19714	-0.536849	-2.11208	-0.597831	-0.60445	-0.486379
	0.977487	0.257126	Color2 [DarkGray]	1	4		O43566	H0Y8W3;O43566	RGS14_HUMAN	RGS14		0.932688	0.924406	0.695381	-0.114349	-0.501382	-0.0551586	0.64046	0.8532	0.5827	0.0111427	-0.381633	-0.222642	0.713636	0.988665	0.803969	-0.34502	-0.415664	-0.396845	0.666277	0.943571	0.744512	-0.509699	-0.361872	-0.492939
	0.851664	0.257105	Color2 [DarkGray]	1	4		A6NCE7;Q9GZQ8	A6NCE7;H3BTL1;Q9GZQ8	MLP3B_HUMAN;MP3B2_HUMAN	MAP1LC3B;MAP1LC3B2		0.255401	0.287024	0.12401	-0.693059	-1.50496	-0.955856	0.0831594	0.019207	-0.0564899	-0.878505	-0.687482	-0.85956	0.311357	-0.00723934	-0.0682154	-0.755304	-0.81075	-1.01839	-0.168446	-0.141159	-0.316491	-1.3066	-1.01135	-0.878918
	0.330404	0.256969	Color2 [DarkGray]	1	4		O95352	H7C059;O95352	ATG7_HUMAN	ATG7		0.89751	0.839689	0.932777	-1.653	-0.907387	-1.34579	1.07625	1.13387	1.03448	-1.09078	-1.39541	-1.22769	1.08268	0.938972	0.949347	-0.799278	-1.77531	-1.27485	0.977035	0.943578	0.941188	-0.942039	-1.53652	-2.00623
	0.844529	0.256709	Color2 [DarkGray]	1	4		P53801	A8MXQ1;A8MZH8;P53801	PTTG_HUMAN	PTTG1IP		-4.52651	-2.8993	-1.64341	0.407519	0.130173	-0.031127	-2.84196	-1.82991	-2.02575	0.407726	0.160271	0.306659	-2.85051	-2.17588	-2.48442	0.311036	0.33992	0.283234	-2.39313	-3.26101	-3.99703	0.129204	-0.206226	0.181551
	1.03314	0.256257	Color2 [DarkGray]	1	4		Q15119	D6R983;D6RDN9;D6RGV8;D6RHG2;D6RJH7;Q15119	PDK2_HUMAN	PDK2		-1.78546	-3.79401	-3.17357	-0.377134	-0.193443	-0.615218	-3.38754	-2.96798	-2.56825	-0.177745	-0.513204	-0.304233	-2.0378	-3.22196	-3.47987	-0.590306	-0.422785	-0.682857	-4.16313	-2.81002	-3.17861	-0.541517	-0.509317	-0.713118
	1.13023	0.256163	Color2 [DarkGray]	1	4		Q9HCN8	Q9HCN8	SDF2L_HUMAN	SDF2L1		-0.356439	-0.409406	-0.407669	2.76285	2.68686	2.70113	-0.160501	0.369268	-0.325253	2.99218	3.05304	2.73195	-2.45146	-0.688395	-0.568653	2.9228	2.75185	2.61487	-0.409708	-0.370348	-0.323722	2.61361	2.64607	2.74899
	0.0534238	0.256019	Color2 [DarkGray]	1	4		P35670	A0A0U1RQY8;A0A669KA36;A0A669KB88;B7ZLR4;E7ET55;F5H562;F5H748;P35670	ATP7B_HUMAN	ATP7B		1.68001	-2.4408	-3.37038	-0.0413647	-3.60717	-3.81272	-2.61509	-3.28928	-2.19586	-3.39838	-3.7238	0.0324812	-2.61284	-4.34331	1.78939	0.107938	0.234782	-4.20629	-3.66478	-3.40171	-2.52474	-4.20953	-3.21913	-0.429091
	1.4394	0.256004	Color2 [DarkGray]	1	4		Q9BVC5	C9J4K0;Q9BVC5	ASHWN_HUMAN	C2orf49		0.33479	0.02318	0.193436	0.972307	0.905587	0.838691	0.249597	-0.116417	0.0201817	0.809174	0.931211	1.03352	0.910544	0.471943	0.214458	0.796502	0.953647	0.614675	0.47093	0.192278	0.0630512	0.566701	0.709454	0.729739
	0.456784	0.255751	Color2 [DarkGray]	1	4		P30414	P30414	NKTR_HUMAN	NKTR		-0.852992	-0.943106	-0.79647	-2.27437	-1.6983	-1.68957	-1.24462	-1.20892	-1.20177	-1.43558	-1.61975	-2.01076	-1.04229	-1.38949	-1.0316	-1.38364	-2.56722	-1.61751	-1.43973	-1.10704	-1.22853	-1.7959	-1.75011	-2.28732
	0.443153	0.255541	Color2 [DarkGray]	1	4		Q99638	F5H492;F5H4F1;Q99638	RAD9A_HUMAN	RAD9A		-2.22388	-1.88485	-2.69245	-2.89741	-2.85534	-2.88467	-2.24841	-2.67064	-1.6966	-3.4167	-2.87038	-3.18483	-2.93359	-2.17451	-2.61162	-4.20078	-4.0444	-3.44805	-2.14378	-2.25299	-2.25269	-3.03302	-3.62765	-3.57786
	3.04102	0.254957	Color2 [DarkGray]	1	4		Q9UQ13	A0A8I5KUD9;A0A8I5KUQ6;A0A8I5QJS4;Q9UQ13	SHOC2_HUMAN	SHOC2		-0.712373	-0.598756	-0.574331	-0.917412	-0.704907	-0.652164	-0.515407	-0.250121	-0.548339	-0.729	-0.752469	-0.755592	-0.87761	-0.72698	-0.810246	-0.699409	-0.780637	-0.899115	-0.287604	-0.660271	-0.3957	-0.983315	-0.96384	-1.05478
	1.27196	0.254886	Color2 [DarkGray]	1	4		P80217	P80217	IN35_HUMAN	IFI35		1.43518	1.26427	0.940953	0.109833	-0.132389	-0.113804	1.47138	1.35251	1.60121	-0.223925	-0.00911999	0.0885706	1.61377	1.512	1.50545	0.132061	0.493721	0.227396	1.72677	1.62273	1.69447	-0.295019	-0.276939	-0.337173
	0.935498	0.254705	Color2 [DarkGray]	1	4		Q92560	F8W6N3;H0Y8E8;Q92560	BAP1_HUMAN	BAP1		-4.58592	-1.37047	-1.25709	-0.982751	-0.866282	-0.849828	-3.43266	-2.67345	-2.21697	-0.737343	-0.683502	-1.08023	-2.27443	-4.41668	-1.19039	-0.940847	-1.34439	-1.1108	-1.18471	-3.82754	-3.62418	-1.05131	-1.14264	-1.07125
	2.24663	0.254615	Color2 [DarkGray]	1	4		A0A0B4J2D5;P0DPI2	A0A096LNH5;A0A096LPI6;A0A0B4J2D5;H7C1F6;H7C2G3;P0DPI2	GAL3A_HUMAN;GAL3B_HUMAN	GATD3;GATD3B		-0.775597	-0.705553	-0.465428	1.55752	1.5766	1.58173	-0.782831	-0.544002	-0.789232	1.59045	1.63348	1.6739	-0.539565	-0.30411	-0.304161	1.66383	1.62036	1.59716	-0.49901	-0.877668	-0.513082	1.30751	1.37881	1.44767
	0.514922	0.254014	Color2 [DarkGray]	1	4		I3L3Q4	I3L1F4;I3L3Q4	I3L3Q4_HUMAN	GLOD4		0.998783	1.43919	0.974181	-1.93522	-2.1588	-2.07186	1.20057	1.30366	1.22491	-2.37827	-2.03866	-1.88798	0.848971	1.01417	1.14487	-1.95566	-2.47283	-2.00696	1.02671	1.07817	1.31837	-2.03476	-2.50344	-2.52876
	1.65514	0.253541	Color2 [DarkGray]	1	4		P41208	P41208	CETN2_HUMAN	CETN2		-0.269157	-0.0491304	0.0100346	0.0348167	0.143418	0.102325	-0.401639	-0.115	-0.0399351	0.146908	0.0518322	-0.0522661	-0.466039	-0.162576	-0.103584	0.0425472	0.0669346	0.00854206	-0.151269	-0.264824	-0.310865	-0.27812	-0.193607	-0.142421
	1.75377	0.253163	Color2 [DarkGray]	1	4		Q9H936	A0A0A6YYN8;A0A0D9SEI9;A0A0D9SFA8;A0A0D9SFE1;A0A0D9SG84;E9PI74;E9PJY0;E9PQ36;E9PS95;K4DIA2;K4DIA8;K4DIB0;K4DIB3;K4DIB4;K4DIB6;K4DIB8;Q9H936	GHC1_HUMAN	SLC25A22		-3.51239	-2.6071	-3.76427	1.01219	0.933625	1.02535	-1.93262	-3.00722	-2.843	1.1179	1.27346	1.23375	-4.24138	-3.50195	-2.23525	1.09061	1.30292	1.07435	-2.72061	-3.25843	-1.41654	0.918061	0.902275	1.04528
	0.289059	0.25297	Color2 [DarkGray]	1	4		Q9BYM8	A6PVJ6;A6PVJ7;B4DML5;G3XAG9;H0Y4S7;Q5JWR1;Q9BYM8	HOIL1_HUMAN	RBCK1		-0.393004	-0.721359	-0.772179	-3.79845	-3.16164	-2.96528	-0.476725	-0.582732	-1.36928	-3.07912	-4.01716	-3.17752	-0.731524	-0.563667	-0.702384	-2.38968	-3.38407	-2.23881	-0.737144	-0.701129	-0.75289	-3.31565	-3.96457	-3.75249
	1.74111	0.252775	Color2 [DarkGray]	1	4		Q8N543	A0A0A0MTR2;H3BR79;H3BUA6;Q8N543	OGFD1_HUMAN	OGFOD1		0.682384	0.89695	0.684423	-0.943269	-0.912359	-1.02129	0.645826	0.939193	0.777323	-1.10612	-0.941242	-1.09948	0.513584	0.684944	0.784428	-1.07621	-1.34267	-1.03957	0.58151	0.849524	0.760382	-1.29852	-1.36772	-1.23893
	0.886109	0.252273	Color2 [DarkGray]	1	4		Q8NE86	Q8NE86;S4R468	MCU_HUMAN	MCU		-3.6387	-3.51751	-2.03307	0.636507	0.820245	0.634016	-3.58857	-2.88048	-3.65287	0.827209	0.48379	0.793315	-2.16851	-3.22083	-2.98942	0.789118	0.822477	0.641579	-4.43323	-2.23035	-3.20962	0.498452	0.547633	0.301411
	1.28047	0.252053	Color2 [DarkGray]	1	4		Q8NB49	A0A067XG54;A0A804HIW2;Q8NB49	AT11C_HUMAN	ATP11C		-2.03632	-3.9828	-3.72961	-0.906658	-1.01745	-0.935969	-2.76688	-3.04132	-3.34614	-0.513137	-0.564666	-0.614101	-3.29447	-2.80539	-3.14529	-0.730066	-1.14362	-0.853394	-3.51724	-2.83398	-3.91723	-0.658322	-0.960946	-0.828795
	0.99601	0.251899	Color2 [DarkGray]	1	4		Q14320	Q14320	FA50A_HUMAN	FAM50A		1.94324	1.96207	1.9556	0.382367	0.372474	0.428039	2.01462	2.24894	2.10831	0.532585	0.288475	0.182837	1.85805	1.93872	2.12188	0.445798	0.420185	0.311693	2.07549	2.18083	2.04289	-0.0326929	0.146526	0.134367
	1.41301	0.251866	Color2 [DarkGray]	1	4		O95475	O95475	SIX6_HUMAN	SIX6		-1.35979	-1.62379	-1.24501	0.629236	0.820845	0.754121	-1.54672	-3.58392	-2.30418	1.07417	0.890808	0.824203	-1.54706	-1.72518	-1.28093	1.27222	1.11489	1.19605	-1.87327	-1.25406	-1.73434	0.721823	0.606181	0.705584
	0.247874	0.251495	Color2 [DarkGray]	1	4		Q9BTK6	H3BTX0;Q9BTK6	PAGR1_HUMAN	PAGR1		-1.39571	-1.66304	-1.21274	-2.81359	-2.87989	-2.98901	-2.38038	-1.47526	-1.56051	-2.87815	-2.34224	-2.91027	-1.1893	-1.38627	-1.91053	-3.12926	-3.73569	-3.33619	-1.85348	-1.79864	-1.34189	-2.46656	-2.76422	-3.65436
	0.597383	0.251377	Color2 [DarkGray]	1	4		P61803	A0A0B4J239;F5GXX5;F5H895;P61803	DAD1_HUMAN	DAD1		-3.66322	-3.24671	-3.69685	4.27629	4.41623	4.30008	-3.32937	-2.22519	-3.31758	4.45542	4.19732	4.52143	-2.30268	-3.4364	-2.59415	3.94683	4.42054	4.06278	-3.59159	1.55133	-4.00904	4.35735	4.23521	3.82749
	1.58235	0.25108	Color2 [DarkGray]	1	4		O15235	O15235	RT12_HUMAN	MRPS12		-4.26321	-3.31307	-2.93911	-0.0749474	0.125681	-0.16595	-3.95498	-3.39457	-3.00395	0.000666618	-0.0629921	0.115598	-2.0588	-3.11733	-3.15423	0.0629654	-0.0974054	-0.265233	-2.53034	-3.23198	-3.6666	-0.308229	-0.136459	-0.25528
	3.41733	0.25092	Color2 [DarkGray]	1	4		Q9NZJ0	F5GZ90;Q9NZJ0	DTL_HUMAN	DTL		0.666857	0.590998	0.854226	0.349293	0.411115	0.12302	0.585192	0.745415	0.704452	0.489163	0.432081	0.443899	0.924362	0.372427	0.731596	0.378683	0.421706	0.236223	0.670322	0.660586	0.794897	0.232609	0.184131	0.195645
	0.0949943	0.250288	Color2 [DarkGray]	1	4		Q9Y2Z2	A0A7P0TB86;A0A7P0Z4R0;Q9Y2Z2	MTO1_HUMAN	MTO1		-2.56186	-3.3072	-3.21792	-3.13751	-2.90985	-2.68634	-2.72583	-3.5711	-3.09505	-2.99348	-2.19835	-3.32185	-2.48563	-3.82779	-3.85529	-3.0963	-2.51117	-2.74989	-3.41761	-4.54478	-2.63924	-1.68232	-2.87232	-4.7099
	0.42521	0.250167	Color2 [DarkGray]	1	4		K7ENF0	K7ENF0	K7ENF0_HUMAN	NARS1		2.26696	2.38981	2.40353	0.597565	0.556208	0.529184	2.57134	2.69819	2.63575	0.13287	0.17418	0.740975	2.78848	2.1201	2.36914	-0.0133533	0.566596	0.579236	2.4992	2.37146	2.37625	0.408568	-0.100677	-0.0103683
	0.322431	0.249863	Color2 [DarkGray]	1	4		Q9UGP4	C9JRJ5;Q9UGP4	LIMD1_HUMAN	LIMD1		-0.836255	-0.936606	-0.795436	-2.07203	-2.36269	-3.24415	-1.13705	-0.655626	-1.32837	-2.65604	-2.51852	-3.05971	-0.746654	-0.85339	-0.822162	-3.16016	-2.92842	-2.88716	-0.927692	-1.21242	-1.40614	-2.6377	-3.53183	-2.81432
	0.363808	0.249774	Color2 [DarkGray]	1	4		Q15596	E7EWM1;Q15596	NCOA2_HUMAN	NCOA2		-3.38834	-3.66996	-1.88136	-3.25836	-2.56178	-2.63714	-3.09947	-1.8279	-2.37331	-2.71798	-3.08755	-3.34437	-2.07745	-1.4779	-1.9467	-3.68029	-3.77426	-2.96349	-1.68714	-3.89326	-2.81755	-3.36919	-3.6441	-2.88594
	0.681523	0.249645	Color2 [DarkGray]	1	4		Q9BV86	Q9BV86;S4R338	NTM1A_HUMAN	NTMT1		1.52891	1.73442	1.74331	-0.575493	-0.869396	-0.767908	1.65348	1.75555	1.56304	-0.801302	-0.985816	-0.449601	1.44374	1.39242	1.63564	-0.744567	-0.571741	-0.8288	1.61533	1.57248	1.52787	-1.06749	-0.887963	-1.0302
	1.1498	0.249502	Color2 [DarkGray]	1	4		P00734	E9PIT3;P00734	THRB_HUMAN	F2		-2.32182	-3.13272	-3.5062	-0.0510883	-0.00675869	0.022253	-4.37108	-3.52558	-4.25733	-0.27992	-0.339386	-0.519991	-3.37208	-3.02515	-3.15308	0.0978422	0.00263596	-0.089035	-2.80831	-2.2025	-2.80198	-0.70213	-0.700668	-0.485005
	0.177801	0.249418	Color2 [DarkGray]	1	4		Q04446	E9PGM4;Q04446	GLGB_HUMAN	GBE1		1.27125	1.32865	1.04509	-1.51535	-1.93026	-1.73983	1.34669	1.34805	1.22037	-2.48287	-1.19506	-1.31208	1.03581	1.40212	1.34727	-1.08765	-2.00407	-1.54628	1.35838	1.35425	1.41459	-2.5756	-1.4594	-1.70325
	1.02826	0.249297	Color2 [DarkGray]	1	4		P32455	P32455;P32456	GBP1_HUMAN	GBP1		2.39678	2.516	2.40994	-0.3313	-0.138697	-0.176083	2.59981	2.57777	2.42638	-0.167759	-0.0558453	0.0441866	2.67904	2.73261	2.77846	-0.0851803	0.0366459	-0.174786	2.64587	2.79603	2.69993	-0.356881	-0.446221	-0.124207
	0.999016	0.249272	Color2 [DarkGray]	1	4		Q9Y2T2	Q9Y2T2	AP3M1_HUMAN	AP3M1		1.1961	1.29893	1.40296	-0.976001	-0.769852	-0.972236	1.63246	1.39862	1.26905	-0.682677	-0.920865	-0.534292	1.25709	1.39728	1.21625	-0.946395	-0.789814	-1.18523	1.45265	1.44346	1.41816	-0.986237	-1.00087	-0.898545
	0.601684	0.249094	Color2 [DarkGray]	1	4		C9JA93	C9JA93	C9JA93_HUMAN	TBC1D15		-0.273764	-0.244726	-0.215042	-2.3739	-2.94587	-3.20139	-0.284409	-0.33796	-0.974241	-2.53253	-2.62011	-3.02321	-0.133984	-0.645046	-0.112797	-3.40309	-3.27614	-3.46956	-0.543713	-0.52793	-0.286721	-2.81927	-2.92321	-3.18066
	1.25819	0.248762	Color2 [DarkGray]	1	4		Q96B01	F5H1Y0;H0YGT5;Q96B01	R51A1_HUMAN	RAD51AP1		-2.31986	-3.56131	-1.92762	-0.727345	-0.940125	-0.763031	-2.10983	-1.88854	-3.03946	-0.470774	-0.431673	-0.650282	-3.02749	-2.81495	-3.19505	-0.707949	-0.616563	-0.384998	-1.81908	-1.47937	-1.91861	-0.677609	-0.89031	-0.731095
	0.404955	0.248513	Color2 [DarkGray]	1	4		Q14061	C9J8T6;Q14061	COX17_HUMAN	COX17		-1.0189	-0.626847	-1.05565	-1.4981	-1.45246	-1.87657	-1.79689	-1.15585	-0.605149	-0.963338	-1.35449	-1.2507	-1.0687	-1.02859	-0.753594	-2.05083	-2.04047	-1.91226	-0.553291	-0.854504	-0.31851	-1.85195	-1.04796	-1.41416
	0.370968	0.248291	Color2 [DarkGray]	1	4		Q9NSB2	Q9NSB2	KRT84_HUMAN	KRT84		-2.79479	-2.30437	-2.43306	-3.7381	0.0920324	-3.11693	-2.68945	1.30016	-1.64816	-3.01527	-3.31741	-3.47959	-2.18111	-3.49333	-3.52716	-4.60148	-2.40756	-3.01361	-2.85766	-2.7774	-3.78504	-3.73273	-3.79401	-3.03039
	0.656803	0.248121	Color2 [DarkGray]	1	4		Q96EK9	A0A3B3IU88;Q96EK9	KTI12_HUMAN	KTI12		1.2769	1.37388	1.36043	-0.241329	-0.448796	-0.394675	1.49781	1.40413	1.36848	-0.28558	-0.311719	0.0271788	1.17832	1.30848	1.6196	-0.387156	-0.536732	0.0246487	1.45277	1.42261	1.58857	-0.286304	-0.32737	-0.700809
	0.293103	0.247515	Color2 [DarkGray]	1	4		O60566	O60566	BUB1B_HUMAN	BUB1B		-0.858928	-0.770113	-0.948336	-2.14844	-1.90306	-1.8783	-0.909266	-0.967484	-0.94929	-2.18154	-1.20476	-2.04144	-0.95629	-0.898182	-0.734018	-2.11262	-2.11475	-2.2359	-1.0077	-1.22317	-1.04295	-1.74739	-2.21369	-2.20921
	0.453995	0.247475	Color2 [DarkGray]	1	4		P78540	P78540	ARGI2_HUMAN	ARG2		-3.98363	-2.78297	-3.00607	-1.84752	-1.83432	-2.15861	-2.84874	-3.28972	-3.73462	-1.67008	-2.22162	-1.72091	-2.71291	-2.73341	-3.24089	-1.98011	-1.95861	-1.25289	-3.7533	-3.48517	0.164378	-2.41995	-2.03406	-1.90102
	1.09475	0.247191	Color2 [DarkGray]	1	4		Q9Y3Q3	Q9Y3Q3	TMED3_HUMAN	TMED3		-3.63819	-4.43712	-2.63365	0.361257	0.33839	0.198668	-2.64665	-3.40156	-3.01827	0.432052	0.556076	0.251055	-3.0164	-3.75581	-3.17105	0.170253	0.471142	0.246428	-1.35357	-3.44236	-3.01037	0.0537643	0.192625	0.25122
	0.45327	0.24712	Color2 [DarkGray]	1	4		Q8NCD3	F8WCV1;Q8NCD3	HJURP_HUMAN	HJURP		-0.920249	-0.837365	-0.739182	-2.38651	-2.41386	-2.14015	-1.09065	-0.785895	-0.889726	-2.30438	-1.74642	-1.99571	-0.868811	-0.820508	-0.887259	-2.3546	-2.62991	-2.61546	-1.04367	-0.940646	-0.856316	-2.52267	-2.32416	-1.94103
	0.763238	0.246725	Color2 [DarkGray]	1	4		P08670	B0YJC4;B0YJC5;P08670	VIME_HUMAN	VIM		6.42764	6.41227	6.31919	4.79405	4.93127	5.00106	6.59168	6.46654	6.47288	4.79722	5.29824	5.08376	6.58207	6.48181	6.50655	4.84293	4.86559	4.84997	6.55151	6.3409	6.43945	4.7724	4.78925	4.87739
	0.0551858	0.246617	Color2 [DarkGray]	1	4		O14732	O14732	IMPA2_HUMAN	IMPA2		0.764238	0.513704	0.780506	-2.83522	-3.13122	-3.38107	0.573043	0.865005	0.663522	-2.64521	-3.80157	0.229188	0.986612	0.357248	0.569433	-3.51966	-3.28769	1.0536	0.883019	0.687507	0.733528	-0.386173	-3.1382	-3.43307
	2.53698	0.246568	Color2 [DarkGray]	1	4		Q02078	A0A8I5KPE6;A0A8I5KVQ4;Q02078	MEF2A_HUMAN	MEF2A		-1.02787	-2.44009	-0.859961	-1.28256	-1.1397	-0.995027	-2.55932	-1.03653	-3.07582	-0.852988	-0.755342	-0.829503	-1.05841	-2.30705	-0.974621	-1.25083	-0.842453	-0.974034	-3.0755	-3.15607	-0.960368	-1.07044	-1.01311	-1.09399
	0.351619	0.245531	Color2 [DarkGray]	1	4		Q96BT3	H3BMP6;H3BN05;H3BQ71;H3BQJ0;H3BQS6;H3BTR4;H3BTS2;H3BUW2;I3L4F8;Q96BT3	CENPT_HUMAN	CENPT		-2.64633	-4.40484	-2.32668	-3.04636	-3.2387	-2.76086	-2.80883	-3.40819	-2.84461	-2.88894	-2.62297	-2.78385	-3.13939	-3.20338	-2.09751	-3.03119	-3.0939	-3.05333	-2.75101	-3.0236	-3.045	-2.98517	-2.5398	-3.50737
	0.507489	0.244721	Color2 [DarkGray]	1	4		Q9UBI9	Q9UBI9	HDC_HUMAN	HECA		-0.753536	-0.823089	-1.45837	-2.32666	-2.47045	-2.38164	-1.18065	-0.934968	-1.02056	-2.44882	-2.48432	-2.13912	-1.03813	-1.2544	-0.943114	-3.07349	-3.7812	-3.60114	-1.12412	-1.78339	-2.33697	-2.28793	-2.91279	-2.60571
	1.08786	0.244554	Color2 [DarkGray]	1	4		Q8NC60	Q8NC60	NOA1_HUMAN	NOA1		-1.68445	-2.82518	-3.82049	0.447004	0.314381	0.231768	-3.43123	-0.913393	-2.35884	0.571202	0.415604	0.54849	-4.42189	-2.42383	-2.44919	0.554647	0.437554	0.301613	-1.04331	-2.97887	-2.95946	0.403803	0.0873175	0.310514
	2.71797	0.24436	Color2 [DarkGray]	1	4		Q9UI12	G3V126;Q9UI12	VATH_HUMAN	ATP6V1H		2.3749	2.37072	2.49887	0.664035	0.826322	0.794295	2.26624	2.4052	2.41441	1.07489	1.01185	1.01204	2.45956	2.50984	2.57578	0.492352	0.62292	0.828719	2.40356	2.26587	2.43239	0.812852	0.735947	0.816898
	0.730432	0.24401	Color2 [DarkGray]	1	4		P03915	P03915	NU5M_HUMAN	MT-ND5		-4.66542	-2.81066	-3.12933	-0.513146	-0.0633755	-0.558928	-2.60928	-2.19659	-2.34942	-0.180345	0.111663	-0.0274	-4.24833	-2.9081	-2.34161	-0.451509	-0.665885	-0.242857	-3.24631	-2.51183	-2.25171	-0.242742	-0.073411	-0.51196
	0.653021	0.242965	Color2 [DarkGray]	1	4		P36954	K7EKS1;P36954	RPB9_HUMAN	POLR2I		-0.321201	-0.177536	-0.186193	-0.904418	-0.828007	-0.693404	-0.351337	0.151265	-0.280753	-0.147959	-0.187913	-0.0789595	-0.74967	-0.451369	-0.271517	-0.371023	-0.997332	-1.15747	-0.414005	-0.361347	0.0218277	-0.660025	-0.395616	-0.0880861
	2.28608	0.242769	Color2 [DarkGray]	1	4		P43403	P43403	ZAP70_HUMAN	ZAP70		4.51032	4.46187	4.4027	2.79683	2.78263	2.78656	4.59744	4.4905	4.44499	2.64026	2.72599	2.78503	4.46848	4.55208	4.42764	2.8833	2.90021	3.01297	4.56415	4.56078	4.52065	2.48043	2.45067	2.49187
	0.0624895	0.242521	Color2 [DarkGray]	1	4		P16402	P16402	H13_HUMAN	H1-3		1.18363	1.20791	0.965582	3.68797	3.08182	3.30449	0.24511	0.226044	0.452089	-0.0810375	2.49482	2.76647	1.46818	1.16203	0.886855	3.62541	3.58036	3.58166	0.276639	0.098793	0.450256	2.28412	-0.497894	2.66646
	0.540074	0.242135	Color2 [DarkGray]	1	4		Q8WU79	A0A087WV97;Q8WU79	SMAP2_HUMAN	SMAP2		0.280811	0.668022	0.650392	-0.177411	-0.521676	-0.559846	0.675164	0.592566	0.702339	-0.20534	0.0630417	0.111625	0.125246	0.303712	0.541874	-0.177255	-0.140142	-0.486421	0.493144	0.755733	0.562353	-0.252275	0.0449085	-0.549713
	1.77376	0.241869	Color2 [DarkGray]	1	4		O75525	E5RG12;E5RJZ9;H0YAQ1;H0YAQ3;O75525	KHDR3_HUMAN	KHDRBS3		0.132243	0.0525703	-0.565947	1.55182	1.55349	1.54682	-0.158254	0.50505	-0.326295	1.81819	1.8191	1.95867	-0.774068	0.28609	0.0254488	1.75209	1.70424	1.74031	0.117332	-0.175334	0.252437	1.68169	1.64098	1.54769
	0.570282	0.241767	Color2 [DarkGray]	1	4		Q9BV20	Q9BV20	MTNA_HUMAN	MRI1		-0.107099	0.305908	0.429292	-2.88699	-2.74058	-2.28843	0.247994	0.327888	0.342559	-2.46759	-2.61682	-2.04873	0.822597	0.364337	0.414642	-3.00637	-3.47383	-2.87445	0.348586	0.177526	0.190408	-2.69251	-2.45692	-2.70901
	1.08632	0.241624	Color2 [DarkGray]	1	4		A4D1P6	A0A804HHS8;A0A804HI90;A0A804HKV2;A4D1P6;C9J1X0	WDR91_HUMAN	WDR91		-0.714556	-0.277037	-0.475359	-1.37694	-1.23311	-1.75632	-0.439911	-0.379065	-0.543163	-1.19815	-1.35936	-1.06031	0.0640392	-0.139135	-0.406904	-1.84572	-1.71319	-1.75258	-0.345796	-0.463484	-0.220463	-1.33178	-1.52409	-1.48682
	0.921637	0.241498	Color2 [DarkGray]	1	4		Q14186	Q14186;Q5JSB5	TFDP1_HUMAN	TFDP1		-1.57812	-1.25562	-1.49372	-0.709554	-0.489691	-0.698433	-2.08584	-1.0468	-0.736951	-0.525114	-0.691793	-0.775252	-0.711388	-1.42936	-1.35837	-0.427566	-0.502635	-0.617873	-1.39118	-1.6849	-1.31109	-1.05683	-0.937464	-0.722357
	1.15826	0.240651	Color2 [DarkGray]	1	4		O00244	E5RGN3;E5RIM7;O00244	ATOX1_HUMAN	ATOX1		0.981518	1.17062	1.09224	-1.96981	-1.69111	-1.87341	1.11014	1.9748	1.86587	-1.54216	-1.48618	-1.35748	1.11747	1.20714	1.25815	-1.72626	-1.54438	-1.44844	1.8363	1.76282	1.90715	-1.85692	-1.66795	-1.58291
	0.23637	0.240375	Color2 [DarkGray]	1	4		Q2M1Z3	C9J652;Q2M1Z3	RHG31_HUMAN	ARHGAP31		0.100522	-0.33466	0.03304	-3.45418	-1.92391	-1.62653	0.142739	-0.208261	-0.0280132	-1.69045	-1.36963	-2.21882	0.249791	-1.38168	0.036232	-2.41588	-1.6772	-1.5634	0.198285	0.0630903	0.254798	-2.58782	-1.51382	-1.89839
	0.0827489	0.239942	Color2 [DarkGray]	1	4		P20702	H3BN02;P20702	ITAX_HUMAN	ITGAX		0.301087	0.231661	-0.153468	-3.22088	-3.59341	-4.50693	0.400593	0.139093	-1.2456	-3.92891	-1.23111	-4.45125	-1.68378	0.68823	-0.263337	-3.7009	-3.4387	-3.74895	-0.41557	0.283567	-0.154078	-3.66738	-3.69465	-2.96906
	1.02293	0.23866	Color2 [DarkGray]	1	4		O95208	E9PBC1;F6PQP6;I3L2B2;J3QLN2;O95208	EPN2_HUMAN	EPN2		-4.39309	-4.73087	-3.81864	-2.90257	-2.91496	-3.00227	-2.46925	-3.49293	-2.55314	-2.55588	-2.31588	-2.27933	-2.77252	-2.79405	-4.41267	-1.98773	-2.54919	-2.76219	-2.82792	-3.95515	-2.90581	-2.747	-2.51796	-2.60212
	0.333526	0.23842	Color2 [DarkGray]	1	4		Q8IY21	A0A7P0T8Y0;A0A7P0TAZ7;Q8IY21	DDX60_HUMAN	DDX60		-1.26382	-1.13692	-1.20258	-2.31691	-1.94838	-2.13107	-1.08607	-0.961228	-0.904535	-1.90538	-1.99837	-2.64956	-0.959172	-0.926589	-0.754908	-1.57753	-2.32836	-2.11489	-1.03013	-1.06568	-0.84172	-2.781	-2.23904	-2.24853
	0.588664	0.237943	Color2 [DarkGray]	1	4		O75177	O75177	CREST_HUMAN	SS18L1		-2.63992	-3.01519	-2.10785	-2.67184	-3.37411	-3.85887	-3.1772	-2.42182	-2.28718	-3.00071	-3.12215	-3.02556	-3.21167	-2.52798	-2.86279	-3.47335	-3.39878	-3.49752	-3.27052	-3.36951	-2.65864	-2.9345	-3.47824	-3.44951
	0.103662	0.237896	Color2 [DarkGray]	1	4		Q8N573	H0YC07;Q8N573	OXR1_HUMAN	OXR1		-2.13488	-2.02377	-1.28429	-3.57627	-3.56483	-3.69264	-2.11882	-1.65137	-2.29896	-4.47729	-4.14405	-1.99178	-3.4002	-1.87657	-1.92331	-2.2762	-3.4531	-3.25242	-1.84984	-1.8598	-1.61461	-3.78714	-3.29361	-4.24605
	0.15327	0.237727	Color2 [DarkGray]	1	4		A5PLN9	A5PLN9;D6RB83	TPC13_HUMAN	TRAPPC13		-3.04519	-1.65894	-1.37333	-2.47759	-3.12605	-3.02459	-1.61763	-2.61068	-2.52108	-3.79938	-3.80444	-2.27124	-3.48476	-1.68559	-1.87214	-4.18446	-2.7815	-2.88426	-3.7274	-3.6057	-4.5657	-3.25124	-4.07867	-3.25832
	0.238654	0.237359	Color2 [DarkGray]	1	4		Q16626	A0A2R8Y6W5;A0A2R8Y7W8;Q16626	MEA1_HUMAN	MEA1		-0.480326	-0.166656	-0.241742	-2.35455	-2.45943	-2.12464	-0.262871	0.486294	0.248137	-2.17945	-2.41088	-2.58781	-0.422222	-0.157587	-0.214152	-2.48682	-2.33591	-2.99319	0.157759	0.135863	0.565054	-2.03706	-3.31974	-2.53341
	1.02474	0.237341	Color2 [DarkGray]	1	4		A6NJ78	A6NJ78	MET15_HUMAN	METTL15		-2.86742	-2.48386	-4.82989	-0.344525	-0.486029	-0.784469	-2.56959	-3.7306	-1.90326	-0.488574	-0.262625	-0.212543	-0.449031	-0.664265	-2.86432	-0.344849	-0.512692	-0.255615	-2.59785	-1.90378	-2.91478	-0.661139	-0.584508	-0.430117
	1.20779	0.236481	Color2 [DarkGray]	1	4		O75600	O75600	KBL_HUMAN	GCAT		-1.60026	-1.56357	-1.5559	1.14256	1.25051	1.33369	-1.09848	-1.10918	-0.919988	1.49143	1.39753	1.31435	-1.27734	-1.12724	-0.96966	1.36162	1.54105	1.28801	-1.36571	-1.01672	-1.43635	1.10201	1.07506	1.3168
	0.200831	0.236258	Color2 [DarkGray]	1	4		O75385	O75385	ULK1_HUMAN	ULK1		-0.749179	-0.870631	-1.29814	-2.48621	-2.48053	-2.53491	-0.823242	-1.13102	-0.934889	-3.52714	-2.99134	-2.33969	-0.665233	-0.800057	-0.746486	-2.80167	-1.93817	-3.12395	-0.980012	-0.63838	-0.544814	-3.76493	-2.78261	-3.01941
	0.750448	0.236169	Color2 [DarkGray]	1	4		Q9UBN7	A0A2R8YCS4;A6NDI8;C9J172;C9JEF4;E7EP63;E7ER52;Q9BRX7;Q9UBN7	HDAC6_HUMAN	HDAC6		0.20969	0	-0.348618	-0.0532894	0.0472984	0.00603199	-0.362914	0.129657	0.341556	0.0066433	0.0621252	0.141503	0.383928	-0.379149	0.239858	-0.00947094	0.209432	0.027173	0.480998	0.243657	0.411623	-0.0122004	-0.443853	-0.0421829
	1.39548	0.236111	Color2 [DarkGray]	1	4		Q8N1G0	F8WCX2;Q8N1G0	ZN687_HUMAN	ZNF687		-3.94316	-3.1409	-2.40687	-0.804057	-0.937229	-1.26601	-1.23301	-1.66595	-3.06315	-0.552106	-0.577792	-0.631701	-2.02364	-3.53091	-2.42867	-0.780411	-0.72421	-0.734015	-3.28447	-3.37373	-4.05852	-0.735818	-0.760845	-0.973269
	1.33054	0.235943	Color2 [DarkGray]	1	4		P04004	P04004	VTNC_HUMAN	VTN		-1.50819	-1.52238	-2.53365	3.39253	3.43867	3.53232	-3.3789	-3.38112	-2.37914	3.66422	3.65622	3.68697	-3.14738	-2.31146	-2.50227	3.6291	3.69464	3.6892	-4.10474	-3.05569	-3.03302	3.53601	3.49349	3.27009
	1.02004	0.23576	Color2 [DarkGray]	1	4		Q9HBM0	F8W8C2;Q9HBM0	VEZA_HUMAN	VEZT		-2.26536	-3.11788	-1.67034	-0.211045	0.0409393	-0.20963	-3.65852	-2.63259	-1.94358	-0.179881	-0.147174	0.081398	-2.56167	-1.95234	-1.82781	-0.122734	-0.265632	-0.132287	-1.21512	-2.13884	-1.96812	-0.439615	-0.319051	-0.19427
	1.09666	0.235268	Color2 [DarkGray]	1	4		Q09666	Q09666	AHNK_HUMAN	AHNAK		0.22009	0.313723	0.377254	0.802259	0.793309	0.76612	0.139418	0.0471697	0.330292	1.4648	1.24288	1.3387	0.180755	0.396834	0.499514	1.53657	1.59615	1.85085	0.367654	0.609875	0.70753	0.972396	1.12754	1.24064
	0.845605	0.23468	Color2 [DarkGray]	1	4		Q8NHP6	Q8NHP6	MSPD2_HUMAN	MOSPD2		-3.87118	-4.17299	-3.89845	-0.55534	-0.193729	-0.101419	-2.90053	-2.23754	-3.52775	-0.0929594	-0.110568	-0.182063	-1.68987	-3.25819	-3.49096	-0.132003	-0.301708	-0.583484	-3.69264	-2.00117	-3.25668	-0.17462	-0.312878	-0.602134
	0.341739	0.233971	Color2 [DarkGray]	1	4		Q96EK5	A0A1B0GUA3;A0A6Q8PGG2;A0A6Q8PH45;A0A6Q8PHL8;Q96EK5	KBP_HUMAN	KIFBP		0.636627	0.678132	0.627709	-1.7113	-1.17253	-0.936319	0.789504	0.85738	0.680394	-0.775832	-1.64111	-1.54301	0.895256	0.600477	0.867575	-1.61469	-1.49081	-1.20987	0.651888	0.726825	0.668297	-1.41889	-1.67234	-1.57063
	1.60288	0.233319	Color2 [DarkGray]	1	4		P20810	A0A0C4DGB5;A0A6Q8PFE5;A0A6Q8PFF6;A0A6Q8PFR3;A0A6Q8PG72;A0A6Q8PGG5;A0A6Q8PGN6;A0A6Q8PH20;B7Z574;E7EQ12;E7EQA0;E7ES10;E7EVY3;E9PCH5;E9PDE4;H0Y7F0;H0Y9H6;H0YD33;P20810	ICAL_HUMAN	CAST		0.214735	0.405829	0.301941	0.177533	0.0329819	0.124168	0.344097	0.362288	0.350942	0.388089	0.219389	0.364925	0.248858	0.398373	0.510375	0.190087	0.346053	0.312028	0.472443	0.485662	0.244347	0.159582	0.0184679	0.0943966
	0.25752	0.232004	Color2 [DarkGray]	1	4		Q3SXY8	A0A7P0T892;A0A7P0T969;A0A7P0T9C1;A0A7P0Z473;Q3SXY8	AR13B_HUMAN	ARL13B		-3.90934	-2.18681	-3.08684	-4.34982	-2.80957	-3.28155	-4.1649	-3.50664	-2.08079	-3.43241	-2.67495	-3.03096	-3.54084	-3.95724	-2.7105	-2.58869	-2.64832	-2.92229	-3.21303	-2.79373	-2.79577	-3.18292	-2.841	-3.81041
	2.37511	0.231678	Color2 [DarkGray]	1	4		Q8NB78	H0Y6H0;Q8NB78	KDM1B_HUMAN	KDM1B		-1.23126	-1.09147	-1.82402	-0.323395	-0.392236	-0.502943	-1.9748	-3.37701	-2.3256	-0.0782022	-0.104207	-0.153536	-0.421635	-1.81602	-2.53733	-0.327221	0.000161171	-0.376798	-0.633926	-0.978362	-0.304388	-0.409124	-0.310205	-0.311648
	1.75999	0.231548	Color2 [DarkGray]	1	4		P51159	H3BN55;P51159	RB27A_HUMAN	RAB27A		1.22818	1.09128	-3.25759	1.99218	2.03365	2.04469	-0.0729694	-2.35807	-0.345184	2.32904	2.35122	2.25307	-2.28263	0.916943	-4.15401	2.15201	2.13486	2.31435	0.710734	-2.48203	-2.95933	2.03677	2.18153	2.02038
	1.4854	0.231202	Color2 [DarkGray]	1	4		Q9BY49	B4DJS2;Q9BY49	PECR_HUMAN	PECR		-4.05221	-3.0913	-3.39727	0.669621	0.651682	0.579146	-2.62463	-3.15152	-3.20581	0.91208	0.748044	0.984705	-2.73706	-2.70038	-3.35746	0.610935	0.791619	0.761391	-4.87982	-1.00831	-2.42252	0.645335	0.682631	0.623257
	1.24943	0.231201	Color2 [DarkGray]	1	4		O94766	E9PNA1;G3V150;O94766	B3GA3_HUMAN	B3GAT3		-2.69243	-2.11963	-3.50818	0.191203	0.532891	0.276933	-3.08188	-4.171	-3.48744	0.705689	0.47344	0.444265	-2.3315	-0.827486	-2.4412	0.618267	0.492142	0.508788	-0.698843	-1.82201	-3.32734	0.26786	0.302851	0.35908
	0.472156	0.230503	Color2 [DarkGray]	1	4		Q12834	Q12834	CDC20_HUMAN	CDC20		0.114954	0.2883	0.0231771	-0.734681	-0.784834	-0.515351	-0.277045	0.0515308	-0.0980053	-0.926286	-0.547259	-0.599001	1.44173	0.196401	0.334303	-0.38391	-0.567056	-0.774351	-0.0257168	-0.365378	-0.385972	-0.708704	-1.26876	-0.786592
	0.13158	0.229861	Color2 [DarkGray]	1	4		Q9Y6Y0	Q9Y6Y0	NS1BP_HUMAN	IVNS1ABP		1.0391	1.30441	1.5559	-2.50967	-1.79669	-1.74565	1.35298	1.21593	0.946371	-2.46099	-2.7322	-2.13932	0.831021	1.12767	1.16261	-2.00252	-2.01117	-2.21738	1.27205	1.02881	1.18985	-3.91257	-2.0527	-2.05681
	0.0706713	0.229559	Color2 [DarkGray]	1	4		Q9NUY8	E9PGE5;Q9NUY8	TBC23_HUMAN	TBC1D23		-0.328239	-0.37242	-2.75626	-0.884642	-2.7982	-3.85784	-0.432394	-0.298484	-2.72977	-2.98556	-0.648356	-2.81958	-3.21688	-0.938456	-0.945355	-0.452232	-3.88613	-0.62442	-0.640861	-0.301162	-0.962285	-0.768947	-2.70922	-3.66401
	0.179545	0.229406	Color2 [DarkGray]	1	4		P24863	E5RFK5;E5RI39;E5RIH8;G5E954;J3KP90;P24863;Q5JV82	CCNC_HUMAN	CCNC		-2.12054	-3.99733	-3.48718	-2.82242	-3.31155	-3.85535	-2.42554	-2.13616	-2.22075	-3.53541	-1.9513	-3.1106	-1.37772	-1.57623	-2.13247	-2.93227	-3.86079	-4.72923	-1.94232	-2.82132	-2.32603	-3.00225	-3.31271	-2.97056
	0.292502	0.229372	Color2 [DarkGray]	1	4		Q9Y312	A0A7P0T8J7;A0A7P0TA70;A2A2Q9;Q9Y312	AAR2_HUMAN	AAR2		-0.207581	-0.34864	-0.329593	-2.16869	-2.1164	-1.95203	-0.389796	-0.323223	-0.522796	-2.78489	-1.76691	-2.18796	-0.587685	-0.445562	-0.208981	-2.00991	-2.59494	-2.22817	-0.539848	-0.545641	-0.340945	-2.70609	-2.39109	-2.33071
	4.54073	0.229312	Color2 [DarkGray]	1	4		Q6P087	C9JM75;H7C0K7;H7C1H7;H7C454;Q6P087	RUSD3_HUMAN	RPUSD3		1.89863	1.83863	2.05905	1.48898	1.59143	1.54225	2.45857	2.41146	2.61046	1.53859	1.53965	1.50735	2.67714	1.9396	1.96852	1.40229	1.37886	1.5097	1.4587	0.720777	1.47832	1.29745	1.29707	1.30313
	0.71173	0.228858	Color2 [DarkGray]	1	4		Q15257	A0A804CD06;A6PVN5;A6PVN6;A6PVN7;A6PVN8;C9IZ76;F6WIT2;Q15257;Q5T949	PTPA_HUMAN	PTPA		4.72166	4.70251	4.72875	1.87148	1.68524	1.90987	4.69641	4.61753	4.60059	1.72881	1.8577	2.03937	4.37081	4.66997	4.67202	1.9723	1.6066	1.78147	4.63171	4.62599	4.5291	1.78017	1.41536	1.74377
	1.67631	0.227657	Color2 [DarkGray]	1	4		Q8WV74	Q8WV74	NUDT8_HUMAN	NUDT8		-0.524854	-0.122291	-0.359093	1.95923	1.87033	1.67759	-0.914675	-0.16554	-0.465021	2.05216	2.12231	2.06387	-0.0719891	-0.704783	-0.413314	1.95018	1.9763	1.87661	-0.498714	-0.384453	-0.191913	1.91883	1.89983	1.7367
	1.21863	0.227602	Color2 [DarkGray]	1	4		O14880	O14880;Q5VV87;Q5VV89	MGST3_HUMAN	MGST3		-3.81197	-2.56836	-3.32414	0.363132	0.745303	0.44804	-3.64265	-3.65033	-3.84938	0.356413	0.421143	0.326048	-2.6967	-3.23433	-3.34834	0.684741	0.709496	0.396787	-3.89405	-3.92761	-3.40433	0.299463	0.102304	0.0190315
	0.556244	0.226921	Color2 [DarkGray]	1	4		P38398	A0A2R8Y7V5;B7ZA85;E7EUM2;H0Y8B8;K7EPC7;P38398	BRCA1_HUMAN	BRCA1		-0.0777063	-1.58664	-0.901715	-0.110337	0.121886	0.0182257	-3.77134	-0.0940628	-0.13657	0.278135	0.16712	0.414869	-3.03562	-0.764673	-0.872813	0.127365	-0.0886879	-0.2932	-3.02254	-2.5831	-0.924746	0.295969	-0.260423	0.143814
	0.148189	0.226884	Color2 [DarkGray]	1	4		O75037	O75037	KI21B_HUMAN	KIF21B		-1.20744	-1.07664	-1.06164	-3.86977	-3.01737	-2.32652	-1.21275	-0.85586	-1.02887	-3.47649	-2.23044	-4.09215	-1.80938	-1.04766	-1.32783	-3.69262	-2.84856	-2.72284	-1.16205	-0.99016	-1.34066	-3.20303	-3.74677	-3.52994
	0.430935	0.226848	Color2 [DarkGray]	1	4		S4R3H4	S4R3H4	S4R3H4_HUMAN	ACIN1		-1.63728	-1.74785	-1.92792	-1.47933	-1.4412	-1.58232	-1.80389	-2.0153	-2.3669	-1.79875	-1.36872	-1.72966	-3.62243	-1.53999	-1.42102	-1.22268	-1.40199	-1.35614	-2.05051	-2.3892	-2.04534	-2.21583	-1.6225	-1.73934
	0.745994	0.22683	Color2 [DarkGray]	1	4		Q9H410	Q5JW54;Q9H410	DSN1_HUMAN	DSN1		-0.615454	-0.680775	-0.248896	-0.152961	-0.419507	-0.325772	-0.398403	-0.201206	-0.605443	0.119699	-0.128291	-0.24732	0.365792	-0.590025	-0.25338	-0.145098	-0.114574	-0.454343	-0.482483	-0.736668	0.326184	-0.479496	-0.277251	-0.179656
	1.55242	0.226811	Color2 [DarkGray]	1	4		Q9BXK5	A0A087WW80;A0A0A0MR90;E9PDD6;F2Z2C3;F6VJB4;Q9BXK5	B2L13_HUMAN	BCL2L13		-1.95226	-1.33895	-3.94754	0.167304	0.237337	0.103243	-2.66493	-3.27055	-0.444356	0.515579	0.546879	0.581589	-0.855733	-1.95166	-2.44201	0.285003	0.357759	0.21656	-2.36332	-3.96235	-2.26026	0.449877	0.248141	0.265595
	1.24361	0.226695	Color2 [DarkGray]	1	4		O95865	A0A140T971;H0Y7N1;O95865;Q5SRR8;Q5SSV3	DDAH2_HUMAN	DDAH2		2.29974	2.33899	2.37195	-1.02589	-0.756535	-0.85965	2.54427	2.37046	2.12746	-0.709251	-0.629086	-0.649439	1.686	2.37849	2.47208	-0.46154	-0.741331	-0.528609	2.41347	2.43204	2.48029	-0.741558	-1.02539	-0.900913
	1.21571	0.226219	Color2 [DarkGray]	1	4		Q9NS93	Q9NS93	TM7S3_HUMAN	TM7SF3		-0.655059	-3.03215	1.78566	0.285919	0.301346	0.151991	-2.04456	-2.70728	-2.72193	0.506069	0.654808	0.681003	-0.545207	-3.72047	-0.402	0.436614	0.265195	0.361376	-1.03907	-3.25804	-1.98997	0.521276	0.295318	0.34663
	0.652311	0.226106	Color2 [DarkGray]	1	4		O75093	O75093;Q5T0V0;Q5T0V2;Q5T0V4	SLIT1_HUMAN	SLIT1		-2.42254	-3.45683	-3.21659	-1.23128	-1.31037	-1.01551	-3.00948	-2.80768	-2.38328	-1.24836	-1.03409	-1.07761	-3.09198	-2.80704	-2.90828	-0.764878	-0.814269	-0.894922	-2.95365	-1.97158	-3.06541	-1.42561	-1.54337	-1.06939
	0.138442	0.225891	Color2 [DarkGray]	1	4		A0A804HKE7	A0A804HKE7;H7C4C5	A0A804HKE7_HUMAN	MAP4		-2.77231	-2.85279	-2.49203	-4.0001	-3.63756	-3.7569	-1.87868	-2.41792	-1.98068	-3.02381	-3.53905	-2.81281	-1.20588	-2.14875	-2.43003	-1.80403	-3.75971	-3.22372	-1.53115	-2.21959	-2.01135	-3.18009	-2.47228	-4.40098
	0.45185	0.225576	Color2 [DarkGray]	1	4		Q13888;Q6P1K8	Q13888;Q6P1K8	T2H2L_HUMAN;TF2H2_HUMAN	GTF2H2;GTF2H2C_2		0.528189	0.232395	0.3231	-1.22536	-0.865312	-1.07452	-0.269516	-0.056283	-0.221686	-1.38946	-1.43321	-1.21183	-0.0855141	0.30918	0.353994	-1.44433	-1.39354	-1.28268	-0.192367	-0.424169	-0.187189	-1.64033	-1.18721	-1.88368
	0.295443	0.225442	Color2 [DarkGray]	1	4		Q6KCM7	A0A804HI56;A0A804HLB0;Q6KCM7	SCMC2_HUMAN	SLC25A25		-3.86136	-3.17193	-3.88392	-1.72633	-1.85678	-1.70295	-3.85228	-2.87856	-2.57806	-2.19626	-1.16713	-1.82141	-2.43221	-3.50409	-3.53749	-1.79141	-2.09403	-1.89323	-2.43985	-2.9669	-2.94197	-2.015	-2.03672	-1.80941
	0.491025	0.225216	Color2 [DarkGray]	1	4		Q5TEC6	A0A590UJJ6;B4DEB1;K7EK07;K7EMV3;K7EP01;K7ES00;P68431;P84243;Q16695;Q5TEC6;Q6NXT2;Q71DI3	H37_HUMAN	H3-7		2.77592	3.75796	3.00715	6.51708	6.7713	6.67825	3.27736	3.14659	2.91415	7.24133	6.98145	7.32725	3.51444	2.83316	3.61065	6.87434	6.72814	6.54469	3.2852	3.36142	2.47448	6.70584	7.28348	6.88507
	2.15172	0.225002	Color2 [DarkGray]	1	4		Q8NBL1	B4DVA9;F8WEW4;H7C5H0;Q8NBL1	PGLT1_HUMAN	POGLUT1		-1.09915	-0.674758	-0.72612	0.916525	0.804835	0.960566	-0.606816	-0.0151005	0.923581	1.04664	1.09538	1.0407	-0.319333	-0.928533	-0.605461	0.910925	1.08824	0.874452	-0.407155	-0.180824	-0.690763	0.815307	0.914416	0.777987
	0.848414	0.224857	Color2 [DarkGray]	1	4		P41212	P41212	ETV6_HUMAN	ETV6		-1.34507	-3.14796	-3.62255	0.52499	0.478418	0.534971	-3.18801	-3.11537	-2.47187	0.560908	0.307524	0.415874	-2.10788	-3.59979	-3.21138	0.655585	0.67907	0.750512	-3.46869	0.328972	-2.8337	0.0098753	0.264572	0.335288
	0.443738	0.224781	Color2 [DarkGray]	1	4		Q9HD34	C9JRX8;C9JY28;F5H189;H7C4Q5;Q9HD34	LYRM4_HUMAN	LYRM4		-2.68052	-1.57432	-3.15627	-1.35709	-1.29346	-1.15154	-3.3472	-3.79863	-2.0528	-1.59327	-1.4413	-1.20827	-1.83519	-1.90526	-2.93197	-1.40611	-1.79614	-1.67494	-3.76918	-3.58907	-2.89683	-1.85146	-1.26714	-1.79859
	0.156279	0.22441	Color2 [DarkGray]	1	4		Q9NYP3	C9J4K5;C9JSP0;F8W8A5;H7C1C1;Q9NYP3	DONS_HUMAN	DONSON		-2.99012	-3.13305	-3.16035	-3.5444	-3.82323	-3.98186	-3.06631	-3.4293	-2.5201	-3.15456	-3.30171	-1.64811	-2.32074	-3.93207	-2.8647	-3.51605	-2.79711	-4.0128	-3.58779	-4.08992	-2.77358	-2.95891	-2.74033	-3.07837
	0.365678	0.224302	Color2 [DarkGray]	1	4		Q8IWB1	Q8IWB1	IPRI_HUMAN	ITPRIP		-3.24342	-3.297	-3.59867	-2.10402	-2.51665	-3.10762	-1.74571	-3.27816	-2.60861	-2.53613	-2.78464	-2.62732	-1.93805	-2.76683	-3.19551	-2.56321	-3.13845	-2.66867	-3.32024	-3.84979	-4.1121	-2.82494	-2.47443	-3.32163
	1.06366	0.223974	Color2 [DarkGray]	1	4		Q9NUV9	G5E9W9;Q9NUV9	GIMA4_HUMAN	GIMAP4		2.50067	2.72925	2.55844	2.40043	2.20243	2.19245	2.61419	2.57758	2.56291	2.43735	2.21474	2.10445	2.90114	2.93635	2.68725	2.54014	2.66794	2.50063	2.83824	2.88334	2.8185	2.00185	2.03134	2.05143
	1.2312	0.223537	Color2 [DarkGray]	1	4		O43447	A0A7I2YQS4;C9JQD4;H0YEL5;O43447	PPIH_HUMAN	PPIH		2.77764	2.89678	2.71326	1.9006	1.98955	1.95396	2.75277	3.06186	2.82828	2.14639	1.93622	2.02802	2.29426	2.72829	2.8346	1.83414	2.02776	1.93328	2.51352	2.51976	2.64069	1.74008	1.76818	1.93176
	1.77011	0.222928	Color2 [DarkGray]	1	4		O00746	A0A087WVT9;F2Z2X0;H0Y6J0;O00746;Q4TT34	NDKM_HUMAN	NME4		-1.41475	-1.80933	-1.95491	0.484426	0.437363	0.452245	-1.79186	-2.05521	-2.22019	0.752568	0.614915	0.643158	-1.84317	-1.27022	-0.931412	0.765544	0.716725	0.497494	-1.06719	-1.53334	-1.02564	0.439705	0.385646	0.516507
	1.0802	0.222464	Color2 [DarkGray]	1	4		Q6PML9	D6R9M6;Q6PML9	ZNT9_HUMAN	SLC30A9		-3.16133	-3.39853	-3.09716	-0.476464	-0.533337	-0.531083	-3.03877	-3.27786	-2.92194	-0.440006	-0.497319	-0.449623	-2.91026	-2.12128	-2.47862	-0.404026	-0.468896	-0.605359	-2.60307	-4.36839	-3.14306	-0.574243	-0.874265	-0.605834
	0.341747	0.222251	Color2 [DarkGray]	1	4		Q7Z309	G1UD79;Q7Z309	PBIR2_HUMAN	PABIR2		-0.740025	-0.533033	-0.58618	-3.90324	-3.13559	-3.83513	-0.508558	-0.69578	-0.757024	-2.63347	-2.83681	-2.85743	-1.04366	-0.674764	-0.531643	-3.98001	-2.75827	-3.86415	-0.611021	-0.636922	-0.918287	-3.36155	-3.13718	-2.49573
	0.521935	0.222096	Color2 [DarkGray]	1	4		P09564	J3QLM0;P09564	CD7_HUMAN	CD7		-2.75762	-2.78635	-2.06821	-1.07352	-1.23788	-1.07698	-3.36429	-3.92413	-2.83862	-0.735661	-0.74457	-1.07784	-2.67694	-2.2174	-2.89557	-0.869516	-0.889009	-0.770226	-3.3891	-2.49506	-2.80839	-1.27162	-1.1708	-0.781936
	0.87634	0.222046	Color2 [DarkGray]	1	4		O75208	H3BNT2;H3BRC0;H3BSJ5;O75208	COQ9_HUMAN	COQ9		-1.8372	-4.1496	-3.32788	-1.01335	-0.844956	-0.82062	-2.58165	-2.3476	-2.37841	-0.497313	-0.748698	-0.898503	-2.88606	-2.45948	-2.61437	-1.49776	-1.05048	-1.08205	-3.31484	-3.70617	-2.61876	-0.946497	-0.907912	-0.956244
	1.69826	0.221625	Color2 [DarkGray]	1	4		Q96HW7	A0A8C8UVZ7;Q96HW7	INT4_HUMAN	INTS4		-0.400654	-0.556709	-0.577925	-0.34221	-0.421323	-0.338523	-0.531734	-0.409089	-0.334386	-0.258705	-0.150986	-0.237494	-0.413414	-0.425901	-0.443127	-0.238489	-0.423757	-0.508119	-0.579556	-0.441372	-0.408557	-0.519102	-0.443783	-0.349174
	1.12642	0.22153	Color2 [DarkGray]	1	4		Q7Z3U7	A0A286YFF8;Q7Z3U7	MON2_HUMAN	MON2		-0.0571184	-0.152016	-0.253878	-1.69215	-2.01067	-1.66944	-0.072855	-0.151873	-0.0518656	-1.57719	-1.42196	-1.45107	0.0272083	-0.165438	-0.0278025	-1.40549	-1.52713	-1.75746	-0.135294	0.168907	-0.151003	-1.63298	-1.61856	-1.86327
	0.554186	0.221174	Color2 [DarkGray]	1	4		Q6PID6	A0A1B0GU95;A0A1B0GUJ4;A0A1B0GV67;Q6PID6	TTC33_HUMAN	TTC33		1.59375	1.60021	1.77072	-0.796277	-0.930012	-0.958497	1.70521	1.69827	1.59967	-0.430175	-0.816248	-0.531509	1.51595	1.59943	1.7462	-0.905457	-0.845692	-0.5179	1.66817	1.60166	1.72534	-0.560842	-0.864681	-1.01593
	0.960034	0.220978	Color2 [DarkGray]	1	4		Q9HBF4	G3V5N8;Q9HBF4	ZFYV1_HUMAN	ZFYVE1		-2.46817	-2.97248	-2.35386	-2.8567	-2.1585	-3.79497	-1.96059	-2.71506	-3.02416	-2.2408	-2.30358	-2.42792	-1.85244	-2.66315	-2.80292	-3.05609	-2.80279	-2.17777	-3.29154	-2.41104	-2.98966	-2.53838	-2.38799	-2.70887
	0.884373	0.220662	Color2 [DarkGray]	1	4		P16591	E7ENM8;P07332;P16591;W0S4B9	FER_HUMAN	FER		-0.86364	-0.959025	-0.651613	-1.08451	-1.10034	-1.61907	-0.804842	-0.598766	-0.681356	-1.14907	-1.12675	-1.10236	-0.484137	-0.465287	-0.696605	-1.12643	-1.65387	-1.62782	-0.389246	-0.746449	-0.593988	-1.55246	-1.15303	-1.33467
	0.659956	0.220557	Color2 [DarkGray]	1	4		Q96NT0	F8WCZ3;Q96NT0	CC115_HUMAN	CCDC115		-1.79491	-1.45938	-2.58479	-0.280322	-0.207609	-1.14011	-2.95386	-2.60373	-2.58149	0.16671	-0.120381	-0.0311346	-2.97829	-3.28759	-2.36551	-0.592059	-0.172674	-0.272881	-1.7663	-1.71886	-3.412	-0.318076	0.0339108	-0.362312
	0.524879	0.2202	Color2 [DarkGray]	1	4		Q6GYQ0	A0A1B0GUI1;A0A7P0TAR5;H0YJB5;Q6GYQ0	RGPA1_HUMAN	RALGAPA1		-0.244202	-0.197754	-0.13954	-1.06878	-0.987365	-1.23666	-0.0423355	-0.157084	-0.0535011	-1.01129	-1.45625	-0.974173	-0.237834	-0.0690231	-0.209644	-1.1789	-1.25993	-1.14797	-0.208934	-0.113667	-0.100994	-1.51317	-1.17527	-1.41387
	2.5792	0.22017	Color2 [DarkGray]	1	4		P21796	P21796	VDAC1_HUMAN	VDAC1		-0.0670099	-1.4586	-2.61939	5.42113	5.55959	5.47826	-0.769459	-1.99788	0.501032	5.50717	5.46957	5.46298	-0.167772	-1.21823	0.100693	5.58675	5.57419	5.62413	-1.79393	0.113353	-1.199	5.21527	5.24698	5.31696
	1.04375	0.220085	Color2 [DarkGray]	1	4		Q969F1	Q969F1	TF3C6_HUMAN	GTF3C6		-2.20456	-2.09603	-2.16594	-1.92729	-1.64813	-2.06335	-1.97742	-2.37426	-2.1254	-1.42798	-1.435	-1.41625	-2.49014	-1.78921	-2.15373	-1.56515	-1.66645	-1.46681	-1.85994	-2.56726	-2.04881	-1.77785	-1.45274	-1.70888
	3.64801	0.220013	Color2 [DarkGray]	1	4		O15047	O15047	SET1A_HUMAN	SETD1A		-0.73961	-0.79656	-0.756031	0.760835	0.626418	0.505126	-0.864489	-0.933713	-0.837803	0.931689	0.950911	0.943486	-0.831826	-1.19315	-0.965207	0.693243	0.557419	0.53208	-1.01395	-1.1143	-1.22028	0.709455	0.754664	0.701928
	0.102777	0.219783	Color2 [DarkGray]	1	4		Q99708	I6L8A6;Q99708	CTIP_HUMAN	RBBP8		-2.22878	-3.81068	-2.78634	-2.26996	-2.47053	-1.76256	-2.8168	-2.49093	-3.76021	-3.45363	-2.07761	-3.54069	-3.02803	-4.35622	-3.2757	-2.35007	-2.80252	-3.17502	-4.2775	-3.4703	-2.75116	-3.28671	-4.27105	-2.17352
	0.354156	0.219743	Color2 [DarkGray]	1	4		P08397	A0A1W2PNU5;A0A3B3IRR1;A0A3B3IU34;A0A3B3IU56;A0A3F2YNY7;A0A8I5KXV4;F5GY90;F5H0P4;F5H345;P08397	HEM3_HUMAN	HMBS		1.26647	1.33946	1.1315	-0.542092	-0.586741	-0.296295	0.983547	1.17492	0.989657	0.462193	0.339748	0.264507	0.902552	1.46172	1.15316	-0.339158	0.364528	0.74401	1.03047	1.3531	1.25531	0.453653	-0.360855	0.314423
	0.797159	0.21966	Color2 [DarkGray]	1	4		Q96FJ0	Q96FJ0	STALP_HUMAN	STAMBPL1		0.862664	0.918093	1.31113	0.186689	-0.119117	0.75063	1.12759	1.41834	1.00742	0.789001	0.67227	0.638803	1.28601	0.912335	0.72896	0.571163	0.102275	0.473924	1.67759	1.00798	1.19995	0.266932	0.496318	0.677843
	1.98085	0.219623	Color2 [DarkGray]	1	4		Q02809	Q02809	PLOD1_HUMAN	PLOD1		-3.55911	-0.823233	-4.17092	0.331999	0.323725	0.361422	-0.647201	-2.25904	-1.05561	0.409412	0.371442	0.464592	-2.68719	-0.177795	-0.0759935	0.385889	0.275918	0.413908	-3.4612	0.0680017	-0.836019	0.272393	0.137672	0.176512
	1.18904	0.219265	Color2 [DarkGray]	1	4		Q86WA8	E7EN44;H3BQ67;Q86WA8	LONP2_HUMAN	LONP2		-2.85332	-3.31534	-2.84822	-0.201797	-0.170561	-0.0184755	-2.76775	-2.76243	0.846146	-0.0249634	0.0244684	-0.113998	0.475043	-3.80894	-3.47526	-0.0489397	0.0992651	0.0435457	-3.19062	-2.72971	-2.31759	-0.355593	-0.310294	-0.1064
	0.587915	0.219194	Color2 [DarkGray]	1	4		Q99720	A0A7P0TA12;B4DR71;Q5T1J1;Q99720	SGMR1_HUMAN	SIGMAR1		-2.24953	-3.02834	-3.40041	-0.763979	-0.428386	-1.31963	-2.80852	-2.66741	-3.69033	-0.420304	-0.413921	-0.706664	-3.02556	-3.22332	-3.83081	-0.507877	-0.774738	-1.20661	-2.62117	-4.28487	-3.93208	-0.646936	-0.998557	-0.552978
	1.13462	0.219075	Color2 [DarkGray]	1	4		P24534	C9JZW3;P24534	EF1B_HUMAN	EEF1B2		3.57698	3.91802	4.0039	4.91031	4.63425	4.7222	3.56171	3.78097	3.71848	4.80443	4.92326	4.79463	3.51547	3.40564	3.95608	4.86164	5.04836	4.62696	3.49214	3.5372	3.57899	4.76881	4.60625	4.49003
	1.23574	0.218927	Color2 [DarkGray]	1	4		P29374	C9J1W3;P29374	ARI4A_HUMAN	ARID4A		-0.980672	-0.938349	-3.46486	-0.225479	-0.196642	-0.331465	-2.88519	-0.973528	-2.7636	-0.14537	-0.108053	-0.167955	-0.671068	-1.0796	-0.787354	-0.168785	-0.191886	-0.231677	-0.494824	-2.05908	-0.123011	-0.456685	-0.423667	-0.197808
	0.196583	0.218861	Color2 [DarkGray]	1	4		Q96AD5	Q96AD5	PLPL2_HUMAN	PNPLA2		-1.21688	-1.17156	-1.35994	-2.87076	-2.63642	-2.4653	-1.76833	-1.70074	-2.23465	-3.45276	-3.01064	-2.43466	-1.94189	-1.2927	-1.40902	-3.20527	-3.51886	-1.95185	-1.42083	-1.91891	-1.4032	-3.55122	-2.56817	-3.43526
	1.73977	0.218803	Color2 [DarkGray]	1	4		Q9UN37	I3L4J1;Q9UN37	VPS4A_HUMAN	VPS4A		2.07946	2.23264	2.04301	0.0868826	0.169474	0.159842	2.17102	2.19559	2.08103	0.407771	0.303712	0.350322	2.32334	2.05591	2.25198	0.0239115	0.0952024	0.0839653	2.14641	2.30356	2.24642	0.0467758	0.212275	0.146346
	2.24266	0.218406	Color2 [DarkGray]	1	4		Q14807	A0A8I5KQ45;A0A8I5KRF7;A0A8I5KSP6;A0A8I5KTF7;A0A8I5KW08;A0A8I5KXF2;A0A8I5KXF9;A0A8I5QJC5;A0A8I5QJF2;A0A8I5QKY3;A0A8I5QL17;H3BRB3;Q14807	KIF22_HUMAN	KIF22		-0.995891	-1.11011	-1.30372	1.24078	1.21314	1.30283	-0.713551	-0.842984	-0.961061	1.36727	1.39086	1.39319	-1.38122	-1.27375	-1.18304	1.27636	1.37208	1.243	-1.1567	-1.29399	-1.16415	1.08989	1.18208	1.22413
	0.801078	0.21804	Color2 [DarkGray]	1	4		F8W0P7	F8W0P7	F8W0P7_HUMAN	ATP5F1B		-3.78962	-3.20557	-3.87458	-0.13612	-0.464375	-0.395906	-1.34957	-3.8517	-2.16647	-0.39154	-0.355914	-0.386014	-2.96985	-2.5065	-3.50126	-0.322461	-0.721833	-0.483805	-3.067	-3.54991	-3.38887	-0.716515	-0.725788	-0.345286
	1.01527	0.217844	Color2 [DarkGray]	1	4		Q96CB8	Q96CB8	INT12_HUMAN	INTS12		-1.60957	-1.30887	-1.64424	-1.42494	-1.48108	-1.31794	-2.11528	-1.75485	-1.7878	-1.3686	-1.30684	-1.36624	-1.69107	-1.74712	-1.11554	-1.30196	-1.35187	-1.53738	-1.75751	-2.5496	-2.13599	-1.64145	-1.68444	-1.36932
	0.6906	0.217088	Color2 [DarkGray]	1	4		P10586	A0A0U1RQU1;F5GWR7;G8JL96;H0Y380;H0Y4H1;H0Y6Z7;H0Y7Z9;P10586;P23468;Q13332;Q3KPI9	PTPRF_HUMAN	PTPRF		-3.11659	-2.44622	-2.76658	0.6679	0.274301	0.251921	-2.82624	-3.92289	-0.0532637	0.428005	0.530824	0.62622	-2.87259	-0.422139	-0.275522	0.619729	0.655837	0.794708	0.601977	1.58088	-3.50591	0.106965	0.555943	0.270876
	0.0973826	0.217075	Color2 [DarkGray]	1	4		Q96N16	F2Z2K5;Q96N16	JKIP1_HUMAN	JAKMIP1		-0.429729	-0.224173	-0.525664	-1.62083	-1.99307	-1.5292	-0.434306	-0.469669	-0.173985	-3.60443	-1.27369	-1.57898	-0.244099	-0.452195	-0.249833	-3.06904	-3.16461	-3.09632	-0.241171	-0.479684	-0.463348	-2.51046	-2.83935	-1.75851
	0.499154	0.216841	Color2 [DarkGray]	1	4		Q96CS2	K7EJA9;K7EK72;K7EKH4;K7EM54;K7EQT8;K7ES67;Q96CS2	HAUS1_HUMAN	HAUS1		0.154826	0.404407	-0.156673	0.258153	0.389263	0.247147	0.250868	0.121937	0.692908	0.154712	-0.133777	0.467587	0.182333	-0.0215874	0.129373	0.00714302	0.334317	-0.0951624	0.405788	0.269156	0.300802	-0.199275	0.0599384	-0.0226631
	2.11921	0.216756	Color2 [DarkGray]	1	4		Q9BRX8	Q9BRX8	PXL2A_HUMAN	PRXL2A		-1.43725	-1.61589	-1.62548	2.3755	2.43975	2.50626	-1.43204	-1.53919	-1.07007	2.79281	2.75659	2.66595	-1.30388	-1.66679	-1.30036	2.50567	2.68215	2.50097	-1.72489	-1.59641	-1.29946	2.55344	2.53147	2.48017
	0.210317	0.216747	Color2 [DarkGray]	1	4		C9JLW8	C9JLW8;I3L2L5;I3L4Q0	MCRI1_HUMAN	MCRIP1		0.317915	0.843218	0.743283	-1.13059	-0.393204	-1.5676	0.506373	1.21733	1.37761	-0.385859	-1.47487	-0.551722	0.491627	0.714905	0.802443	-0.954311	-1.45704	-0.987458	1.14796	0.917109	1.13847	-1.44388	-0.814308	-0.804502
	0.534291	0.216527	Color2 [DarkGray]	1	4		P39210	B5MC53;B5MCF8;G5E9F5;P39210	MPV17_HUMAN	MPV17		-2.25301	-3.066	-2.44842	-0.432418	-0.458995	-0.445147	-3.48789	-3.50275	-3.47935	-0.199872	-0.393785	-0.496911	-1.81931	-2.46892	-3.20699	-0.171167	-0.23339	-0.243285	-3.12052	-2.05735	-2.26176	-0.888171	-0.383473	-0.468505
	0.567072	0.216413	Color2 [DarkGray]	1	4		Q8NEM2	Q8NEM2	SHCBP_HUMAN	SHCBP1		-0.667501	-0.503624	-0.651223	-2.00861	-2.52615	-2.70621	-0.765182	-0.612492	-0.56069	-2.44711	-2.25875	-2.70688	-0.872348	-0.854575	-0.699805	-2.80551	-3.19691	-3.02719	-0.92661	-0.715732	-0.630348	-2.61162	-2.90224	-2.54812
	1.16304	0.216341	Color2 [DarkGray]	1	4		Q96HY7	Q96HY7	DHTK1_HUMAN	DHTKD1		-2.9953	-2.07028	-2.67423	-0.247563	-0.222574	-0.234817	-0.00126553	-1.40639	-2.47515	0.0258951	-0.0272789	-0.128524	-1.7909	-3.82879	-1.30923	-0.354141	-0.155281	-0.175976	-4.15549	-2.13522	-2.34225	-0.404494	-0.154622	-0.219814
	0.696136	0.216247	Color2 [DarkGray]	1	4		Q9Y314	A0A075B6F9;A0A075B797;M0R3B2;Q9Y314	NOSIP_HUMAN	NOSIP		0.870618	1.10456	1.19657	0.189897	0.161503	0.294102	0.838326	0.654273	0.694574	0.470247	0.0389309	0.362812	1.00707	0.902586	0.980039	0.193888	0.327784	0.557815	0.983149	0.841135	0.397584	-0.0369997	0.110411	0.149838
	1.53932	0.215993	Color2 [DarkGray]	1	4		Q6IC98	Q6IC98	GRAM4_HUMAN	GRAMD4		-1.44774	-1.46921	-3.30761	0.142905	0.148411	0.23086	-1.57497	-1.29415	-0.641574	0.410403	0.475117	0.331469	-0.246028	-1.16141	-1.13105	0.263464	0.267421	0.197659	-1.29478	-1.38476	-1.51037	0.100895	0.272446	0.195668
	0.912608	0.215969	Color2 [DarkGray]	1	4		P51948	P51948	MAT1_HUMAN	MNAT1		1.39286	1.56214	1.54788	-0.168749	-0.0108995	-0.0202122	1.54062	1.68518	1.56023	0.277865	0.377956	0.248903	1.6062	1.74721	1.59807	0	-0.187429	0.142789	1.39697	1.40935	1.59212	0.171739	-0.120161	0.205239
	0.979713	0.215493	Color2 [DarkGray]	1	4		Q9BVS4	H0Y919;Q9BVS4	RIOK2_HUMAN	RIOK2		0.879815	1.13308	0.950915	-0.834458	-1.01506	-1.40778	1.04322	1.02295	1.10335	-1.04512	-0.745641	-1.05294	1.1053	1.1573	1.16726	-1.0476	-1.01547	-1.22554	1.09723	1.30061	1.01669	-1.15056	-1.20236	-1.13726
	1.26115	0.215291	Color2 [DarkGray]	1	4		Q9Y5Y5	E9PMM3;E9PMS3;E9PQW0;Q9Y5Y5	PEX16_HUMAN	PEX16		-2.43664	-3.00969	-1.79127	0.563877	0.546785	0.534039	-1.42642	-3.1068	-3.97678	0.786335	0.78086	0.669546	-2.71984	-4.60061	-1.33232	0.671189	0.64183	0.603653	-4.10017	-3.11163	-3.85824	0.405772	0.535256	0.649839
	1.00771	0.215167	Color2 [DarkGray]	1	4		O60496	E5RJ11;G3V114;O60496	DOK2_HUMAN	DOK2		-0.179586	-0.499908	-0.270786	-0.880971	-0.882554	-0.97158	-0.285496	-0.237024	-0.0825272	-1.00566	-1.11305	-0.96975	-0.482393	-0.29248	-0.54243	-1.2258	-0.821817	-0.880476	-0.333806	0.159365	-0.202959	-1.09724	-1.22751	-1.40922
	0.508339	0.215162	Color2 [DarkGray]	1	4		P12018	F8W8C9;P12018	VPREB_HUMAN	VPREB1		-3.95662	-3.46777	-2.62835	-3.45641	-3.19176	-3.25115	-2.86676	-3.36426	-2.49419	-2.67667	-2.56186	-3.05574	-2.83774	-3.06859	-3.34598	-2.92813	-3.19695	-2.36181	-4.31926	-1.91401	-2.32348	-3.16077	-2.99771	-2.78128
	1.81804	0.214753	Color2 [DarkGray]	1	4		Q8WUR7	H3BQZ5;Q8WUR7	CO040_HUMAN	C15orf40		-2.11042	-1.86379	-1.76413	-0.707724	-0.566706	-0.598974	-1.39995	-1.32097	-1.88286	-0.374501	-0.513865	-0.42733	-3.07461	-1.91962	-1.77087	-0.337837	-0.22489	-0.470606	-1.01498	-1.39658	-1.45458	-0.718744	-0.634229	-0.606982
	0.78411	0.214638	Color2 [DarkGray]	1	4		Q9Y3C0	F5GWI9;F5GXZ4;F5GXZ7;F5GZ97;F5H0A7;F5H2P1;Q9Y3C0	WASC3_HUMAN	WASHC3		0.363765	0.46768	0.44656	-1.56443	-1.74784	-1.18362	0.0291853	0.399448	0.140553	-1.22342	-1.27343	-1.3407	0.391105	0.43192	0.561415	-1.29723	-1.25523	-1.4389	0.16819	0.343898	0.319273	-1.73659	-1.38548	-1.35939
	0.202783	0.214605	Color2 [DarkGray]	1	4		Q96S82	H3BUV9;H3BV23;Q96S82	UBL7_HUMAN	UBL7		-0.855659	-1.10557	-2.96947	-2.29851	-2.99476	-3.12321	-0.690166	-0.471515	-0.657053	-3.61891	-3.80043	-2.8295	-0.971495	-0.768811	-0.652359	-3.91583	-2.24948	-3.27796	-0.441098	-0.345127	-0.376722	-3.17935	-4.14067	-3.57265
	0.336223	0.21454	Color2 [DarkGray]	1	4		Q8TDH9	A0A0A0MTN6;A0A0D9SEU2;G5E931;Q8TDH9	BL1S5_HUMAN	BLOC1S5		-0.145588	0.0372572	0.0344524	-1.23924	-1.81668	-2.48037	0.236266	0.164013	-0.075841	-1.61184	-1.74297	-1.09227	-0.0690365	-0.102008	-0.122583	-1.71276	-1.65616	-1.9911	-0.0782537	0.168083	-0.0598316	-2.03965	-1.48532	-1.56573
	0.590511	0.214307	Color2 [DarkGray]	1	4		Q9H2J4	H7BZP2;Q9H2J4	PDCL3_HUMAN	PDCL3		0.70696	0.920815	0.713063	-1.70638	-1.88934	-1.84287	0.714865	0.627116	0.808522	-2.09197	-2.28699	-2.20533	0.748947	0.803009	0.737787	-1.68499	-1.93066	-1.69582	0.404539	0.638051	0.531839	-2.12207	-2.46607	-2.63907
	1.76906	0.213903	Color2 [DarkGray]	1	4		Q15392	A0A0A0MTI1;Q15392	DHC24_HUMAN	DHCR24		-0.378021	-0.983584	-3.9727	2.01869	1.93705	1.75983	-0.966717	-0.520925	-0.320092	1.9363	2.01665	1.98564	-1.03284	-0.562252	-0.569356	2.01444	2.11794	1.85838	-0.501273	-0.870906	-0.684287	1.79264	1.67044	1.8338
	1.58719	0.213696	Color2 [DarkGray]	1	4		P28702	A0A087WZ88;A0A0G2JHI1;A0A0G2JKR7;A0A5F9ZHH6;P19793;P28702;P48443	RXRB_HUMAN	RXRB		-1.26813	-1.70731	-1.686	0.496394	0.5878	0.589889	-1.68057	-1.42387	-1.26977	0.595976	0.419256	0.605139	-1.1817	-1.73377	-1.97324	0.547256	0.644901	0.350654	-1.64981	-3.36858	-1.58697	0.351492	0.310792	0.316998
	0.696134	0.213534	Color2 [DarkGray]	1	4		P06280	A0A3B3IUC4;A0A6Q8PFA9;A0A6Q8PGG0;A0A6Q8PHD1;A0A6Q8PHM8;P06280	AGAL_HUMAN	GLA		0.390204	0.446927	0.438922	-1.10304	-1.1102	-1.46231	-0.312762	-0.148048	0.250641	-0.569211	-0.439453	-0.223197	0.618237	0.425935	0.551715	-1.16496	-1.40743	-0.583014	-0.0917463	-0.0217981	-0.164112	-0.700876	-0.43203	-0.739558
	1.17221	0.213207	Color2 [DarkGray]	1	4		Q9H0H0	J3KMZ7;Q9H0H0	INT2_HUMAN	INTS2		-1.67377	-1.33232	-1.74089	-1.5767	-1.62966	-1.51197	-1.89624	-1.72123	-1.68684	-1.53178	-1.37315	-1.6429	-1.70831	-1.45282	-1.50367	-1.82304	-1.75107	-1.83204	-1.56402	-1.5236	-1.76797	-1.76533	-1.66026	-1.76187
	2.23148	0.213122	Color2 [DarkGray]	1	4		Q9UNP9	E9PEQ6;E9PK21;Q9UNP9	PPIE_HUMAN	PPIE		1.40061	1.37182	1.41121	1.54785	1.55623	1.66715	1.60735	1.59749	1.51063	1.6221	1.63843	1.55531	1.44587	1.36719	1.40565	1.37156	1.51229	1.47319	1.4858	1.57987	1.54702	1.40149	1.43991	1.33506
	0.610416	0.212179	Color2 [DarkGray]	1	4		Q92990	M0QX84;Q92990	GLMN_HUMAN	GLMN		1.26625	1.32136	1.31809	-1.40231	-1.44456	-1.54742	1.35652	1.35512	1.20853	-1.315	-1.6721	-1.55637	1.25986	1.31886	1.30689	-1.87569	-1.66795	-1.39969	1.33871	1.33956	1.42902	-1.53582	-1.93361	-1.71059
	0.812011	0.212152	Color2 [DarkGray]	1	4		P49840	A0A7I2V379;A0A7I2V4Q6;A0A7I2V5Q2;A0A7I2YQA1;A8MT37;M0QYV0;P49840	GSK3A_HUMAN	GSK3A		1.23636	1.21158	1.2605	-0.265857	-0.36178	-0.291366	1.08035	0.984144	0.841139	-0.310671	-0.311736	-0.377166	0.895058	1.17532	1.28681	-0.201377	-0.303253	-0.543229	0.903351	1.19937	0.926338	-0.364957	-0.501377	-0.769695
	1.72428	0.212012	Color2 [DarkGray]	1	4		O95644	F5H4S8;K7ER53;O95644	NFAC1_HUMAN	NFATC1		-1.85147	-1.25392	-0.704586	-0.721035	-0.811102	-0.525827	-2.84549	-1.05757	-0.852997	-0.426366	-0.419416	-0.481596	-1.04879	-1.54331	-1.75151	-0.383099	-0.264446	-0.507138	-1.07861	-1.06337	-2.30094	-0.733339	-0.556371	-0.673704
	0.115134	0.21181	Color2 [DarkGray]	1	4		P26232	C9IZ88;C9J144;P26232	CTNA2_HUMAN	CTNNA2		-2.56338	-2.88573	-4.25678	-2.12485	-2.68002	-2.40321	-2.81156	-2.96673	-2.44338	-2.37055	-2.07627	-2.7098	-2.79756	-3.55482	-3.3404	-4.40254	-2.09099	-2.3798	-3.42028	-3.59579	-2.80369	-1.8453	-2.07063	-3.87613
	1.53491	0.211713	Color2 [DarkGray]	1	4		P19793	A0A5F9ZHH6;P19793	RXRA_HUMAN	RXRA		-2.67606	-3.24401	-2.99474	0.0556326	0.0697994	0.181704	-2.50321	-3.35159	-3.30935	0.154531	0.29406	0.329635	-3.51328	-2.6005	-2.56657	-0.230072	0.33481	-0.225818	-2.04156	-3.58684	-3.06711	0.0621719	0.0989666	-0.0180531
	1.27726	0.211549	Color2 [DarkGray]	1	4		Q96GG9	C9J0B2;C9J8R4;C9JRU6;C9JVE2;Q96GG9	DCNL1_HUMAN	DCUN1D1		1.38748	1.22224	1.34349	1.03165	0.876867	1.16372	1.03279	1.17245	0.953143	0.837748	0.998291	0.83366	1.69666	1.29164	0.987203	0.809956	0.599483	0.607367	1.41417	0.958953	1.32735	0.573118	0.762327	0.699606
	1.29506	0.211445	Color2 [DarkGray]	1	4		Q15800	D6R952;D6RDP9;D6REA2;Q15800	MSMO1_HUMAN	MSMO1		-2.87728	-3.14451	-2.4048	0.121666	-0.226802	-0.302166	-4.60819	-3.86633	-3.46923	-0.208661	-0.212359	0.00152302	-1.55696	-3.80615	-2.88048	0.266423	0.274752	0.271581	-3.35187	-3.07854	-2.82612	-0.353458	-0.400944	-0.299432
	0.343948	0.211369	Color2 [DarkGray]	1	4		P54725	K7EQ16;P54725	RD23A_HUMAN	RAD23A		2.46523	2.59985	2.54682	-0.607475	-1.17737	-0.460306	2.77274	2.62481	2.97298	-0.273648	-0.310445	0.200492	2.41712	2.38351	2.56145	-1.10017	-0.786693	-0.360397	2.80783	2.80809	2.80181	-0.178256	-0.113646	-0.725806
	1.09331	0.211365	Color2 [DarkGray]	1	4		Q9Y5Z9	Q9Y5Z9	UBIA1_HUMAN	UBIAD1		-1.85581	-3.63455	-4.15975	-0.611549	-0.913367	-0.738435	-2.36986	-2.04626	-3.46186	-0.467595	-0.485365	-0.50854	-3.32115	-2.89465	-0.85187	-0.820318	-0.819411	-0.96161	-3.79014	0.944415	-4.13174	-0.817507	-0.756304	-0.521786
	1.19788	0.211321	Color2 [DarkGray]	1	4		Q9Y6M1	F8W930;Q9Y6M1	IF2B2_HUMAN	IGF2BP2		-3.12677	3.02534	-3.35896	1.37873	1.42756	1.90232	-3.84854	-2.59987	3.32122	1.42524	1.38176	1.36353	3.47778	3.15298	-3.88718	1.45145	1.71755	1.44785	-5.24611	3.10556	-2.63327	1.03639	1.31641	1.18376
	0.0994404	0.21101	Color2 [DarkGray]	1	4		Q9H1H9	A0A1B0GUA8;Q9H1H9	KI13A_HUMAN	KIF13A		-0.112597	-0.113153	-0.142605	-1.62187	-1.43504	-1.37376	-3.39152	-0.0795307	-0.458202	-1.45647	-1.37137	-1.20177	-0.773614	-3.78134	-0.123578	-1.70892	-1.92959	-1.47676	-2.32901	0.254892	0.113963	-0.849837	-0.744825	-3.06798
	0.76993	0.210864	Color2 [DarkGray]	1	4		Q96EX1	E5RH51;Q96EX1	SIM12_HUMAN	SMIM12		-2.56513	-3.24811	-3.70303	-1.17772	-1.08163	-1.10533	-4.00563	-2.77178	-3.69127	-0.460141	-0.751649	-0.712735	-2.98452	-2.94475	-4.15279	-1.41871	-1.22137	-1.54449	-3.83047	-3.43201	-2.29515	-0.686268	-0.979873	-0.890978
	0.252932	0.210483	Color2 [DarkGray]	1	4		Q13049	Q13049;Q5JVY0	TRI32_HUMAN	TRIM32		-1.52724	-1.19564	-1.46481	-3.4533	-2.5034	-3.17808	-1.52227	-1.20197	-1.39671	-1.04581	-1.74592	-0.804928	-0.619292	-1.49601	-1.35305	-3.54169	-3.65873	-1.81052	-1.06875	-1.09107	-1.04097	-1.09774	-1.44098	-1.68938
	0.489234	0.210334	Color2 [DarkGray]	1	4		Q9UNA1	A0A2R8Y5C0;A0A2R8YGB3;Q9UNA1	RHG26_HUMAN	ARHGAP26		-2.783	-3.05729	-2.72308	-0.608632	-0.788813	-0.594219	-3.80431	-3.33259	-2.8821	-0.793933	-0.275987	-0.33851	-3.09291	-2.94792	-3.49403	-0.256918	-0.621763	-0.85508	-4.08374	-3.20109	-2.97467	-0.612684	-0.565483	-0.861265
	1.73123	0.210202	Color2 [DarkGray]	1	4		P53007	P53007	TXTP_HUMAN	SLC25A1		-3.35793	-2.48761	1.04088	3.03739	3.16911	3.00905	-3.38639	-3.63979	-2.47336	3.2446	3.15939	3.22064	-2.61069	0.475505	0.687478	3.19614	3.27076	3.1282	-2.26625	-1.95881	-3.52212	3.06461	3.02605	2.90336
	1.96016	0.210148	Color2 [DarkGray]	1	4		Q9UQV4	E7ETP9;Q9UQV4	LAMP3_HUMAN	LAMP3		-3.51082	-0.778811	-1.06425	-0.449311	-0.266303	-0.062501	-1.02493	-3.43657	-2.79718	-0.101207	0.00278664	0.0303869	-1.57584	-2.37763	-2.50543	-0.0129271	-0.246511	-0.122411	-3.62742	-3.35541	-3.86335	-0.206604	-0.28143	-0.210444
	2.69241	0.20998	Color2 [DarkGray]	1	4		Q15120	Q15120	PDK3_HUMAN	PDK3		-1.48217	-2.42948	-1.93552	0.617565	0.599097	0.554294	-2.26178	-2.91308	-2.17974	0.82532	0.811462	0.770212	-0.904573	-1.06464	-4.54836	0.577927	0.690588	0.716607	-2.36485	-2.78004	-2.17978	0.637393	0.554078	0.585583
	1.88339	0.209897	Color2 [DarkGray]	1	4		P85037	P85037	FOXK1_HUMAN	FOXK1		0.314337	0.284389	0.315303	0.759972	0.596264	0.615075	0.251876	0.184427	0.191442	0.714219	0.688129	0.631256	-0.348134	-0.00470448	0.227401	0.946726	0.71198	0.670547	0.0412121	0.0444393	-0.248925	0.433831	0.417087	0.552997
	0.0970241	0.209661	Color2 [DarkGray]	1	4		Q9BTX7	Q5QPC2;Q9BTX7	TTPAL_HUMAN	TTPAL		-0.194152	-0.719639	-0.322824	-1.91095	-3.29329	-3.36562	-0.682284	-0.363578	-0.344447	-3.58627	-3.07836	-2.09312	-3.05041	-0.99486	-0.888777	-3.02591	-2.13898	-1.96328	-0.0613928	-0.520564	-0.355617	-1.86693	-3.91686	-3.60294
	2.94304	0.209627	Color2 [DarkGray]	1	4		O43752	O43752	STX6_HUMAN	STX6		-1.24121	-1.30155	-1.26396	-0.054472	-0.112762	-0.103009	-1.54592	-1.04041	-1.43864	0.166573	0.218695	0.158286	-2.76154	-1.32079	-1.11349	-0.0785627	0.011075	-0.235489	-1.19494	-1.31925	-1.35755	-0.00448227	-0.0604591	-0.0203857
	0.261225	0.209551	Color2 [DarkGray]	1	4		Q96DC7	D6REY4;Q96DC7	TMCO6_HUMAN	TMCO6		-2.99882	-2.93858	-2.30397	-2.86937	-4.20715	-4.55671	-2.113	-2.62394	-2.51022	-3.57169	-4.19546	-3.22848	-2.22519	-3.21419	-2.34864	-4.8086	-3.07848	-3.02908	-2.75019	-2.37659	-2.45963	-4.09202	-3.9421	-3.59016
	0.664453	0.208538	Color2 [DarkGray]	1	4		Q96MN5	Q96MN5;X6R7X0	TEAN2_HUMAN	TCEANC2		-1.47396	-1.25178	-1.48421	-2.01117	-2.58718	-2.27013	-1.05704	-1.49244	-1.38608	-2.05692	-2.22534	-2.31344	-1.77283	-1.35373	-1.49929	-2.18892	-2.0945	-3.02659	-1.45479	-1.53908	-1.17595	-2.47084	-2.57692	-2.17355
	1.14484	0.208411	Color2 [DarkGray]	1	4		Q9BZD4	E9PQC4;Q9BZD4	NUF2_HUMAN	NUF2		0.114458	0.216508	0.215752	-0.0164013	-0.150409	0.0611706	0.395073	0.114715	-0.0638094	-0.155407	-0.138186	-0.171508	-0.140588	0.155727	0.383008	-0.32801	-0.0180168	-0.000290871	0.0372581	0.264839	0.144977	-0.35538	-0.220299	-0.514654
	0.841613	0.208341	Color2 [DarkGray]	1	4		Q8WWV3	G3V1R2;Q8WWV3	RT4I1_HUMAN	RTN4IP1		-2.9492	-3.89088	-2.89125	-2.62268	-0.917851	-1.30719	-3.41833	-2.70111	-2.4483	-1.12542	-1.36756	-1.11156	-0.589656	-1.84609	-3.68606	-1.20455	-1.10717	-1.26096	-2.66653	-3.56917	-2.83375	-1.56739	-1.3475	-1.31468
	0.989857	0.208306	Color2 [DarkGray]	1	4		Q96MF7	A0A087WTZ8;E5RG00;E5RHW9;E5RIM1;E5RK09;Q96MF7	NSE2_HUMAN	NSMCE2		-1.03104	-2.7835	-0.959072	-0.416126	-0.398099	-0.20929	-2.15883	-1.57687	-0.67268	0.104753	-0.187482	-0.00719261	-2.31541	-1.34026	-1.15257	-0.296983	-0.0452528	-0.289129	-1.62526	-1.21737	-1.24605	-0.268467	-0.140814	-0.305557
	3.02529	0.208017	Color2 [DarkGray]	1	4		Q13724	A0A3B3IRK6;A0A3B3IRW2;A0A8I5KTK5;Q13724	MOGS_HUMAN	MOGS		-0.825193	-0.41725	-1.10072	3.09872	3.15345	3.02448	-0.495885	-0.510552	-0.859436	3.27941	3.33221	3.2512	-0.929683	0.206709	-0.557333	3.32364	3.20505	3.17897	-0.460533	-0.663387	-0.712986	3.07692	3.07958	3.08226
	0.48028	0.207677	Color2 [DarkGray]	1	4		Q9NZC9	H7BYI2;Q9NZC9	SMAL1_HUMAN	SMARCAL1		-0.811138	-0.769358	-0.859226	-1.80141	-1.6152	-1.63908	-0.690876	-0.784555	-0.666342	-1.92196	-1.76176	-1.95201	-0.376202	-0.666917	-0.482529	-1.96172	-1.85078	-2.07533	-0.615724	-0.629783	-0.561965	-2.42458	-1.81942	-2.01476
	0.683796	0.207652	Color2 [DarkGray]	1	4		Q6P0N0	Q6P0N0	M18BP_HUMAN	MIS18BP1		-2.02609	-2.02587	-3.57849	0.119946	0.272822	0.274174	-2.22315	-2.0751	-3.08561	0.372722	0.106785	0.394638	-1.25304	-1.82804	-1.68488	0.366017	0.209763	0.174816	-1.95993	-4.28179	-1.76254	0.0773926	0.264404	-0.0906076
	0.0828835	0.207438	Color2 [DarkGray]	1	4		Q96SW2	A0A1W2PPJ5;J3QT87;Q96SW2	CRBN_HUMAN	CRBN		0.638802	0.659803	0.65375	-1.90214	-1.48093	-1.73062	1.04814	0.83283	0.848194	-3.61809	-1.62021	-1.72113	0.693776	0.647148	0.596711	-1.18163	-3.23803	-1.41099	0.888966	1.01403	1.11905	-3.40298	-2.80335	-1.3754
	0.921716	0.207112	Color2 [DarkGray]	1	4		O60645	D6RB59;O60645	EXOC3_HUMAN	EXOC3		0.170721	0.368187	0.554178	0.878633	0.991097	1.18142	0.438341	0.291512	0.564373	1.33708	1.21612	1.09833	0.685826	0.25916	0.388805	1.05418	1.11094	1.01311	0.29547	0.55649	0.385509	1.15199	0.999903	0.878293
	0.369369	0.206634	Color2 [DarkGray]	1	4		Q9NWV4	Q9NWV4	CZIB_HUMAN	CZIB		2.96231	3.03922	2.9456	0.153047	0.330514	0.309568	3.31246	3.14319	2.74082	-0.00836849	-0.0453539	0.670135	2.73659	3.00387	3.03657	0.369968	0.122334	0.198326	2.8206	2.94349	2.84985	0.0306549	0.0192595	-0.0534019
	0.111121	0.20658	Color2 [DarkGray]	1	4		Q8TD55	Q8TD55	PKHO2_HUMAN	PLEKHO2		-2.00118	-2.99541	-1.42517	-3.19997	-2.95278	-3.71519	-1.34206	-1.96259	-2.05468	-3.60992	-2.22123	-4.29254	-2.04094	-1.82376	-2.28181	-2.81409	-3.87058	-3.70077	-1.68426	-2.20619	-1.74973	-3.8851	-3.00962	-3.84871
	0.401321	0.206507	Color2 [DarkGray]	1	4		Q6IQ32	Q6IQ32	ADNP2_HUMAN	ADNP2		-2.45618	-3.05224	-3.37897	-1.1671	-0.928222	-0.978431	-3.65924	-2.7564	-2.09811	-1.31982	-0.809426	-1.16327	-2.79827	-3.26927	-2.29045	-0.940111	-0.891547	-0.930669	-2.79528	-2.54224	-2.68011	-1.0305	-1.5747	-1.30685
	0.567699	0.206457	Color2 [DarkGray]	1	4		P0DP23;P0DP24;P0DP25	A0A590UJI2;E7EMB3;G3V361;P0DP23;P0DP24;P0DP25;Q96HY3	CALM1_HUMAN;CALM2_HUMAN;CALM3_HUMAN	CALM1;CALM2;CALM3		3.71926	3.66896	3.67749	3.20749	3.18529	2.99465	3.75703	4.40879	4.39432	3.52027	3.10574	3.01462	3.36539	3.44603	3.69025	2.51532	3.12103	3.68591	3.72812	3.81673	4.09592	3.07938	3.01355	2.92833
	1.82251	0.206209	Color2 [DarkGray]	1	4		Q9BYC5	G3XAD2;Q9BYC5	FUT8_HUMAN	FUT8		0.221484	-0.256681	-3.93171	-1.04754	-0.857072	-1.19144	-1.14543	-0.0187645	-0.764939	-0.807976	-0.695313	-0.701081	0.749721	-0.157069	0.159595	-0.963527	-0.866967	-1.00511	-0.773421	0.350964	-3.66815	-1.00665	-0.927924	-0.888422
	0.66039	0.20585	Color2 [DarkGray]	1	4		Q9Y375	A0A7I2V4I7;A0A7I2YQA4;H0YL22;H0YNN4;Q9Y375	CIA30_HUMAN	NDUFAF1		-3.92191	-2.70257	-2.72383	0.810816	0.796926	0.727629	-2.23405	-3.83399	-2.97253	0.868314	0.833236	1.00278	-2.93026	-3.40434	-4.00091	0.943974	0.787093	0.825609	-2.58789	-2.75291	-3.09769	0.870601	0.777851	0.43833
	0.716297	0.205628	Color2 [DarkGray]	1	4		P23497	C9JBL0;E9PHV6;H7BYP4;P23497;Q9H930;U5Y3L1	SP100_HUMAN	SP100		0.127234	-0.0546255	0.081727	1.06479	1.14627	1.01926	0.628486	0.640378	0.623391	0.870234	1.03942	0.791615	0.437694	0.487737	0.476912	1.23141	1.15857	0.791278	0.79423	0.53542	0.903855	0.693123	0.506898	0.884366
	0.200375	0.205425	Color2 [DarkGray]	1	4		Q8IYB7	Q8IYB7	DI3L2_HUMAN	DIS3L2		-0.707555	-0.596646	-0.730055	-3.32626	-3.97167	-2.2793	-0.72772	-0.635474	-0.765307	-2.32937	-3.57426	-3.14348	-0.644018	-0.803559	-0.535168	-2.56818	-1.85281	-0.866174	-0.438107	-0.623533	-0.773684	-3.48531	-3.21502	-2.96305
	0.809934	0.2053	Color2 [DarkGray]	1	4		Q8N442	Q8N442	GUF1_HUMAN	GUF1		-2.71782	-3.29511	-1.65689	-1.15438	-0.716098	-0.728447	-2.03671	-3.15647	-2.53426	-0.641424	-0.780283	-0.969289	-2.90753	-2.06483	-2.63286	-0.741077	-0.714446	-1.06049	-2.37828	-2.85684	-2.43778	-0.926272	-0.941112	-1.13951
	0.224992	0.205288	Color2 [DarkGray]	1	4		Q9Y2V7	Q9Y2V7	COG6_HUMAN	COG6		0.623857	0.502263	0.364617	-1.4926	-1.42592	-1.22645	0.524683	0.70879	0.759875	-1.39371	-1.30313	-0.950893	0.266126	0.607136	0.458209	-1.69921	-1.80047	-1.43749	0.565444	0.488541	0.550885	-1.20614	-2.06918	-0.988278
	1.025	0.205235	Color2 [DarkGray]	1	4		Q9NPI1	Q9NPI1	BRD7_HUMAN	BRD7		-1.93528	-3.63433	-2.2212	-0.287831	-0.337456	-0.405797	-1.35818	-2.46717	-4.10467	-0.313882	-0.190453	-0.402298	-2.6676	-1.60449	-3.40217	-0.446252	-0.358614	-0.250355	-3.05036	-3.50163	-2.39015	-0.64963	-0.431094	-0.441613
	0.970276	0.204728	Color2 [DarkGray]	1	4		Q96HC4	H0YBI4;Q96HC4	PDLI5_HUMAN	PDLIM5		1.06343	0.922942	1.01004	-0.139748	0.0579529	0.042345	1.00008	1.22202	1.03789	0.167457	0.285008	0.185003	1.08804	1.11018	1.24092	0.16361	0.287482	0.191968	1.19159	1.03737	1.22912	-0.16046	0.155637	0.0281067
	0.14152	0.204707	Color2 [DarkGray]	1	4		P17301	E7EMF1;E7ESP4;E9PB77;P17301	ITA2_HUMAN	ITGA2		-3.41878	-4.48612	-2.47326	-3.02637	-2.98768	-2.96821	-3.09024	-2.47109	-2.46994	-2.79155	-2.81732	-2.31935	-2.45029	-3.25397	-3.46712	-2.30293	-2.46162	-2.14236	-2.72246	-2.6461	-4.10755	-3.12119	-1.85805	-3.56311
	0.215796	0.204523	Color2 [DarkGray]	1	4		Q9H6Y7	I3L0V7;I3L1K4;I3L2D4;I3L462;Q9H6Y7	RN167_HUMAN	RNF167		-3.89988	-3.71962	-2.98787	-3.6202	-3.08899	-2.53718	-3.30507	-2.22111	-2.85647	-2.27035	-2.88436	-3.03696	-2.27712	-3.82107	-3.56148	-2.93914	-2.7551	-2.65965	-3.97493	-2.65994	-3.94397	-2.48034	-2.86658	-3.45831
	0.981206	0.204477	Color2 [DarkGray]	1	4		Q9P275	A0A075B784;E9PEW0;K7EMM6;Q9P275	UBP36_HUMAN	USP36		-0.965105	-0.951912	-1.01808	-0.258832	-0.249217	-0.256293	-2.09621	-1.19779	-0.924674	-0.0641327	-0.131209	-0.331141	0.252401	-1.27387	-1.16295	-0.170972	-0.159449	-0.163918	-1.63634	-2.74713	-0.964638	-0.487265	-0.352649	-0.300002
	0.709676	0.203938	Color2 [DarkGray]	1	4		P53384	I3L531;P53384	NUBP1_HUMAN	NUBP1		-0.77017	-0.638438	-0.488752	-3.21116	-3.1169	-2.90942	-0.665338	-0.827761	-0.706211	-3.11071	-3.15632	-2.84534	-0.184531	-0.496576	-0.768435	-3.28586	-3.29287	-3.05796	-0.54456	-0.694303	-0.45217	-3.3721	-3.07285	-3.27923
	0.936201	0.203828	Color2 [DarkGray]	1	4		Q86YS6	Q86YS6	RAB43_HUMAN	RAB43		2.54142	2.14076	2.64945	3.63531	3.69496	3.78483	2.65319	2.44556	2.59276	3.83216	3.87231	3.65744	2.9543	2.21376	2.21486	3.60753	3.62496	3.61854	2.01418	2.05837	2.16615	3.60807	3.70379	3.43856
	0.281375	0.203742	Color2 [DarkGray]	1	4		O95980	O95980	RECK_HUMAN	RECK		-3.45221	-3.40933	-3.2263	-3.08932	-2.95017	-2.22211	-4.39693	-3.55864	-3.61773	-2.77331	-3.3317	-2.49541	-2.71099	-3.11702	-3.41863	-2.89989	-2.80559	-3.21235	-3.17348	-2.79775	-3.99906	-2.9153	-3.38378	-2.91256
	0.17969	0.203586	Color2 [DarkGray]	1	4		Q9Y575	H7BYZ6;Q9Y575	ASB3_HUMAN	ASB3		-0.497035	-0.675847	-0.855017	-0.747018	-1.24556	-1.16612	-0.636725	-0.611479	-0.577539	-1.26131	-0.873665	-1.25557	-0.228448	-0.527555	-0.757478	-0.962478	-1.09016	-1.18604	-0.355682	-0.902071	-0.9087	-1.90978	-0.5372	-1.55433
	0.588371	0.203371	Color2 [DarkGray]	1	4		Q9UHD2	A0A494C045;A0A494C0X2;A0A494C148;A0A494C167;A0A7I2V2F4;A0A7I2V4W4;A0A7I2V643;A0A7I2V646;Q9UHD2	TBK1_HUMAN	TBK1		-0.38651	-0.388781	-0.28012	-1.23394	-1.03816	-1.32224	-0.336137	-0.234058	-0.262291	-1.37003	-1.16339	-1.27218	-0.393596	-0.348056	-0.11476	-1.32947	-1.3393	-1.1613	-0.347235	-0.261064	-0.294843	-1.22095	-1.48102	-1.71375
	1.05687	0.202674	Color2 [DarkGray]	1	4		Q8IXK0	A0A0A0MSI2;Q8IXK0	PHC2_HUMAN	PHC2		-0.61518	-0.325875	-0.691654	0.8283	0.858469	0.973395	-0.491922	-0.593566	-0.63287	1.06261	0.945109	0.76531	-0.941367	-0.919929	-0.471197	0.789159	0.92174	0.724134	-0.829742	-0.560223	-0.379398	0.694518	0.698008	0.772482
	1.13301	0.202614	Color2 [DarkGray]	1	4		P31323	P31323	KAP3_HUMAN	PRKAR2B		-1.1087	-0.801258	-0.386032	-2.0943	-2.15521	-1.52115	-0.850101	-1.04263	-1.07377	-1.81329	-1.64228	-1.7499	-0.758854	-0.640306	-0.818482	-2.10661	-2.10237	-1.89106	-1.13641	-0.721331	-0.587091	-2.00138	-2.00946	-1.80248
	0.472841	0.20229	Color2 [DarkGray]	1	4		P08236	P08236	BGLR_HUMAN	GUSB		-2.22352	-2.44432	-2.28399	-0.114267	-0.261135	-0.278448	-1.04563	-2.55952	-3.29437	-0.994507	-0.543914	-1.02745	-3.19168	-2.09485	-0.989676	-0.220217	-0.0575275	-0.1866	-2.94018	-1.62159	-3.55726	-0.998083	-0.921436	-1.25322
	0.134167	0.202269	Color2 [DarkGray]	1	4		Q8TAD8	Q8TAD8	SNIP1_HUMAN	SNIP1		-1.45287	-1.23382	-1.61276	-1.93093	-2.04302	-2.30991	-1.73458	-1.4775	-1.50504	-2.335	-1.77869	-2.41241	-2.41924	-1.14157	-1.09384	-2.36187	-1.91608	-2.43835	-1.33013	-1.77569	-1.46123	-3.24434	-2.43733	-1.45124
	0.32021	0.202262	Color2 [DarkGray]	1	4		Q8TCA0	Q8TCA0;X6RK58	LRC20_HUMAN	LRRC20		-0.0467329	-0.134946	-0.137542	-2.321	-2.67576	-3.00906	0.25189	0.409196	0.817378	-3.36392	-2.73983	-3.1124	-0.239892	-0.244383	-0.269498	-3.04104	-2.22182	-2.83186	0.408084	0.381213	0.586602	-2.908	-3.41344	-3.50149
	2.46194	0.201715	Color2 [DarkGray]	1	4		O14683	E9PIK4;E9PIN5;E9PKN9;E9PKZ4;E9PMW4;E9PN66;E9PPM1;E9PQ46;E9PS55;O14683;U3KQ32	P5I11_HUMAN	TP53I11		-0.967447	-3.12769	-0.777986	1.37154	1.55053	1.50938	-2.65886	-4.05809	-3.59974	1.60642	1.54124	1.63405	-2.57028	-3.58901	-2.78586	1.64345	1.40604	1.60283	-3.31498	-1.2473	-2.28285	1.41781	1.3998	1.35895
	0.885946	0.20154	Color2 [DarkGray]	1	4		Q9Y3D2	H0YE51;Q9Y3D2	MSRB2_HUMAN	MSRB2		-2.64553	-1.35353	-2.5121	-0.380326	-0.603298	-0.151668	-1.36315	-2.97317	-2.20103	-0.467536	-0.493945	-0.203973	-2.73227	-2.95145	-2.93084	-0.885045	-0.462898	-0.646093	-2.94242	-2.09889	-3.36601	-0.674739	-0.49652	-0.598815
	0.313776	0.201488	Color2 [DarkGray]	1	4		O00479	O00479	HMGN4_HUMAN	HMGN4		-3.10007	-2.98543	-3.46586	-0.491418	-0.258094	-0.0781641	-2.63133	-2.87229	-4.72902	-0.446763	-0.167411	-1.042	-2.81316	-3.88985	-4.27484	0.174425	-0.320911	-0.677137	-3.97357	-3.44097	-4.07245	-0.691607	-0.85006	-0.718968
	0.743994	0.201377	Color2 [DarkGray]	1	4		P10747	P10747	CD28_HUMAN	CD28		-2.56092	-1.68486	-2.80706	0.611605	0.56848	0.500359	-1.70391	-3.91416	-1.78424	0.884979	0.611291	0.627155	-2.95848	-2.46988	-3.41057	0.506721	0.598101	0.553687	-2.54317	-2.8081	-2.86202	0.581359	0.333042	0.604893
	0.238393	0.200568	Color2 [DarkGray]	1	4		O60551	O60551;Q5VUC6	NMT2_HUMAN	NMT2		-0.331129	-0.689344	-0.405998	-2.53631	-3.08431	-2.72886	-0.335544	-0.430181	-0.379537	-2.58866	-2.24721	-2.55791	-0.262176	-0.470144	-0.121539	-2.61593	-2.51086	-2.68928	-0.091095	-0.0519161	-0.0433893	-2.86322	-2.05216	-3.08009
	0.183774	0.200414	Color2 [DarkGray]	1	4		Q9H1Y0	A0A2R8Y718;L7UQJ2;Q9H1Y0	ATG5_HUMAN	ATG5		0.478956	0.421419	0.384888	-1.51253	-1.49348	-0.989529	0.20846	0.18394	0.375484	-2.07253	-2.11786	-2.80554	0.526505	0.439466	0.388993	-2.22132	-1.66281	-1.791	0.382259	0.154814	0.327811	-1.86138	-2.97838	-2.75741
	0.140848	0.200239	Color2 [DarkGray]	1	4		Q6ZMI0	Q6ZMI0	PPR21_HUMAN	PPP1R21		-1.35582	-1.37854	-1.07917	-1.77117	-1.84882	-1.69062	-1.62888	-1.84281	-1.98526	-2.86192	-1.27641	-1.45498	-1.36717	-1.19474	-1.16991	-2.70391	-2.27796	-2.54321	-2.6117	-1.60939	-1.82856	-2.25142	-2.19746	-1.74516
	0.295946	0.200109	Color2 [DarkGray]	1	4		Q96KR6	Q96KR6	F210B_HUMAN	FAM210B		-2.75692	-2.36612	-3.34182	-2.67259	-2.73643	-2.69222	-2.97867	-3.33858	-3.78703	-2.82279	-2.69141	-2.34733	-2.93888	-3.23415	-2.72014	-2.37619	-2.89371	-2.08459	-2.71716	-2.55864	-2.46445	-3.18271	-2.38101	-2.89814
	2.55001	0.199964	Color2 [DarkGray]	1	4		Q14151	Q14151	SAFB2_HUMAN	SAFB2		-0.281708	-0.159545	-0.565852	2.25437	2.20365	2.29308	0.136778	-0.54826	-0.447541	2.45784	2.47949	2.44561	-0.380834	-0.0137892	0.266862	2.13487	2.31098	2.27543	-0.640001	-0.677535	-0.22383	2.30455	2.27219	2.20631
	3.82567	0.199816	Color2 [DarkGray]	1	4		Q8TAQ2	F8VXC8;F8VZW6;Q8TAQ2	SMRC2_HUMAN	SMARCC2		0.180896	-1.25263	-0.839264	1.26488	1.25725	1.19925	-0.570731	-2.89934	-2.44024	1.31807	1.34555	1.34873	-3.34933	-3.73839	0.264969	1.32685	1.32432	1.29215	-1.22873	0.0730505	-2.76988	1.15692	1.13466	1.12131
	0.980843	0.199745	Color2 [DarkGray]	1	4		P01112	A0A804HJ06;A0A8C8MQR2;P01112	RASH_HUMAN	HRAS		-3.90525	-2.94623	-1.14535	0.820778	0.87009	1.05115	-3.44691	-1.48404	-2.64533	0.974646	1.08328	1.03117	-1.95017	-1.36556	-4.28186	0.909449	1.01886	0.910591	-3.14667	-3.64733	-3.21858	1.00584	0.707705	0.776321
	1.52228	0.198953	Color2 [DarkGray]	1	4		P26885	A0A494C1N0;P26885	FKBP2_HUMAN	FKBP2		1.76065	1.67982	1.76746	3.81139	3.75151	3.49124	1.91916	1.87815	1.61845	3.81422	3.82345	3.94073	2.27436	2.01974	1.94896	3.86895	3.78405	3.60386	2.29546	2.05203	1.79317	3.7426	3.64949	3.58944
	1.10266	0.198865	Color2 [DarkGray]	1	4		P48059	A0A0J9YXC7;A0A0M3HER1;P48059	LIMS1_HUMAN	LIMS1		0.50761	0.434367	0.2962	1.17984	1.10017	1.10748	0.360527	0.493617	0.214565	0.87964	1.00589	0.801861	0.459302	0.666424	0.666391	1.231	1.19012	1.02415	0.285299	0.329318	0.183294	0.72879	0.579953	0.782056
	1.17461	0.198844	Color2 [DarkGray]	1	4		Q8NFV4	Q8NFV4	ABHDB_HUMAN	ABHD11		-2.62933	-3.72196	-1.67932	-0.995778	-0.748633	-0.991677	-2.73277	-2.85229	-2.97202	-1.16003	-1.26763	-0.99608	-2.52898	-3.44096	-1.72615	-0.615135	-0.867244	-0.800507	-1.52146	-1.80063	-2.3768	-1.32731	-1.36004	-1.33291
	0.616889	0.198756	Color2 [DarkGray]	1	4		Q96A57	A0A087WTT2;Q5JWB9;Q96A57	TM230_HUMAN	TMEM230		-2.17045	0.336505	0.670894	1.66336	1.73532	1.79747	0.228023	-0.222294	-0.253336	1.93171	1.77638	1.58538	-2.85729	-1.0369	-0.248727	1.54408	1.63824	1.69837	-0.446421	-3.06709	-1.20463	1.73049	1.59467	1.37205
	1.13337	0.198447	Color2 [DarkGray]	1	4		P29590	P29590	PML_HUMAN	PML		2.10664	2.04636	2.01779	0.116447	0.296062	0.319045	1.99371	2.09725	1.97255	0.153233	0.370153	0.308414	1.96245	2.20305	2.09494	0.0393267	0.141197	0.378776	2.14211	2.11054	2.0252	0.104048	-0.0196619	0.152072
	0.553342	0.198237	Color2 [DarkGray]	1	4		O75940	O75940	SPF30_HUMAN	SMNDC1		1.98548	2.1092	2.23925	1.33478	1.51385	1.51925	2.09343	2.211	2.41026	1.72127	1.80204	1.78876	2.57723	1.66663	2.11581	0.839956	1.57371	1.43814	2.10486	1.94857	2.20206	1.75417	1.70271	1.26046
	0.300047	0.198174	Color2 [DarkGray]	1	4		P55854	A8MU27;A8MUA9;P55854	SUMO3_HUMAN	SUMO3		-1.04673	-0.518183	-1.11143	-1.15021	-1.06618	-1.50625	-4.19588	-3.26739	-2.26529	-1.71082	-1.97862	-1.89436	-2.55435	-1.3193	-1.77154	-1.12914	-1.351	-0.838508	-2.44108	-3.24004	-3.76793	-2.56868	-1.75271	-1.85693
	0.850818	0.197264	Color2 [DarkGray]	1	4		P03905	P03905	NU4M_HUMAN	MT-ND4		-4.20811	-2.6459	1.19307	1.18493	1.20005	1.10305	-2.64147	-3.86418	1.58364	1.50251	1.76187	1.62203	1.9458	-3.19034	-3.81765	1.31866	1.10201	1.21114	0.97291	-4.24863	-3.51382	1.34811	1.36042	1.58609
	0.430737	0.197153	Color2 [DarkGray]	1	4		Q9NYB9	A0A0A0MQU9;A0A0C4DG21;A0A7D9NKC8;E7EP65;E7EW77;E9PEZ7;F8WAL6;F8WBL5;F8WEB9;Q9NYB9	ABI2_HUMAN	ABI2		-0.256626	-0.236397	-0.146273	-0.614788	-0.66098	-1.10296	0.197929	-0.0503178	-0.553129	-0.781459	-0.553371	-0.854771	-0.395272	-0.240509	0.0941	-0.758033	-0.743212	-0.770817	-0.254683	0.188045	-0.265721	-0.949667	-1.21553	-0.615862
	1.83777	0.197072	Color2 [DarkGray]	1	4		Q9Y2K7	I3VM54;Q9Y2K7	KDM2A_HUMAN	KDM2A		0.871307	-1.89187	-2.54218	2.246	2.2096	2.17139	-1.21599	-2.59478	-2.10459	2.43515	2.4486	2.44112	-3.13578	-1.41219	-4.02805	2.30237	2.1928	2.20302	-3.27738	1.06194	0.102374	2.32926	2.16461	2.23979
	0.331794	0.197003	Color2 [DarkGray]	1	4		Q9UBP0	A0A2R8Y481;A0A2R8Y4I8;A0A2R8Y7K2;A0A2R8YGN6;A0A2U3TZR0;Q9UBP0	SPAST_HUMAN	SPAST		-0.838593	-0.687126	-0.521783	-0.647564	-0.977844	-1.20544	-0.984442	-0.434254	-0.378965	-0.768552	-0.897488	-0.920095	-1.05894	-1.14809	-0.674218	-0.905734	-0.84845	-1.19831	-0.556099	-0.853564	-0.454307	-0.85741	-0.782543	-1.53719
	0.684018	0.196913	Color2 [DarkGray]	1	4		Q12805	C9J4J8;C9JPZ9;C9JQX7;C9JUM4;Q12805;Q580Q6	FBLN3_HUMAN	EFEMP1		-3.06358	-3.73316	-3.57449	-1.60069	-3.08068	-1.92909	-2.65272	-4.06748	-4.33129	-1.54481	-1.26238	-1.28958	-2.76699	-2.67155	-3.46666	-3.34121	-1.37755	-1.81831	-2.6143	-2.46304	-4.15926	-1.40629	-1.73465	-1.54658
	0.249659	0.196501	Color2 [DarkGray]	1	4		A0A0M3HER2	A0A0M3HER2	A0A0M3HER2_HUMAN	CENPV		-3.25112	-2.17881	-3.82567	-0.642157	-0.088582	-0.551771	-3.26028	-2.91856	-2.76393	-0.604038	-1.08195	-0.503677	-2.97701	-3.42753	-1.66338	-1.84408	-0.336703	-0.670072	-3.26459	-2.76474	-2.8903	-0.418284	-1.1296	-1.23128
	0.922184	0.196078	Color2 [DarkGray]	1	4		Q9NRW7	A0A087WU65;A0A1B0GXI6;A0A2R8YD95;A0A2R8YE10;B7Z7G7;Q9NRW7	VPS45_HUMAN	VPS45		0.477629	0.428972	0.518311	1.30379	1.44682	1.36797	0.383595	0.46016	0.397532	1.29831	1.30195	1.46402	0.950115	0.315874	0.595426	1.23499	1.25898	1.19768	0.772661	0.246695	0.323653	1.25153	1.23133	0.993186
	0.419587	0.195795	Color2 [DarkGray]	1	4		Q6P1K2	A0A087WT04;Q6P1K2;U3KQ54	PMF1_HUMAN	PMF1		-2.70929	-0.211341	-2.65713	-1.29648	-1.37987	-0.827999	-3.46841	0.0695467	0.0949488	-0.548449	-0.795303	-0.313005	-3.0382	-0.745285	0.429961	-1.23298	-1.32568	-0.676948	0.528692	0.141389	0	-0.481256	-0.965576	-0.79731
	0.269741	0.195749	Color2 [DarkGray]	1	4		P07947	J3QRU1;P07947	YES_HUMAN	YES1		-3.18863	-3.15582	-2.20411	-2.50097	-2.81175	-2.644	-3.18468	-3.01626	-4.0127	-2.3711	-2.43649	-3.08512	-3.69306	-3.98341	-3.01565	-2.44099	-2.91332	-3.18803	-2.02615	-3.47661	-2.3267	-2.53574	-3.15623	-2.78799
	0.588434	0.195687	Color2 [DarkGray]	1	4		Q6DKK2	K7EJA1;Q6DKK2	TTC19_HUMAN	TTC19		-0.901814	-0.938126	-0.810999	-0.435779	-0.50893	-0.285617	-0.914959	-0.721261	-0.93931	-0.0513582	-0.109755	-0.317457	-1.57694	-0.851063	-0.811397	-0.152046	-0.0744057	-0.195464	-0.737772	-1.19805	-0.492094	-0.477002	-0.105992	-0.482637
	1.40926	0.195447	Color2 [DarkGray]	1	4		Q9NTM9	A0A0B4J226;Q5TCZ7;Q9NTM9	CUTC_HUMAN	CUTC		1.13293	1.2478	1.32767	1.85793	1.7734	1.89217	1.25514	1.48218	1.34244	2.24277	2.03743	2.10647	1.50828	1.22742	1.42858	1.9148	1.96624	1.84837	0.984279	0.774008	1.08756	1.95669	1.88718	1.95647
	1.25685	0.195377	Color2 [DarkGray]	1	4		P04053	P04053	TDT_HUMAN	DNTT		1.26047	1.17712	0.985795	0.801819	1.00618	0.959825	1.26088	1.21371	1.26987	1.07357	0.86835	1.01827	1.7165	1.42749	1.53378	1.12788	1.25105	0.987243	1.48497	1.34178	1.45839	0.852684	0.803978	0.717396
	0.507271	0.195271	Color2 [DarkGray]	1	4		O75928	A0A087WUY7;A0A0A0MS92;K7EJT4;K7ER97;O75928	PIAS2_HUMAN	PIAS2		-0.203406	-0.267957	-0.474612	-0.111526	-0.187236	-0.159668	-0.549296	-0.487417	-0.700819	-0.00109196	0.305449	-0.253208	0.117043	-0.228102	-0.399072	0.106804	0.0269299	-0.0195131	-0.401786	-0.308048	-0.312348	-0.247919	-0.200483	-0.0862598
	0.783604	0.195164	Color2 [DarkGray]	1	4		Q9NXR8	E7ET07;Q9NXR8	ING3_HUMAN	ING3		-2.95728	-4.07636	-3.68209	-1.41027	-1.3008	-1.45701	-2.78103	-3.21692	-3.51898	-1.2795	-1.45034	-1.48554	-3.46968	-2.59751	-2.91945	-1.21011	-1.7504	-1.32935	-4.09317	-3.25562	-2.30068	-1.69967	-1.69218	-1.40903
	1.70355	0.195085	Color2 [DarkGray]	1	4		P05556	A0A7I2V2F9;E7EUI6;H7C4K3;P05556	ITB1_HUMAN	ITGB1		-0.735526	-0.837126	-0.987866	2.31354	2.3809	2.3795	-0.809681	-0.823522	-2.14841	2.3083	2.38188	2.25118	-0.404277	-1.06937	-0.831215	2.25623	2.49717	2.43052	-1.15034	-2.59879	-1.66328	2.09287	2.18895	2.0743
	0.685015	0.194794	Color2 [DarkGray]	1	4		Q9C0C2	A0A2R8Y5C4;Q9C0C2	TB182_HUMAN	TNKS1BP1		0.368201	0.563354	0.459708	-0.371298	-0.259356	-0.346202	0.704904	0.352886	0.453002	-0.394955	-0.365785	-0.198763	0.666971	0.59295	0.605137	-0.216371	-0.866768	-0.513842	0.652559	0.336584	0.740372	-0.406853	-0.742507	-0.394526
	0.345641	0.194707	Color2 [DarkGray]	1	4		A0A7P0T9J6	A0A7P0T9J6;F8WEQ5;H7C2E2	A0A7P0T9J6_HUMAN	SMPD4		-1.9102	-3.82018	-2.51496	-0.323407	-0.0610838	-0.209995	-3.07699	-3.66866	-2.99511	0.0799303	0.0901947	-0.0448923	-2.49718	-0.53408	-3.09211	-0.573413	-0.235682	-0.40063	-2.21664	-1.87107	-2.71041	0.160167	-0.0191498	-0.599904
	1.97737	0.194687	Color2 [DarkGray]	1	4		Q8N0U8	A0A3B3ISV4;Q8N0U8	VKORL_HUMAN	VKORC1L1		-3.12047	-2.46903	-3.63404	1.79544	1.7178	1.67124	-2.31346	-2.72211	-2.02783	2.04097	2.16333	2.12825	-3.27481	-2.88424	-2.472	1.94052	1.79972	1.78809	-3.88439	-3.30805	-2.68389	1.9207	1.95317	1.87463
	3.25809	0.194554	Color2 [DarkGray]	1	4		Q8WVQ1	K7EN15;Q8WVQ1	CANT1_HUMAN	CANT1		-4.18216	-1.78358	-3.2221	-0.54691	-0.654408	-0.463947	-3.57225	-2.07195	-3.84843	-0.272783	-0.274076	-0.256062	-1.34199	-4.02141	-2.83432	-0.571937	-0.312934	-0.411846	-2.87145	-3.58949	-3.67065	-0.481146	-0.480189	-0.425247
	1.74928	0.19382	Color2 [DarkGray]	1	4		Q8IV63	M0QX88;M0QXD7;M0QXV1;M0QYA8;M0QYG0;M0R025;M0R073;M0R200;Q8IV63	VRK3_HUMAN	VRK3		-3.68488	-3.05331	-3.36599	0.616969	0.694403	0.560681	-1.69026	-1.77638	-2.01711	0.677367	0.817317	0.742951	-2.63485	-3.03933	-3.20421	0.738854	0.819013	0.704613	-2.10784	-2.44912	-1.64884	0.522431	0.523084	0.610662
	0.52752	0.193748	Color2 [DarkGray]	1	4		Q92615	A0A087X183;A0A8I5KSR3;A0A8I5KVU2;A0A8I5KWN8;H0Y4V9;H0Y641;Q92615	LAR4B_HUMAN	LARP4B		1.25485	1.25766	1.13997	-0.819308	-0.967621	-1.52454	1.3931	1.38815	1.2326	-0.971544	-1.13489	-0.794536	1.20119	1.25941	1.09564	-0.678305	-1.28609	-1.42735	1.22411	1.32219	1.31865	-0.965885	-1.1135	-1.40282
	0.417321	0.193528	Color2 [DarkGray]	1	4		Q9Y3U8	J3KTD3;J3QSB5;Q9Y3U8	RL36_HUMAN	RPL36		4.31884	4.32627	4.67372	2.9734	3.15568	3.04929	4.52539	4.55894	4.84289	3.05305	2.96408	3.25391	4.90878	4.1196	4.35671	2.75923	2.92689	2.8365	4.55845	4.4066	4.53883	3.1146	3.03155	2.54429
	0.677758	0.193521	Color2 [DarkGray]	1	4		Q9NUA8	B1AKC8;Q9NUA8	ZBT40_HUMAN	ZBTB40		-2.56961	-3.56059	-4.40312	-1.60458	-1.62138	-1.42757	-2.96728	-2.84944	-0.559005	-1.18657	-1.4468	-1.32716	-2.84406	-4.23626	-3.96672	-1.75821	-1.53881	-1.58428	-2.74687	-4.38926	-3.14673	-1.72232	-1.37986	-1.43892
	1.53909	0.193298	Color2 [DarkGray]	1	4		Q13057	Q13057	COASY_HUMAN	COASY		1.59312	1.74609	1.84061	-0.308768	-0.1275	0.138505	1.73982	1.70481	1.66456	-0.0843077	0.00335979	-0.170811	1.76981	1.68998	1.71033	-0.194877	0.20346	0.0738497	1.82819	1.83258	1.54045	-0.223673	-0.32211	-0.285869
	0.303453	0.193291	Color2 [DarkGray]	1	4		Q92817	K7EKI0;Q92817	EVPL_HUMAN	EVPL		-4.233	-2.98384	-2.55977	-3.01528	-3.5682	-3.07641	-2.07676	-2.73611	-4.83979	-3.46944	-2.70278	-3.05253	-2.96454	-3.76576	-3.41974	-2.64634	-3.39125	-3.60273	-3.36616	-1.54088	-3.45438	-3.45392	-3.00708	-3.34362
	0.111563	0.193201	Color2 [DarkGray]	1	4		Q9Y244	A0A1W2PS02;Q9Y244	POMP_HUMAN	POMP		-0.584234	-0.558168	-0.383693	-3.47197	-1.94033	-3.86417	-0.535283	-0.314557	-0.768949	-1.71835	-3.2583	-2.46139	-0.250335	-0.572135	-0.687676	-3.85348	-2.33881	-3.37182	-0.57918	-0.423063	-0.336596	-2.2225	-2.23768	-3.55747
	0.933827	0.192725	Color2 [DarkGray]	1	4		Q13614	A0A6Q8PGS5;A0A6Q8PHL9;A0A6Q8PHS7;C9JEX3;Q13614	MTMR2_HUMAN	MTMR2		0.323149	0.264194	0.353173	-1.20125	-1.24557	-1.14926	0.204298	0.535233	0.343949	-1.02144	-1.26336	-1.02384	0.485124	0.260391	0.258455	-0.395361	-1.5119	-1.27339	0.300145	0.618649	0.184663	-1.40224	-1.25152	-1.23305
	1.35607	0.192643	Color2 [DarkGray]	1	4		Q9ULU4	A0A087WV57;A0A087WVZ6;A0A087WYS3;H7C4X9;Q9ULU4	PKCB1_HUMAN	ZMYND8		-3.41786	-0.611191	-0.768541	0.181757	0.175965	0.0867901	1.54294	-2.37331	-3.09487	0.295447	0.372113	0.235739	-2.63556	-2.8309	-2.77975	0.273175	0.281587	0.117797	-3.85473	-2.47686	-2.44494	0.00282669	0.174766	0.147779
	1.04967	0.192315	Color2 [DarkGray]	1	4		Q9Y256	E9PI08;E9PKA7;Q9Y256	FACE2_HUMAN	RCE1		-3.57456	-4.30666	-3.21252	-0.213465	-0.114171	-0.389918	-3.44722	-2.97463	-2.66669	-0.112256	0.115911	0.074852	-2.83027	-2.20894	-2.23338	-0.203866	-0.156466	-0.21426	-3.83459	-2.32254	-3.32745	-0.264384	-0.102987	-0.131065
	1.6701	0.191861	Color2 [DarkGray]	1	4		O00182	J3KSA0;J3QS92;O00182	LEG9_HUMAN	LGALS9		-0.484651	-1.34166	-0.780813	3.49665	3.50836	3.52736	0.458701	0.695631	1.01667	3.66551	3.66595	3.54299	0.304249	-0.277177	-0.216443	3.72474	3.78784	3.64127	1.1349	1.06092	1.12271	3.49164	3.42793	3.3793
	0.137183	0.191489	Color2 [DarkGray]	1	4		B8ZZY8	B8ZZY8	B8ZZY8_HUMAN	METTL5		-2.93029	-2.62944	-4.21606	-4.38023	-3.4191	-4.23921	-1.74033	-1.77447	-3.08263	-2.96569	-3.72512	-3.64352	-1.0726	-2.71548	-3.52568	-2.975	-3.48872	-2.34162	-3.03944	-3.38793	-2.49677	-2.73259	-4.19321	-3.983
	0.0381002	0.190922	Color2 [DarkGray]	1	4		P31947	P31947	1433S_HUMAN	SFN		0.531191	1.20499	2.06553	-2.15702	-2.35222	-2.45074	-2.45415	-3.02309	-3.49555	-0.807987	-2.73821	-3.83728	-3.36206	-2.45584	-3.77296	-3.09772	-0.704473	0.729967	-3.13631	1.23059	-3.10996	-3.28816	-4.78734	0.119259
	2.00118	0.190919	Color2 [DarkGray]	1	4		Q15291	Q15291	RBBP5_HUMAN	RBBP5		0.101269	0.325959	0.402281	1.01797	1.04622	0.846625	0.308029	0.298221	0.220352	1.10453	1.15552	1.18166	0.231131	0.486249	0.438107	0.903692	1.06413	1.02174	0.34324	0.230834	0.316422	1.00007	0.981091	0.887794
	0.925067	0.189973	Color2 [DarkGray]	1	4		P62304	P62304	RUXE_HUMAN	SNRPE		5.4743	5.06072	5.212	5.64075	5.81283	5.36337	5.44512	5.3843	5.12727	5.58196	5.84051	5.82527	5.44171	5.45189	5.46997	5.69641	5.65819	5.34775	5.38745	5.18621	5.22529	5.53597	5.49238	5.64948
	0.520996	0.189964	Color2 [DarkGray]	1	4		Q3YEC7	Q3YEC7	RABL6_HUMAN	RABL6		2.74013	2.74721	2.76132	-0.241576	-0.0356188	0.0899687	2.80612	2.83895	2.86689	-0.224036	-0.150561	0.216699	2.80784	2.79959	2.86061	0.0964861	0.0917816	-0.0186701	2.78356	2.76193	2.84315	-0.129987	-0.190656	-0.407149
	0.842337	0.189421	Color2 [DarkGray]	1	4		B7ZL14	B7ZL14	B7ZL14_HUMAN	FNBP1		1.80653	2.09617	1.85958	0.235038	0.467656	0.418898	1.80865	1.93274	1.86864	0.783132	0.559508	0.675727	-2.69827	1.68664	2.05521	0.825677	0.5823	0.366838	1.87442	2.14192	1.69538	0.5689	0.319386	0.561817
	0.0978395	0.189391	Color2 [DarkGray]	1	4		Q9NXF7	Q9NXF7	DCA16_HUMAN	DCAF16		1.2095	1.34686	1.05073	-3.8097	-3.02642	-3.18157	1.09211	1.12084	1.02151	-2.89926	-1.97959	-4.14334	0.822825	1.31909	1.21891	-1.50745	-3.54944	-2.88213	1.14937	1.029	1.14069	-3.24547	-3.68397	-2.66092
	0.604629	0.188977	Color2 [DarkGray]	1	4		Q5MNZ6	I3L3A5;Q5MNZ6	WIPI3_HUMAN	WDR45B		-0.653426	-2.53799	-0.980309	-0.666424	-0.892524	-0.47245	-3.80813	-0.226982	-0.632461	-0.099371	-0.301048	-0.478841	-3.04881	-0.695521	-0.157767	-0.507895	-0.498874	-2.65686	-1.02134	-1.73587	-0.970577	-0.656364	-0.397134	-0.392693
	1.15209	0.18877	Color2 [DarkGray]	1	4		Q9Y388	Q9Y388	RBMX2_HUMAN	RBMX2		0.734281	0.744987	1.00691	0.174996	0.441904	0.433778	0.830575	0.83524	1.4529	0.467896	0.635228	0.388779	1.08779	0.823324	0.909037	0.39368	0.490636	0.40693	0.995701	1.04616	0.863737	0.301071	0.26825	0.356271
	0.30994	0.188664	Color2 [DarkGray]	1	4		P18859	A8MUH2;P18859	ATP5J_HUMAN	ATP5PF		-2.92031	-2.75542	-2.60108	-0.00374126	0.146896	-0.59298	-0.192527	-2.06938	-3.06539	0.921162	0.232555	0.38413	-3.40147	-2.50004	-3.51187	-0.0382671	0.309984	-0.0593672	-2.91757	-3.08859	-2.62573	0.0872107	0.55255	0.332094
	0.430246	0.188499	Color2 [DarkGray]	1	4		Q13243	B4DJK0;B4DUA4;G3V5K8;Q13243	SRSF5_HUMAN	SRSF5		3.0078	3.05671	3.13862	0.986077	1.00252	1.35977	3.10551	3.15435	3.0655	1.10314	1.36396	1.29545	2.96033	2.94083	3.14764	1.08254	1.06159	1.22226	3.08141	3.05897	2.89703	1.21432	1.25683	0.7259
	0.241895	0.18849	Color2 [DarkGray]	1	4		Q14722	A0A087X1P8;B7Z8E5;F8W6W4;Q14722	KCAB1_HUMAN	KCNAB1		0.578052	0.588444	0.573239	-2.23443	-1.06296	-0.900263	-3.8365	-3.19498	-0.555771	-2.9583	-2.54664	-2.77085	-2.43334	0.766612	0.602152	-1.18224	-1.02799	-0.832166	-0.0080452	-0.225242	-0.445845	-2.38994	-3.3164	-3.13491
	1.02253	0.188486	Color2 [DarkGray]	1	4		Q9H3H1	Q9H3H1;S4R2Z0	MOD5_HUMAN	TRIT1		0.217573	-0.0337963	0.0895052	-0.875968	-0.43049	-0.705939	0.221785	0.325423	0.637651	-0.354895	-0.609084	-0.386121	0.775328	0.21901	0.472716	-0.870188	-0.597685	-0.934206	0.697335	0.26286	0.431227	-0.572717	-0.672614	-0.670227
	0.484243	0.188474	Color2 [DarkGray]	1	4		Q9HC07	Q9HC07;V9GY93;V9GYC8	TM165_HUMAN	TMEM165		-2.15713	-3.8349	-4.35119	-0.71832	-0.582047	-0.646818	-2.0732	-3.25197	-3.00272	-0.44304	-0.800821	-0.906103	-1.98416	-4.25488	-3.09986	-0.892558	-0.932413	-1.23164	-3.6716	-3.05401	-3.13391	-0.847566	-1.0906	-0.777217
	0.169202	0.188288	Color2 [DarkGray]	1	4		Q16773	A0A494C066;B7Z4W5;Q16773;Q5T276;Q5T277;Q5T278	KAT1_HUMAN	KYAT1		-1.58706	-1.82223	-1.56526	-2.87424	-2.39083	-3.67011	-1.78725	-1.77359	-2.51133	-2.54612	-3.23411	-3.2364	-1.10676	-1.71632	-1.70598	-3.62667	-4.04828	-3.46625	-2.26006	-1.43765	-1.72492	-2.4932	-3.60237	-3.48592
	0.149538	0.187931	Color2 [DarkGray]	1	4		Q3SYG4	A0A5F9ZGX9;A0A5F9ZGY2;A0A5F9ZH14;A0A5F9ZH37;A0A5F9ZH74;A0A5F9ZHE7;A0A5F9ZHP5;F8WCG5;Q3SYG4	PTHB1_HUMAN	BBS9		-1.96921	-2.06608	-1.99706	-2.51237	-3.3859	-3.05288	-1.2721	-1.3794	-1.2966	-2.775	-3.40481	-3.55407	-2.22448	-1.13255	-2.08426	-4.55526	-3.48079	-2.91209	-2.878	-3.03764	-1.57856	-4.1878	-3.29803	-2.81185
	1.60061	0.187824	Color2 [DarkGray]	1	4		Q13769	C9JCL9;C9JXG5;C9JXU6;F5GZF3;F8WCP5;H7C441;Q13769	THOC5_HUMAN	THOC5		0.639971	0.299284	0.249616	1.60479	1.81867	1.64047	0.108912	-0.0769482	0.208801	1.85104	1.95041	1.84883	0.624753	0.573061	0.586869	1.654	1.76357	1.6097	0.105685	0.118806	0.325269	1.61361	1.7201	1.7531
	1.92141	0.18776	Color2 [DarkGray]	1	4		Q9H6F5	Q9H6F5	CCD86_HUMAN	CCDC86		0.459232	0.604481	0.368151	1.77859	1.74665	1.65983	0.464573	0.0807791	0.134128	1.45539	1.53421	1.47099	-0.799438	0.485092	0.54125	1.8091	1.68935	1.80109	0.129894	-0.740353	-0.528532	1.26936	1.25796	1.36998
	2.28344	0.187587	Color2 [DarkGray]	1	4		Q8NBS9	Q8NBS9	TXND5_HUMAN	TXNDC5		2.63069	2.50829	2.42252	3.76209	3.77834	3.65673	2.40659	2.62864	2.53946	3.79444	3.79843	3.79084	2.78235	2.64353	2.68871	3.7762	3.80795	3.74047	2.5973	2.51797	2.51415	3.67287	3.58726	3.56081
	0.66803	0.187464	Color2 [DarkGray]	1	4		Q4U2R6	Q4U2R6	RM51_HUMAN	MRPL51		-2.02625	-2.77056	-2.92734	-0.64068	-0.998006	-0.989357	-3.22902	-3.63476	-2.48984	-1.13978	-0.751842	-0.869355	-2.68392	-3.58524	-3.8071	-1.09447	-1.24974	-1.03465	-1.69938	-2.85235	-4.36282	-1.21079	-1.02359	-1.08898
	2.42906	0.187427	Color2 [DarkGray]	1	4		P02786	G3V0E5;H7C3V5;P02786	TFR1_HUMAN	TFRC		3.18422	3.1816	3.07385	5.0033	5.04837	4.96212	3.11715	3.11056	3.08881	5.08263	5.1783	5.1442	3.32242	3.36567	3.35909	5.18751	5.24982	5.23256	3.46231	3.27015	3.3109	4.97338	4.93122	4.93825
	0.492834	0.187187	Color2 [DarkGray]	1	4		Q8WY36	C9J8D0;C9JA69;Q8WY36	BBX_HUMAN	BBX		-2.29727	-2.91236	-2.50797	-2.19542	-1.79904	-2.30028	-3.55485	-2.89715	-2.39158	-1.8833	-1.79965	-2.08183	-2.92661	-2.48799	-2.28626	-2.53953	-1.95741	-2.37372	-4.67805	-3.30282	-3.37608	-2.07802	-1.8781	-2.37022
	1.11719	0.186859	Color2 [DarkGray]	1	4		Q13951	J3KS23;Q13951	PEBB_HUMAN	CBFB		0.387307	0.421193	0.261353	1.34095	1.32508	1.31016	0.570822	0.240774	0.409066	1.41218	1.34547	1.22224	0.305936	0.454358	0.156763	1.2681	1.35576	1.23228	0.414298	0.461223	0.546067	1.23612	1.04351	1.13968
	0.260163	0.186651	Color2 [DarkGray]	1	4		Q96RQ1	F8VPA6;F8VR88;F8VUZ2;F8W0R1;Q96RQ1	ERGI2_HUMAN	ERGIC2		-2.96135	-2.87095	-2.58213	-3.61559	-3.90176	-4.16808	-2.66749	-2.25031	-3.26124	-3.65172	-4.28446	-3.77433	-3.22654	-3.02193	-3.50707	-3.64545	-3.3922	-3.53314	-3.17038	-5.32332	-2.56374	-4.16696	-4.40954	-3.69397
	0.374219	0.186492	Color2 [DarkGray]	1	4		Q86T24	Q86T24	KAISO_HUMAN	ZBTB33		-1.9537	-2.46307	-2.68008	-0.470287	-0.546165	-0.549829	-2.99008	-3.36017	-0.906435	-0.566272	-0.518743	-0.303452	-2.40526	-3.76609	-3.61996	-0.547174	-0.322356	-0.647738	-3.16614	-3.31122	-2.79805	-1.03014	-0.509211	-0.408588
	0.607834	0.186326	Color2 [DarkGray]	1	4		Q9BYC8	Q9BYC8	RM32_HUMAN	MRPL32		-3.22588	-1.88468	-2.3957	-2.12793	-3.09412	-2.18913	-2.70856	-3.29336	-3.86632	-2.00599	-2.05316	-2.4046	-2.10751	-3.89721	-3.18931	-2.19712	-2.45971	-1.90965	-4.23728	-2.59457	-3.00982	-2.27598	-2.4513	-2.29545
	1.45399	0.186203	Color2 [DarkGray]	1	4		Q5T5X7	Q5T5X7	BEND3_HUMAN	BEND3		-4.10932	-3.29548	-2.54609	-0.860271	-0.846697	-1.15678	-1.67466	-3.23905	-3.37289	-1.15113	-0.987283	-1.13	-2.05365	-3.35846	-2.61231	-0.643346	-1.04086	-0.950506	-1.7492	-2.52135	-3.3703	-1.2186	-1.31922	-1.2892
	0.399342	0.186147	Color2 [DarkGray]	1	4		Q9HA64	I3L139;I3L2G3;I3L3W5;Q9HA64	KT3K_HUMAN	FN3KRP		1.31504	1.7126	1.56095	-0.824142	-0.6042	-0.278884	1.29058	1.5718	1.54763	-0.539842	-0.323463	-0.675074	1.38629	1.53241	1.62367	-0.684813	-0.597442	-0.410921	1.4953	1.3871	1.33324	-0.901199	-0.831395	-0.364224
	2.34227	0.185702	Color2 [DarkGray]	1	4		P01889	A0A0G2JPD3;A0A140T8W8;A0A140T8Y4;A0A1W2PPF8;A0A1W2PR61;F6U0H7;P01889;Q5SPM2	HLAB_HUMAN	HLA-B		-2.12585	-3.64367	-4.42051	1.24172	1.2069	1.14709	-1.49868	-2.4789	-2.95898	1.32193	1.40104	1.29433	-1.65751	-1.60465	-1.34293	1.36547	1.40249	1.34062	-1.67626	-3.8558	-1.90036	1.15484	1.14469	1.16066
	1.49792	0.185693	Color2 [DarkGray]	1	4		O75448	A0A0B4J1W0;B9TX62;F5GY88;O75448	MED24_HUMAN	MED24		-1.05115	-1.29588	-1.07319	-1.13979	-1.0469	-0.984175	-1.02664	-1.18214	-1.01276	-0.796819	-0.62848	-0.696035	-0.952464	-0.735954	-0.845039	-1.06784	-1.0669	-1.32652	-1.17261	-0.988821	-0.904256	-0.837747	-0.899726	-0.940942
	1.22888	0.185474	Color2 [DarkGray]	1	4		Q7L576	A0A0G2JQT1;A0A0G2JR96;Q7L576	CYFP1_HUMAN	CYFIP1		0.732339	0.717083	0.365681	1.25231	1.19245	1.21487	0.574043	0.400416	0.651409	1.44302	1.45842	1.27724	0.742384	0.795834	0.90229	1.34436	1.48637	1.41813	0.841514	0.866009	0.843019	1.18143	1.15347	1.28735
	3.42889	0.185472	Color2 [DarkGray]	1	4		P68036	A0A1B0GUS4;P68036	UB2L3_HUMAN	UBE2L3		4.61735	4.58133	4.51501	2.12284	2.08135	2.18418	4.79076	4.7451	4.5689	2.17805	2.12285	2.13896	4.5046	4.57528	4.56041	2.27411	2.12311	2.12725	4.63409	4.6747	4.6486	1.96718	1.9567	1.95957
	0.515602	0.185233	Color2 [DarkGray]	1	4		Q96IV0	A0A0C4DFP4;A0A6Q8PF23;A0A6Q8PHJ3;Q96IV0	NGLY1_HUMAN	NGLY1		0.547187	0.706591	0.89033	-0.0442657	0.148046	0.27637	0.750779	0.755276	1.08613	-0.290886	-0.410395	-0.240581	0.72473	0.684619	0.90753	0.0922508	-0.320835	-2.71496	0.862388	0.811012	0.641119	-0.495868	-0.242186	-0.759508
	0.77776	0.184585	Color2 [DarkGray]	1	4		P63167	P63167;Q96FJ2	DYL1_HUMAN	DYNLL1		2.16749	1.93749	1.95913	2.36257	2.23968	1.9895	1.98576	2.32113	2.11897	2.54735	2.63537	2.34288	2.04871	2.1734	2.19544	2.38887	2.25188	2.29341	2.12551	1.92469	2.27526	2.20313	2.43372	2.33498
	0.994966	0.183175	Color2 [DarkGray]	1	4		P82930	C9JJ19;P82930	RT34_HUMAN	MRPS34		-2.32977	-2.42002	-0.356848	1.43654	1.54414	1.39344	-3.41209	-3.46938	-3.18084	1.25055	1.26307	1.2572	-2.66657	0.26394	-0.78039	1.37339	1.53711	1.48715	-2.60297	-2.73915	-2.83462	1.08106	0.920833	1.21939
	0.754216	0.183148	Color2 [DarkGray]	1	4		Q8TCE6	A0A3B3IRE4;Q6NSW5;Q8TCE6	DEN10_HUMAN	DENND10		-0.0588884	0.137657	0.196627	-0.921091	-1.02165	-0.764499	0.0510263	0.209271	0.0690374	-0.775894	-0.853042	-1.05019	0.278394	0.142377	0.0261784	-1.0266	-0.690037	-0.782078	0.298426	0.359649	0.353835	-0.928701	-1.11773	-1.18214
	0.264729	0.183121	Color2 [DarkGray]	1	4		Q71SY5	A0A0C4DGR2;M0QY25;M0QYH7;M0QYQ4;M0QZB9;M0QZQ2;Q71SY5;Q86YD1	MED25_HUMAN	MED25		-0.491587	-0.30958	-0.0905008	-0.389313	-0.585485	-0.664874	-0.265939	-0.338661	-1.21055	0.0269375	-0.0569172	-0.418651	-0.240738	0.0430584	-0.239416	-0.431621	-0.44043	-0.684052	-0.243765	-0.308042	-0.286574	-0.66191	-0.470514	0.134432
	0.986535	0.183048	Color2 [DarkGray]	1	4		O60613	O60613	SEP15_HUMAN	SELENOF		-0.52516	-0.544368	-0.982409	0.33608	0.43972	0.341468	-0.518718	-0.246672	-0.443615	0.542329	0.636568	0.571074	-0.398184	-0.392781	-0.771359	0.388511	0.370376	0.570445	-0.489784	-0.448483	-0.624358	0.273739	0.55497	0.372118
	0.622249	0.182977	Color2 [DarkGray]	1	4		Q96G97	A0A804HHX0;A0A804HIJ7;A0A804HJB1;A0A804HK11;A0A804HK83;A0A804HKZ9;E9PIU3;F8W7Q8;H7BXM1;J3KQ12;Q96G97	BSCL2_HUMAN	BSCL2		-3.4622	-4.02968	-3.8317	-0.526183	-0.00270271	0.242165	-3.5591	-3.29947	-2.47117	0.0200138	0.113301	-0.139035	-3.17418	-3.92897	-2.69864	-0.106365	-0.0742531	-0.209826	-3.01569	-2.97842	-2.91632	-0.0578947	-0.0931883	-0.403568
	0.822309	0.182587	Color2 [DarkGray]	1	4		O75874	O75874	IDHC_HUMAN	IDH1		2.8897	2.88863	2.86626	-0.127747	-0.10392	-0.0253391	3.04771	3.03064	3.08744	-0.22684	-0.0908842	0.087781	3.08736	2.85563	3.00738	-0.20177	0.0179062	0.178458	2.93924	3.05215	2.89217	-0.266382	-0.338161	-0.173162
	0.33915	0.182468	Color2 [DarkGray]	1	4		P51452	K7ES89;P51452	DUS3_HUMAN	DUSP3		0.393793	0.442518	0.268952	-1.89035	-1.87117	-1.88106	0.565315	0.430813	0.370157	-1.73618	-2.21657	-1.8669	-0.246179	0.382655	0.422412	-1.85826	-1.87431	-1.59254	0.503701	0.555427	0.516336	-1.89717	-2.45547	-2.01442
	0.0872109	0.182331	Color2 [DarkGray]	1	4		Q12765	Q12765	SCRN1_HUMAN	SCRN1		0.863951	0.850161	1.01092	-0.859368	-0.929382	-0.96104	0.917068	0.817261	0.706069	-1.2872	-1.50529	-1.21477	0.6989	0.742138	0.731906	-1.55953	-1.35207	-1.13398	0.773342	0.890315	0.865973	-0.50248	-1.10027	-2.9515
	1.00053	0.182093	Color2 [DarkGray]	1	4		P08240	P08240	SRPRA_HUMAN	SRPRA		-0.461981	-1.57946	-1.42718	1.50512	1.41124	1.56575	-0.702743	-2.7184	-3.16287	1.58203	1.66566	1.46654	-3.76877	-3.22087	-0.988398	1.49281	1.64283	1.58957	-1.05084	-1.1619	-0.859319	1.31147	1.34265	1.51381
	0.854896	0.181903	Color2 [DarkGray]	1	4		Q9Y3E5	J3KQ48;Q9Y3E5	PTH2_HUMAN	PTRH2		-2.32751	-2.34104	-2.32606	1.69483	1.72555	1.80319	-2.21807	-1.60342	-1.93439	1.96654	1.78773	1.71003	-2.72041	-1.84293	-2.37508	1.82363	1.88625	1.89469	-1.84479	-2.68077	-2.09727	1.5478	1.60976	1.76103
	0.370772	0.181727	Color2 [DarkGray]	1	4		Q13588	A8MW78;I3L2E9;I3L2P9;J3QRP9;K7EKU7;K7ELI1;Q13588;Q8TC17	GRAP_HUMAN	GRAP		-1.25885	-1.01799	-1.52396	-1.08989	-1.07671	-1.11794	-0.663418	-0.926972	-0.577977	-0.98093	-1.15049	-1.22659	-1.6351	-1.05892	-1.03532	-1.13456	-0.867244	-0.8725	-1.15373	-1.16575	-1.18329	-1.51041	-1.47499	-0.917794
	0.276031	0.181653	Color2 [DarkGray]	1	4		Q96MX3	A0A087WVT1;Q96MX3	ZNF48_HUMAN	ZNF48		-2.45272	-3.0353	-1.86475	-1.86347	-1.65742	-2.5888	-2.38777	-3.27263	-2.80286	-1.75203	-2.03022	-1.56106	-2.56016	-1.6805	-2.70507	-1.38815	-1.63276	-1.7782	-2.59525	-2.94686	-3.03583	-1.89773	-1.60709	-2.38345
	0.556258	0.181641	Color2 [DarkGray]	1	4		Q9GZN1	F8VRL1;F8VSD1;F8W057;G3V1Y1;Q9GZN1	ARP6_HUMAN	ACTR6		-1.31954	-1.50551	-2.83986	-1.15308	-1.43193	-1.1614	-1.89929	-1.90607	-0.893553	-1.17696	-1.05774	-1.15214	-1.15962	-3.72769	-4.46422	-1.0991	-1.37325	-1.33098	-1.14853	-1.83478	-1.39729	-1.10664	-1.57897	-1.24616
	0.30862	0.181407	Color2 [DarkGray]	1	4		Q9Y2I8	A0A3B3IT47;C9JGR9;E7EQ49;Q9Y2I8	WDR37_HUMAN	WDR37		-1.57854	-1.24803	-1.10141	-1.4414	-1.25546	-1.3473	-0.391233	-0.628759	-0.658902	-1.75384	-1.09717	-1.8276	-1.05422	-1.54557	-1.4278	-1.39566	-1.3333	-1.30064	-1.2185	-0.567362	-0.582878	-1.62875	-1.76145	-1.83264
	0.77134	0.181129	Color2 [DarkGray]	1	4		Q9NX74	E7EUN9;H3BM64;H3BMK6;H3BQX4;I3L0K0;I3L1K5;I3L4H0;I3L4Y9;J3QLD5;Q9NX74	DUS2L_HUMAN	DUS2		0.724648	0.703851	0.42252	-1.33567	-0.759269	-1.27397	0.774384	0.726934	0.723075	-1.00145	-0.928114	-0.74579	0.774447	0.803481	0.737527	-1.09977	-1.02635	-0.960303	0.766888	0.872003	0.899689	-1.19387	-1.09484	-0.930037
	0.0890376	0.180828	Color2 [DarkGray]	1	4		Q15776	Q15776	ZKSC8_HUMAN	ZKSCAN8		0.564755	0.462391	-2.54486	-2.03831	-2.02651	-1.83303	0.71504	0.742648	0.955976	-1.73779	-3.88415	-2.09707	-2.80439	0.134229	0.356246	-1.99723	-1.79598	-3.0618	-2.96128	-3.65036	-2.46288	-3.06166	-2.18494	-3.0149
	0.447721	0.180755	Color2 [DarkGray]	1	4		Q96BJ3	Q96BJ3	AIDA_HUMAN	AIDA		-2.72926	-3.49096	-3.44251	-1.87164	-2.07477	-1.7852	-3.86612	-3.58962	-2.4599	-1.57483	-1.87868	-1.8501	-3.05515	-2.69659	-3.90684	-2.09739	-1.75917	-1.81278	-3.77114	-3.57528	-3.39973	-2.09904	-2.08634	-1.6605
	1.4222	0.180215	Color2 [DarkGray]	1	4		Q8IZH2	H7C5E4;Q8IZH2	XRN1_HUMAN	XRN1		0.688002	0.736485	0.654404	-0.829445	-0.97971	-0.949405	0.730238	0.711688	0.68938	-1.08749	-0.924132	-1.06553	0.791157	0.829198	0.801281	-1.04713	-1.16478	-1.12265	0.858619	0.715529	0.626127	-1.19348	-1.16256	-1.26176
	1.03668	0.180098	Color2 [DarkGray]	1	4		Q6P4F7	A0A499FJF3;A0A8I5KS94;A0A8I5KWH8;H3BR51;Q3KRB8;Q6P4F7	RHGBA_HUMAN	ARHGAP11A		-1.62349	-2.01965	-3.74812	-3.00959	-2.70014	-2.59729	-1.86282	-1.57019	-2.04501	-2.69875	-2.72443	-2.79544	-1.37694	-3.32477	-2.03663	-2.53304	-2.83937	-3.39927	-1.6696	-1.4497	-1.42931	-3.0705	-2.82437	-2.86404
	0.457435	0.179742	Color2 [DarkGray]	1	4		Q15043	E5RFZ8;E5RGA7;E5RIP4;E5RJ40;E5RJG5;Q15043	S39AE_HUMAN	SLC39A14		-2.53396	-4.02106	-1.894	-0.488596	-0.339488	-0.459671	-2.46557	-1.7602	-3.52895	-0.38498	-0.371812	-0.266078	-2.13791	-2.89053	-2.83538	-0.41763	-0.392554	-0.395106	-3.14567	-3.13244	-3.32655	-0.227106	-0.535901	-0.799088
	1.10682	0.179296	Color2 [DarkGray]	1	4		Q15118	C9IYB4;F8WEJ6;Q15118	PDK1_HUMAN	PDK1		-1.20733	-1.87412	-1.79171	1.22238	1.33035	1.31062	-2.04326	-1.62083	-0.98157	1.55417	1.59384	1.43248	0.645627	-1.61189	-0.924962	1.29324	1.42996	1.3802	-0.859483	-1.71306	-0.883454	1.37984	1.42913	1.23363
	1.46697	0.179257	Color2 [DarkGray]	1	4		P36551	H0YA22;P36551	HEM6_HUMAN	CPOX		0.514458	0.631214	0.366653	0.935237	0.973967	0.937732	0.563596	0.405102	0.692901	1.04394	1.08046	1.06623	0.209552	0.627592	0.437982	1.01693	1.01402	0.919048	0.343858	0.282022	0.484827	0.941128	0.938813	0.77292
	0.762572	0.179134	Color2 [DarkGray]	1	4		Q9Y6N1	Q9Y6N1	COX11_HUMAN	COX11		-3.19896	-3.09182	-3.23553	-0.762432	-0.667345	-0.937939	-2.3597	-2.62294	-1.95096	-0.980344	-1.13266	-1.35135	-3.21726	-2.63469	-3.80099	-1.0886	-0.952036	-1.06194	-4.22633	-3.15724	-3.90325	-1.34367	-1.31528	-1.3428
	0.798041	0.178879	Color2 [DarkGray]	1	4		Q9UKR5	Q9UKR5	ERG28_HUMAN	ERG28		-3.57166	-1.56452	-2.97174	2.56294	2.77066	2.62103	-1.35309	-0.683602	-0.386783	3.04039	2.88751	2.98225	-2.15937	-1.31315	-0.820187	2.89548	2.83256	2.84149	-0.809407	-1.54429	-1.62357	2.96575	2.76188	2.64588
	1.26581	0.178669	Color2 [DarkGray]	1	4		Q96J84	Q96J84	KIRR1_HUMAN	KIRREL1		-1.43778	-2.64579	-2.72356	-2.52357	-2.33591	-1.97383	-4.58412	-2.46922	-3.63461	-2.55674	-2.65497	-2.61352	-2.35487	-2.93024	-3.04257	-3.00319	-2.52014	-2.58435	-3.10063	-3.82766	-3.52755	-2.89223	-2.78384	-2.68516
	0.635999	0.178538	Color2 [DarkGray]	1	4		O75608	A0A087X1K9;B4DP64;E5RGR0;O75608	LYPA1_HUMAN	LYPLA1		3.0953	3.06162	3.19994	1.68773	1.71454	1.59788	2.84858	2.90967	3.72005	1.75789	1.79695	1.9876	3.36138	3.14653	3.30864	1.65312	1.81675	1.9124	2.95507	2.69934	3.08802	1.87421	1.60313	1.52948
	0.57779	0.178203	Color2 [DarkGray]	1	4		Q06547	F5H7I4;Q06547	GABP1_HUMAN	GABPB1		-0.11893	0.0157413	0.249834	0.895053	0.704398	1.02132	-0.154098	0.122883	0.220432	1.03417	1.10009	0.868349	-3.58304	0.195448	-0.330124	0.874498	1.06812	0.693401	0.231634	-0.0680838	-0.0452528	1.05465	0.661861	0.751491
	1.07633	0.177648	Color2 [DarkGray]	1	4		Q6WKZ4	E7EX40;Q6WKZ4	RFIP1_HUMAN	RAB11FIP1		-1.59809	-1.13746	-1.04034	0.194605	0.242148	0.230469	-1.36113	-1.08134	-0.970194	0.362103	0.460629	0.472982	-0.864337	-1.06367	-0.754246	0.262068	0.526678	0.260583	-1.14703	-1.19325	-1.40906	0.38279	0.234432	0.145548
	0.409688	0.177369	Color2 [DarkGray]	1	4		P02686	J3KS94;J3QQK6;P02686	MBP_HUMAN	MBP		0.678162	0.600279	0.673165	-0.233131	0.0900927	-0.271622	-0.197182	0.240448	-0.546009	0.184033	0.0155382	-0.418707	-0.390277	0.534966	0.473058	0.0309162	-0.170301	-0.0268488	-0.534475	-0.451786	-0.496617	-0.281896	-0.297601	-0.171745
	0.663524	0.177354	Color2 [DarkGray]	1	4		Q8WUX9	Q8WUX9	CHMP7_HUMAN	CHMP7		3.71211	3.66173	3.6699	1.69481	1.80373	1.58718	3.61971	3.77567	3.65199	1.52648	1.46592	1.72217	3.86888	3.8231	3.87521	1.89828	1.46812	1.43665	3.71082	3.77486	3.70134	1.20936	1.46504	1.50812
	0.0801404	0.17692	Color2 [DarkGray]	1	4		O94762	J3KTQ2;O94762	RECQ5_HUMAN	RECQL5		-2.34527	-2.23423	-1.9879	-2.12126	-3.35624	-3.70981	-2.00099	-3.00613	-2.54624	-1.59839	-3.4428	-4.14282	-2.83196	-2.07662	-2.87527	-2.05571	-3.65762	-2.22554	-2.22808	-1.88038	-2.59935	-3.57818	-2.98645	-3.15014
	1.98011	0.176723	Color2 [DarkGray]	1	4		Q9BQ95	A0A8I5KR62;J3KTF5;Q9BQ95	ECSIT_HUMAN	ECSIT		-3.07059	-2.84901	-2.25068	0.888668	0.894197	0.990051	-3.37439	-2.46258	-3.97825	1.12202	1.06857	1.14084	-1.78815	-3.61431	-3.00487	1.06618	1.10483	0.974654	-3.00793	-2.93335	-3.66498	0.993065	0.926346	0.881858
	1.01478	0.176394	Color2 [DarkGray]	1	4		Q13123	Q13123	RED_HUMAN	IK		2.51149	2.41668	2.39382	2.49252	2.47145	2.48426	2.30676	2.17415	2.0957	2.72115	2.85348	2.6108	2.56293	2.60619	2.50782	2.56741	2.56102	2.46886	2.0298	2.09159	2.08757	2.61441	2.47307	2.56877
	0.784508	0.176281	Color2 [DarkGray]	1	4		Q9Y680	A0A8I5KRR8;B4DRE2;H7BZJ4;Q9Y680	FKBP7_HUMAN	FKBP7		-1.45524	-1.36532	-1.63749	0.100623	-0.515004	-0.0348301	-1.87661	-0.861115	-1.18197	-0.0354252	-0.198215	0.0764437	-1.32748	-1.04844	-1.0888	-0.168731	0.0206213	-0.00753212	-1.26557	-1.2402	-1.27029	-0.339862	-0.235454	-0.110723
	2.86825	0.176159	Color2 [DarkGray]	1	4		Q9Y6H1	Q5T1J5;Q9Y6H1	CHCH2_HUMAN	CHCHD2		2.73761	2.85878	2.75667	3.87116	3.78679	3.79435	2.98001	3.00828	2.73828	3.93696	3.8912	3.91361	2.60641	2.8736	2.8482	3.94712	3.98818	4.04364	2.91375	2.94243	2.83169	3.70258	3.75086	3.75986
	0.168463	0.176126	Color2 [DarkGray]	1	4		Q13216	A0A2R8Y5I1;A0A2R8YD24;A0A2R8YEZ3;A0A6Q8PFI5;A0A6Q8PH55;A0A7I2PE23;A0A804HJN0;C9JNT2;G3XAG7;Q13216	ERCC8_HUMAN	ERCC8		-1.3325	-1.19616	-1.36701	-3.20411	-3.74035	-3.12442	-1.41487	-1.40447	-1.33498	-3.43175	-3.0102	-2.36541	-3.01811	-1.49098	-1.55326	-1.5274	-3.28713	-3.25573	-1.13024	-1.28941	-1.08092	-3.21861	-3.4712	-2.64593
	0.395792	0.17599	Color2 [DarkGray]	1	4		Q9H7F0	A0A2R8Y635;A0A2R8YDN7;Q9H7F0	AT133_HUMAN	ATP13A3		-3.35452	-2.87178	-4.12356	-3.37595	-2.70943	-3.11795	-2.73471	-2.38527	-2.68634	-2.59505	-2.94365	-2.89059	-1.92764	-3.02484	-2.11351	-2.75446	-4.74473	-3.11809	-3.27596	-2.75942	-2.89536	-3.04689	-3.21564	-2.69473
	2.2807	0.175907	Color2 [DarkGray]	1	4		P29350	P29350	PTN6_HUMAN	PTPN6		1.87594	1.95233	1.9428	1.11299	1.13934	1.10961	1.9163	1.99846	1.8709	1.25843	1.29908	1.19726	1.99879	2.07487	2.12527	1.37146	1.32811	1.19148	2.16384	2.1129	2.07776	1.09689	1.07383	1.05633
	0.650949	0.175865	Color2 [DarkGray]	1	4		O75127	G3V325;O75127	PTCD1_HUMAN	PTCD1		-2.5137	-4.34588	-2.3897	-0.605654	-0.841118	-0.833962	-3.55172	-3.77752	-2.05564	-0.350488	-0.670796	-0.332317	-2.53441	-2.73627	-2.74097	-0.691517	-0.705524	-0.984234	-4.16055	-2.85872	-3.13689	-0.522336	-0.696549	-0.66231
	0.731151	0.175755	Color2 [DarkGray]	1	4		Q9Y6M7	A0A0A0MST8;C9JRP1;E9PFN4;H7C3C4;Q9Y6M7	S4A7_HUMAN	SLC4A7		-1.5013	-4.29862	-3.20892	0.203459	0.231376	0.098134	-2.41632	-3.57092	-3.0711	0.169844	0.397127	0.130043	-1.9664	-2.94576	-3.54289	0.18328	0.236257	0.0700369	-3.09692	-4.09518	-3.58315	0.0761127	-0.0769978	0.170635
	0.50543	0.175376	Color2 [DarkGray]	1	4		O43156	O43156	TTI1_HUMAN	TTI1		1.34681	1.37604	1.27058	-0.865415	-0.805709	-0.708028	1.57481	1.50598	1.34969	-0.8477	-1.10644	-0.624939	1.2246	1.39335	1.32151	-0.888931	-1.256	-0.897235	1.45901	1.39659	1.41214	-1.1407	-1.03421	-0.930303
	2.11013	0.175338	Color2 [DarkGray]	1	4		P42356	P42356	PI4KA_HUMAN	PI4KA		-1.40057	-1.44495	-1.53809	-1.00372	-1.17282	-0.893829	-1.34947	-1.30825	-1.07977	-0.800383	-0.736044	-0.808814	-1.11972	-1.18954	-1.44957	-1.1414	-1.14858	-1.23587	-1.29907	-1.18408	-1.51108	-0.939657	-0.921621	-1.00998
	0.23678	0.175168	Color2 [DarkGray]	1	4		P48454	P48454	PP2BC_HUMAN	PPP3CC		-0.408734	-0.52687	-0.300898	-2.63567	-3.3145	-4.34153	-0.146561	-0.279264	-0.573435	-2.54075	-1.81611	-2.16432	-0.397058	-0.315573	-0.64305	-4.13075	-2.23795	-2.5592	-0.148118	-0.0536871	-0.251467	-1.94618	-2.5841	-2.51641
	0.305779	0.174662	Color2 [DarkGray]	1	4		Q86X55	K7EQA8;Q86X55	CARM1_HUMAN	CARM1		2.38986	2.33478	2.31498	-0.675638	-0.735328	-0.621968	2.52796	2.54199	2.56196	-0.724572	-0.762893	-1.02871	2.50969	2.4107	2.4165	-0.574675	-0.750683	-0.656672	2.5167	2.45936	2.37841	-0.72047	-1.42554	-0.894146
	0.637937	0.174628	Color2 [DarkGray]	1	4		O14569	O14569;U3KQU4	C56D2_HUMAN	CYB561D2		-3.31575	-2.5314	-3.294	-1.37075	-1.52879	-2.18581	-2.07877	-2.21884	-2.46803	-1.76291	-1.59871	-1.42836	-2.50265	-2.36279	-2.40034	-1.62292	-1.73977	-1.74981	-3.99212	-2.84472	-2.15869	-1.9087	-1.76251	-1.64265
	1.08415	0.174321	Color2 [DarkGray]	1	4		Q15427	Q15427;Q5SZ64	SF3B4_HUMAN	SF3B4		2.86191	2.70581	2.75073	2.55098	2.58388	2.57754	2.62079	2.43673	2.40073	2.29505	2.55281	2.41346	2.78407	2.92366	2.86187	2.67434	2.56414	2.39203	2.45777	2.29364	2.27795	2.27175	2.23482	2.23179
	0.873093	0.173778	Color2 [DarkGray]	1	4		Q96ER9	Q96ER9	MITOK_HUMAN	CCDC51		-3.32918	-3.40496	-3.55292	0.885404	0.730796	0.93334	-2.37236	-2.65065	-2.24006	1.08174	1.07351	0.899697	-2.40207	-1.95993	-2.56069	0.904427	1.03331	0.864957	-2.62842	-3.17562	-3.23308	0.711875	0.866382	0.955362
	1.03685	0.173745	Color2 [DarkGray]	1	4		Q14571	Q14571	ITPR2_HUMAN	ITPR2		-3.32944	-3.0547	-3.23993	0.367496	0.318831	0.251195	-2.35229	-2.75166	-2.58304	0.600472	0.470897	0.350672	-0.739734	-3.69056	-2.75097	0.453741	0.404684	0.408061	-2.73768	-2.74056	-3.33346	0.266058	0.36316	0.271586
	0.874073	0.173701	Color2 [DarkGray]	1	4		Q96DT7	Q96DT7	ZBT10_HUMAN	ZBTB10		-0.541376	-2.80511	-3.74841	-0.795678	-0.642515	-0.814858	-2.72381	-3.88688	-1.09683	-0.518151	-0.592375	-0.712971	-3.22575	-3.93209	-3.73479	-0.69554	-0.663699	-1.25361	-2.32023	-3.27653	-0.92446	-0.642126	-0.889043	-0.81343
	0.908132	0.17367	Color2 [DarkGray]	1	4		O43303	O43303	CP110_HUMAN	CCP110		0.468122	0.248287	0.335077	-0.276572	-0.478555	-0.655445	0.234854	0.306313	0.224702	-0.615725	-0.4972	-0.492456	0.244498	0.183464	0.711614	-0.218863	-0.310766	-0.460968	0.0789547	0.123116	0.128093	-0.85789	-0.682735	-0.585767
	0.452284	0.173644	Color2 [DarkGray]	1	4		Q9UMZ2	Q9UMZ2	SYNRG_HUMAN	SYNRG		0.150029	0.0934553	0.189878	-2.61874	-1.32046	-1.44495	-0.024642	0.0908508	0.0174103	-1.47679	-1.83923	-1.72315	0.185154	0.247677	0.165881	-1.56269	-1.71154	-1.49466	0.0420322	0.116605	-0.173011	-2.05643	-1.62199	-1.88168
	0.854578	0.173531	Color2 [DarkGray]	1	4		Q9BTZ2	H0YNP7;P0CG22;Q9BTZ2	DHRS4_HUMAN	DHRS4		-2.40737	-1.6592	-1.37549	1.51714	1.65631	1.43466	-1.90954	-3.8729	-1.98381	1.46697	1.55986	1.75426	-1.44589	-2.37213	-5.44829	1.27298	1.57228	1.477	-2.10304	-1.25559	-3.71977	1.49283	1.41935	1.34831
	0.262309	0.17332	Color2 [DarkGray]	1	4		Q9HC35	B5MBZ0;Q9HC35	EMAL4_HUMAN	EML4		0.41408	0.541625	0.547249	-0.636518	-1.30055	-1.55699	0.796897	0.853253	0.766856	-1.68633	-1.22775	-1.26613	0.32907	0.558148	0.616709	-1.10202	-0.953258	-1.07845	1.04852	0.969484	0.795208	-1.38844	-1.30982	-2.00191
	0.0957733	0.173046	Color2 [DarkGray]	1	4		P60002	A0A024R7E8;K7EMV4;K7EN05;K7EPC8;K7EQ44;P60002	ELOF1_HUMAN	ELOF1		-3.878	-3.71197	-3.10841	-3.78273	-3.84035	-3.32219	-2.29227	-1.95868	-3.30485	-3.26477	-3.57259	-2.34601	-3.32711	-4.69826	-2.27009	-2.76593	-2.36543	-2.53863	-2.67227	-3.58075	-2.87455	-3.83249	-3.69457	-2.17545
	1.1514	0.172862	Color2 [DarkGray]	1	4		Q15526	Q15526	SURF1_HUMAN	SURF1		-1.80506	-2.64133	-2.91873	1.39851	1.42033	1.38253	-2.56904	-1.8837	-3.15187	1.65296	1.64069	1.54258	-1.92714	-4.37823	-3.7243	1.44821	1.48404	1.43291	-3.1602	-3.3459	-2.80153	1.35117	1.55726	1.4092
	0.774387	0.172132	Color2 [DarkGray]	1	4		Q92879	G5EA30;Q92879	CELF1_HUMAN	CELF1		-0.37014	-0.364988	-0.256436	1.14968	1.11148	1.01507	-0.885807	-0.570261	-0.880148	0.848145	0.98539	0.651467	-0.49161	-0.235648	-0.248664	1.1313	1.09338	0.938951	-0.726832	-1.04467	-0.867082	0.649702	0.602304	0.716599
	0.452821	0.171211	Color2 [DarkGray]	1	4		Q99436	Q5TBG5;Q99436	PSB7_HUMAN	PSMB7		1.71597	1.87649	1.87196	-1.4959	-1.34003	-1.19712	1.70499	1.88802	1.73474	-1.08206	-1.49181	-1.15768	1.47956	1.64726	1.74749	-1.55685	-1.35066	-1.12835	1.70415	1.6473	1.66583	-1.44405	-1.57783	-1.22331
	1.37784	0.171129	Color2 [DarkGray]	1	4		Q9UKU0	A0A494BZW8;A0A494C005;A0A494C046;A0A494C0A5;A0A494C0B6;A0A494C0J9;A0A494C116;A0A494C1I9;A0A499FJL5;C9J3Z0;C9J8C7;Q9UKU0	ACSL6_HUMAN	ACSL6		-3.11659	-1.07659	-2.50295	0.396797	0.238317	0.369963	-3.23152	-1.71879	-3.26654	0.584679	0.524495	0.429616	-0.0643015	0.482183	-1.46593	0.594587	0.480323	0.574088	-0.12008	-1.84452	-2.06977	0.31513	0.296498	0.413774
	1.43785	0.171079	Color2 [DarkGray]	1	4		Q9NSI2	Q9NSI2	SLX9_HUMAN	SLX9		1.10751	1.11227	1.09071	1.16717	1.17928	1.17689	0.984711	1.05098	1.00955	1.32933	1.35615	1.46718	1.33144	1.10583	1.19001	1.16757	1.30583	0.974407	0.903889	0.70434	0.72405	1.14167	1.24574	1.25199
	0.445638	0.171021	Color2 [DarkGray]	1	4		Q684P5	A0A1B0GV05;Q684P5	RPGP2_HUMAN	RAP1GAP2		0.180473	0.147967	0.178288	-1.4401	-1.12696	-1.05834	0.0991955	0.0132065	0.195086	-1.63593	-1.59531	-1.1928	0.0223789	0.105649	0.194636	-1.23277	-1.46961	-1.38353	0.124963	0.20933	0.169986	-1.70159	-1.75661	-1.4789
	1.78875	0.170763	Color2 [DarkGray]	1	4		Q9UIJ7	Q9UIJ7	KAD3_HUMAN	AK3		0.552675	0.627554	0.611412	2.47658	2.37338	2.44582	0.652608	0.742835	0.667364	2.60134	2.52277	2.5693	1.09431	0.749823	0.431417	2.5506	2.52024	2.48358	0.770211	0.528687	0.731871	2.40085	2.32772	2.45255
	0.944352	0.170569	Color2 [DarkGray]	1	4		O15379	E7ESJ6;O15379	HDAC3_HUMAN	HDAC3		-0.123386	0.0792236	0.0102301	-0.682452	-0.598886	-0.554735	-0.0113058	-0.008358	0.264163	-0.712909	-0.709724	-0.514519	0.316709	-0.130962	0.202817	-0.313565	-0.830929	-0.730246	-0.0600176	0.223137	-0.188427	-0.910129	-0.812973	-0.725758
	0.126951	0.170291	Color2 [DarkGray]	1	4		Q969T4;Q96LR5	A0A1B0GX65;Q969T4;Q96LR5;R4GN77;R4GND1	UB2E2_HUMAN;UB2E3_HUMAN	UBE2E2;UBE2E3		-0.295818	-0.0960054	-0.0811892	-1.07568	-3.24192	-1.39365	-0.246988	-0.268163	-0.785127	-1.12857	-1.17977	-1.37955	-0.530847	-0.381938	-0.411172	-0.595581	-1.34664	-1.14137	-0.371905	-0.483919	-0.310308	-0.898578	-0.929412	-2.37078
	0.187455	0.170123	Color2 [DarkGray]	1	4		Q9Y3R4	Q9Y3R4	NEUR2_HUMAN	NEU2		-2.78562	-3.47299	-3.96828	-5.27421	-2.56253	-2.95923	-2.889	-1.60812	-3.25942	-2.73935	-3.51114	-2.88452	-1.76534	-3.86614	-2.32747	-3.37627	-3.37266	-3.08354	-3.63921	-2.36696	-2.32813	-3.01285	-2.91388	-3.71866
	2.38402	0.170027	Color2 [DarkGray]	1	4		O95453	A0A494BZU6;A0A494BZW7;A0A494C0K5;A0A494C0P9;A0A494C0Q2;A0A494C0W0;A0A494C1G3;A0A494C1K5;A0A494C1N1;O95453	PARN_HUMAN	PARN		0.583366	0.620387	0.508893	0.593145	0.613358	0.679503	0.552952	0.522848	0.672249	0.927929	0.917464	0.908998	0.723083	0.576896	0.622549	0.650724	0.74842	0.572515	0.587343	0.483685	0.539078	0.769215	0.78302	0.692076
	0.141741	0.169891	Color2 [DarkGray]	1	4		Q9UJK0	Q9UJK0	TSR3_HUMAN	TSR3		-0.963879	-1.2824	-0.845836	-2.98517	-2.69561	-1.63562	-0.514417	-1.19152	-0.868117	-1.43571	-1.93745	-2.48792	-0.978622	-0.937332	-0.981527	-3.80816	-1.99055	-4.43558	-0.779447	-1.09459	-0.920604	-1.6367	-2.7372	-1.99686
	0.690592	0.169808	Color2 [DarkGray]	1	4		Q8N3X1	F5GXL1;Q8N3X1	FNBP4_HUMAN	FNBP4		0.421131	0.469109	0.392072	-0.0865126	-0.18084	-0.0254307	0.518071	0.388194	0.25572	0.158894	0.0817528	-0.0162067	0.408053	0.644659	0.472885	-0.317862	-0.24343	-0.00917339	0.599863	0.434685	0.453543	-0.160238	-0.225782	0.101035
	1.44757	0.169665	Color2 [DarkGray]	1	4		Q8N108	Q8N108	MIER1_HUMAN	MIER1		0.559696	0.544287	0.667564	-0.177514	0.225516	0.0343046	0.713843	0.887093	0.572061	0.0691576	0.196057	0.106189	0.667306	0.524192	0.503591	0.142181	0.213521	-0.205199	0.619817	0.737107	0.427835	0.00421143	-0.0183868	-0.123416
	0.451372	0.169444	Color2 [DarkGray]	1	4		Q9BV79	H3BM30;Q9BV79	MECR_HUMAN	MECR		-3.75601	-3.44699	-3.55921	-0.579138	-0.736327	-1.11999	-2.84839	-2.74473	-4.04088	-1.07427	-0.792988	-0.641388	-3.30297	-3.32794	-2.67135	-0.591913	-0.875867	-1.09199	-4.19842	-4.05304	-2.34528	-1.03856	-1.16047	-0.817944
	1.71399	0.169314	Color2 [DarkGray]	1	4		P08648	P08648	ITA5_HUMAN	ITGA5		-3.89928	-2.81854	2.58863	1.00165	0.860735	0.962337	-3.20166	2.86132	-2.24308	1.05121	0.989207	1.12664	-3.3126	-2.58016	2.38778	1.00805	0.98542	1.03213	-3.72569	2.55101	-0.924574	0.845564	0.910063	0.90349
	0.8649	0.169092	Color2 [DarkGray]	1	4		Q4VC31	C9JBU9;C9JQ41;H7C525;Q4VC31	MIX23_HUMAN	MIX23		0.991293	0.892625	0.687826	1.59416	1.5531	1.45781	0.854443	0.708314	0.722187	1.67002	1.62916	1.55359	0.650473	0.641819	0.80302	1.52334	1.64372	1.56881	0.548693	0.55179	0.484307	1.2812	1.51402	1.55027
	0.494544	0.16908	Color2 [DarkGray]	1	4		P21266	P21266	GSTM3_HUMAN	GSTM3		2.25904	2.19323	2.15937	-0.408962	-0.409391	-0.136576	2.34833	2.41547	2.36578	-0.313669	-0.57148	-0.234524	2.13894	2.46242	2.49282	-0.3846	-0.525002	-0.446385	2.4788	2.45584	2.54911	-0.737653	-0.360654	-0.528607
	0.574001	0.168928	Color2 [DarkGray]	1	4		Q6P4A7	B1AMV7;Q6P4A7	SFXN4_HUMAN	SFXN4		-2.21117	-2.49526	-3.59671	-0.131602	-0.079381	-0.160976	-3.18029	-2.84038	-3.68988	-0.0136976	0.290212	-0.080472	-2.53158	-3.28546	-2.46974	0.0526724	-0.0432491	-0.258156	-4.01682	-1.3684	-2.87269	-0.048296	-0.231934	-0.0305119
	0.327132	0.168487	Color2 [DarkGray]	1	4		O15504	B4DT96;C9JYA1;O15504	NUP42_HUMAN	NUP42		-2.93504	-3.06254	-1.34219	-0.0303135	0.0166044	-0.152553	-3.128	-1.50609	-3.14912	-0.074234	0.167105	0.0164547	-0.99471	-1.04465	-1.08099	-0.0920582	-0.208738	0.0405064	-2.62844	-2.01442	-3.50479	-0.00887394	0.135491	-0.522753
	0.609088	0.16836	Color2 [DarkGray]	1	4		Q6ZSJ8	Q6ZSJ8	CA122_HUMAN	C1orf122		0.193773	-0.193966	-0.144987	-1.09927	-1.51518	-1.81581	0.111094	0.0760889	-0.0170908	-1.86712	-1.83194	-2.03728	-0.698175	-0.0580311	0.19438	-1.52024	-1.55767	-1.66071	-0.1149	0.0666742	-0.0656624	-2.19825	-2.17534	-1.86783
	1.82062	0.16832	Color2 [DarkGray]	1	4		Q8WXE0	Q8WXE0	CSKI2_HUMAN	CASKIN2		-2.60926	-3.96355	-1.85028	-1.60001	-3.07487	-1.39278	-3.09671	-3.42455	-3.55849	-1.07544	-1.09231	-1.15749	-2.80455	-2.53944	-2.36992	-1.52424	-1.13037	-1.19495	-3.00092	-2.18255	-2.51038	-1.22198	-1.33547	-1.27275
	0.586441	0.16831	Color2 [DarkGray]	1	4		Q9NP97	B1AKR6;Q9NP97	DLRB1_HUMAN	DYNLRB1		0.538337	0.673166	1.0555	0.297662	0.479797	0.127559	0.896225	1.44317	0.7071	0.866663	0.633804	0.443687	0.711642	0.732188	0.748596	0.228155	0.391417	0.309527	1.10395	0.969137	0.987307	0.413742	0.545594	0.479889
	0.234825	0.168127	Color2 [DarkGray]	1	4		A0A0C4DG68	A0A0C4DG68	A0A0C4DG68_HUMAN	PUM2		-0.975302	-0.799775	-0.913644	-3.03124	-2.26044	-2.88729	-1.25047	-1.10822	-0.728226	-2.23645	-2.28089	-3.03251	-1.52024	-1.09404	-0.794394	-2.6458	-2.37722	-2.25072	-1.10688	-1.1757	-1.18392	-2.58984	-2.90728	-2.55712
	0.520495	0.16812	Color2 [DarkGray]	1	4		A0A0B4J2E0;P01733	A0A0B4J2E0;A0A1B0GX12;P01733	TVBL3_HUMAN;TVBL4_HUMAN	TRBV12-3;TRBV12-4		-2.99268	-3.01444	-2.33605	-1.66474	-1.63603	-1.19297	-2.68807	-2.64563	-3.59156	-1.54814	-1.85996	-1.56552	-1.29475	-3.17607	-2.44205	-1.33073	-1.1304	-1.83368	-1.8323	-3.42651	-4.72421	-1.65086	-1.99533	-1.83179
	0.858115	0.167761	Color2 [DarkGray]	1	4		Q3SXM5	H3BQI7;H3BT52;Q3SXM5	HSDL1_HUMAN	HSDL1		-3.46536	-3.3655	-3.53649	2.06302	2.18104	2.0213	-3.32464	-3.81673	-2.83687	2.24969	2.03342	2.03313	-3.27093	-4.51735	-3.65648	2.09621	2.14262	1.89015	-2.82978	-4.27372	-3.0327	2.01282	1.97027	1.82986
	0.978206	0.167176	Color2 [DarkGray]	1	4		P15814	P15814	IGLL1_HUMAN	IGLL1		-1.6446	-1.27853	-0.928926	-0.337244	-0.236131	-0.214154	-2.65217	-2.9538	-1.88645	-0.314424	-0.355201	-0.278491	-0.399881	-0.928356	-0.799774	-0.147345	0.0611811	-0.236029	-0.726674	-1.30306	-1.5883	-0.609337	-0.496574	-0.343732
	0.547415	0.166703	Color2 [DarkGray]	1	4		Q9NWT8	Q9NWT8	AKIP_HUMAN	AURKAIP1		-2.3097	-2.928	-3.2373	1.03699	0.997988	0.82733	-1.10209	-2.67053	-2.20806	1.09491	0.837318	1.03939	-2.45049	-2.20837	-0.803764	0.508294	0.84022	0.746367	-1.14732	-2.82303	-0.393024	0.967309	0.895657	0.608548
	1.13016	0.166482	Color2 [DarkGray]	1	4		P60468	P60468	SC61B_HUMAN	SEC61B		0.270546	0.266421	0.151378	3.38504	3.37526	3.40692	0.0843315	0.470626	0.82069	3.59428	3.50372	3.60571	0.65116	0.270183	-0.158792	3.3738	3.46414	3.3245	0.108023	0.0622616	0.417082	3.47252	3.45238	3.27936
	0.656536	0.165609	Color2 [DarkGray]	1	4		Q96RL7	Q96RL7	VP13A_HUMAN	VPS13A		-0.801643	-1.33493	-1.2156	-0.784512	-0.96705	-1.18634	-1.43032	-1.00314	-0.81145	-0.851707	-0.889037	-0.649445	-0.463178	-0.877867	-1.09074	-1.04535	-0.943411	-1.3142	-0.849851	-1.18476	-1.08917	-0.800377	-1.09637	-0.990271
	2.95482	0.165219	Color2 [DarkGray]	1	4		Q15005	E9PI68;H0YE04;Q15005	SPCS2_HUMAN	SPCS2		0.400808	0.0311069	0.227283	3.61909	3.66935	3.59444	0.356386	0.391009	-0.105432	3.75149	3.68742	3.70484	-0.37537	0.372853	0.206951	3.75947	3.6772	3.60791	0.345113	0.025526	-0.108423	3.53999	3.55235	3.55576
	0.810331	0.164964	Color2 [DarkGray]	1	4		Q9HAV0	A0A6Q8PFE0;A0A6Q8PFV8;A0A6Q8PFW8;A0A6Q8PG88;A0A7I2S2S9;H7C5J5;Q9HAV0	GBB4_HUMAN	GNB4		-3.18148	-2.93203	-2.10707	-0.814176	-0.906929	-1.05087	-1.97122	-3.65164	-3.27976	-0.570284	-0.695089	-0.645128	-1.66662	-2.80673	-2.58333	-1.08561	-0.981884	-0.921577	-3.28807	-3.00543	-4.22861	-0.641387	-0.940062	-0.823944
	0.74916	0.164911	Color2 [DarkGray]	1	4		Q8TCT7	A0A087WZ50;Q8TCT7	SPP2B_HUMAN	SPPL2B		-3.48276	-2.02255	-2.77661	-0.206927	0.19279	-0.145877	-4.20897	-3.30591	-3.11367	0.275654	0.256624	-0.00711441	-3.09697	-3.48018	-3.12906	0.277548	0.16106	0.0242939	-2.41585	-2.49066	-3.46439	0.0251274	0.0768967	-0.0715923
	1.70376	0.164907	Color2 [DarkGray]	1	4		Q96JM3	Q96JM3	CHAP1_HUMAN	CHAMP1		0.0949955	-0.385585	0.215424	2.32145	2.19461	2.25934	0.00744629	-0.52857	-0.443743	2.37948	2.40767	2.30606	0.0735683	0.0345697	0.361372	2.27093	2.34294	2.16984	0.247731	-0.73823	-0.30668	2.1423	2.25189	2.2043
	0.632957	0.164621	Color2 [DarkGray]	1	4		Q9NZE8	Q9NZE8	RM35_HUMAN	MRPL35		-3.37414	-2.58608	-2.01445	-0.631088	-0.832438	-0.838531	-3.38652	-2.93088	-2.2886	-0.745169	-0.705017	-0.658627	-2.39118	-3.41707	-2.95413	-0.525997	-0.534491	-0.799475	-3.14772	-2.24171	-3.03431	-1.01477	-0.642032	-0.945879
	1.31233	0.164374	Color2 [DarkGray]	1	4		Q86U42	A0A7I2V383;Q86U42	PABP2_HUMAN	PABPN1		3.58416	3.59133	3.55949	4.26279	4.33865	4.38234	3.559	3.64676	3.80192	4.43934	4.42729	4.46568	3.58573	3.5194	3.51327	4.20155	4.2767	4.23226	3.59553	3.4052	3.41871	4.3863	4.26416	4.18874
	1.28684	0.16434	Color2 [DarkGray]	1	4		Q96IG2	J3KTA1;J3QKL3;Q96IG2	FXL20_HUMAN	FBXL20		-3.25673	-2.80179	-2.9489	-0.994114	-1.01224	-1.11206	-2.10813	-1.75067	-2.49352	-0.759871	-0.688461	-0.745175	-2.75726	-2.52855	-3.86041	-0.647465	-0.678942	-0.882144	-3.41543	-3.80903	-3.10836	-0.902695	-0.988328	-0.795505
	0.677206	0.164094	Color2 [DarkGray]	1	4		Q06203	D6RCC8;Q06203	PUR1_HUMAN	PPAT		3.84024	3.85039	3.80784	0.73687	0.846899	0.93875	3.86055	3.76781	3.90249	0.711137	0.78056	1.01901	3.88504	3.78203	3.91575	0.649473	0.686574	0.84418	3.91423	3.91327	3.96341	0.73102	0.731617	0.555792
	1.09428	0.163966	Color2 [DarkGray]	1	4		Q9NY61	A0A087WTH8;A0A7P0T868;A0A7P0TAR0;A0A7P0TBG4;A0A7P0Z434;A0A7P0Z4N2;Q9NY61	AATF_HUMAN	AATF		-1.63981	-1.49737	-1.5357	0.054451	0.173965	-0.0900602	-1.65414	-1.90113	-1.21062	0.269577	0.32069	0.488289	-2.02425	-1.47451	-1.34001	0.208945	0.163108	-0.24472	-1.73827	-1.97065	-1.56314	0.192983	0.154457	0.239217
	1.28926	0.163413	Color2 [DarkGray]	1	4		O94855	E9PC44;E9PDM8;O94855	SC24D_HUMAN	SEC24D		-0.300624	-0.151944	-0.480334	-1.11139	-0.914292	-1.19824	-0.223272	-0.450885	-0.728254	-0.977606	-0.948072	-0.826286	-0.196636	-0.459121	-0.11874	-0.999269	-1.01548	-1.17391	-0.390589	-0.518168	-0.0987549	-1.14506	-1.01608	-1.08107
	0.616342	0.163329	Color2 [DarkGray]	1	4		P41732	B4DDG0;B4E171;P41732	TSN7_HUMAN	TSPAN7		-4.68941	-2.39606	-2.728	-1.68004	-1.82292	-1.08493	-3.10466	-3.59567	-3.16493	-1.4162	-1.06929	-1.3163	-3.38757	-3.44507	-2.81549	-1.21524	-0.876571	-1.19073	-1.88501	-3.38956	-3.60198	-1.50646	-1.47199	-1.31332
	0.524145	0.162587	Color2 [DarkGray]	1	4		Q9C0K1	A0A804HJR0;A0A804HKW0;A0A804HKX2;Q9C0K1	S39A8_HUMAN	SLC39A8		-3.92164	-3.23897	-3.34061	-0.820454	-1.27177	-1.13814	-2.1706	-3.88107	-3.42446	-1.29295	-1.17995	-1.53877	-2.76914	-3.85134	-3.27123	-0.852959	-1.11276	-1.31467	-4.22097	-3.63662	-3.91435	-1.51849	-1.63842	-1.34252
	0.506731	0.162562	Color2 [DarkGray]	1	4		Q96T23	H0YER1;H7C306;Q96T23	RSF1_HUMAN	RSF1		-1.25122	-0.928404	-1.56808	-0.649702	-0.355102	-0.534741	-1.01179	-0.660627	-0.932505	-0.465096	-0.417162	-0.345466	-1.25221	-0.817365	-0.769393	-0.382737	-0.45129	-0.471103	-1.0829	-1.15451	-1.13051	-0.565843	-0.810343	-0.339224
	0.519523	0.162395	Color2 [DarkGray]	1	4		F8W0Q9	F8W0Q9	F8W0Q9_HUMAN	PPHLN1		-3.14162	-2.46904	-2.87677	-0.668147	-0.556272	-0.745799	-2.45286	-3.08233	-4.07212	-0.734485	-0.601536	-0.667025	-2.72031	-2.40458	-1.68566	-0.560041	-1.19736	-0.760718	-2.67962	-2.0366	-2.7775	-0.873846	-1.03331	-0.583073
	0.074821	0.162355	Color2 [DarkGray]	1	4		P52735	P52735	VAV2_HUMAN	VAV2		-3.04556	-3.65376	-2.26913	-3.08683	-3.56135	-4.37701	-3.43999	-2.73471	-3.35825	-4.76532	-3.73641	-3.51871	-2.23118	-2.86674	-2.56498	-5.02328	-2.68358	-3.24295	-3.21047	-3.11988	-2.97902	-2.96267	-4.31644	-5.22839
	0.731527	0.162297	Color2 [DarkGray]	1	4		Q9H6V9	A0A0A0MSH6;B5MCU4;B5MDU6;C9JHU6;C9JUM0;Q9H6V9	LDAH_HUMAN	LDAH		1.8184	1.79271	1.7466	2.01294	1.94785	1.84308	0.0727301	0.582204	0.358929	2.52834	2.56931	2.79246	1.68166	1.75251	1.52998	1.94884	1.91791	1.91967	0.514567	-0.0644464	-0.115123	2.50338	2.35075	2.54908
	1.19215	0.16209	Color2 [DarkGray]	1	4		Q9BRD0	Q9BRD0	BUD13_HUMAN	BUD13		1.58807	1.45819	1.60443	1.17603	1.31896	1.39507	1.7523	1.69338	1.75701	1.30798	1.18856	1.13403	1.64736	1.66798	1.62091	1.17698	1.25322	1.27901	1.79652	1.84288	1.68066	1.07483	0.973063	1.09642
	0.824298	0.162018	Color2 [DarkGray]	1	4		Q96I59	H0YE96;Q96I59	SYNM_HUMAN	NARS2		-4.68636	-0.577566	-2.77423	0.557554	0.542885	0.459516	-0.626467	-1.97472	-1.88635	0.510127	0.660734	0.625113	-1.45956	-0.695465	-2.01926	0.594329	0.428446	0.421255	-1.65223	-1.90956	-2.058	0.586396	0.318541	0.404983
	0.763257	0.16196	Color2 [DarkGray]	1	4		Q9NYL4	F8VU90;Q9NYL4	FKB11_HUMAN	FKBP11		-4.56428	-0.46408	-0.505363	1.85492	2.04459	1.89827	-0.813255	-2.88794	0.242629	2.00068	1.83469	2.16827	-0.866381	-0.495512	-0.340329	2.07571	2.11461	2.04237	-0.105941	-3.80363	-3.39785	1.86393	1.84482	1.809
	1.06695	0.161738	Color2 [DarkGray]	1	4		Q9H6E4	B0QY51;Q9H6E4	CC134_HUMAN	CCDC134		-0.618893	-0.779403	-0.735569	2.03128	2.12207	1.97736	-0.36901	-0.765522	-0.189211	2.09734	2.05411	1.93279	-2.73366	-0.1662	-0.223766	2.04182	1.94505	1.93517	-0.221161	-0.758801	-0.227937	1.7727	1.95022	1.8761
	0.964296	0.161713	Color2 [DarkGray]	1	4		Q99614	A0A804HHT7;A0A804HKC5;A0A804HKI4;A0A804HL30;Q99614	TTC1_HUMAN	TTC1		3.67279	3.67063	3.70879	1.28375	1.46201	1.5554	3.7967	3.67311	3.67149	1.22123	1.27651	1.37658	3.55037	3.68849	3.6529	1.40811	1.39207	1.39264	3.7223	3.70009	3.7111	1.0181	1.23994	1.13114
	0.397988	0.161467	Color2 [DarkGray]	1	4		Q8IVH4	A0A3B3ITP4;Q495G5;Q8IVH4	MMAA_HUMAN	MMAA		-1.14999	0.263709	-1.18908	1.08481	1.02264	0.660563	-1.05877	-0.750451	0.339654	1.12056	0.764126	1.09785	0.772387	-0.995659	-1.50797	0.959587	0.676965	0.71529	-0.809617	-0.837613	0.984105	0.802451	1.0665	0.629189
	0.185025	0.161314	Color2 [DarkGray]	1	4		Q96RT8	A0A087X1Z1;A0A0G2JPW5;A0A0G2JQX1;A0A0G2JSA7;Q96RT8	GCP5_HUMAN	TUBGCP5		-1.50534	-1.73679	-1.81377	-2.18257	-3.88816	-3.54929	-1.40694	-1.55911	-1.6718	-3.04087	-3.44273	-2.59307	-1.67568	-1.70958	-1.91481	-3.48529	-3.29108	-3.64698	-1.5163	-1.49693	-1.16819	-2.78419	-3.21582	-3.56061
	0.924618	0.160911	Color2 [DarkGray]	1	4		Q16630	F8WJN3;Q16630	CPSF6_HUMAN	CPSF6		2.64625	2.57851	2.49613	3.00882	3.05945	2.95429	2.30397	2.49145	2.41014	3.1874	3.36989	3.15422	2.49224	2.49193	2.79556	3.10496	3.03645	2.86333	2.32082	2.18276	2.26302	2.99592	3.15529	3.07755
	1.3565	0.160907	Color2 [DarkGray]	1	4		Q7Z7H5	Q7Z7H5	TMED4_HUMAN	TMED4		-0.627487	-0.274529	-2.4319	2.67052	2.7889	2.74389	0.0850353	0.413156	-0.248712	2.86754	2.82763	3.0008	-3.28385	-3.70418	-3.53563	2.71997	2.77449	2.76555	-2.0288	0.150545	0.0136032	2.73037	2.77235	2.71054
	0.47929	0.160798	Color2 [DarkGray]	1	4		Q5W0B1	Q5W0B1	OBI1_HUMAN	OBI1		0.487878	0.493608	0.656001	-0.536987	-1.09069	-0.80474	0.514478	0.381378	0.249601	-0.552197	-0.672277	-0.809795	0.561211	0.681987	0.626539	-0.867339	-0.787616	-0.840307	0.36325	0.377841	0.389143	-1.06879	-0.637757	-0.810117
	0.532981	0.160273	Color2 [DarkGray]	1	4		Q99700	A0A2R8Y5A6;A0A2R8Y7E6;A0A2R8Y7P6;A0A2R8YDM9;A0A5F9ZHH4;A0A5F9ZHW5;A0A5F9ZHX3;A0A5F9ZI57;F8VQP2;F8W0B5;F8WB05;F8WB06;H0YH87;Q99700;V9GY86	ATX2_HUMAN	ATXN2		0.258753	0.206526	0.499381	-1.2162	-1.52135	-1.74093	0.412268	0.494267	0.211051	-1.29318	-1.17617	-1.51387	0.084218	0.35636	0.53652	-1.14686	-1.35854	-1.77007	0.424173	0.429172	0.390115	-1.65262	-1.35131	-1.46012
	0.255283	0.160255	Color2 [DarkGray]	1	4		P62854	P62854;Q5JNZ5	RS26_HUMAN	RPS26		3.22119	3.21355	3.26713	-0.364711	-0.304562	-0.325512	3.25315	3.04177	2.79809	-0.319838	0.0739584	-0.641455	3.3604	3.27527	3.23432	0.611809	0.294767	0.502208	2.83854	2.72644	2.91048	-0.234989	-0.713598	-0.419511
	0.730388	0.160236	Color2 [DarkGray]	1	4		Q8WWI1	A0A0A0MTE2;E9PMS6;E9PMT2;F8WD26;J3KP06;Q8WWI1	LMO7_HUMAN	LMO7		0.0628214	0.195054	0.151284	-1.28771	-1.14818	-1.18041	0.102376	0.0737886	-0.23626	-1.36585	-1.34393	-1.13776	-0.156376	0.191223	0.208817	-1.36102	-1.01929	-1.44276	0.110428	0.147271	0.0416679	-1.35041	-1.39912	-1.57872
	0.0875362	0.160023	Color2 [DarkGray]	1	4		Q12802	H0YMW2;Q12802	AKP13_HUMAN	AKAP13		-0.19814	-0.266588	-0.489832	-2.64562	-4.05221	-3.35587	-0.320206	-0.230583	-0.349202	-3.01783	-4.37076	-2.15434	0.208074	-0.347575	-0.309911	-2.93268	-0.46432	-3.78881	-0.159269	-0.619804	-0.360602	-3.48218	-3.22983	-3.31099
	0.339562	0.159955	Color2 [DarkGray]	1	4		Q15573	Q15573;Q5JRA7	TAF1A_HUMAN	TAF1A		-0.456395	-0.646531	-0.51176	-1.41313	-2.80429	-2.16942	-0.459546	-0.454331	-1.01147	-1.50641	-0.994194	-1.27973	-0.812603	-0.546761	-0.824026	-1.32182	-1.46371	-1.19736	-0.21587	-0.222098	-0.771172	-1.665	-1.35132	-1.24387
	0.768747	0.159329	Color2 [DarkGray]	1	4		Q96HA1	A0A0J9YWR1;A8CG34;C9J370;C9JER0;Q6PJE2;Q96HA1	P121A_HUMAN	POM121		-1.00631	-2.55415	-3.60524	-0.212574	-0.102115	-0.0910892	-3.37231	-1.07465	-5.13209	-0.274869	-0.0146723	-0.0245008	-3.5446	-3.28962	-3.5501	-0.124728	-0.332101	-0.380632	0.43146	-3.48531	-3.20483	-0.281606	-0.182137	-0.328288
	2.25843	0.159268	Color2 [DarkGray]	1	4		Q8NBJ5	A0A8I5QKL8;A0A8I5QL08;M0QX72;Q8NBJ5	GT251_HUMAN	COLGALT1		0.118202	-0.121383	-0.128174	1.72138	1.71068	1.59413	0.160956	0.234499	0.075676	1.87039	1.93236	1.88786	0.176531	0.179609	-0.0502472	1.83552	1.83644	1.74662	0.231349	0.226896	0.00700569	1.71378	1.78294	1.71607
	1.10222	0.159258	Color2 [DarkGray]	1	4		Q08379	A0A6Q8KRG2;A0A8I5KUW5;A0A8J9BZL8;H0Y7B8;Q08379	GOGA2_HUMAN	GOLGA2		-0.8152	-0.725857	-0.917187	0.299538	0.234389	0.316664	-1.09246	-1.43205	-0.857768	0.435676	0.354514	0.490059	-1.20776	-0.834436	-0.934138	0.251212	0.337938	0.211597	-1.34384	-1.20102	-1.61711	0.257639	0.176906	0.367929
	0.157218	0.159189	Color2 [DarkGray]	1	4		O00463	O00463	TRAF5_HUMAN	TRAF5		-1.97379	-1.57296	-1.50496	-2.49329	-2.31144	-2.65562	-1.28885	-2.46171	-1.00542	-2.13454	-3.26666	-2.97503	-3.54173	-3.72038	-1.96302	-2.67745	-2.95433	-2.54587	-1.8108	-3.03598	-1.53409	-3.12226	-3.11909	-2.61246
	2.21644	0.159165	Color2 [DarkGray]	1	4		Q14257	A8MXP8;Q14257	RCN2_HUMAN	RCN2		0.846498	1.04078	0.515055	2.20472	2.15096	2.19692	1.01191	1.03554	0.749114	2.17403	2.20782	2.2573	0.392478	0.994344	0.521546	2.19587	2.14015	2.11546	0.831467	0.71953	0.868743	2.08749	2.027	2.04716
	1.17525	0.158836	Color2 [DarkGray]	1	4		Q04759	Q04759	KPCT_HUMAN	PRKCQ		0.662257	0.781213	0.784085	0.606132	0.539515	0.814537	0.915906	0.950331	0.740241	0.793671	0.710005	0.780741	0.85193	0.552732	0.845055	0.8379	0.800712	0.727481	0.554616	0.646515	0.617909	0.648364	0.487484	0.67206
	0.439007	0.15882	Color2 [DarkGray]	1	4		O43639	E7EPF5;E7ERP6;E9PEE2;O43639	NCK2_HUMAN	NCK2		-0.000386238	0.188441	0.22821	-1.06406	-0.757504	-0.917862	-0.116966	0.0129919	0.169944	-0.909431	-0.54973	-0.4891	0.124738	0.0414686	0.0121765	-0.499196	-1.17332	-0.720861	-0.672905	0.240017	0.141982	-0.823368	-0.657725	-0.943629
	0.383308	0.158716	Color2 [DarkGray]	1	4		Q8TCC3	B8ZZV5;Q8TCC3	RM30_HUMAN	MRPL30		-1.81437	-4.40977	-4.09194	-0.823877	-1.00412	-1.54617	-2.84562	-3.29813	-3.23917	-0.73079	-1.02615	-1.23026	-2.72004	-3.57657	-3.22949	-0.823623	-0.907019	-0.857159	-2.13245	-2.34669	-2.07308	-0.98515	-1.3194	-1.1588
	0.445573	0.158615	Color2 [DarkGray]	1	4		Q8TF76	Q8TF76	HASP_HUMAN	HASPIN		-3.24035	-3.4895	-3.02865	-1.93919	-1.74496	-1.86507	-2.47115	-2.84778	-1.82891	-1.90267	-1.62842	-1.84669	-2.27439	-1.7103	-1.84202	-1.81821	-1.76518	-1.84162	-2.44462	-3.18122	-2.5741	-1.82258	-1.82363	-2.20742
	0.188573	0.158365	Color2 [DarkGray]	1	4		Q8N2H4	E7ETM6;Q8N2H4	SYS1_HUMAN	SYS1		-2.33401	-3.38463	-3.33787	-3.04279	-3.87932	-2.40876	-3.89867	-2.99786	-2.97515	-3.1328	-2.93649	-3.37827	-3.06309	-3.72179	-1.93825	-3.42262	-2.89384	-3.36926	-2.94501	-3.48482	-2.34029	-3.73596	-2.74295	-3.44375
	0.192979	0.158032	Color2 [DarkGray]	1	4		Q9ULJ1	H0YD68;H0YF19;Q9ULJ1	ODF2L_HUMAN	ODF2L		-0.940128	-0.837147	-1.29415	-1.55494	-2.29407	-2.91971	-3.34289	-2.94212	-1.05566	-3.10639	-2.94311	-2.29692	-2.54859	-3.00303	-1.35051	-4.09441	-1.38527	-3.75147	-2.77452	-1.26441	-2.23497	-3.24595	-2.58121	-2.99336
	0.285252	0.158018	Color2 [DarkGray]	1	4		Q96RU2	B4E3L3;G3V1N5;H0YG96;Q96RU2	UBP28_HUMAN	USP28		-1.98317	-1.43931	-2.91684	-3.08243	-3.62524	-3.93509	-0.735093	-1.17248	-0.996927	-2.49988	-3.13847	-2.59684	-1.09694	-1.25354	-1.7524	-4.99496	-2.70117	-2.96179	-4.65341	-1.39854	-1.02859	-2.91213	-2.7216	-3.07551
	0.678988	0.157636	Color2 [DarkGray]	1	4		Q8WV22	Q8WV22	NSE1_HUMAN	NSMCE1		-0.664748	-0.697095	-1.01222	-0.00135136	0.0429211	-0.0480976	-0.748251	-0.73179	-0.474777	0.0987978	0.00325871	-0.0505753	-0.903341	-0.645228	-0.841416	-0.000448227	-0.0918198	-0.232005	-1.09269	-1.4005	-0.909928	-0.0719118	-0.330124	-0.0193911
	1.63866	0.157471	Color2 [DarkGray]	1	4		Q969X5	A0A8I5KS17;Q969X5	ERGI1_HUMAN	ERGIC1		0.274645	0.40286	-0.384742	3.11244	3.21204	3.0151	0.815973	0.711184	-0.26643	2.99087	3.03436	2.92695	0.925286	0.140519	0.0978298	3.14201	3.14403	2.90137	0.401027	-0.934746	-0.0749197	2.88329	2.81932	2.77716
	0.918757	0.157282	Color2 [DarkGray]	1	4		Q9UPU5	Q9UPU5	UBP24_HUMAN	USP24		1.1272	1.25657	1.12232	-0.797438	-0.875345	-0.753979	1.34524	1.39349	1.32498	-1.44144	-1.35137	-1.17509	1.11178	1.1568	1.11587	-0.670979	-0.932014	-0.98077	1.4304	1.40839	1.47216	-1.44797	-1.50351	-1.48826
	0.531193	0.157037	Color2 [DarkGray]	1	4		O75531	O75531	BAF_HUMAN	BANF1		2.90193	2.92309	3.07554	2.19934	2.44472	1.8664	3.47916	3.3342	3.06439	2.9217	2.79569	2.943	2.22835	2.1243	2.1508	2.95776	2.64253	2.75563	2.9084	2.96419	3.08861	2.50421	2.92242	2.76265
	0.902995	0.156997	Color2 [DarkGray]	1	4		O60826	O60826	CCD22_HUMAN	CCDC22		1.16338	1.04669	0.980034	0.267776	0.187119	0.2549	1.185	1.28896	1.16142	0.186518	0.431758	0.232482	0.752479	0.979396	1.04882	0.445729	0.220552	0.191867	1.18771	1.16209	1.20248	0.13402	0.17487	0.0708761
	1.38984	0.156441	Color2 [DarkGray]	1	4		P10244	P10244	MYBB_HUMAN	MYBL2		-4.51875	-2.62314	-3.11321	-1.00269	-1.00912	-0.695871	-0.0297575	-3.11677	-2.25857	-0.738845	-0.757654	-0.693278	-2.38106	-1.20848	-3.17475	-0.557326	-0.703146	-0.559582	-3.13847	-3.275	-2.89235	-0.861197	-0.980799	-0.817105
	1.1136	0.156382	Color2 [DarkGray]	1	4		Q9ULV3	F5H2X7;H0Y5D5;Q9ULV3	CIZ1_HUMAN	CIZ1		-1.33403	-2.8579	-0.507185	-0.290464	-0.0774946	-0.286464	-1.6322	-0.543054	-2.58016	-0.0814943	-0.180284	0.0169306	-1.16538	-1.01732	-1.51485	-0.214032	-0.0978336	-0.0164557	-1.37082	-1.26731	-1.46508	-0.255422	-0.173322	-0.285249
	1.05062	0.156037	Color2 [DarkGray]	1	4		Q08945	Q08945	SSRP1_HUMAN	SSRP1		4.71651	4.65136	4.71365	4.4317	4.47816	4.37562	4.87195	4.82448	4.79466	4.13766	4.35483	4.2113	4.64344	4.66445	4.67233	4.37893	4.45824	4.38408	4.8254	4.70437	4.74253	4.09201	4.02414	4.11952
	0.371628	0.155839	Color2 [DarkGray]	1	4		Q8IWN7	Q8IWN7	RP1L1_HUMAN	RP1L1		2.40986	2.5205	2.29233	-0.435565	-0.87186	-0.262747	2.52641	2.74444	2.56189	-1.1432	-0.825688	-0.993162	2.14006	2.41044	2.69036	-0.395954	-0.754623	-0.917658	2.162	2.55486	2.55838	-1.26329	-1.32077	-0.845517
	0.770052	0.155527	Color2 [DarkGray]	1	4		Q9H444	Q9H444	CHM4B_HUMAN	CHMP4B		3.13634	3.13988	3.29206	1.50297	1.46455	1.54696	3.22756	3.25893	3.1319	1.45771	1.19192	1.37024	3.0713	3.13058	3.283	1.40429	1.57917	1.61966	3.31638	3.19113	3.17209	1.24033	1.229	1.08397
	1.33287	0.154711	Color2 [DarkGray]	1	4		Q9H4L4	A0A087WV50;A0A087X0R7;J3QL36;J3QRE4;Q9H4L4	SENP3_HUMAN	SENP3		0.377158	0.460786	0.381457	0.860472	0.80224	0.853422	0.324497	0.365476	0.113572	0.811614	0.95618	0.888614	0.185297	0.504615	0.830822	0.858819	0.769433	0.847896	0.331087	0.0753298	0.288214	0.798281	0.711064	0.682929
	0.896144	0.154486	Color2 [DarkGray]	1	4		Q13469	Q13469	NFAC2_HUMAN	NFATC2		-1.53883	-1.45353	-1.42474	-0.290619	-0.261054	-0.327466	-1.43101	-1.31027	-1.6897	0.0724411	-0.0495701	-0.0434132	-1.22449	-1.54793	-1.73363	-0.228928	-0.134299	-0.277023	-1.53849	-1.9426	-1.58443	-0.1257	-0.0620604	-0.29624
	0.397815	0.154422	Color2 [DarkGray]	1	4		O00233	F5GX23;F5H169;F5H5V4;F5H7X1;J3KN29;O00233	PSMD9_HUMAN	PSMD9		2.97944	2.95576	2.92898	0.967503	0.982536	1.09854	3.05398	3.01261	2.94238	1.131	1.05928	1.16503	2.83837	2.92546	2.80869	1.00996	0.847375	1.08217	2.8933	3.0567	3.18465	1.28629	0.797232	0.808528
	1.03814	0.154236	Color2 [DarkGray]	1	4		O95400	O95400	CD2B2_HUMAN	CD2BP2		2.93454	2.93662	3.11008	1.14567	0.872273	1.06869	2.9546	3.08834	3.04147	0.935025	0.897081	1.02034	3.05959	2.94185	3.00969	0.980663	0.781548	0.763597	3.07131	3.0961	3.01668	0.677961	0.847557	0.864223
	0.62167	0.154058	Color2 [DarkGray]	1	4		Q15942	H7C3R3;Q15942	ZYX_HUMAN	ZYX		1.54237	1.31656	1.36257	-0.74285	-0.668772	-0.444185	1.30606	1.48149	1.19279	-0.473923	-0.591076	-0.656569	1.3139	1.48483	1.62318	-0.414762	-0.545591	-0.646968	1.54794	1.52222	1.54737	-0.64102	-0.923091	-0.619633
	1.02461	0.153952	Color2 [DarkGray]	1	4		Q6F5E8	Q6F5E8	CARL2_HUMAN	CARMIL2		0.98557	1.0131	1.03846	-0.2724	0.111229	0.13235	1.02654	1.11566	0.997842	-0.0726986	-0.0378294	0.0131273	1.03271	0.886571	0.942515	0.134973	-0.0549889	-0.0497665	1.1973	1.07695	1.18989	-0.138538	-0.103841	-0.316877
	0.522596	0.153914	Color2 [DarkGray]	1	4		O96006	C9JXP4;O96006	ZBED1_HUMAN	ZBED1		-2.68124	-2.30529	-2.01588	-0.840389	-0.962467	-0.894837	-2.43398	-2.03051	-2.12609	-0.348188	-0.705976	-0.569242	-2.58893	-3.0769	-2.81082	-0.54635	-0.751149	-0.735233	-3.00396	-2.11698	-3.12795	-0.65338	-0.843837	-0.587932
	0.0383677	0.153898	Color2 [DarkGray]	1	4		Q99865;Q9BPZ2	Q5JZB8;Q99865;Q9BPZ2	SPI2A_HUMAN;SPI2B_HUMAN	SPIN2A;SPIN2B		-0.360909	-2.25011	-0.201678	-0.241913	-2.72007	-0.119492	-1.61421	-3.85963	-3.20757	-4.00518	-0.770402	-3.16938	-2.73047	-3.60617	-3.69418	-3.04556	-2.63201	-3.01686	-3.32427	-1.26795	-1.49423	-2.35646	-1.41511	-4.63507
	2.33032	0.153806	Color2 [DarkGray]	1	4		P37275	P37275	ZEB1_HUMAN	ZEB1		-1.98898	-2.01754	-2.62037	-1.06563	-1.03138	-0.96889	-2.69267	-3.48601	-1.6352	-0.990817	-0.984451	-1.03845	-2.11249	-2.5063	-2.44981	-0.717997	-0.816679	-0.958094	-2.28218	-2.55317	-2.34364	-1.12237	-1.1948	-1.15796
	0.307139	0.153666	Color2 [DarkGray]	1	4		H0Y400	H0Y400	H0Y400_HUMAN	DDX39B		-3.46467	-2.72853	-3.41626	-2.71848	-3.04955	-3.49546	-2.35162	-2.82767	-2.3372	-0.912408	-0.809587	-0.608335	-2.52681	-3.43395	-3.91608	-3.5488	-2.76736	-2.7829	-3.07289	-2.15128	-2.64633	-1.03216	-0.574537	-1.18463
	0.188521	0.15349	Color2 [DarkGray]	1	4		Q53EZ4	Q53EZ4	CEP55_HUMAN	CEP55		0.0345631	0.192805	0.536884	-0.522392	-0.00561428	-0.215626	-0.0377073	0.0695353	-0.0624876	-0.142093	-0.441118	-0.576166	-0.400385	0.217423	0.391159	-0.291095	-0.229411	-0.286433	0.0155611	0.0457354	-0.136671	-0.0860662	-1.06177	-0.472013
	1.79128	0.153448	Color2 [DarkGray]	1	4		P16333	C9J0K5;C9J869;C9JVV5;C9K098;H7C5C7;P16333	NCK1_HUMAN	NCK1		2.17335	2.23327	2.08978	0.920302	0.827058	0.845908	2.05369	2.23731	2.14816	0.846007	0.826049	0.88139	2.07541	2.10841	2.27766	1.0163	1.04662	1.0308	2.08768	2.10058	2.08896	0.763728	0.645547	0.683827
	0.85523	0.15343	Color2 [DarkGray]	1	4		Q9H0H5	Q9H0H5	RGAP1_HUMAN	RACGAP1		-0.826604	-1.02211	-0.77451	0.187984	0.416305	0.283859	-0.944178	-1.04148	-0.69017	0.337178	0.501788	0.30798	-0.680189	-0.600065	-0.850739	0.481973	0.447628	0.368522	-0.883856	-1.05711	-0.865014	0.219843	0.134034	0.332779
	1.22662	0.15307	Color2 [DarkGray]	1	4		Q7Z7F0	Q7Z7F0	KHDC4_HUMAN	KHDC4		-0.922978	-1.04328	-1.46944	-0.374379	-0.492003	-0.138243	-0.713659	-1.46756	-1.24214	-0.36624	-0.287607	-0.230505	-1.13782	-1.09102	-1.00756	-0.122239	-0.359734	-0.146051	-0.966191	-1.04367	-0.80854	-0.396155	-0.534201	-0.413207
	0.23809	0.152994	Color2 [DarkGray]	1	4		O43318	O43318;Q9UG54	M3K7_HUMAN	MAP3K7		-0.552466	-0.699035	-0.353765	-2.60886	-2.35239	-2.26699	-1.0321	-0.788807	-0.426233	-1.97497	-2.47899	-1.72212	-0.772864	-0.397079	-0.642566	-2.46746	-3.82212	-1.80953	-0.533122	-0.62153	-0.889491	-1.98323	-2.39221	-2.25961
	1.02697	0.15294	Color2 [DarkGray]	1	4		O60427	A0A0A0MR51;H0YB97;H7C2V0;O60427	FADS1_HUMAN	FADS1		-1.96201	-2.34343	-2.64687	-0.011363	-2.57492e-05	-0.274234	-2.93145	-3.32396	-1.70299	-0.153108	-0.106596	-0.27344	-2.8533	-3.29703	-0.658333	0.0539093	0.0175972	0.132863	-4.02636	-3.41669	-2.77873	-0.343418	-0.408726	-0.23982
	0.140819	0.152892	Color2 [DarkGray]	1	4		Q8N2K1	A6NGS0;B1AMF0;D6RD90;Q8N2K1	UB2J2_HUMAN	UBE2J2		-2.10269	-2.14967	-2.37769	-1.92006	-2.22282	-1.93904	-2.71484	-2.37438	-3.20977	-2.78454	-3.7393	-3.32381	-2.83858	-2.70669	-4.08428	-2.10623	-4.93231	-2.04383	-3.13719	-1.9432	-2.49891	-4.01108	-3.23282	-3.06243
	0.40848	0.152856	Color2 [DarkGray]	1	4		O43482	H0YKL4;O43482	MS18B_HUMAN	OIP5		-0.534739	-0.183783	-0.442373	-1.71039	-1.56098	-1.54176	-0.269523	-0.170596	-0.366286	-1.8561	-1.5979	-1.6424	-0.293019	-0.506802	-0.277607	-1.55725	-1.4984	-1.73081	-0.359445	-0.193808	-0.2376	-1.7208	-2.12638	-1.70778
	0.323521	0.152675	Color2 [DarkGray]	1	4		Q9UBW8	F5GYF7;F5H248;F5H7C6;Q9UBW8	CSN7A_HUMAN	COPS7A		0.59244	0.760064	0.321301	-0.99106	-1.35621	-1.36439	0.548802	0.580653	0.581992	-1.60013	-0.961641	-1.14539	0.646671	0.68211	0.871989	-0.748564	-1.14165	-1.38339	0.670293	0.544654	0.708549	-1.31114	-1.41683	-1.43721
	0.465234	0.15266	Color2 [DarkGray]	1	4		P45985	P45985	MP2K4_HUMAN	MAP2K4		0.340287	0.437523	0.493399	-1.37539	-2.00423	-1.64511	0.432813	0.654518	0.31101	-1.55518	-1.58845	-1.27664	0.146277	0.420844	0.475287	-1.75211	-1.65031	-1.59025	0.410051	0.553788	0.451938	-1.60145	-1.46337	-1.81343
	0.641893	0.152657	Color2 [DarkGray]	1	4		Q2TB10	C9JHX9;C9JLY3;C9K0M9;Q2TB10	ZN800_HUMAN	ZNF800		-3.0599	-2.1394	-2.72646	-0.77423	-1.16628	-0.946004	-2.26129	-3.33859	-1.81542	-0.846767	-0.582689	-0.764309	-2.63976	-2.5769	-3.03356	-1.0896	-0.856133	-0.932588	-3.92492	-2.69452	-2.54833	-0.935852	-0.73837	-0.977515
	0.551073	0.152499	Color2 [DarkGray]	1	4		Q96HV5	F8WDE2;H7BXL1;Q96HV5	TM41A_HUMAN	TMEM41A		-3.38584	-3.91985	-2.65733	0.531756	0.67644	-0.757254	-1.98556	-3.02667	-1.50269	0.83162	0.791761	0.643175	-1.33096	-3.08017	-1.68174	0.412682	0.416302	0.144998	-3.34537	-1.71083	-3.42624	0.501024	0.488618	0.819418
	0.0964641	0.152424	Color2 [DarkGray]	1	4		Q14135	A0A075B6E4;A0A0A6YYI5;E7EWF5;G5E9M7;G5E9M9;Q14135	VGLL4_HUMAN	VGLL4		-2.66759	-2.29346	-2.45575	-3.08728	-3.42427	-3.45044	-2.47019	-2.95498	-3.44645	-3.24815	-2.65584	-3.80102	-1.6142	-2.09146	-2.83724	-3.01648	-3.497	-2.94903	-2.76763	-2.65613	-2.27252	-4.30162	-2.86468	-2.99598
	2.12127	0.1523	Color2 [DarkGray]	1	4		P26368	K7ENG2;P26368	U2AF2_HUMAN	U2AF2		3.9807	4.03691	3.95571	4.99121	4.99924	5.02566	4.00483	4.0813	4.08987	5.20014	5.2015	5.23793	3.96096	3.91724	4.07816	5.02314	5.0434	4.94113	3.97447	3.90112	4.04321	5.03605	5.11663	5.03
	0.483134	0.152012	Color2 [DarkGray]	1	4		Q15070	A0A087X0L7;E7EVY0;J3KNA0;Q15070	OXA1L_HUMAN	OXA1L		-3.12567	-3.89115	-4.1521	-0.436883	-0.182459	-0.349383	-1.02168	-1.73917	-2.85927	-0.222018	-0.249515	0.0347881	-2.35632	-3.11967	-3.70345	-0.25439	-0.135952	-0.285059	-4.12228	-2.10851	-3.18383	-0.502124	-0.182155	-0.208502
	0.83074	0.152003	Color2 [DarkGray]	1	4		Q15287	H3BMM9;H3BPG5;H3BTC0;H3BV80;Q15287	RNPS1_HUMAN	RNPS1		2.31682	2.27271	2.22536	3.81457	3.89798	3.79238	2.19082	2.16071	2.3344	3.70481	3.89947	3.82102	2.23245	2.23684	2.4421	3.83414	3.90342	3.69892	2.19096	2.0656	2.16786	3.77503	3.63522	3.55904
	2.0141	0.151643	Color2 [DarkGray]	1	4		Q96DH6	A0A6Q8PF05;A0A6Q8PFU8;A0A6Q8PHT3;B4DHE8;J3KTC1;J3QKT5;Q96DH6	MSI2H_HUMAN	MSI2		2.13112	2.09555	2.08538	1.21942	1.27317	1.25939	2.12694	2.14989	2.17884	1.27893	1.33764	1.33252	1.95277	2.1644	2.2036	1.17352	1.26117	1.12354	2.21697	2.28107	2.20518	1.16178	1.12003	1.21234
	0.895245	0.151642	Color2 [DarkGray]	1	4		P09972	A8MVZ9;P09972	ALDOC_HUMAN	ALDOC		4.10696	4.30702	4.33907	2.07099	1.91845	2.07732	4.26548	4.33368	4.44211	2.10795	1.89329	2.06728	4.48487	4.32018	4.39809	2.18806	2.06872	2.21169	4.5111	4.51638	4.46442	1.94349	1.87742	1.79269
	2.03401	0.151576	Color2 [DarkGray]	1	4		P78316	E9PFK5;P78316	NOP14_HUMAN	NOP14		1.36307	1.33451	1.25583	1.44537	1.45846	1.44063	1.35288	1.28511	1.20643	1.63807	1.58617	1.53797	1.3417	1.32602	1.40237	1.44316	1.4533	1.38565	1.35271	1.16582	1.31962	1.40814	1.44448	1.45487
	1.18447	0.15129	Color2 [DarkGray]	1	4		Q92766	Q92766	RREB1_HUMAN	RREB1		-3.187	-3.29239	-3.03777	-0.0754204	-0.0239477	-0.0788908	-3.16306	-1.8693	-3.8263	0.182243	0.146843	0.236195	-3.53675	-3.09002	-2.65431	0.0407658	0.136246	0.105081	-3.49926	-2.19691	-2.63204	-0.0323753	0.143786	0
	2.06424	0.151106	Color2 [DarkGray]	1	4		Q9P1Y6	A0A0J9YWD5;A0A0J9YX88;A0A0J9YYB5;B7ZM65;E9PJ24;F8WEF5;Q9P1Y6	PHRF1_HUMAN	PHRF1		0.897946	0.830599	0.934702	0.892565	0.927775	1.05594	0.271866	0.501172	0.269063	1.31526	1.29069	1.38688	0.655925	0.786983	1.07177	1.07515	0.954307	1.05481	0.567317	0.415245	0.456555	1.20488	1.16808	1.16654
	1.64325	0.150973	Color2 [DarkGray]	1	4		Q9UBS4	H7C2Y5;Q9UBS4	DJB11_HUMAN	DNAJB11		0.391044	0.322816	0.345842	2.7504	2.72931	2.56199	0.772014	0.655501	0.370216	2.80028	2.80854	2.86304	0.779306	0.545954	0.185935	2.77679	2.73722	2.58926	0.338717	0.441888	0.462601	2.67992	2.73333	2.60567
	0.848575	0.150888	Color2 [DarkGray]	1	4		P61081	M0QYI6;P61081	UBC12_HUMAN	UBE2M		3.07147	3.20509	3.33846	1.75409	1.82886	1.86224	3.39943	3.35388	3.5981	1.7893	1.65885	1.6235	3.51553	3.11668	3.27691	1.76676	1.53766	1.59638	3.36668	3.27835	3.37676	1.6661	1.44736	1.50552
	0.351347	0.150864	Color2 [DarkGray]	1	4		Q9H903	Q9H903	MTD2L_HUMAN	MTHFD2L		-1.6361	-3.8336	-1.98436	-4.09482	-3.55632	-4.56852	-2.58984	-3.07662	-3.56097	-2.9413	-3.36579	-3.23311	-2.48701	-3.06561	-3.71159	-2.97865	-3.84997	-3.70672	-3.08738	-3.79723	-3.59102	-3.19903	-3.20916	-3.58461
	0.356518	0.150811	Color2 [DarkGray]	1	4		O75586	A0A087WYL7;G3V4A5;O75586	MED6_HUMAN	MED6		-0.363333	-0.118943	-0.12454	-0.871758	-0.827762	-0.268636	-0.311065	-0.12044	-0.213006	-0.773219	-0.322084	-0.583379	-0.109252	-0.177217	0.00498486	-0.462157	-0.639289	-0.673106	0.0230989	-0.333338	-0.199178	-0.732118	-0.496119	-0.902879
	0.0814213	0.150802	Color2 [DarkGray]	1	4		P08729	P08729	K2C7_HUMAN	KRT7		-0.218805	-1.01737	-0.632454	-0.265971	-3.30119	-2.38882	-1.72702	-1.88972	-0.765856	-0.164478	-1.73299	-0.423305	-1.23657	-1.88572	-2.06181	-3.03408	-2.40508	-2.10377	-1.21459	-0.634844	-1.41491	-1.31091	-0.0488768	-1.41339
	0.539168	0.150583	Color2 [DarkGray]	1	4		P54278	A0A2R8Y6S3;C9J167;P54278	PMS2_HUMAN	PMS2		-0.350275	-0.189676	-0.417378	-0.682895	-0.859759	-0.607428	-0.140564	-0.402018	-0.533181	-0.687594	-0.626919	-0.733656	-0.0190048	-0.23521	-0.20186	-0.715682	-0.95013	-0.962533	-0.275507	-0.319043	-0.570087	-0.980127	-0.922856	-0.596933
	2.10499	0.150479	Color2 [DarkGray]	1	4		Q8NBU5	A0A7P0T7Z9;A0A7P0T9B4;A0A7P0T9U2;A0A7P0TAM5;A0A7P0Z4J1;Q8NBU5	ATAD1_HUMAN	ATAD1		0.719024	-2.23588	-0.22627	2.60449	2.68369	2.5842	0.118944	-2.64762	0.553098	2.79263	2.72712	2.78702	0.925071	0.917788	-3.70492	2.59071	2.73473	2.6011	-1.84505	1.09869	-3.92056	2.6604	2.6098	2.58513
	1.44817	0.150475	Color2 [DarkGray]	1	4		P51858	P51858	HDGF_HUMAN	HDGF		3.70777	3.69341	3.76882	2.90924	2.99834	2.84452	3.84345	3.86533	3.73197	3.07431	2.9956	3.10097	3.82487	3.72632	3.7611	2.99687	3.04036	2.92299	3.71412	3.67364	3.81389	2.93945	2.83365	2.94636
	0.480863	0.150358	Color2 [DarkGray]	1	4		P17050	P17050	NAGAB_HUMAN	NAGA		0.427938	0.791731	0.569372	-1.45448	-2.0259	-1.65642	0.362107	0.241182	0.228368	-0.181474	-0.117552	0.171097	0.713664	0.678582	0.687169	-1.49809	-1.56758	-0.458917	0.464396	0.567465	0.2462	-0.176147	-0.060463	-0.342393
	0.797049	0.150131	Color2 [DarkGray]	1	4		Q9P0I2	A0A8I5KS41;Q9P0I2	EMC3_HUMAN	EMC3		-2.09863	-1.68823	-3.24582	1.4243	1.49026	1.64178	-2.35658	-2.14629	-1.96566	1.80943	1.75461	1.63196	-1.78491	-2.045	-0.926742	1.60542	1.50223	1.47429	-1.89256	-1.95401	-3.18259	1.54863	1.48174	1.71525
	0.103608	0.150054	Color2 [DarkGray]	1	4		Q01469	I6L8B7;Q01469	FABP5_HUMAN	FABP5		2.35365	2.57818	2.25683	1.04717	0.286102	0.958642	1.76868	2.23342	2.45547	0.731674	0.656561	1.47917	3.58323	2.08513	2.18571	0.657238	-0.198577	1.89965	2.60865	1.83733	2.18435	-0.0580883	1.01695	1.45837
	0.333027	0.149801	Color2 [DarkGray]	1	4		Q8NEB9	A8MYT4;Q8NEB9	PK3C3_HUMAN	PIK3C3		2.76488	2.62916	2.56606	1.43576	1.49276	1.5878	2.74933	2.89287	2.98254	1.51358	1.48579	2.025	2.69561	2.86528	2.8313	1.34219	1.34015	1.33797	2.89208	2.68812	2.79565	1.51146	1.63587	1.42764
	1.95842	0.149734	Color2 [DarkGray]	1	4		Q13162	A6NG45;Q13162	PRDX4_HUMAN	PRDX4		0.318086	0.374175	0.234749	2.62865	2.68918	2.60445	0.458911	0.356214	0.252684	2.79138	2.77859	2.79458	0.759961	0.395885	0.445859	2.50055	2.70611	2.64488	0.0476265	0.505376	0.467566	2.66135	2.68075	2.57325
	0.151533	0.149694	Color2 [DarkGray]	1	4		P62979	A0A2R8Y422;B4DV12;F5GXK7;F5GYU3;F5H265;F5H2Z3;F5H388;F5H6Q2;F5H747;J3QKN0;J3QS39;J3QTR3;M0R1M6;M0R2S1;P0CG47;P0CG48;P62979;P62987;Q96C32	RS27A_HUMAN	RPS27A		6.79157	6.26864	6.63222	6.25026	6.40007	6.50782	6.60632	6.48353	6.20884	5.68184	6.63721	6.60033	6.80163	6.60935	6.51951	6.57518	6.47305	6.46685	6.50349	6.38768	6.1044	5.91497	6.54378	6.01156
	0.930733	0.149679	Color2 [DarkGray]	1	4		O15533	A0A0A0MSV9;A0A0G2JH37;A0A0G2JKZ1;A2AB90;C9JA35;O15533;Q6P1N7	TPSN_HUMAN	TAPBP		-1.25929	-1.21848	-1.87347	1.47955	1.70087	1.43651	-3.3965	-0.707568	-0.853833	1.60806	1.6434	1.57153	-0.451516	-0.885064	-1.13302	1.69741	1.6945	1.59902	-1.51059	0.214936	-2.58701	1.32213	1.48326	1.56856
	0.393512	0.149641	Color2 [DarkGray]	1	4		Q96KQ7	A0A0G2JIR1;A0A0G2JIS2;A0A0G2JK64;A0A0G2JRN8;A0A0G2JRR0;A2ABF8;A2ABF9;Q96KQ7	EHMT2_HUMAN	EHMT2		-2.12773	-2.89761	-0.800013	0.124697	-0.156395	-0.0766249	-2.59475	-1.03577	-0.635007	0.0937328	0.237288	-0.110319	-2.80461	-1.49875	-1.74867	0.0499201	-0.147036	0.200438	-0.588052	0.72386	-0.824973	-0.042655	0.121666	-0.307231
	0.852066	0.149626	Color2 [DarkGray]	1	4		Q8NDX5	E7EX82;Q8NDX5	PHC3_HUMAN	PHC3		-3.27181	-2.07945	-2.58479	-0.786305	-1.16617	-0.98677	-1.41999	-1.33149	-2.72114	-0.645805	-0.58355	-0.758572	-2.468	-2.26021	-3.52238	-0.547956	-0.91462	-0.618349	-2.2779	-1.69812	-2.45278	-0.722733	-0.935051	-0.779021
	0.4849	0.149325	Color2 [DarkGray]	1	4		Q8WUK0	E9PQM0;Q8WUK0	PTPM1_HUMAN	PTPMT1		-2.93092	-3.97168	-3.90125	-1.22264	-1.17808	-1.06406	-3.36838	-2.6301	-2.46083	-1.22434	-0.86218	-0.85896	-3.29548	-1.81553	-1.4803	-1.11449	-0.927393	-1.59785	-3.3167	-3.74555	-3.15268	-1.09199	-1.05815	-1.2433
	1.0573	0.149283	Color2 [DarkGray]	1	4		Q9NQC3	A0A0U1RQR6;H7C106;Q9NQC3	RTN4_HUMAN	RTN4		1.30801	1.28292	1.46863	2.17608	2.24536	2.22596	1.29422	1.20809	1.21049	2.46638	2.60864	2.41924	1.60226	1.34896	1.45872	2.42418	2.42231	2.34375	1.48521	1.22439	0.994919	2.3136	2.31587	2.41694
	0.699866	0.149149	Color2 [DarkGray]	1	4		Q5VVJ2	A0A590UJD8;A0A590UJW2;A0A590UK32;Q5VVJ2	MYSM1_HUMAN	MYSM1		-2.38925	-2.65589	-3.5145	-0.908979	-0.873152	-1.07449	-1.63085	-2.80529	-2.78269	-0.804768	-0.926867	-1.02324	-2.73818	-3.27324	-2.56985	-0.832641	-1.05672	-0.938543	-2.65468	-3.9407	-3.08784	-0.954699	-1.2063	-1.04132
	0.324534	0.149093	Color2 [DarkGray]	1	4		Q96BM9	A0A087X2J2;Q96BM9	ARL8A_HUMAN	ARL8A		-0.810219	-0.919199	-0.363563	0.679779	0.267982	0.65656	-1.17306	-1.27861	-2.25972	0.227255	0.194194	-0.132825	-3.69185	-0.574606	-0.755026	0.510798	0.00804424	0.572579	-1.45531	-2.05526	-1.12263	-0.0920286	0.223695	-0.29032
	1.238	0.148904	Color2 [DarkGray]	1	4		Q96MW5	B4DYU2;H3BQV3;Q96MW5	COG8_HUMAN	COG8		0.364303	0.329185	0.305252	-1.59531	-1.22208	-1.24172	0.44122	0.277218	0.412144	-1.2547	-1.2861	-1.15411	0.0151062	0.233951	0.191753	-1.5565	-2.90515	-1.78136	0.325303	0.229383	0.259985	-1.42942	-1.30109	-1.41111
	0.371954	0.1488	Color2 [DarkGray]	1	4		O60869	O60869	EDF1_HUMAN	EDF1		2.34686	2.53105	2.77424	2.18409	2.15259	2.1919	2.60139	2.61346	2.92332	1.99106	1.75674	2.25993	3.67129	2.00782	2.34178	1.92899	2.19416	2.03241	2.26066	2.28463	2.36925	2.02037	1.77167	1.76928
	2.15296	0.148285	Color2 [DarkGray]	1	4		Q9Y2Q9	H0YAT2;H0YC42;H7C5V3;Q9Y2Q9	RT28_HUMAN	MRPS28		0.00237846	-0.0869217	-0.27899	2.56071	2.68614	2.62188	-0.0203705	0.0355358	0.15092	2.64177	2.66931	2.6325	-0.338253	-0.467155	-0.304175	2.63153	2.77542	2.62795	0.195828	0.231525	-0.0327034	2.49175	2.54968	2.45729
	0.193334	0.148266	Color2 [DarkGray]	1	4		Q7Z2K6	A0A8I5KNY4;A0A8I5KUT1;A0A8I5KWW9;A0A8I5KXJ0;A0A8I5KYJ3;A0A8I5QJH1;A0A8I5QJM6;A0A8I5QJT4;A0A8I5QL16;E7ER77;Q7Z2K6	ERMP1_HUMAN	ERMP1		-2.54094	-3.10273	-3.34381	-2.89619	-2.08536	-2.46617	-2.57343	-2.78405	-2.39218	-2.86818	-3.13005	-3.15089	-2.97316	-2.07975	-3.2667	-3.2352	-2.8429	-2.37818	-3.51843	-4.21526	-4.27884	-3.27283	-3.64068	-2.6804
	0.43385	0.148256	Color2 [DarkGray]	1	4		P52630	A0A494C164;P52630	STAT2_HUMAN	STAT2		-0.442495	-0.169499	-0.399838	-1.34177	-1.15714	-1.14227	-0.480292	-0.237081	-0.204931	-1.17124	-1.41718	-1.65994	-0.528255	-0.489598	-0.198215	-0.924661	-0.929067	-0.964417	-0.207744	-0.264524	-0.170948	-1.61528	-1.58968	-1.48816
	1.41455	0.147794	Color2 [DarkGray]	1	4		Q13112	Q13112	CAF1B_HUMAN	CHAF1B		0.805696	0.310511	0.383665	2.17447	2.24747	2.14719	0.670917	0.699844	0.399621	2.30788	2.25788	2.28509	0.309011	0.464036	0.795144	2.28443	2.26077	2.22064	1.09315	0.619845	0.358286	2.19437	2.04406	2.16905
	2.22366	0.147769	Color2 [DarkGray]	1	4		Q9NVM9	H0YH12;Q9NVM9	INT13_HUMAN	INTS13		0.40275	0.482205	0.493854	0.506151	0.44812	0.424908	0.331414	0.303132	0.346533	0.573898	0.604716	0.529789	0.588914	0.519529	0.56506	0.484212	0.416579	0.262988	0.437115	0.362098	0.409143	0.411002	0.4554	0.398694
	1.24554	0.147717	Color2 [DarkGray]	1	4		Q96SI9	Q96SI9	STRBP_HUMAN	STRBP		2.24352	2.13404	2.01812	3.73643	3.71893	3.70174	1.97407	1.95505	1.72334	3.60749	3.71709	3.59318	2.15714	2.23647	2.29659	3.76921	3.72912	3.69804	1.89879	1.91161	1.83993	3.50562	3.41698	3.552
	0.710073	0.147652	Color2 [DarkGray]	1	4		Q96DZ1	A0A8I5KQC1;A0A8I5KRL2;A0A8I5KTC7;A0A8I5KU57;A0A8I5KUG7;A0A8I5KUW0;A0A8I5KVT1;A0A8I5KWA3;A0A8I5KWJ1;A0A8I5KXM1;A0A8I5KXV7;A0A8I5KY03;A0A8I5KYU6;A0A8I5KYX4;Q96DZ1	ERLEC_HUMAN	ERLEC1		0.659905	-3.62373	-3.41758	1.30865	1.0185	1.0459	-0.854692	-4.09968	-0.00283337	1.19517	1.26589	1.04	-2.15743	-2.58009	-3.71579	1.19921	1.06901	0.957783	0.158097	-3.84126	-0.692014	0.889947	1.0503	1.11785
	0.51185	0.147491	Color2 [DarkGray]	1	4		Q96BK5	Q96BK5	PINX1_HUMAN	PINX1		1.06252	0.776046	0.928711	-0.0737543	0.121108	0.132265	0.808778	1.08829	0.615009	-0.448086	-0.187682	-0.336452	0.702386	1.02691	0.773199	-0.166052	-0.106179	-0.244239	1.00523	0.876263	0.718242	-0.642667	-0.479939	-0.292088
	1.25859	0.147424	Color2 [DarkGray]	1	4		Q8WWC4	Q8WWC4	MAIP1_HUMAN	MAIP1		-2.76398	-3.01035	-3.17103	1.94615	1.76826	1.82389	-4.00901	-3.27553	-2.99242	2.01453	1.94279	1.99606	-3.97998	-3.41699	-3.71949	1.8873	1.77789	1.60681	-2.69872	-2.88869	-3.46164	1.93787	1.79388	1.77935
	1.41343	0.14739	Color2 [DarkGray]	1	4		Q14160	A0A0G2JMS7;A0A0G2JNZ2;A0A0G2JPP5;A0A669KB89;H0YCG0;Q14160	SCRIB_HUMAN	SCRIB		-0.238479	-0.0409899	-0.111705	0.144469	0.297058	0.219917	-0.215731	-0.38726	-0.100516	0.570271	0.632351	0.58868	0.0894585	-0.00354576	-0.177585	0.333823	0.278767	0.31144	-0.334207	-0.463698	-0.457024	0.457067	0.523614	0.368451
	0.822468	0.147328	Color2 [DarkGray]	1	4		O60238	H0YBC7;O60238	BNI3L_HUMAN	BNIP3L		-3.05885	-3.28644	-3.75939	-0.216175	-0.0229473	-0.171441	-2.21066	-3.36487	-2.3636	-0.143677	0.0878916	0.117864	-2.56367	-3.84742	-3.72353	-0.234692	-0.124651	-0.180858	-4.70238	-4.45826	-3.34983	-0.127459	-0.113124	-0.139322
	0.760755	0.147252	Color2 [DarkGray]	1	4		P52294	C9J352;C9J4U1;C9JWD9;C9JYI4;F2Z3G4;P52294	IMA5_HUMAN	KPNA1		1.51606	1.53208	1.49574	0.380089	0.387023	0.505816	1.78061	1.74303	1.70516	0.447195	0.467109	0.495102	1.57205	1.60265	1.40332	0.482153	0.367597	0.376016	1.487	1.57589	1.43014	0.380139	0.149837	0.437673
	0.61889	0.147184	Color2 [DarkGray]	1	4		Q9UPN7	Q9UPN7	PP6R1_HUMAN	PPP6R1		2.50353	2.54778	2.60009	-0.210478	-0.22079	0.039382	2.46505	2.49563	2.32866	-0.191725	-0.0872679	-0.133349	2.39033	2.55838	2.48763	-0.104635	-0.432351	-0.313379	2.34017	2.4505	2.47967	-0.141397	-0.483283	-0.229216
	1.64287	0.147028	Color2 [DarkGray]	1	4		Q4G176	A0A3B3ISK9;F5H362;F5H5A1;F5H755;H0YGC7;Q4G176	ACSF3_HUMAN	ACSF3		-0.261951	-0.346674	-0.28087	2.08994	2.08007	2.06747	-0.347316	-0.384356	-0.473076	2.36566	2.29034	2.23304	-0.540278	-0.133163	-0.453309	2.30434	2.25922	2.30224	-0.125123	-0.255053	-0.218241	2.12601	2.1741	2.14785
	0.753877	0.146731	Color2 [DarkGray]	1	4		Q9UJ83	B3KPX4;Q9UJ83	HACL1_HUMAN	HACL1		-1.59055	-2.60225	-3.571	0.313643	0.413027	0.255068	-2.761	-2.40993	-2.88177	0.274588	0.396036	0.244654	-2.05952	-3.39853	-2.73342	0.202218	0.290209	0.279634	-3.42518	-2.15113	-2.50386	0.0706949	0.310865	0.093523
	0.717423	0.146384	Color2 [DarkGray]	1	4		Q06136	K7ERC8;Q06136	KDSR_HUMAN	KDSR		-0.856755	-1.52677	-1.00131	1.15806	1.16854	1.02351	-1.09797	-1.04743	-3.31956	1.39789	1.3196	1.30841	-3.2943	-1.0553	-0.930697	1.19592	1.22007	1.20018	-0.981135	-1.27731	-1.16471	1.34324	1.03586	1.20765
	0.836134	0.146217	Color2 [DarkGray]	1	4		Q92785	A0A3B3IRI4;A0A3B3IS53;A0A3B3IS73;A0A3B3ISD5;A0A3B3ISF5;A0A3B3ISI1;A0A3B3ISU5;A0A3B3ISW3;A0A3B3IT19;A0A3B3IT63;A0A3B3ITA4;A0A3B3ITI0;A0A3B3IU93;A0A3B3IUA4;A0A3F2YNX6;A0A804CCM0;A0A804CYY4;A0A8I5KWI2;A0A8I5QL29;A5PLL3;C8C3P2;E9PDV3;J3KMZ8;J3KQY6;Q8WYB5;Q92782;Q92784;Q92785;Q92794	REQU_HUMAN	DPF2		-0.910704	-1.24183	-1.1829	2.02253	1.96175	1.92014	-1.34081	-1.40525	-1.39542	2.10842	2.09008	2.17695	-0.637393	-1.12669	-1.35846	2.06781	2.10744	1.89055	-0.968194	-1.61546	-0.879076	2.13066	1.92259	1.88354
	1.32376	0.146033	Color2 [DarkGray]	1	4		Q96AX1	A0A2R8YF87;H3BMM5;Q96AX1	VP33A_HUMAN	VPS33A		0.658526	0.49386	0.507524	-0.657232	-0.61296	-0.415719	0.592978	0.417638	0.299948	-0.448842	-0.292819	-0.403663	0.394816	0.68416	0.509606	-0.503731	-0.364139	-0.753304	0.341202	0.351488	0.39669	-0.515035	-0.57205	-0.496338
	0.880864	0.145469	Color2 [DarkGray]	1	4		P11310	A0A7P0T8G6;A0A7P0TB51;A0A7P0TB55;H0YDT5;P11310;Q5T4U5	ACADM_HUMAN	ACADM		2.16641	2.00371	2.23448	4.86776	4.95044	4.81173	2.10079	2.16371	2.49857	4.99541	4.96694	5.04769	2.38441	2.17498	2.2752	4.83473	4.97795	4.83312	2.24185	2.24586	2.44515	4.98433	4.85851	4.73079
	1.25519	0.145442	Color2 [DarkGray]	1	4		P11182	A0A7P0T9W1;A0A7P0Z494;P11182	ODB2_HUMAN	DBT		-2.4769	-1.70105	-1.70848	0.619855	0.863351	0.778365	-3.88301	-2.09623	-2.17281	0.736692	0.870257	0.833465	-0.666203	-1.91962	-3.43632	0.773407	0.715058	0.992164	-1.72421	-1.59889	-1.42323	0.594467	0.69733	0.712291
	1.03381	0.14536	Color2 [DarkGray]	1	4		Q9BRQ6	J3QTA6;J3QTB2;Q9BRQ6	MIC25_HUMAN	CHCHD6		-3.11009	-3.61527	-1.81817	0.546141	0.396029	0.518434	-3.05291	-2.86273	-2.96804	0.360217	0.512506	0.550018	-3.41985	-3.66623	-2.88084	0.688858	0.656217	0.570722	-3.39525	-2.37165	1.77656	0.290621	0.39136	0.304681
	0.877869	0.145314	Color2 [DarkGray]	1	4		Q8N2K0	A0A5F9ZGW7;A0A5F9ZGZ9;A0A5F9ZH28;A0A5F9ZH49;A0A5F9ZH71;A0A5F9ZHE8;A0A5F9ZHF0;A0A5F9ZHG5;A0A5F9ZHH2;A0A5F9ZHM3;A0A5F9ZHQ0;A0A5F9ZHQ8;I3L206;I3L294;I3L440;Q5T712;Q8N2K0	ABD12_HUMAN	ABHD12		-2.03457	-2.43055	-0.496707	0.804046	0.793728	0.74546	-3.49008	-3.40829	-2.68353	0.764071	0.898656	0.771585	-1.75409	-3.57207	-2.943	0.881207	0.841805	0.666275	-2.3833	-4.36985	-4.03567	0.78784	0.573754	0.636774
	0.170021	0.145207	Color2 [DarkGray]	1	4		Q8NFI3	Q8NFI3	ENASE_HUMAN	ENGASE		-0.349386	-0.898548	-0.55405	-0.929606	-0.868887	-0.30932	-0.676003	0.18316	-0.236378	-0.270584	-0.104233	-0.332907	-0.450837	-0.563281	-0.759023	-0.948384	-0.627316	-0.316236	-0.698386	-0.813964	-0.70192	0.202765	-0.879865	-0.466245
	0.478982	0.14481	Color2 [DarkGray]	1	4		P49757	G3V3Z8;P49757	NUMB_HUMAN	NUMB		0.120224	-0.21049	-0.0275259	-0.744397	-0.58882	-0.481169	-0.0538292	0.0336237	0.238189	-0.319759	-0.488638	-0.675021	0.446254	0.0489674	0.109315	-0.886492	-1.15108	-0.467628	0.282434	-0.208529	-0.0632706	-0.795005	-0.605467	-0.517376
	0.140471	0.144723	Color2 [DarkGray]	1	4		Q9Y4E6	K7EMB8;Q9Y4E6	WDR7_HUMAN	WDR7		-1.35109	-1.03947	-1.12399	-3.12305	-2.59445	-2.33871	-1.65083	-1.01704	-1.03087	-3.22973	-2.06214	-2.12611	-1.17584	-1.1938	-0.999836	-2.54669	-2.4384	-2.98006	-0.837013	-0.982909	-0.991621	-2.58928	-2.561	-2.70187
	0.389058	0.144045	Color2 [DarkGray]	1	4		B7ZAQ6;P0CG08	B7ZAQ6;P0CG08	GPHRA_HUMAN;GPHRB_HUMAN	GPR89A;GPR89B		-2.93176	-3.66736	-2.67522	-0.865524	-1.11361	-1.32903	-3.48145	-3.85175	-3.07095	-1.0099	-1.13108	-1.19768	-2.36804	-3.4913	-3.26525	-0.88373	-1.31897	-1.07711	-3.29073	-2.59509	-1.79755	-1.25099	-1.00695	-1.51285
	1.0904	0.144008	Color2 [DarkGray]	1	4		Q9NXW2	J3KPS0;Q9NXW2;V9GY70;V9GYN7	DJB12_HUMAN	DNAJB12		-1.76625	-1.66669	-3.18236	0.158052	0.206991	0.22315	-3.38396	-2.04933	-1.77806	0.0814714	0.0300875	0.0655489	-2.21616	-4.23514	-3.29372	0.0612364	0.198701	0.134621	-3.2912	-1.44507	-1.99215	0.0271807	-0.103082	-0.179014
	0.863657	0.144002	Color2 [DarkGray]	1	4		P60866	A0A7P0S5H5;E5RIP1;E5RJX2;P60866	RS20_HUMAN	RPS20		5.28138	5.25779	5.19972	2.77951	2.89883	2.86158	5.34985	5.2026	5.01585	2.75842	2.63155	2.78619	4.95877	5.2576	5.33944	3.01773	2.77536	2.59466	5.19935	5.25276	5.27064	2.58126	2.47542	2.68749
	0.223546	0.143857	Color2 [DarkGray]	1	4		Q6P4Q7	Q6P4Q7	CNNM4_HUMAN	CNNM4		-4.24794	-3.12139	-2.57891	-2.02365	-2.0448	-1.87577	-4.11439	-3.72377	-2.71729	-1.73904	-2.10485	-1.25267	-3.38732	-2.71716	-3.67443	-1.8978	-2.45269	-1.88237	-1.76251	-3.45979	-3.13566	-1.92457	-1.84262	-1.76093
	0.933135	0.143471	Color2 [DarkGray]	1	4		Q12873	Q12873	CHD3_HUMAN	CHD3		1.79171	2.36541	1.91693	3.51893	3.48965	3.36368	1.89605	1.76227	1.95152	3.73561	3.61313	3.60014	1.73441	2.17257	2.20092	3.44982	3.48281	3.37342	2.17611	1.70825	1.80865	3.4284	3.4717	3.61837
	1.59795	0.143429	Color2 [DarkGray]	1	4		Q99496	Q99496	RING2_HUMAN	RNF2		-1.12202	-1.08666	-0.860296	0.490084	0.289983	0.208915	-1.00861	-1.02934	-1.41805	0.42459	0.383999	0.313572	-0.892379	-0.888133	-1.15244	0.356622	0.398842	0.319592	-1.30459	-1.29673	-1.7619	0.19535	0.279772	0.216753
	0.900209	0.143405	Color2 [DarkGray]	1	4		Q9Y657	Q9Y657	SPIN1_HUMAN	SPIN1		0.263495	0.194595	0.149743	0.371052	0.223738	0.192451	0.18594	0.0593882	0.321469	-0.0254335	-0.0067997	0.183282	0.580463	0.0904732	0.473902	0.168642	0.284328	0.418771	0.0782623	-0.0698881	0.125487	-0.0731173	-0.157123	-0.0489264
	0.361716	0.143303	Color2 [DarkGray]	1	4		Q14517	Q14517	FAT1_HUMAN	FAT1		-2.56941	-1.37834	-2.85248	-1.90275	-1.58125	-2.12563	-3.77919	-3.41382	-2.85341	-2.24619	-1.76987	-2.11397	-2.79695	-2.17081	-3.92691	-1.88094	-2.25274	-2.04254	-3.40083	-3.07135	-2.94088	-2.13928	-2.35101	-2.06965
	2.14181	0.143199	Color2 [DarkGray]	1	4		Q9Y5J1	J3KSR7;Q9Y5J1	UTP18_HUMAN	UTP18		0.975231	1.07948	0.942422	2.40744	2.50474	2.43392	0.880581	0.86344	0.889029	2.44367	2.38253	2.37566	1.32991	1.14256	1.21484	2.56007	2.46911	2.39247	0.934319	0.882885	0.655812	2.29405	2.23795	2.24027
	0.379936	0.142874	Color2 [DarkGray]	1	4		Q14108	A0A1W2PNX7;A0A1W2PPU6;A0A1W2PPX5;A0A1W2PQB7;A0A1W2PQR6;A0A1W2PRS1;A0A1W2PS43;A0A1W2PS70;A0A1W2PSE4;D6RDG0;Q14108	SCRB2_HUMAN	SCARB2		-2.76299	-3.04167	-3.24874	-0.152033	0.277464	-0.0729599	-4.33755	-3.59118	-3.04558	0.384563	0.167388	-0.0117674	-3.1932	-0.737202	-3.52773	-0.0547266	0.0345335	0.248412	-3.69631	-3.31908	-2.68941	0.151646	-0.180216	0.140131
	0.620595	0.142781	Color2 [DarkGray]	1	4		Q96P70	Q96P70	IPO9_HUMAN	IPO9		2.15955	2.18571	2.11655	-0.623	-0.638221	-0.490637	2.34702	2.21515	2.36168	-0.548405	-0.643101	-0.654119	2.17102	2.12973	2.18987	-0.837009	-0.878133	-0.606505	2.27487	2.3107	2.31343	-0.889429	-0.566747	-0.81779
	0.312676	0.142644	Color2 [DarkGray]	1	4		Q9NXU5	A0A0B4J222;Q9NXU5	ARL15_HUMAN	ARL15		-1.58032	-1.56356	-1.31426	-0.22882	-0.0689898	-0.0440989	-1.76583	-1.39944	-1.88433	0.146068	-0.228082	0.406604	-1.89388	-2.20354	-1.8393	-0.409602	-0.134431	0.0873575	-1.73858	-1.60493	-3.54092	0.00869942	-0.0235538	-0.0884886
	1.00107	0.142472	Color2 [DarkGray]	1	4		Q96AT1	Q96AT1	K1143_HUMAN	KIAA1143		1.26785	1.20812	0.899364	-0.384158	-0.353146	-0.525328	1.64316	1.71824	1.20615	-0.47523	-0.283993	-0.339334	0.989346	1.49604	1.43256	-0.410009	-0.298503	-0.228004	1.57475	1.47583	1.45017	-0.44956	-0.570889	-0.505524
	0.576109	0.14232	Color2 [DarkGray]	1	4		O60870	O60870	KIN17_HUMAN	KIN		0.592688	0.675728	0.395508	0.0920095	0.325572	0.464439	0.802203	0.668885	0.675305	0.293537	0.434649	0.199633	0.73291	0.547443	0.672994	0.192879	0.153121	0.0947227	0.501223	0.579344	0.61904	0.00728607	0.303255	0.190317
	0.777655	0.142256	Color2 [DarkGray]	1	4		Q9UBB5	Q9UBB5;X6RBL6	MBD2_HUMAN	MBD2		-3.38967	-0.734592	-2.95359	1.85132	1.7607	1.63658	-2.52497	-1.82747	-1.96369	1.70334	1.63507	1.68099	-3.06979	0.0257473	-0.700081	1.78193	1.6963	1.67735	-1.14515	-1.48904	-0.573174	1.38094	1.66292	1.54877
	0.318277	0.142196	Color2 [DarkGray]	1	4		P78537	G8JLQ3;P78537	BL1S1_HUMAN	BLOC1S1		-0.722505	-0.612261	-0.678754	-3.06398	-1.17626	-1.48782	-0.591654	-0.913518	0.133908	-0.692012	-0.645562	-0.592767	0.0563803	-0.854156	-0.951761	-1.68638	-0.990121	-0.589784	-0.110209	-0.194832	-0.159425	-1.09598	-0.469942	-0.791011
	0.925143	0.142148	Color2 [DarkGray]	1	4		Q9P032	Q9P032	NDUF4_HUMAN	NDUFAF4		0.349228	-3.77256	-3.40774	1.91373	1.97671	2.02884	-1.69489	-3.32493	-3.25959	1.97347	1.87467	2.10795	-2.65517	-2.10701	0.344131	1.85558	1.92677	1.87959	-3.48972	0.503992	-3.59099	1.86858	1.86615	1.79491
	1.26324	0.142061	Color2 [DarkGray]	1	4		Q9BYT8	E9PCB6;H0YAK4;Q9BYT8	NEUL_HUMAN	NLN		1.11303	1.07688	1.09783	0.422962	0.523599	0.515484	0.938819	1.19858	1.2812	0.623243	0.451872	0.514439	1.09572	0.955015	1.0175	0.481589	0.469433	0.498548	1.02942	1.19381	1.07437	0.398355	0.409907	0.355107
	0.2275	0.14202	Color2 [DarkGray]	1	4		Q9NSY1	H0Y9P1;Q9NSY1	BMP2K_HUMAN	BMP2K		0.0984287	-0.46166	-0.32083	-1.13955	-0.96646	-1.10859	-0.3572	-0.534449	-0.519869	-0.968848	-0.66399	-0.889698	-0.423469	-0.160842	-0.0984488	-0.826454	-1.04509	-0.808349	-0.0734787	0.0450182	-0.229322	-1.43554	-0.736898	-0.776163
	0.345546	0.141631	Color2 [DarkGray]	1	4		Q6P9H5	B4DH95;Q6P9H5	GIMA6_HUMAN	GIMAP6		1.51285	1.51883	1.68143	-1.10037	-1.43001	-1.0925	1.67454	1.45205	1.36781	-1.18094	-0.889	-0.675105	1.70732	1.76298	1.60828	-1.27412	-1.57547	-1.36807	1.75315	1.7928	1.66234	-1.16953	-0.888277	-1.11213
	0.832104	0.141574	Color2 [DarkGray]	1	4		Q96FZ2	D6R9T3;D6RGK7;E7EMP6;Q96FZ2	HMCES_HUMAN	HMCES		0.69823	0.586833	0.482761	-0.980189	-1.0078	-0.903001	0.654963	0.446925	0.43947	-0.957412	-0.953979	-0.815372	0.47961	0.792731	0.649198	-0.634898	-0.959991	-0.783108	0.553171	0.561134	0.524852	-0.925434	-1.09358	-1.13247
	0.0666592	0.141287	Color2 [DarkGray]	1	4		P07205	P07205	PGK2_HUMAN	PGK2		0.23777	-3.96939	-0.32735	-3.99983	-2.34377	-3.56027	-2.75473	-2.32935	-2.68426	-2.63564	-2.7083	-4.48135	0.841189	1.24189	0.657906	-3.83554	-5.31429	-2.93293	-2.05126	-1.55007	-2.86486	-3.57137	-2.61212	-4.06565
	0.672294	0.141048	Color2 [DarkGray]	1	4		Q15007	A0A087X1R4;Q15007	FL2D_HUMAN	WTAP		0.965589	0.721929	0.606485	0.798594	0.951272	1.15393	0.674133	0.608861	0.667276	1.07994	1.25655	1.00028	0.576009	1.02378	0.971407	0.984342	1.08919	0.674344	0.885422	0.540068	0.612404	0.964027	0.874986	1.07461
	0.701223	0.140862	Color2 [DarkGray]	1	4		O43920	O43920	NDUS5_HUMAN	NDUFS5		-2.85363	-2.93977	-2.53692	1.04848	1.02156	0.998869	-2.5032	-1.94382	-2.96447	1.25289	1.30689	1.11658	-2.79404	-3.06904	-3.06695	0.965674	1.19024	0.85447	-2.77654	-3.1873	-3.45978	1.20274	1.09684	0.954177
	0.437791	0.140842	Color2 [DarkGray]	1	4		A0A590UJJ4;A0A590UJK5;A0A590UJV4;A0A590UJX9;A0A590UK89;K7EKU4	A0A590UJJ4;A0A590UJK5;A0A590UJV4;A0A590UJX9;A0A590UK89;K7EKU4	A0A590UJJ4_HUMAN;A0A590UJK5_HUMAN;A0A590UJV4_HUMAN;A0A590UJX9_HUMAN;A0A590UK89_HUMAN;K7EKU4_HUMAN	KCNAB2		0.411262	0.9581	0.769711	-0.529628	-0.636015	-0.646362	0.653248	1.14732	1.14946	-0.48404	-0.940372	-0.801582	1.04939	0.506275	0.787347	-0.746891	-0.563477	-0.323236	1.00581	0.984467	0.851741	-0.92059	-0.899768	-0.828162
	1.66534	0.14045	Color2 [DarkGray]	1	4		O94905	E5RHW4;E5RJ09;O94905	ERLN2_HUMAN	ERLIN2		-1.01015	-1.22095	-1.36194	1.72557	1.75074	1.76453	-1.17115	-1.37774	-0.901292	1.98401	1.91084	1.85433	-2.13077	-1.56559	-1.07609	1.79912	1.8326	1.84883	-0.974727	-0.974627	-1.2432	1.76077	1.77884	1.78821
	0.147381	0.140361	Color2 [DarkGray]	1	4		P16383	H7C335;P16383;S4R461	GCFC2_HUMAN	GCFC2		1.11104	0.851075	0.923908	-1.37297	-1.03834	-1.07364	1.15863	1.00872	0.902644	-1.07029	-1.58952	-0.913712	0.739918	0.962986	1.01053	-1.07063	-1.32174	-1.09257	0.922812	1.13689	1.06955	-1.60603	-0.752704	-1.63588
	0.46566	0.140295	Color2 [DarkGray]	1	4		P17029	B3KRF7;E9PC66;P17029	ZKSC1_HUMAN	ZKSCAN1		-2.75347	-2.81562	-3.42732	-0.768456	-0.382421	-0.512325	-3.60081	-2.98897	-3.11977	-0.703567	-0.724298	-0.502295	-2.68623	-3.80961	-2.79589	-0.411594	-0.774435	-0.4304	-2.3128	-3.42384	-2.34197	-0.924051	-0.858844	-0.568149
	0.796225	0.140145	Color2 [DarkGray]	1	4		O15254	O15254	ACOX3_HUMAN	ACOX3		-3.77273	-1.77223	-1.0435	-0.554814	-0.639194	-0.541805	-2.33703	-2.99823	-3.53447	-0.295629	-0.384684	-0.478895	-3.18687	-2.20378	-2.82322	-0.592021	-0.460707	-0.504555	-3.21282	-4.28785	-3.5897	-0.603338	-0.404415	-0.571888
	0.675504	0.140112	Color2 [DarkGray]	1	4		Q969Y2	M0R0S9;M0R1X0;Q969Y2	GTPB3_HUMAN	GTPBP3		-2.43033	-2.61062	-3.55409	-0.282733	-0.346511	-0.332841	-2.20889	-0.817244	-1.28105	-0.442802	-0.256709	-0.248176	-3.09043	-1.66093	-2.61219	-0.294056	-0.191747	-0.629684	-3.54386	-1.87248	-3.60716	-0.412677	-0.592184	-0.363162
	0.328215	0.140008	Color2 [DarkGray]	1	4		A0A087WVM4;B7ZM99;H0Y327	A0A087WVM4;B7ZM99;H0Y327	A0A087WVM4_HUMAN;B7ZM99_HUMAN;H0Y327_HUMAN	MTHFD1L		-3.28921	-2.36244	-3.30217	-0.223897	-0.129456	0.0839043	-3.20404	-3.10373	-3.17024	-0.402196	-0.491069	-0.496768	-2.04798	-3.47416	-2.83195	-0.0867167	-0.156777	-0.183905	-3.09542	-4.0155	-3.31829	-0.835233	-0.709341	-0.265484
	0.609908	0.139998	Color2 [DarkGray]	1	4		Q9UKV8	A0A6I8PTZ8;Q5TA58;Q9H9G7;Q9UKV8;Q9UL18	AGO2_HUMAN	AGO2		1.20709	1.07121	1.09477	-1.14785	-0.881301	-0.753181	1.07988	1.19759	0.972548	-1.17346	-0.850583	-0.881895	1.01814	1.06236	1.14169	-0.998689	-1.3467	-0.918743	1.04554	0.987128	1.04441	-1.11894	-1.09933	-1.10766
	3.2192	0.139683	Color2 [DarkGray]	1	4		Q96F15	A0A087WTJ2;Q96F15	GIMA5_HUMAN	GIMAP5		-0.512434	-0.861712	-0.487415	2.24009	2.29131	2.16418	-0.560112	-0.274985	-1.18138	2.37838	2.41824	2.38899	0.109833	-0.579932	-0.423523	2.42735	2.40287	2.30038	-0.421272	-0.590996	-0.680972	2.25591	2.26878	2.24186
	1.19707	0.13939	Color2 [DarkGray]	1	4		P61225	F6U784;P10114;P61225;Q9Y3L5	RAP2B_HUMAN	RAP2B		-1.37997	-1.26261	-1.28891	1.8448	1.88579	1.94568	-0.0778008	-0.936339	-0.909525	2.04626	2.00775	1.98969	-0.850382	-4.67972	-1.13142	1.89668	2.00759	1.90157	-1.06252	-1.00221	-0.379585	1.88758	1.95862	1.77933
	1.37005	0.139291	Color2 [DarkGray]	1	4		Q9NUB1	Q9NUB1	ACS2L_HUMAN	ACSS1		0.559203	0.356023	0.459847	2.52335	2.67212	2.56528	0.296596	0.3004	0.332765	2.71682	2.8173	2.68329	0.462574	0.84136	0.3877	2.6865	2.68943	2.66553	0.525935	0.470106	0.618207	2.62872	2.62111	2.54972
	2.47693	0.139154	Color2 [DarkGray]	1	4		Q9BVJ6	Q9BVJ6	UT14A_HUMAN	UTP14A		0.302533	0.170817	0.189168	1.75086	1.83323	1.82618	0.146533	-0.216906	-0.220101	2.00521	1.99218	2.01494	0.273119	0.220122	0.10078	1.92903	1.75328	1.81441	-0.03232	-0.166101	-0.0732393	1.8265	1.89987	1.86849
	0.308173	0.139101	Color2 [DarkGray]	1	4		Q86YS7	Q86YS7	C2CD5_HUMAN	C2CD5		0.143386	0.327065	0.349979	-1.10102	-0.9928	-1.31182	0.096735	0.149571	-0.0691795	-1.39387	-1.16542	-1.38735	0.220808	0.24058	0.190728	-1.17497	-0.593289	-1.20328	0.285127	0.285121	0.214244	-1.79057	-1.29545	-1.27792
	1.68153	0.139053	Color2 [DarkGray]	1	4		Q9UKU7	Q9UKU7	ACAD8_HUMAN	ACAD8		-0.677985	-1.26374	-0.989965	1.35772	1.48949	1.48666	-0.850851	-0.754909	-1.11533	1.67048	1.56366	1.55592	-1.35234	-0.970915	-1.0148	1.4753	1.56932	1.3728	-2.64584	-1.05794	-1.04413	1.44522	1.45926	1.46842
	0.0942962	0.138951	Color2 [DarkGray]	1	4		Q9UL18	A0A6I8PTZ8;Q5TA58;Q9UL18	AGO1_HUMAN	AGO1		0.538047	0.543358	0.569613	-1.02748	-0.989287	-1.10487	0.391834	0.561625	0.331023	-0.796366	-1.09785	-2.49076	0.179812	0.51439	0.533385	-1.07716	-1.86784	-1.43095	0.491155	0.58511	0.516043	-1.59131	-1.48672	-1.7238
	0.574681	0.138847	Color2 [DarkGray]	1	4		Q5VWG9	A0A8I5KR98;Q5VWG9	TAF3_HUMAN	TAF3		-1.97779	-1.54151	-1.91153	-0.213615	-0.306242	-0.409534	-1.5235	-2.08273	-1.83832	0.0532732	-0.0384579	-0.0436869	-0.664848	-1.43532	-1.63182	-0.171839	-0.247321	-0.343419	-0.540868	-1.8013	-2.10301	-0.341566	0.00942421	-0.11327
	0.387012	0.138708	Color2 [DarkGray]	1	4		Q9NZC3	H3BNA5;H3BRL5;Q9NZC3	GDE1_HUMAN	GDE1		-2.23252	-2.89248	-3.80416	0.0831776	-0.0487585	0.296442	-3.98693	-3.52476	-2.10902	0.341928	0.145621	0.445709	-3.84434	-3.88448	-3.27053	0.125665	0.0582237	-0.279942	-1.9636	-2.99504	-3.00401	0.371635	0.196721	-0.0512228
	0.381365	0.138541	Color2 [DarkGray]	1	4		Q8N0X4	Q5JVC0;Q8N0X4	CLYBL_HUMAN	CLYBL		-2.70152	-2.5361	-2.65902	-0.31427	-0.357442	-0.626979	-1.39299	-3.47045	-3.90278	-0.328972	-0.35973	-0.261197	-1.06317	-1.84491	-1.37411	-0.29306	-0.540958	-0.497649	-2.80218	-3.12741	-1.52318	-0.746186	-0.372027	-0.247307
	0.289692	0.137806	Color2 [DarkGray]	1	4		Q8NDD1	Q5TBH9;Q5TBI2;Q8NDD1	CA131_HUMAN	C1orf131		-0.776278	-1.19203	-0.614989	-0.00676155	0.0309582	0.0826759	-1.02801	-1.5682	-1.07654	0.297642	0.0635433	-0.210528	-1.12235	-1.02962	-0.618245	-0.0213423	0.126254	-0.485331	-0.486725	-0.472228	-0.826428	-0.204152	-0.219188	0.160579
	0.654359	0.137697	Color2 [DarkGray]	1	4		Q9GZY4	C9JA07;Q9GZY4	COA1_HUMAN	COA1		-2.83971	-3.10707	-3.26263	-0.949763	-0.840118	-0.840233	-2.80213	-2.9217	-2.86518	-0.630212	-0.662818	-0.853036	-1.71019	-2.57798	-3.59982	-0.919659	-0.889367	-0.886894	-3.35967	-3.68922	-2.99497	-0.857162	-0.738311	-0.963683
	0.206391	0.13765	Color2 [DarkGray]	1	4		Q9UDY8	A0A3B3IS32;Q9UDY8	MALT1_HUMAN	MALT1		-0.864626	-0.866808	-0.775084	-3.18977	-4.23652	-2.03303	-0.799819	-0.611156	-0.448709	-3.35173	-3.69356	-3.28678	-2.25772	-0.68788	-0.719651	-3.43125	-4.53212	-3.71326	-0.776498	-0.764843	-0.665838	-3.43264	-3.2887	-4.02367
	0.949951	0.137641	Color2 [DarkGray]	1	4		Q8NI60	Q8NI60	COQ8A_HUMAN	COQ8A		-3.52881	-3.37496	-2.65576	-0.78995	-0.81586	-0.753133	-3.51137	-2.11173	-4.19996	-0.58922	-0.758363	-0.792287	-2.10839	-4.01975	-3.50132	-0.928802	-0.830517	-0.860514	-3.89031	-3.14325	-3.5486	-0.802056	-0.862411	-0.888327
	0.427021	0.137508	Color2 [DarkGray]	1	4		O43772	C9JPE1;O43772	MCAT_HUMAN	SLC25A20		-3.21244	-2.26298	-2.6079	-0.102999	-0.0801277	-0.44982	-4.14327	-2.94331	-2.44615	-0.173344	-0.327694	-0.358815	0.344573	-3.40669	-2.25893	0.0870199	-0.174512	-0.380131	-3.09767	-2.48662	-2.81645	-0.382933	-0.658353	-0.231091
	0.191119	0.137403	Color2 [DarkGray]	1	4		Q96GJ1	Q96GJ1	TRM2B_HUMAN	TRMT2B		-3.34178	-2.86589	-2.76212	-1.82885	-1.52853	-1.66057	-3.07177	-1.84794	-3.02728	-2.2797	-1.47792	-1.80902	-3.06628	-2.80434	-3.08299	-1.6086	-1.58768	-2.11171	-1.74033	-2.66861	-3.15069	-1.79871	-2.28205	-1.89809
	0.45757	0.137339	Color2 [DarkGray]	1	4		P20226	H0Y6D8;P20226;Q6SJ96	TBP_HUMAN	TBP		-0.0664492	0.0275412	-0.0777559	0.535748	0.418334	0.204268	-0.151231	0.0832787	0.0607347	0.64042	0.353128	0.66565	-0.304704	-0.405258	-0.35573	0.381403	0.223069	0.190052	-0.176752	-0.0736647	0.062499	0.271402	0.555309	0.420471
	0.724951	0.137197	Color2 [DarkGray]	1	4		P52739	P52739	ZN131_HUMAN	ZNF131		-3.31613	-4.37748	-2.77863	-0.812752	-0.715577	-0.697906	-2.33891	-2.74274	-3.28219	-0.705024	-0.76024	-0.695213	-2.55237	-2.86891	-1.95373	-1.14713	-0.869496	-0.6492	-3.15844	-2.53807	-2.46328	-0.738416	-1.02012	-0.813533
	0.211081	0.137059	Color2 [DarkGray]	1	4		Q6NZ67;Q6P582	A0A494C0V9;B8ZZ87;H7BZ50;H7C173;H7C202;Q6NZ67;Q6P582	MZT2A_HUMAN;MZT2B_HUMAN	MZT2A;MZT2B		0.34993	0.438763	0.107408	-1.13597	-1.39056	-1.02133	-0.735595	-0.688711	-0.82876	-1.72529	-1.59985	-1.47445	0.216814	0.355888	0.296606	-0.986811	-1.20496	-1.2053	-0.812455	-0.617385	-0.608201	-1.89797	-2.05002	-1.26278
	0.0781247	0.137021	Color2 [DarkGray]	1	4		P12273	P12273	PIP_HUMAN	PIP		0.247965	-0.812009	-0.198352	-1.47325	-1.34711	-1.54245	-0.594863	0.25829	-0.0385027	0.15171	-1.20792	-0.114123	-1.88611	-1.06612	-1.24209	-1.61739	-1.39112	-0.463358	-0.644958	-0.130233	-0.2314	-1.01199	-0.955338	0.385928
	0.411788	0.136927	Color2 [DarkGray]	1	4		Q9NUD5	Q9NUD5	ZCHC3_HUMAN	ZCCHC3		0.749688	0.820629	0.727057	-1.25413	-1.41986	-0.972692	0.726695	0.975554	0.752707	-1.16372	-1.5681	-1.42991	0.779324	0.752967	0.793594	-1.32792	-1.37374	-1.28429	0.538551	0.787639	0.796467	-1.38775	-1.5315	-1.65327
	0.425197	0.136846	Color2 [DarkGray]	1	4		Q99547	H3BNT4;H3BSB3;Q99547	MPH6_HUMAN	MPHOSPH6		-0.434099	-0.771457	-0.461492	-0.536367	-0.625678	-0.484078	-0.208555	-0.211223	-0.29082	-0.619426	-0.443286	-0.297073	-0.563019	-0.43119	-0.259569	-0.546341	-0.68826	-0.454348	-0.307688	-0.735534	-0.224574	-0.773804	-0.42557	-0.57095
	0.105785	0.136751	Color2 [DarkGray]	1	4		Q9BUP0	H7C0I0;Q9BUP0	EFHD1_HUMAN	EFHD1		0.0682135	0.193005	0.0744276	0.0480623	-1.47362	-1.53358	0.187326	0.313254	-0.0748653	-1.82814	-2.6188	-1.01502	0.0514803	0.0471992	0.118516	-0.665616	-1.5185	-2.38799	0.096653	0.131298	0.00142765	-1.94395	-2.05668	-1.87159
	0.642116	0.136578	Color2 [DarkGray]	1	4		Q9NUQ2	Q9NUQ2	PLCE_HUMAN	AGPAT5		-2.82052	-3.64106	-3.97795	1.20483	1.23605	1.32414	-2.47411	-3.08572	-2.40535	1.34095	1.22554	1.22207	-2.01924	-2.33453	-3.2964	1.07796	1.33714	1.19223	-4.01242	-3.69823	-3.27135	1.00785	1.07341	1.29757
	0.22383	0.13629	Color2 [DarkGray]	1	4		Q8N6T7	M0QZ09;M0R1F6;Q8N6T7	SIR6_HUMAN	SIRT6		-3.20574	-2.35245	-2.59479	0.357365	0.75552	0.442143	-3.16285	-3.03325	-4.00721	0.424966	0.343339	0.655367	-3.15614	-3.32693	-3.90482	0.0459042	0.425714	0.218097	-1.34379	-3.06483	-2.74178	0.550578	0.563299	-0.0990753
	0.973866	0.136249	Color2 [DarkGray]	1	4		P61962	A0A087WWI6;A0A8I5KQ63;A0A8I5KRG1;A0A8I5KT41;A0A8I5QKQ1;P61962	DCAF7_HUMAN	DCAF7		2.02957	2.20191	2.17414	1.37987	1.3701	1.34805	1.90773	1.7379	1.77691	1.11388	1.06755	1.21669	2.03545	2.15338	2.20349	1.35911	1.28073	1.28535	1.91389	2.00652	2.00883	0.928071	1.09029	0.97102
	0.421252	0.136244	Color2 [DarkGray]	1	4		Q15363	E7EQ72;Q15363	TMED2_HUMAN	TMED2		-0.942032	-1.19749	-2.42939	1.69713	1.64903	1.369	-0.619951	-2.51303	-1.15176	1.27484	1.5582	1.3761	-2.26444	-1.0417	-1.01843	1.52766	1.62309	1.57952	-1.05626	-0.620346	-0.0156908	1.42192	1.32484	1.05364
	2.13185	0.135986	Color2 [DarkGray]	1	4		Q9UKM7	A0A804HHU1;A0A804HIP1;A0A804HJ23;A0A804HJ66;A0A804HJW0;A0A804HK01;A0A804HK28;A0A804HK86;A0A804HKS1;A0A804HL61;A0A804HL65;H0YG20;H0YGQ1;H0YGV7;H0YI64;Q9UKM7	MA1B1_HUMAN	MAN1B1		-3.23794	-2.49147	-3.97008	-0.4855	-0.277255	-0.603058	-2.25776	-3.394	-1.84274	-0.201298	-0.21594	-0.185863	-2.1315	-2.26168	-4.22296	-0.475619	-0.474888	-0.933702	-2.70353	-2.8994	-4.15357	-0.386827	-0.322795	-0.301437
	1.74029	0.135982	Color2 [DarkGray]	1	4		Q15738	C9JDR0;Q15738	NSDHL_HUMAN	NSDHL		-0.325456	-0.488016	-0.466522	3.0204	3.07191	2.82336	0.232364	0.253471	-0.165001	3.28919	3.16833	3.21377	0.421807	-0.0246725	-0.257888	3.16788	3.14724	2.89041	0.143699	0.0390453	0.0764961	3.08679	3.08752	3.08903
	2.45468	0.135978	Color2 [DarkGray]	1	4		Q10471	Q10471	GALT2_HUMAN	GALNT2		-1.43723	-0.91441	-1.39551	2.9772	3.07271	3.03335	-0.889352	-1.50499	-1.13063	3.24322	3.25832	3.22629	-0.829444	-1.00212	-1.08078	3.05935	3.08872	3.08426	-1.01187	-0.706515	-1.18844	3.14459	3.09866	3.07665
	0.821598	0.135938	Color2 [DarkGray]	1	4		Q643R3	H3BMK4;Q643R3	LPCT4_HUMAN	LPCAT4		-3.14845	-2.28863	-1.01287	-0.310702	-0.902012	-0.64227	-1.88437	-3.5867	-2.49759	-0.545979	-0.296496	-0.363558	-3.59786	-3.19235	-4.28135	-0.373597	-0.509841	-0.70101	-2.9339	-3.71551	-2.2435	-0.546642	-0.503657	-0.563547
	1.24262	0.135817	Color2 [DarkGray]	1	4		Q92667	I3L0K6;I3L2A2;I3L2N7;I3L364;I3L3K1;Q92667	AKAP1_HUMAN	AKAP1		-0.668664	-0.889378	-3.25803	1.24553	1.39884	1.16804	-3.35121	-4.13884	-2.09504	1.44241	1.27636	1.39125	-2.44741	-3.05718	-3.46686	1.20101	1.29727	1.07374	-3.3738	-3.40498	-3.41555	1.25651	1.20581	1.24025
	0.35299	0.135804	Color2 [DarkGray]	1	4		O75368	O75368	SH3L1_HUMAN	SH3BGRL		3.43644	3.48186	3.46448	0.0228262	-0.0378733	0.162997	3.57961	3.85998	3.9328	0.370953	0.164586	0.399237	3.66961	3.45542	3.51046	0.332558	-0.0859299	0.176084	3.83217	3.75747	3.89146	0.218908	0.396973	-0.0885162
	0.119425	0.135791	Color2 [DarkGray]	1	4		F8VZN8	F8VZN8	F8VZN8_HUMAN	PPP1R12A		-2.37753	-1.93228	-1.42646	-3.95017	-3.90267	-3.306	-1.42867	-1.53501	-1.98111	-4.05472	-3.53471	-3.49954	-2.59227	-2.15349	-2.36693	-3.21354	-3.73019	-4.09927	-1.96519	-1.84886	-2.21609	-4.57362	-3.38299	-3.53973
	1.19026	0.135724	Color2 [DarkGray]	1	4		O43237	B4E2E0;O43237	DC1L2_HUMAN	DYNC1LI2		-1.69486	-1.27824	-1.74543	0.919371	0.749146	0.756215	-1.44909	-1.89893	-0.82023	0.883056	0.928358	0.988702	-1.75154	-1.47158	-1.66131	0.952293	0.874727	0.66629	-1.78575	-1.85059	-1.84373	0.81576	0.713995	0.86319
	1.87394	0.135672	Color2 [DarkGray]	1	4		Q9HCE1	A0A8I5KXC3;A0A8I5KZ07;Q5JR04;Q9HCE1	MOV10_HUMAN	MOV10		2.56613	2.55102	2.51738	0.554677	0.577536	0.588855	2.65662	2.63364	2.64624	0.50362	0.595961	0.572652	2.73229	2.76043	2.72439	0.69376	0.508579	0.512835	2.70116	2.75671	2.78195	0.432467	0.390038	0.442713
	3.42999	0.135365	Color2 [DarkGray]	1	4		Q9Y6G9	E9PHI6;Q9Y6G9	DC1L1_HUMAN	DYNC1LI1		-0.227013	-0.319545	-0.559577	2.19403	2.25363	2.1048	-0.373601	-0.253422	-0.507736	2.15315	2.14989	2.16059	-0.542312	-0.568016	-0.404973	2.24863	2.26538	2.1111	-0.346702	-0.260191	-0.563801	2.04265	2.00836	2.00652
	0.422397	0.135272	Color2 [DarkGray]	1	4		A0A2R8Y4D3;A0A2R8YFR0;C9JTB0	A0A2R8Y4D3;A0A2R8YFR0;C9JTB0	A0A2R8Y4D3_HUMAN;A0A2R8YFR0_HUMAN;C9JTB0_HUMAN	IKZF1		-2.39544	-4.41384	-4.65288	0.925108	0.856043	1.36659	-2.59628	-3.48834	-1.92546	1.36498	1.44395	1.38054	-2.03595	-3.63209	-4.32383	0.140348	1.29855	1.13976	-2.95912	-2.9024	-2.2794	1.35086	1.43594	0.996845
	0.687021	0.13522	Color2 [DarkGray]	1	4		P14859	A0A0C4DG88;P14859	PO2F1_HUMAN	POU2F1		-2.18116	-2.8834	-2.16432	0.733006	0.558697	0.715145	-3.23678	-2.21251	-3.01115	0.806999	0.850779	0.843913	-3.24406	-1.81676	-2.90436	0.676765	0.752601	0.829355	-3.09027	-2.69127	-2.5949	0.64997	0.575631	0.87043
	0.379011	0.135188	Color2 [DarkGray]	1	4		Q9NUP9	G3V1D4;Q9NUP9	LIN7C_HUMAN	LIN7C		-2.45107	-0.927616	-0.494214	-0.345	-0.28759	-0.264488	-2.83396	-1.30869	-0.402956	-0.112049	-0.0705318	-0.360421	-0.464038	-1.02299	-1.10596	-0.384999	-0.0426092	-0.314917	-0.780979	-3.11424	-0.508489	-0.21699	-0.553824	-0.177753
	1.49262	0.135014	Color2 [DarkGray]	1	4		Q9P0J0	Q9P0J0	NDUAD_HUMAN	NDUFA13		-3.32105	-4.12465	-3.25553	2.45856	2.44127	2.4772	-4.29986	-2.97015	-2.91366	2.6381	2.65706	2.55487	0.893569	-3.56921	-3.48507	2.50916	2.53496	2.44544	-2.17843	-3.57356	-2.55665	2.47023	2.53438	2.44038
	0.735007	0.134976	Color2 [DarkGray]	1	4		Q01581	Q01581	HMCS1_HUMAN	HMGCS1		3.72061	3.74039	3.66072	0.761626	0.688662	0.938004	3.67164	3.71937	3.68581	0.664519	0.550393	0.795197	3.8785	3.84119	3.9558	0.796023	0.630567	0.949884	3.83075	3.81217	3.81363	0.577737	0.583608	0.443836
	0.363712	0.134901	Color2 [DarkGray]	1	4		Q96FS4	F6RY50;Q96FS4	SIPA1_HUMAN	SIPA1		-0.977819	-1.20117	-1.41067	-2.72754	-1.95577	-2.52509	-1.0748	-1.36011	-1.00067	-2.55007	-2.59272	-2.55147	-0.932435	-0.823022	-0.779014	-2.37517	-2.24481	-2.31516	-1.0463	-0.978009	-1.16528	-2.83567	-2.39192	-2.87136
	0.200321	0.134598	Color2 [DarkGray]	1	4		P45984	P45984	MK09_HUMAN	MAPK9		2.31023	2.30213	2.1535	0.0122757	-0.399693	-0.111185	2.55104	2.41371	2.27321	0.249084	-0.56144	-0.307663	2.31985	2.27596	2.07986	-0.0435324	-0.118371	-0.411394	2.52288	2.51803	2.60482	-0.289111	-0.531797	-0.202905
	0.488083	0.134591	Color2 [DarkGray]	1	4		Q96D53	A0A7I2V3G8;A0A7I2V4Z6;A0A7I2V544;A0A7I2V5Z5;M0R001;M0R011;M0R0L2;Q96D53	COQ8B_HUMAN	COQ8B		-4.33195	-2.8072	-2.24976	-0.863416	-0.846761	-0.923487	-3.23885	-4.0928	-3.05911	-0.693351	-0.583591	-0.574482	-2.55817	-2.62408	-3.80484	-0.889032	-0.915732	-1.11773	-3.55721	-1.61808	-3.22632	-0.54556	-0.9384	-0.771236
	0.741926	0.134562	Color2 [DarkGray]	1	4		Q86WA6	B4DML3;Q49AI2;Q86WA6	BPHL_HUMAN	BPHL		-3.08569	-1.84208	-1.29718	0.179518	0.0527048	0.136198	-1.32462	-1.65292	-0.935528	0.423328	0.236953	0.494316	-2.55942	-0.91071	-3.0226	0.519557	0.10447	0.204464	-1.55051	-1.71458	-1.21728	0.290423	0.273799	0.186689
	0.935953	0.134388	Color2 [DarkGray]	1	4		Q9BVC6	Q9BVC6	TM109_HUMAN	TMEM109		0.868005	0.691319	0.226221	4.95944	5.02457	4.90917	0.845044	1.04764	0.904915	5.21344	5.09694	5.2622	0.794799	0.995135	1.40393	5.06425	5.11877	5.0918	1.35503	0.953121	1.01327	5.12075	5.08103	4.96765
	0.433692	0.134224	Color2 [DarkGray]	1	4		Q8N2Z9	Q8N2Z9	CENPS_HUMAN	CENPS		-0.476279	-0.639973	-0.166662	0.616354	0.45415	0.740228	-0.653906	-0.264279	-0.333027	0.500547	0.72926	0.700729	-0.986781	-0.696368	-0.37166	0.434653	0.520253	0.456102	-0.562412	-0.572901	-0.507345	0.470663	0.718408	0.338795
	0.219294	0.134142	Color2 [DarkGray]	1	4		A0A7I2V2G1;A0A7I2V395;A0A7I2V552;A0A7I2YQD2;A0A7I2YQI1	A0A7I2V2G1;A0A7I2V395;A0A7I2V552;A0A7I2YQD2;A0A7I2YQI1	A0A7I2V2G1_HUMAN;A0A7I2V395_HUMAN;A0A7I2V552_HUMAN;A0A7I2YQD2_HUMAN;A0A7I2YQI1_HUMAN	STAT3		-1.67624	-2.07753	-1.37282	-3.57718	-3.15898	-2.62513	-1.32409	-1.35976	-1.86675	-2.9417	-2.29778	-3.01466	-2.31795	-1.82739	-2.00579	-2.77133	-3.59879	-2.75739	-1.71165	-0.892098	-1.60123	-2.93676	-2.74706	-2.97274
	0.282755	0.134089	Color2 [DarkGray]	1	4		Q9Y6B6	D6R9R5;Q9H029;Q9Y6B6	SAR1B_HUMAN	SAR1B		1.32752	1.23965	1.37881	-0.250342	-0.312582	-0.201523	0.92608	1.36711	1.21615	-0.485943	-0.562777	-0.663232	1.4299	1.29732	1.43403	-0.422287	-0.155772	-0.409254	1.24811	0.898745	0.833785	-0.795776	-0.968085	-0.350358
	0.372646	0.134077	Color2 [DarkGray]	1	4		P25789	H0YKS0;H0YKT8;H0YL69;H0YLC2;H0YMA1;H0YMI6;H0YMV3;H0YMZ1;H0YN18;P25789	PSA4_HUMAN	PSMA4		5.08681	4.82432	5.15472	3.54097	3.67339	2.83818	4.99666	4.81554	4.40205	3.48955	3.62214	3.99192	5.10247	5.32857	5.16957	3.50548	3.1322	3.51352	4.88434	4.54435	4.5511	3.54539	3.57322	3.58277
	0.90762	0.134068	Color2 [DarkGray]	1	4		Q9UFC0	F8WDB4;H7C5S6;Q9UFC0	LRWD1_HUMAN	LRWD1		-1.40616	-1.03228	-1.12876	1.34483	1.44922	1.31104	-2.01818	-1.72507	-2.67189	1.48938	1.57142	1.37151	-1.13853	-1.11851	-1.30331	1.45123	1.36201	1.37543	-0.866348	-1.03083	-1.24967	1.28911	1.32632	1.41468
	2.57674	0.134065	Color2 [DarkGray]	1	4		O60885	M0QZD9;O60885;Q15059	BRD4_HUMAN	BRD4		-0.100138	-0.363899	-0.315252	2.2799	2.22086	2.21916	0.0342426	-0.037219	-0.0832281	2.3323	2.29816	2.3015	-0.152398	-0.359503	-0.527081	2.26348	2.35337	2.2134	-0.159041	-0.263692	0.0299397	2.21026	2.15609	2.16341
	0.296217	0.134043	Color2 [DarkGray]	1	4		P51570	P51570	GALK1_HUMAN	GALK1		3.09625	2.99834	3.06973	0.237198	0.379684	0.132415	3.19879	3.35295	3.16452	0.486626	-0.0656071	0.365469	3.11703	3.13544	3.25652	0.264307	0.0120564	0.446465	3.36375	3.2949	3.31456	0.104008	0.0123796	0.267972
	0.476223	0.134036	Color2 [DarkGray]	1	4		P28715	A0A090HNM7;A0A1W2PS85;A0A494C0S2;P28715;R4GMW8	ERCC5_HUMAN	ERCC5		0.894484	1.06891	1.13171	-0.606453	-0.763918	-0.700974	1.1175	1.1376	1.07708	-0.427754	-0.782823	-0.73	1.26812	1.01362	1.01215	-0.65976	-0.815964	-0.192149	1.02567	1.13627	1.09748	-0.782195	-0.6906	-0.86989
	1.02913	0.134022	Color2 [DarkGray]	1	4		Q7Z460	F8WA11;Q7Z460	CLAP1_HUMAN	CLASP1		1.21767	1.22634	1.13757	0.584218	0.409007	0.432595	1.28797	1.27887	1.25963	0.432687	0.411889	0.398722	1.11443	1.15846	1.27015	0.494506	0.471147	0.279892	1.31435	1.31765	1.37468	0.351375	0.160384	0.329472
	0.323524	0.133987	Color2 [DarkGray]	1	4		Q9BX95	Q9BX95	SGPP1_HUMAN	SGPP1		-3.40745	-2.80712	-4.0614	0.395267	0.770055	0.316959	-2.99517	-1.88612	-3.07263	0.543377	0.78143	0.543781	-3.17173	-3.88469	-1.97256	0.338725	0.265741	0.366668	-3.15126	-3.7703	-2.31598	0.590576	0.683213	0.192838
	0.291232	0.133525	Color2 [DarkGray]	1	4		P82664	P82664	RT10_HUMAN	MRPS10		-4.35227	-3.63329	-3.14697	2.03809	2.33072	2.02219	-4.3615	-3.52646	-1.53064	1.91051	2.22354	2.40442	-0.0820446	-3.97317	-0.165487	1.98001	2.2282	1.95021	-0.171986	-3.5389	-2.7587	2.1122	2.20643	1.81927
	0.224843	0.13338	Color2 [DarkGray]	1	4		O00584	D6REQ6;D6RHI9;H0YAE9;O00584	RNT2_HUMAN	RNASET2		-0.656948	-0.696254	-1.06301	-2.63942	-2.14173	-2.47043	-1.15257	-0.848616	-0.728468	-1.05268	-1.60572	-1.24555	0.0667877	-0.790135	-0.648344	-2.23584	-2.60747	-1.57703	-0.560413	-0.552638	-0.487029	-1.17971	-1.37868	-1.7457
	0.673986	0.133304	Color2 [DarkGray]	1	4		P10321	A0A140T913;A0A140T921;A0A140T933;A0A140T955;A0A140T9H5;A0A140T9I0;A0A140T9U8;A0A140T9X5;A0A1W2PPQ2;A0A1W2PRT9;A2AEA2;O19617;P10321;Q53Z42	HLAC_HUMAN	HLA-C		-2.1007	-4.4931	-2.5635	1.60732	1.49027	1.38487	-3.96251	-3.81789	-2.74395	1.45257	1.47056	1.50458	-2.57588	-1.8555	-3.07909	1.52958	1.59199	1.7092	-1.78585	-1.91358	-1.97739	1.48031	1.17747	1.37003
	0.731921	0.133253	Color2 [DarkGray]	1	4		Q8NDF8	A0A7N4YH79;E9PC61;Q8NDF8	PAPD5_HUMAN	TENT4B		-1.16646	-1.63998	-1.46435	-1.40172	-1.23348	-1.14476	-1.06501	-1.31461	-0.918259	-1.2598	-1.06725	-1.14056	-1.27802	-0.940092	-1.41196	-1.12269	-1.35599	-1.37311	-1.26078	-1.18072	-1.38354	-1.27046	-1.40412	-1.19278
	0.862681	0.132965	Color2 [DarkGray]	1	4		Q9UHG3	C9JGT6;C9JM55;C9K055;F8W8W4;Q9UHG3	PCYOX_HUMAN	PCYOX1		-1.01074	-1.18843	-2.99507	1.39037	1.45811	1.47652	-0.5409	-1.22537	-1.04432	1.49955	1.52627	1.30324	-3.84335	-0.980941	-1.20329	1.43458	1.59408	1.63997	-0.930568	-1.57588	-1.44609	1.28423	1.33194	1.31399
	1.29729	0.132919	Color2 [DarkGray]	1	4		P04439	A0A0G2JI36;A0A0G2JIF2;A0A0G2JL56;A0A0G2JPD3;A0A140T8W8;A0A140T8Y4;A0A140T913;A0A140T933;A0A140T941;A0A140T951;A0A140T955;A0A140T975;A0A140T9A9;A0A140T9G0;A0A140T9H3;A0A140T9I0;A0A140T9S9;A0A140T9X5;A0A140T9Z6;A0A1W2PP29;A0A1W2PPF8;A0A1W2PPQ2;A0A1W2PQD0;A0A1W2PQE2;A0A1W2PQS8;A0A1W2PQZ3;A0A1W2PR61;A0A1W2PRT9;A0A1W2PS24;A0A1W2PS39;A0A1W2PSE7;B0UXQ0;D5H3J5;D9J307;P01889;P04439;Q2L6G2;Q53Z42;Q5RJ27;Q5…	HLAA_HUMAN	HLA-A		1.52718	1.71641	1.63949	5.01942	5.02424	4.98647	1.96829	2.04159	1.39285	5.04458	5.08175	4.97612	1.40661	1.65077	1.86638	5.19705	5.20958	5.12141	1.73622	1.58727	1.6241	4.85138	4.87945	4.97287
	0.438147	0.132842	Color2 [DarkGray]	1	4		Q5VUA4	Q5VUA4	ZN318_HUMAN	ZNF318		-0.847028	-0.775674	-0.789439	-1.49611	-1.31007	-1.31506	-0.509836	-0.862802	-0.760406	-1.14296	-0.924639	-1.09445	-0.830922	-0.609024	-0.77368	-1.85338	-1.72099	-1.41074	-0.791042	-0.878777	-0.875416	-1.39044	-1.00459	-1.16554
	1.76187	0.132615	Color2 [DarkGray]	1	4		Q9BUQ8	Q9BUQ8	DDX23_HUMAN	DDX23		2.9801	2.89696	2.97605	2.17001	2.19205	2.3173	2.8923	2.81338	2.88748	2.2644	2.21436	2.16253	3.10056	2.96775	3.06041	2.09835	2.20769	2.0341	2.89309	2.90452	2.86876	2.04792	2.09357	2.10196
	1.9317	0.132613	Color2 [DarkGray]	1	4		Q99986	A0A7P0T814;A0A7P0T824;A0A7P0T832;A0A7P0T838;A0A7P0T8N0;A0A7P0T925;A0A7P0T952;A0A7P0T977;A0A7P0T9B1;A0A7P0T9C6;A0A7P0T9E5;A0A7P0T9I1;A0A7P0T9T1;A0A7P0TA16;A0A7P0TA65;A0A7P0TAA6;A0A7P0TAS8;A0A7P0TB08;A0A7P0TB15;A0A7P0TBB8;A0A7P0TBE4;A0A7P0TBI6;A0A7P0Z3Z7;A0A7P0Z445;A0A7P0Z462;A0A7P0Z4A4;A0A7P0Z4C8;H0YJF7;H0YJJ9;Q99986	VRK1_HUMAN	VRK1		1.67103	1.78232	1.61086	4.58752	4.66637	4.57744	2.14006	2.12558	2.10159	4.72153	4.68308	4.71565	1.38764	1.39122	1.35451	4.66659	4.68504	4.60189	1.64136	1.51249	1.55763	4.59821	4.60528	4.51894
	0.610002	0.132593	Color2 [DarkGray]	1	4		Q7L592	C9J236;C9JP36;C9JS27;Q7L592	NDUF7_HUMAN	NDUFAF7		-2.29386	-2.0965	-1.21016	-0.305214	-0.29895	-0.164303	-2.28677	-2.24564	-1.37941	0.0750151	-0.111795	-0.0943794	-2.30255	-3.7161	-2.44954	-0.289145	-0.432773	-0.502177	-1.82749	-2.86887	-2.12953	-0.109365	-0.0893288	-0.330245
	1.11141	0.132583	Color2 [DarkGray]	1	4		Q969N2	A0A1W2PNP0;A0A1W2PP13;A0A1W2PP53;A0A1W2PP57;A0A1W2PPC3;A0A1W2PPK4;A0A1W2PPQ7;A0A1W2PPR6;A0A1W2PPS0;A0A1W2PQ52;A0A1W2PQY1;A0A1W2PR73;A0A1W2PRZ8;A0A1W2PSC5;Q969N2	PIGT_HUMAN	PIGT		0.34825	-0.369246	-2.10101	0.779815	0.963501	0.683876	-3.28958	-3.07274	-4.02229	0.640528	0.667155	0.595066	-2.23837	0.0126343	-2.87278	0.745696	0.828506	1.01408	-2.25703	-2.44606	-2.88086	0.5844	0.405725	0.514874
	0.452667	0.132538	Color2 [DarkGray]	1	4		Q9H165	Q9H165	BC11A_HUMAN	BCL11A		-2.3013	-2.24511	-1.9104	0.196763	0.0893784	-0.0253639	-1.45632	-2.64162	-3.03602	0.137239	0.065217	0.284546	-2.48021	-2.55362	-2.68911	0.152692	0.189767	0.0585136	-3.27197	-0.829549	-2.26848	-0.18445	0.108587	0.165249
	1.69528	0.132522	Color2 [DarkGray]	1	4		O15382	B3KSI3;M0QXF9;M0QZ10;M0QZP4;O15382	BCAT2_HUMAN	BCAT2		0.382005	0.530202	0.409506	2.31485	2.29303	2.24426	0.461841	0.555394	0.0532703	2.41389	2.42375	2.44048	0.693298	0.599083	0.714053	2.5097	2.39423	2.37659	0.611339	0.790833	0.477702	2.25293	2.26527	2.36235
	1.11547	0.132491	Color2 [DarkGray]	1	4		Q9Y3L5	A0A087X2C3;Q9Y3L5	RAP2C_HUMAN	RAP2C		-3.52449	-2.90725	-3.98315	-0.859581	-0.647024	-1.10521	-3.33478	-4.57452	-3.96613	-0.698305	-0.670867	-0.726531	-2.3122	-3.08779	-1.8883	-0.770712	-0.761395	-0.928118	-2.06836	-3.18875	-2.71131	-0.739419	-0.924698	-0.82906
	0.347592	0.132485	Color2 [DarkGray]	1	4		P02788	E7EQB2;E7ER44;P02788	TRFL_HUMAN	LTF		0.657427	2.31122	-3.23967	1.72276	1.51251	1.60685	-3.79337	-3.95457	-1.69165	0.251678	0.40031	0.618888	1.26357	0.565271	0.561419	1.85441	1.97431	1.79265	-2.95905	-1.15663	-3.58767	0.145614	0.205866	0.521941
	1.45389	0.13235	Color2 [DarkGray]	1	4		Q9HBE1	Q9HBE1	PATZ1_HUMAN	PATZ1		-1.0317	-1.06808	-3.24153	-0.368358	-0.225083	-0.40696	-3.55877	-1.33136	-1.41178	0.0226145	-0.0155602	-0.0198765	-1.24036	-2.47305	-1.76884	-0.136333	-0.137383	-0.585333	-1.16214	-1.73445	-1.53623	-0.160045	-0.191273	-0.0585546
	2.47171	0.132331	Color2 [DarkGray]	1	4		B0I1T2	A0A3B3IU30;B0I1T2;F8WEW9;J3KRL0;J3QRN6;K7EIG7;O94832	MYO1G_HUMAN	MYO1G		1.86417	1.5831	1.65996	4.43354	4.52884	4.38792	2.10206	2.01569	1.77674	4.58463	4.56369	4.62916	2.07652	1.9441	1.80448	4.49734	4.5951	4.47782	1.97712	1.98682	1.83125	4.45371	4.47764	4.44913
	0.438804	0.132306	Color2 [DarkGray]	1	4		Q13405	H0YDP7;Q13405	RM49_HUMAN	MRPL49		-0.648439	-2.35841	-2.60882	0.298692	0.20718	0.114305	-3.20237	-1.48612	-2.89193	0.447362	0.5149	0.290441	-2.97694	-1.68585	-1.59749	0.319442	0.370625	0.439253	-2.96666	-4.61649	-3.47604	0.0920153	0.476207	0.287561
[truncated: 5,079 more rows]

## Sheet: A-Mut vs Normal CAR (soluble）
Significant	#NAME?	Difference	Symbol color	Symbol type	Symbol size	Show label	Protein.Group	Protein.Ids	Protein.Names	Genes	First.Protein.Description	D:\Data\SWH Data\SWH_3_51_global2xavsNHAmemperDIA\dia\SWH_3_51_A4_C1_DIA-4uL_Slot1-25_1_3156.d	D:\Data\SWH Data\SWH_3_51_global2xavsNHAmemperDIA\dia\SWH_3_51_A4_C2_DIA-4uL_Slot1-26_1_3157.d	D:\Data\SWH Data\SWH_3_51_global2xavsNHAmemperDIA\dia\SWH_3_51_A4_C3_DIA-4uL_Slot1-27_1_3158.d	D:\Data\SWH Data\SWH_3_51_global2xavsNHAmemperDIA\dia\SWH_3_51_A4_M1_DIA-4uL_Slot1-31_1_3164.d	D:\Data\SWH Data\SWH_3_51_global2xavsNHAmemperDIA\dia\SWH_3_51_A4_M2_DIA-4uL_Slot1-32_1_3165.d	D:\Data\SWH Data\SWH_3_51_global2xavsNHAmemperDIA\dia\SWH_3_51_A4_M3_DIA-4uL_Slot1-33_1_3166.d	D:\Data\SWH Data\SWH_3_51_global2xavsNHAmemperDIA\dia\SWH_3_51_A37_C1_DIA-4uL_Slot1-16_1_3144.d	D:\Data\SWH Data\SWH_3_51_global2xavsNHAmemperDIA\dia\SWH_3_51_A37_C2_DIA-4uL_Slot1-17_1_3145.d	D:\Data\SWH Data\SWH_3_51_global2xavsNHAmemperDIA\dia\SWH_3_51_A37_C3_DIA-4uL_Slot1-18_1_3146.d	D:\Data\SWH Data\SWH_3_51_global2xavsNHAmemperDIA\dia\SWH_3_51_A37_M1_DIA-4uL_Slot1-19_1_3148.d	D:\Data\SWH Data\SWH_3_51_global2xavsNHAmemperDIA\dia\SWH_3_51_A37_M2_DIA-4uL_Slot1-20_1_3149.d	D:\Data\SWH Data\SWH_3_51_global2xavsNHAmemperDIA\dia\SWH_3_51_A37_M3_DIA-4uL_Slot1-21_1_3150.d	D:\Data\SWH Data\SWH_3_51_global2xavsNHAmemperDIA\dia\SWH_3_51_N4_C1_DIA-4uL_Slot1-22_1_3152.d	D:\Data\SWH Data\SWH_3_51_global2xavsNHAmemperDIA\dia\SWH_3_51_N4_C2_DIA-4uL_Slot1-23_1_3153.d	D:\Data\SWH Data\SWH_3_51_global2xavsNHAmemperDIA\dia\SWH_3_51_N4_C3_DIA-4uL_Slot1-24_1_3154.d	D:\Data\SWH Data\SWH_3_51_global2xavsNHAmemperDIA\dia\SWH_3_51_N4_M1_DIA-4uL_Slot1-28_1_3160.d	D:\Data\SWH Data\SWH_3_51_global2xavsNHAmemperDIA\dia\SWH_3_51_N4_M2_DIA-4uL_Slot1-29_1_3161.d	D:\Data\SWH Data\SWH_3_51_global2xavsNHAmemperDIA\dia\SWH_3_51_N4_M3_DIA-4uL_Slot1-30_1_3162.d	D:\Data\SWH Data\SWH_3_51_global2xavsNHAmemperDIA\dia\SWH_3_51_N37_C1_DIA-4uL_Slot1-10_1_3136.d	D:\Data\SWH Data\SWH_3_51_global2xavsNHAmemperDIA\dia\SWH_3_51_N37_C2_DIA-4uL_Slot1-11_1_3137.d	D:\Data\SWH Data\SWH_3_51_global2xavsNHAmemperDIA\dia\SWH_3_51_N37_C3_DIA-4uL_Slot1-12_1_3138.d	D:\Data\SWH Data\SWH_3_51_global2xavsNHAmemperDIA\dia\SWH_3_51_N37_M1_DIA-4uL_Slot1-13_1_3140.d	D:\Data\SWH Data\SWH_3_51_global2xavsNHAmemperDIA\dia\SWH_3_51_N37_M2_DIA-4uL_Slot1-14_1_3141.d	D:\Data\SWH Data\SWH_3_51_global2xavsNHAmemperDIA\dia\SWH_3_51_N37_M3_DIA-4uL_Slot1-15_1_3142.d
[truncated: 6,361 more rows]
