# Supplementary material for: High-Precision Intrinsic Interactome Elucidation of Chimeric Antigen Receptors via Photocatalytic Micromapping (μMap-CAR)
Source: J Am Chem Soc. 2026 Jul 1;148(27):29361–71. doi: 10.1021/jacs.6c08969 (PMC13383733; doi:10.1021/jacs.6c08969)
Supplement: Supplementary file 6 [file ja6c08969_si_006.xlsx]

## Sheet: Donor A
Significant	=-LOG(P-value)	Difference	Symbol color	Symbol type	Symbol size	Show label	Protein.Group	Protein.Ids	Protein.Names	Genes	First.Protein.Description	D:\Data\SWH Data\SWH_3_61_primary9plex\SWH_3_61_primary_4C_1_5uL_DIA_Slot2-13_1_5392.d	D:\Data\SWH Data\SWH_3_61_primary9plex\SWH_3_61_primary_4C_2_5uL_DIA_Slot2-14_1_5393.d	D:\Data\SWH Data\SWH_3_61_primary9plex\SWH_3_61_primary_4C_3_5uL_DIA_Slot2-15_1_5394.d	D:\Data\SWH Data\SWH_3_61_primary9plex\SWH_3_61_primary_37C_1_5uL_DIA_Slot2-10_1_5385.d	D:\Data\SWH Data\SWH_3_61_primary9plex\SWH_3_61_primary_37C_2_5uL_DIA_Slot2-11_1_5389.d	D:\Data\SWH Data\SWH_3_61_primary9plex\SWH_3_61_primary_37C_3_5uL_DIA_Slot2-12_1_5390.d	D:\Data\SWH Data\SWH_3_61_primary9plex\SWH_3_61_primary_Ctrl_1_5uL_DIA_Slot2-16_1_5396.d	D:\Data\SWH Data\SWH_3_61_primary9plex\SWH_3_61_primary_Ctrl_2_5uL_DIA_Slot2-17_1_5397.d	D:\Data\SWH Data\SWH_3_61_primary9plex\SWH_3_61_primary_Ctrl_3_5uL_DIA_Slot2-18_1_5398.d
	0	4.34579	Color2 [DarkGray]	1	4		Q9BYQ5	A0A0G2JLF9;Q9BYQ5;Q9BYQ8;Q9BYQ9	KRA46_HUMAN	KRTAP4-6		NaN	NaN	-0.745386	NaN	NaN	NaN	NaN	NaN	-5.09118
+	5.04648	3.63244	Color2 [DarkGray]	1	4		CAR	CAR	CAR_HUMAN	CARTN		6.92396	6.92774	7.2266	6.43027	6.65567	5.62604	3.31084	3.55057	3.31957
+	4.45872	3.2776	Color2 [DarkGray]	1	4		Q01650	Q01650	LAT1_HUMAN	SLC7A5		4.74782	4.64542	4.88652	3.77183	4.27983	3.09161	1.19177	1.61145	1.64373
	0	2.95688	Color2 [DarkGray]	1	4		P54252	A0A0A0MS38;A0A2R8Y3X7;A0A2R8Y888;C9JQV6;E9PJN5;F5H211;G3V2G1;G3V2G2;G3V328;G3V3R7;G3V3T6;G3V4U9;G3V526;P54252;S4R399	ATX3_HUMAN	ATXN3		NaN	2.66076	NaN	NaN	NaN	NaN	NaN	-0.296129	NaN
+	1.95079	2.93964	Color2 [DarkGray]	1	4		Q96PI1	Q96PI1	SPRR4_HUMAN	SPRR4		-1.20247	-1.05389	-1.43949	-1.57445	-2.25792	-1.80596	-3.06586	-5.31705	-4.13186
+	3.59195	2.91722	Color2 [DarkGray]	1	4		P09564	J3QLM0;P09564	CD7_HUMAN	CD7		-0.121566	-0.473491	0.0655408	-1.02746	-1.20366	-2.30035	-3.24136	-2.73852	-3.3013
+	4.13198	2.81539	Color2 [DarkGray]	1	4		Q13077	Q13077	TRAF1_HUMAN	TRAF1		3.73064	3.65993	3.92418	2.7948	3.19314	2.33142	0.916893	1.22983	0.721867
	0	2.7051	Color2 [DarkGray]	1	4		Q92536	Q92536	YLAT2_HUMAN	SLC7A6		-1.4213	-1.04148	-0.875196	-1.60317	-2.19542	-2.03087	NaN	NaN	-3.81776
+	3.33416	2.58023	Color2 [DarkGray]	1	4		P14209	A0A096LP69;P14209	CD99_HUMAN	CD99		0.873776	0.929935	1.50675	-0.471626	0.691538	-0.469297	-1.44289	-1.73277	-1.25456
+	3.7667	2.55822	Color2 [DarkGray]	1	4		P13164	A0A7P0T8E0;A0A7P0T953;A0A7P0T9Q3;E9PQN9;E9PS44;H7BYV1;P13164;Q01628;Q01629	IFM1_HUMAN	IFITM1		0.333898	-0.116755	0.324459	-1.15641	0.0709591	-1.82491	-2.1494	-2.52865	-2.45501
+	2.55345	2.53255	Color2 [DarkGray]	1	4		Q9H2K8	Q9H2K8	TAOK3_HUMAN	TAOK3		1.35263	1.46817	1.6944	0.079843	0.448606	0.0207629	-1.35752	NaN	-0.697454
+	3.42148	2.43733	Color2 [DarkGray]	1	4		Q9P1W8	H3BUW0;O00241;Q9P1W8	SIRPG_HUMAN	SIRPG		0.423718	0.548225	0.59007	-0.596563	-0.130264	-0.614088	NaN	-2.0773	-1.75601
+	2.95	2.3658	Color2 [DarkGray]	1	4		P43489	P43489	TNR4_HUMAN	TNFRSF4		0.44244	0.482542	0.407162	-0.587183	-0.0211945	-1.65002	-2.20549	-1.35711	-2.20266
+	5.62761	2.33166	Color2 [DarkGray]	1	4		P53985	P53985;Q5T8R3;Q5T8R5	MOT1_HUMAN	SLC16A1		3.3687	3.37314	3.53071	2.86541	3.03085	1.97607	1.13614	1.08808	1.05336
+	3.36518	2.3181	Color2 [DarkGray]	1	4		Q6YHK3	Q6YHK3	CD109_HUMAN	CD109		0.983502	0.772717	1.11515	0.377767	0.67252	-0.238471	-1.20508	-1.13464	-1.7432
+	3.91852	2.30509	Color2 [DarkGray]	1	4		O15427	J3KTI8;J3KTM6;J3QQS9;J3QQV2;J3QRA0;J3QSC3;O15427	MOT4_HUMAN	SLC16A3		1.6898	1.64068	1.88002	0.732176	1.26234	0.575412	-0.368118	-0.505422	-0.83123
+	5.11191	2.29785	Color2 [DarkGray]	1	4		Q14699	C9JHG2;C9JRN3;C9JWQ9;F8WAR1;G3XAJ6;Q14699	RFTN1_HUMAN	RFTN1		2.30537	2.21741	2.46269	1.71445	1.81366	1.03179	0.0238557	0.0847359	-0.0166645
	0.808701	2.2869	Color2 [DarkGray]	1	4		Q9UBC9	B1AN48;Q9UBC9	SPRR3_HUMAN	SPRR3		2.61447	0.614988	-1.37005	1.66076	1.99074	0.170002	-0.502083	-1.86649	-2.63271
+	4.36688	2.26835	Color2 [DarkGray]	1	4		P08195	A0A7P0T853;A0A7P0T8F1;A0A7P0T8U7;A0A7P0T9F7;A0A7P0TAN7;A0A7P0TAS6;A0A7P0TAT7;A0A7P0TBF8;A0A7P0Z4A0;A0A7P0Z4P5;F5GZS6;F5H867;H0YFS2;H0YH36;J3KPF3;P08195	4F2_HUMAN	SLC3A2		6.00489	6.0753	6.32089	5.17192	5.55026	4.5685	3.73541	3.96898	3.89162
	0	2.2358	Color2 [DarkGray]	1	4		P07196	P07196	NFL_HUMAN	NEFL		NaN	2.96184	1.0293	0.0642371	-0.2491	0.156341	-0.240231	NaN	NaN
+	3.11854	2.18941	Color2 [DarkGray]	1	4		Q495A1	A0A0C4DGA4;C9J0B0;C9JZW6;Q495A1	TIGIT_HUMAN	TIGIT		1.02913	0.936099	1.32917	0.310025	0.479153	-0.255898	-0.696297	-1.19357	-1.38397
+	4.04504	2.18266	Color2 [DarkGray]	1	4		Q8NC42	F8WCD0;Q8NC42	RN149_HUMAN	RNF149		0.984538	1.15137	1.1434	0.0691838	0.432209	-0.444622	-1.30621	-0.871401	-1.09106
	1.19278	2.12938	Color2 [DarkGray]	1	4		Q9NP55	Q9NP55	BPIA1_HUMAN	BPIFA1		5.60002	3.83879	2.79158	3.27904	2.7905	3.95824	2.20443	1.59809	2.03975
+	4.1285	2.12328	Color2 [DarkGray]	1	4		P04156	A2A2V1;P04156;X6RKS3	PRIO_HUMAN	PRNP		2.60198	2.45308	2.70556	1.55433	2.09519	0.979279	0.648987	0.450284	0.291508
+	2.9472	2.10663	Color2 [DarkGray]	1	4		O75955	A0A140T974;A0A140T9R1;A0A140T9W4;O75955	FLOT1_HUMAN	FLOT1		0.0294466	-0.45401	0.125104	-0.322295	-0.00753689	-0.967813	-2.16047	-2.53507	-1.92381
+	3.33647	2.09671	Color2 [DarkGray]	1	4		Q8WUX1	C9JHH7;C9JJU1;C9JMY2;C9JNK4;C9JWG4;Q8WUX1	S38A5_HUMAN	SLC38A5		1.38854	1.34236	1.86287	1.36685	1.34296	0.513403	-0.361168	-0.598738	-0.73646
+	3.81859	2.09312	Color2 [DarkGray]	1	4		P21580	P21580	TNAP3_HUMAN	TNFAIP3		2.31773	2.46582	2.58474	1.88049	2.18563	1.42048	0.458736	0.521186	0.109001
+	4.39616	2.06508	Color2 [DarkGray]	1	4		P16070	H0Y2P0;H0YD13;H0YE40;P16070	CD44_HUMAN	CD44		3.15201	2.93664	3.22943	2.14434	2.60481	1.60326	1.04979	1.13807	0.934967
+	4.31848	2.03961	Color2 [DarkGray]	1	4		P48960	P48960	AGRE5_HUMAN	ADGRE5		2.08567	2.13423	2.33718	1.23038	1.50624	0.439655	0.13301	0.285719	0.0195036
+	2.48619	2.02797	Color2 [DarkGray]	1	4		P01850	A0A5H1ZRT1;P01850	TRBC1_HUMAN	TRBC1		0.150582	-0.00643063	0.301628	-0.301383	-0.351164	-1.11216	-1.26361	-2.12578	-2.24875
+	3.89854	1.96781	Color2 [DarkGray]	1	4		A0A0G2JPD3;A0A140T8W8;A0A140T8Y4;A0A140T941;A0A140T975;A0A140T9Z6;A0A1W2PPF8;A0A1W2PQS8;A0A1W2PR61;A0A1W2PS39;B0UXQ0;Q5RJ27;Q5SPM2;Q9GJ45	A0A0G2JPD3;A0A140T8W8;A0A140T8Y4;A0A140T941;A0A140T975;A0A140T9Z6;A0A1W2PPF8;A0A1W2PQS8;A0A1W2PR61;A0A1W2PS39;B0UXQ0;Q5RJ27;Q5SPM2;Q9GJ45	A0A0G2JPD3_HUMAN;A0A140T8W8_HUMAN;A0A140T8Y4_HUMAN;A0A140T941_HUMAN;A0A140T975_HUMAN;A0A140T9Z6_HUMAN;A0A1W2PPF8_HUMAN;A0A1W2PQS8_HUMAN;A0A1W2PR61_HUMAN;A0A1W2PS39_HUMAN;B0UXQ0_HUMAN;Q5RJ27_HUMAN;Q5SPM2_HUMAN;Q9GJ45_HUMAN	HLA-A		2.50827	2.57738	2.8779	1.68171	2.17137	0.883741	0.600225	0.829455	0.63045
	0	1.95947	Color2 [DarkGray]	1	4		P12883	P12883;P13533	MYH7_HUMAN	MYH7		NaN	NaN	0.775174	NaN	-0.949971	NaN	-1.18224	-0.986778	-1.38388
+	4.3714	1.95673	Color2 [DarkGray]	1	4		P05362	E7ESS4;P05362	ICAM1_HUMAN	ICAM1		2.3774	2.32435	2.43948	2.00912	2.32393	1.3389	0.35344	0.61317	0.304425
+	4.09814	1.94632	Color2 [DarkGray]	1	4		P29033	P29033	CXB2_HUMAN	GJB2		-0.529652	-0.48369	-0.434786	-1.46469	-2.36969	-2.55138	-2.5535	-2.53435	-2.19923
	0	1.9331	Color2 [DarkGray]	1	4		P26842	P26842	CD27_HUMAN	CD27		-0.00141239	-0.377847	0.203278	-0.903786	-0.402237	-1.73059	NaN	-1.99176	NaN
+	3.7855	1.92967	Color2 [DarkGray]	1	4		P01730	F5H480;P01730	CD4_HUMAN	CD4		3.10069	3.03408	3.478	2.46242	2.65094	1.62778	1.248	1.24824	1.32752
+	5.27215	1.90456	Color2 [DarkGray]	1	4		Q15025	A0A0A0MRZ4;E7EMV7;H0YC17;Q15025	TNIP1_HUMAN	TNIP1		1.77884	1.75152	1.87002	1.60585	1.86992	1.03693	-0.0179801	-0.17675	-0.118576
+	3.15066	1.89942	Color2 [DarkGray]	1	4		P16150	P16150	LEUK_HUMAN	SPN		2.12536	1.70305	2.19618	1.644	2.11762	0.831861	0.353739	0.0623217	-0.0897417
+	2.03524	1.89578	Color2 [DarkGray]	1	4		Q96EP0	A0A0B4J293;H0YKI4;H0YKX0;H0YMG4;Q96EP0	RNF31_HUMAN	RNF31		0.790888	0.785479	0.972859	-0.033092	0.391526	-0.747626	-0.792882	-1.82531	-0.519922
+	1.80244	1.88584	Color2 [DarkGray]	1	4		O95819	A0A0D9SEY1;E7EN19;E7ENQ1;E7ETN6;E7EX83;G5E948;O95819	M4K4_HUMAN	MAP4K4		2.48605	2.32071	3.01647	1.76293	2.00118	2.46563	1.43656	-0.0128136	0.741976
+	1.58075	1.86509	Color2 [DarkGray]	1	4		P50591	P50591	TNF10_HUMAN	TNFSF10		-0.966966	-1.01507	-0.723445	-1.5693	-1.34566	-2.01855	-3.35692	-2.17691	NaN
+	3.43785	1.85147	Color2 [DarkGray]	1	4		P04920	A0A7I2V5T6;P04920	B3A2_HUMAN	SLC4A2		1.17267	1.19746	1.51297	0.5537	0.830668	-0.0638528	-0.803435	-0.46275	-0.405133
+	2.73756	1.84867	Color2 [DarkGray]	1	4		Q9UKE5	Q9UKE5	TNIK_HUMAN	TNIK		1.52339	1.63097	1.78202	0.62137	0.909081	0.280186	-0.648699	-0.136476	0.175553
+	3.48447	1.83384	Color2 [DarkGray]	1	4		P18433	P18433	PTPRA_HUMAN	PTPRA		0.326388	0.421785	0.751351	-0.675942	-0.305462	-1.01884	-1.183	-1.50761	-1.31138
	0.98384	1.82738	Color2 [DarkGray]	1	4		Q01546	Q01546	K22O_HUMAN	KRT76		1.53754	2.73786	NaN	NaN	0.510863	NaN	0.531535	0.0891066	NaN
+	3.07767	1.79476	Color2 [DarkGray]	1	4		P17813	P17813	EGLN_HUMAN	ENG		0.878284	0.872569	1.42465	0.471663	0.677952	-0.678575	-0.886011	-0.698383	-0.624397
+	1.70118	1.7898	Color2 [DarkGray]	1	4		Q9P2B2	Q9P2B2	FPRP_HUMAN	PTGFRN		-0.842702	-1.18524	-0.741094	-1.43354	-0.948207	-2.05194	-1.79797	-3.14758	-3.19287
+	3.81715	1.77857	Color2 [DarkGray]	1	4		Q12913	Q12913	PTPRJ_HUMAN	PTPRJ		2.31795	2.30943	2.53886	1.51556	1.74666	0.611275	0.436492	0.792373	0.601679
+	2.80344	1.76696	Color2 [DarkGray]	1	4		Q6UWB1	Q6UWB1	I27RA_HUMAN	IL27RA		0.713867	0.549934	0.80728	0.141402	0.315615	-0.374731	-1.48939	-0.745838	-0.994555
+	3.81942	1.75053	Color2 [DarkGray]	1	4		P42701	P42701	I12R1_HUMAN	IL12RB1		1.55536	1.3515	1.66755	0.599925	1.34558	-0.271441	-0.200321	-0.0940905	-0.382761
+	2.44853	1.74734	Color2 [DarkGray]	1	4		Q8WTV0	A0A7P0T913;A0A7P0T9B3;A0A7P0T9I2;A0A7P0Z4E3;B7ZKQ9;F5H4X0;Q8WTV0	SCRB1_HUMAN	SCARB1		-0.380171	-0.186113	0.148681	NaN	-1.18917	-1.76919	-1.96799	-1.80509	NaN
	0.959453	1.73829	Color2 [DarkGray]	1	4		P78386	A6NCN2;P78385;P78386	KRT85_HUMAN	KRT85		1.592	3.04383	4.37339	2.75969	1.87595	2.77237	1.67559	1.37051	0.748245
+	4.36719	1.7022	Color2 [DarkGray]	1	4		P01130	H0YMD1;J3KMZ9;P01130	LDLR_HUMAN	LDLR		3.46192	3.39666	3.56208	2.37865	2.77629	1.9469	1.76026	1.90507	1.64873
	1.03786	1.69536	Color2 [DarkGray]	1	4		O43790	A6NCN2;O43790	KRT86_HUMAN	KRT86		1.79911	3.10458	4.3974	2.58327	1.93698	2.53023	1.52757	1.60219	1.08525
+	1.45244	1.6834	Color2 [DarkGray]	1	4		Q08334	H0Y3Z8;H7C0Z5;Q08334	I10R2_HUMAN	IL10RB		-0.877013	-1.43316	-0.204739	-1.23536	-1.25806	-2.20584	-2.57392	NaN	-2.4695
	0.911444	1.6717	Color2 [DarkGray]	1	4		Q14525	Q14525	KT33B_HUMAN	KRT33B		0.871505	1.63677	3.67696	2.08786	1.00734	3.34698	0.423006	0.682538	0.0645819
+	1.62631	1.66234	Color2 [DarkGray]	1	4		Q7Z3Y8	Q7Z3Y8;Q7Z3Z0	K1C27_HUMAN	KRT27		2.53828	2.51967	2.16149	0.777415	0.919405	2.79284	0.56205	0.0702543	1.60013
+	2.35161	1.65791	Color2 [DarkGray]	1	4		Q15043	E5RFZ8;E5RGA7;E5RIP4;E5RJ40;E5RJG5;Q15043	S39AE_HUMAN	SLC39A14		0.965212	0.838673	1.67937	0.476017	0.31774	-0.578823	-0.716871	-0.315772	-0.457841
+	3.91937	1.64901	Color2 [DarkGray]	1	4		Q12933	Q12933	TRAF2_HUMAN	TRAF2		0.7943	0.690659	1.02519	0.459681	0.412638	-0.152878	-0.802662	-0.904858	-0.729368
	1.14389	1.63515	Color2 [DarkGray]	1	4		Q8TDL5	Q8TDL5	BPIB1_HUMAN	BPIFB1		3.16556	1.79961	0.913072	1.44265	0.89953	2.09113	0.419783	0.524156	0.0288467
+	2.47929	1.61738	Color2 [DarkGray]	1	4		P20702	H3BN02;P20702	ITAX_HUMAN	ITGAX		-0.16825	-0.439358	0.205964	-0.864041	-0.765055	-1.36892	-2.00835	-1.40934	-1.8361
+	3.99645	1.56766	Color2 [DarkGray]	1	4		P32970	P32970	CD70_HUMAN	CD70		2.8405	2.84519	2.82721	2.37312	2.56797	1.89688	1.29205	1.43267	1.08518
+	3.6407	1.56352	Color2 [DarkGray]	1	4		Q9UIQ6	Q9UIQ6	LCAP_HUMAN	LNPEP		1.46615	1.29028	1.63045	0.918877	1.17924	0.358955	-0.199854	0.0480566	-0.151882
	0.702527	1.55219	Color2 [DarkGray]	1	4		Q15323	A0A140TA62;A0A140TA69;O76009;O76011;Q14525;Q15323	K1H1_HUMAN	KRT31		1.49852	3.53012	4.48249	3.10733	1.87083	3.62756	1.54954	2.50133	0.803676
+	1.64317	1.54083	Color2 [DarkGray]	1	4		P19474	P19474	RO52_HUMAN	TRIM21		-0.193931	-0.796202	0.138426	-0.594346	-0.810678	-0.897913	-1.40846	-2.47436	-1.59138
+	2.6482	1.52685	Color2 [DarkGray]	1	4		P26006	D6R9X8;P26006	ITA3_HUMAN	ITGA3		-1.07715	-1.11148	-0.751881	-2.07154	-2.07744	NaN	-2.44238	NaN	-2.57165
+	2.64057	1.51453	Color2 [DarkGray]	1	4		P43121	P43121	MUC18_HUMAN	MCAM		-0.400308	-0.0122509	0.310571	-1.18843	-0.580029	-1.17022	-1.45338	-1.49512	-1.69709
+	3.89718	1.44958	Color2 [DarkGray]	1	4		Q9Y5S1	H7BZK2;Q9Y5S1	TRPV2_HUMAN	TRPV2		1.38498	1.23092	1.28698	1.02072	0.502906	0.476387	-0.09621	-0.320699	-0.0289536
+	1.80794	1.4472	Color2 [DarkGray]	1	4		A0M8Q6;P0CF74;P0DOY2;P0DOY3	A0A0B4J231;A0A5H1ZRQ4;A0A5H1ZRQ7;A0M8Q6;B9A064;P0CF74;P0CG04;P0DOY2;P0DOY3	IGLC2_HUMAN;IGLC3_HUMAN;IGLC6_HUMAN;IGLC7_HUMAN	IGLC2;IGLC3;IGLC6;IGLC7		2.77696	2.44827	1.89017	1.27788	1.66126	1.92619	1.34728	0.49109	0.935422
+	2.67775	1.43824	Color2 [DarkGray]	1	4		P57075	A0A0U1RRC9;P57075	UBS3A_HUMAN	UBASH3A		0.249176	0.42512	0.881125	0.154441	0.128855	-0.276287	-0.772692	-0.9589	-1.02771
+	3.37454	1.43602	Color2 [DarkGray]	1	4		A0A140T913;A0A140T9I0;A0A140T9X5;Q53Z42	A0A140T913;A0A140T933;A0A140T955;A0A140T9I0;A0A140T9X5;A0A1W2PPQ2;A0A1W2PRT9;Q53Z42	A0A140T913_HUMAN;A0A140T9I0_HUMAN;A0A140T9X5_HUMAN;Q53Z42_HUMAN	HLA-A		4.00914	3.9135	4.20917	3.32374	3.69066	2.53158	2.48549	2.80833	2.52994
	0.491279	1.43289	Color2 [DarkGray]	1	4		P22531	P22531;Q96RM1	SPR2E_HUMAN	SPRR2E		0.286285	0.666657	-0.366015	0.0319982	0.00362587	0.322011	0.304224	-2.77872	NaN
+	3.03343	1.42771	Color2 [DarkGray]	1	4		P13747	P13747	HLAE_HUMAN	HLA-E		1.23606	1.30758	1.54412	0.962387	0.96213	0.292263	0.0181966	0.112387	-0.32595
	0.925437	1.42758	Color2 [DarkGray]	1	4		P25815	P25815	S100P_HUMAN	S100P		-1.23697	-1.84177	-2.94363	-2.4138	-2.07381	-2.86542	-3.25603	-3.61405	NaN
+	3.33306	1.42013	Color2 [DarkGray]	1	4		P13612	E7EP60;P13612	ITA4_HUMAN	ITGA4		2.58338	2.61307	2.86435	1.66758	2.06329	0.99349	1.1413	1.4681	1.19101
	1.3976	1.41754	Color2 [DarkGray]	1	4		Q15833	M0R0M7;M0R1A1;M0R376;Q15833	STXB2_HUMAN	STXBP2		-0.923186	-0.0901022	-0.792846	-0.698382	-1.04266	-0.85918	-1.707	-2.33218	NaN
+	2.73875	1.41635	Color2 [DarkGray]	1	4		P01903	A0A0G2JH46;A0A0G2JMH6;A0A140TA34;A0A1W2PP70;P01903;P01906;Q08AS3;Q30118;Q5Y7H0	DRA_HUMAN	HLA-DRA		3.22861	3.0208	3.34605	2.57432	2.80521	1.93319	1.56562	2.11202	1.66876
+	3.18448	1.41284	Color2 [DarkGray]	1	4		P06729	P06729	CD2_HUMAN	CD2		1.94468	2.04988	2.3131	1.61112	1.84356	1.0032	0.661561	0.871574	0.535989
	0.783411	1.41215	Color2 [DarkGray]	1	4		Q96DA0	A0A0C4DGN4;A0A0U1RQF6;A0A0U1RQZ6;A0A0U1RRM3;I3L1H9;I3L3X0;Q96DA0	ZG16B_HUMAN	ZG16B		3.5644	2.18051	0.967169	2.05166	1.84426	2.07139	0.304027	0.659925	1.51169
+	2.95812	1.40999	Color2 [DarkGray]	1	4		O14526	A0A0C3SFZ9;M0QZI3;O14526	FCHO1_HUMAN	FCHO1		0.672173	0.657488	0.806984	0.103211	0.300527	-0.288832	-0.491855	-1.01525	-0.586219
+	1.78553	1.40003	Color2 [DarkGray]	1	4		P14784	B0QYC0;B0QYC1;P14784	IL2RB_HUMAN	IL2RB		-0.916351	-0.707837	-0.512265	-0.808237	-1.46627	-2.28982	-2.75279	-1.94149	-1.64225
	0	1.39281	Color2 [DarkGray]	1	4		Q7Z403	K7ENC4;K7ERH0;Q7Z403	TMC6_HUMAN	TMC6		-3.16976	NaN	-3.05218	-3.84314	NaN	NaN	NaN	-4.50378	NaN
	0	1.39214	Color2 [DarkGray]	1	4		P27448	A0A087X0I6;A0A7I2V2I9;A0A7I2V2J6;A0A7I2V2N8;A0A7I2V2U9;A0A7I2V3B9;A0A7I2V3C6;A0A7I2V3I9;A0A7I2V3K2;A0A7I2V3P5;A0A7I2V3Q1;A0A7I2V3X7;A0A7I2V409;A0A7I2V483;A0A7I2V4K8;A0A7I2V4L1;A0A7I2V4P8;A0A7I2V4T2;A0A7I2V4T5;A0A7I2V549;A0A7I2V550;A0A7I2V5G3;A0A7I2V5H7;A0A7I2V5Z7;A0A7I2V602;A0A7I2V624;A0A7I2V639;A0A7I2YQ84;A0A7I2YQ91;A0A7I2YQF4;A0A7I2YQF7;A0A7I2YQJ7;B4DIB3;H0YJI9;H0YNV4;J3KNR0;P27448;Q9P0L2	MARK3_HUMAN	MARK3		-0.056222	0.407872	0.384073	-0.222693	-0.0485916	-0.150913	NaN	NaN	-1.1469
+	3.57723	1.38655	Color2 [DarkGray]	1	4		Q9BYM8	A6PVJ6;A6PVJ7;B4DML5;G3XAG9;H0Y4S7;Q5JWR1;Q9BYM8	HOIL1_HUMAN	RBCK1		-0.50099	-0.435977	-0.235238	-0.775356	-1.21552	-0.995301	-1.74755	-1.65314	-1.93114
+	3.15212	1.36573	Color2 [DarkGray]	1	4		P31641	A0A087WY96;A0A087WYN0;P31641	SC6A6_HUMAN	SLC6A6		-0.0517483	0.0371799	0.207158	-0.34081	-0.558627	-0.920324	-1.16054	-1.5472	-1.19687
+	2.32911	1.36514	Color2 [DarkGray]	1	4		Q02818	C9JKZ2;H7BZI1;Q02818	NUCB1_HUMAN	NUCB1		1.81834	1.45764	2.08048	0.514836	1.2031	0.474788	0.118281	0.648561	0.494213
+	2.13967	1.34823	Color2 [DarkGray]	1	4		P26951	P26951	IL3RA_HUMAN	IL3RA		0.500077	0.710553	1.16346	-0.079741	0.0452423	-0.752005	-0.891923	-0.266762	-0.511903
+	2.89029	1.34669	Color2 [DarkGray]	1	4		O60449	O60449	LY75_HUMAN	LY75		2.37835	2.40828	2.53887	1.87901	2.1043	1.22786	0.884369	1.40829	0.992762
+	3.24014	1.34178	Color2 [DarkGray]	1	4		P06127	P06127	CD5_HUMAN	CD5		3.70702	3.63081	3.93733	3.11125	3.35153	2.12915	2.29025	2.61102	2.34856
	1.48053	1.33296	Color2 [DarkGray]	1	4		Q53RT3	Q53RT3	APRV1_HUMAN	ASPRV1		2.55189	2.67855	1.45053	1.86484	1.92416	2.16911	1.07908	1.00267	0.600337
+	2.13778	1.32871	Color2 [DarkGray]	1	4		P02788	E7EQB2;E7ER44;P02788	TRFL_HUMAN	LTF		1.83788	1.73724	1.30963	1.47048	1.31724	2.01297	0.534087	0.479862	-0.115335
+	2.99238	1.32806	Color2 [DarkGray]	1	4		P30203	E7ER04;P30203	CD6_HUMAN	CD6		1.89215	1.58461	1.99985	0.820791	1.14938	0.22077	0.624927	0.549568	0.317942
	1.21266	1.32119	Color2 [DarkGray]	1	4		Q9NSB4	Q9NSB4	KRT82_HUMAN	KRT82		0.286401	1.80266	1.83334	-0.100428	0.627807	0.797755	-0.0753865	0.0527077	-0.0184908
+	1.82342	1.30912	Color2 [DarkGray]	1	4		P01876	A0A0G2JMB2;A0A286YEY1;A0A286YEY5;P01876;P01877	IGHA1_HUMAN	IGHA1		3.55768	3.48574	2.69693	2.65211	2.66502	3.39618	2.24885	1.86684	1.69732
	1.11757	1.30127	Color2 [DarkGray]	1	4		P36952	C9JLM5;P36952	SPB5_HUMAN	SERPINB5		0.502552	0.347531	-1.0942	-0.797096	-0.00324154	-0.393541	-1.18222	-1.17627	-1.78945
	1.0911	1.29423	Color2 [DarkGray]	1	4		P01036;P01037	P01036;P01037	CYTN_HUMAN;CYTS_HUMAN	CST1;CST4		1.58675	1.30997	0.559726	1.22924	1.50913	1.83763	-0.550859	NaN	0.266703
+	2.1562	1.29257	Color2 [DarkGray]	1	4		Q9ULF5	E7ENT5;E7EV45;Q9ULF5	S39AA_HUMAN	SLC39A10		0.477872	0.248717	0.821568	-0.0430732	0.326639	-0.85946	-0.828095	-0.422826	-1.07863
+	2.34978	1.2814	Color2 [DarkGray]	1	4		Q8WUM9	Q8WUM9	S20A1_HUMAN	SLC20A1		0.219368	-0.18065	0.128774	-0.642009	0.0611534	-1.51648	-1.56048	-1.19834	-0.917872
+	2.32718	1.27261	Color2 [DarkGray]	1	4		Q9H013	H0YC66;Q9H013	ADA19_HUMAN	ADAM19		0.356869	0.185261	0.604332	0.00882864	-0.18725	-0.798039	-1.25263	-0.624279	-0.794466
	0.489963	1.26478	Color2 [DarkGray]	1	4		O76011	O76011	KRT34_HUMAN	KRT34		0.771705	0.945111	4.01835	1.76851	0.936029	3.05518	0.557459	1.36365	0.019722
+	1.9885	1.26194	Color2 [DarkGray]	1	4		P31947	P31947	1433S_HUMAN	SFN		2.2424	1.87028	1.51882	1.54738	1.69835	1.85111	0.960631	0.534426	0.35063
	0.272111	1.25296	Color2 [DarkGray]	1	4		P13646	A0A3B3ITG2;A8MT21;C9JTG5;K7EMD9;K7ERE3;P13646;P19012;Q99456	K1C13_HUMAN	KRT13		5.9267	4.49866	3.04386	5.20445	6.04655	4.81609	2.07237	6.48779	1.15018
+	3.809	1.25279	Color2 [DarkGray]	1	4		Q5Y7H0	Q5Y7H0	Q5Y7H0_HUMAN	HLA-DQA1		1.23797	1.03284	1.193	0.414545	0.864024	-0.353006	-0.225803	-0.0115299	-0.0572109
+	2.08147	1.24475	Color2 [DarkGray]	1	4		P78325	P78325	ADAM8_HUMAN	ADAM8		-1.30979	-1.44351	-0.690583	-1.50935	-1.36308	-1.98496	-2.18481	-2.5528	-2.44053
	1.31433	1.24386	Color2 [DarkGray]	1	4		Q9UGM3	A0A590UIX5;A0A590UJ76;A0A590UJF8;A0A590UJZ9;A0A590UK99;Q9UGM3	DMBT1_HUMAN	DMBT1		0.895293	0.808167	-0.331553	0.11614	0.06182	0.864329	-0.387039	-0.954909	-1.01771
	0	1.24359	Color2 [DarkGray]	1	4		Q14CN4	Q14CN4	K2C72_HUMAN	KRT72		1.33517	1.86787	2.51026	0.451638	-0.0262785	1.61601	NaN	NaN	0.660846
+	3.05532	1.24281	Color2 [DarkGray]	1	4		Q9BSQ5	A0A0A0MT72;A0A3B3IRS0;C9JUH3;E9PEC4;Q9BSQ5	CCM2_HUMAN	CCM2		-0.386321	-0.458246	-0.337908	-1.16989	-1.15458	-1.16726	-1.68618	-1.84259	-1.38215
+	2.28195	1.23306	Color2 [DarkGray]	1	4		P35613	A0A087WUV8;A0A7P0T8A7;A0A7P0TA85;A0A7P0TB04;P35613	BASI_HUMAN	BSG		0.617623	1.03801	1.19416	0.0242105	0.544947	-0.540928	-0.427366	-0.422286	0.000260353
+	2.91392	1.22556	Color2 [DarkGray]	1	4		P02786	G3V0E5;H7C3V5;P02786	TFR1_HUMAN	TFRC		4.46106	4.29602	4.63268	4.01748	4.40082	3.34344	3.01929	3.40444	3.28935
+	2.64743	1.2214	Color2 [DarkGray]	1	4		P32942	K7ERN2;P32942	ICAM3_HUMAN	ICAM3		1.82267	1.98189	2.30576	1.46438	1.71837	0.273324	0.640988	0.998735	0.806398
+	2.66853	1.21309	Color2 [DarkGray]	1	4		P29597	E9PM19;E9PPF2;P29597	TYK2_HUMAN	TYK2		1.40013	1.21571	1.65856	1.02099	1.13826	0.528933	-0.00969839	0.269361	0.375459
+	2.21412	1.21177	Color2 [DarkGray]	1	4		Q3SY84	Q3SY84	K2C71_HUMAN	KRT71		6.49925	6.03576	5.97741	5.0041	4.88115	6.44651	5.26649	4.73849	4.87215
+	4.43242	1.2115	Color2 [DarkGray]	1	4		Q96S97	A0A494C017;A0A499FIY8;C9JC07;C9JJV6;C9JZL8;Q96S97	MYADM_HUMAN	MYADM		2.8768	2.86512	2.97007	2.33552	2.50543	1.77454	1.71144	1.59677	1.76928
	1.35466	1.20495	Color2 [DarkGray]	1	4		Q96RT1	B4DIP2;Q96RT1	ERBIN_HUMAN	ERBIN		-2.10209	-1.5795	-1.13831	NaN	-1.7025	-2.17508	-2.78574	NaN	-2.83743
+	2.46626	1.19895	Color2 [DarkGray]	1	4		Q9Y6M7	A0A0A0MST8;C9JRP1;E9PFN4;H7C3C4;Q9Y6M7	S4A7_HUMAN	SLC4A7		-0.902218	-0.904512	-0.585922	-1.75279	-1.54154	-1.39133	-1.70483	-2.26219	-2.02248
+	1.74344	1.19682	Color2 [DarkGray]	1	4		P58107	A0A075B730;P58107	EPIPL_HUMAN	EPPK1		-1.07238	-0.924129	-1.46081	-1.66441	-1.94863	-1.37793	-2.71291	-1.83352	-2.50136
	0.866214	1.18646	Color2 [DarkGray]	1	4		Q16378	A0A087WY73;A0A0J9YXF8;Q16378	PROL4_HUMAN	PRR4		3.66206	1.94671	1.73563	2.23894	2.19249	2.60342	1.6	0.966794	1.21821
	1.22683	1.17239	Color2 [DarkGray]	1	4		Q04771	A0A804HJQ0;Q04771	ACVR1_HUMAN	ACVR1		-0.116798	0.385165	0.108909	-0.852664	-0.370037	-1.08114	-1.51382	-0.579445	NaN
	1.5506	1.17057	Color2 [DarkGray]	1	4		P18627	P18627	LAG3_HUMAN	LAG3		-0.301338	-0.147291	0.125965	-0.989769	-0.44181	-1.18076	-1.91871	-1.04836	-0.867295
+	3.72096	1.16861	Color2 [DarkGray]	1	4		P43403	P43403	ZAP70_HUMAN	ZAP70		3.00947	3.10914	3.26115	3.54793	3.51135	3.45926	2.01181	1.8585	2.00361
	0.804638	1.16795	Color2 [DarkGray]	1	4		Q96JG9	H3BS19;Q96JG9	ZN469_HUMAN	ZNF469		0.683841	0.523468	0.461662	1.88695	1.16664	0.68128	0.428972	-0.40659	-1.85727
+	2.6646	1.15774	Color2 [DarkGray]	1	4		P15311	P15311	EZRI_HUMAN	EZR		3.49826	3.36867	3.81874	2.52729	2.68383	2.55059	2.4955	2.21158	2.50537
+	3.29389	1.15219	Color2 [DarkGray]	1	4		Q9Y289	Q9Y289	SC5A6_HUMAN	SLC5A6		0.109985	0.00407505	0.315217	-0.709941	-0.28784	-1.27569	-1.01938	-0.891213	-1.11669
	1.05138	1.15128	Color2 [DarkGray]	1	4		P20930	P20930	FILA_HUMAN	FLG		3.50677	3.37805	2.27564	2.65292	3.15715	2.98356	2.02265	2.4123	1.27166
+	2.42797	1.15105	Color2 [DarkGray]	1	4		Q96CW1	A0A087WY71;A0A8I5KWD3;C9JGT8;C9JJD3;C9JPV8;C9JTK4;E9PFW3;Q96CW1	AP2M1_HUMAN	AP2M1		0.368252	0.340766	0.512747	-0.19295	0.13799	-0.148586	-1.06531	-0.73136	-0.434704
+	1.56563	1.14926	Color2 [DarkGray]	1	4		Q9BVK6	Q9BVK6	TMED9_HUMAN	TMED9		-1.31376	-1.39348	-1.6966	-1.99209	-1.8007	-1.76395	-2.3747	-2.23138	-3.24555
+	2.50872	1.14776	Color2 [DarkGray]	1	4		P01591	C9JA05;D6RD17;D6RHJ6;P01591	IGJ_HUMAN	JCHAIN		0.544038	0.690594	0.350102	-0.753526	0.252128	0.403201	-0.329603	-0.834696	-0.694263
	0	1.14573	Color2 [DarkGray]	1	4		Q6UWD8	Q6UWD8	CP054_HUMAN	C16orf54		-0.126151	-0.209626	-0.103773	-0.542599	-0.410513	-1.2293	NaN	-1.29224	NaN
+	2.51727	1.1436	Color2 [DarkGray]	1	4		P42892	A0A3B3ISF9;B4DKB2;P42892	ECE1_HUMAN	ECE1		0.325171	0.403979	0.502635	-0.119839	-0.0225611	-0.584914	-0.962352	-0.399108	-0.837566
+	2.15408	1.13923	Color2 [DarkGray]	1	4		Q15262	E9PGC5;Q15262;Q5TG12	PTPRK_HUMAN	PTPRK		-0.820625	-0.657697	-0.529771	-1.58907	-1.24703	-2.65878	-2.05231	-1.39645	-1.97702
	0.932397	1.13892	Color2 [DarkGray]	1	4		P22532;P35325	P22532;P35325	SPR2B_HUMAN;SPR2D_HUMAN	SPRR2B;SPRR2D		0.561975	0.622896	-0.559034	0.0182977	-0.118217	-0.455973	-0.12718	-1.10484	-1.55889
+	4.07106	1.13596	Color2 [DarkGray]	1	4		P62987	A0A2R8Y422;B4DV12;F5GXK7;F5GYU3;F5H265;F5H2Z3;F5H388;F5H6Q2;F5H747;J3QKN0;J3QS39;J3QTR3;M0R1M6;M0R1V7;M0R2S1;P0CG47;P0CG48;P62979;P62987;Q96C32	RL40_HUMAN	UBA52		7.08731	7.04412	7.23968	6.53053	6.69045	6.23955	6.03219	6.01758	5.91344
	0	1.13373	Color2 [DarkGray]	1	4		Q8NE01	Q8NE01	CNNM3_HUMAN	CNNM3		-1.41363	-1.29305	-2.04714	-1.73203	-1.67973	NaN	NaN	-2.71833	NaN
+	2.79978	1.13034	Color2 [DarkGray]	1	4		P46109	P46109	CRKL_HUMAN	CRKL		1.99592	2.04029	2.42478	1.25497	1.79626	1.18075	1.10137	0.908953	1.05965
+	2.22337	1.12958	Color2 [DarkGray]	1	4		O75558	O75558	STX11_HUMAN	STX11		-1.49527	-1.1818	-1.50743	-2.71058	-1.66967	-1.9154	-2.20906	-2.84412	-2.52007
+	3.18826	1.1263	Color2 [DarkGray]	1	4		P01889	A0A0G2JI36;A0A0G2JIF2;A0A0G2JL56;A0A0G2JPD3;A0A140T8W8;A0A140T8Y4;A0A140T913;A0A140T933;A0A140T941;A0A140T951;A0A140T955;A0A140T975;A0A140T9A9;A0A140T9G0;A0A140T9H3;A0A140T9I0;A0A140T9S9;A0A140T9X5;A0A140T9Z6;A0A1W2PP29;A0A1W2PPF8;A0A1W2PPQ2;A0A1W2PQD0;A0A1W2PQE2;A0A1W2PQS8;A0A1W2PQZ3;A0A1W2PR61;A0A1W2PRT9;A0A1W2PS24;A0A1W2PS39;A0A1W2PSE7;B0UXQ0;D5H3J5;D9J307;P01889;P04439;Q2L6G2;Q53Z42;Q5RJ27;Q5…	HLAB_HUMAN	HLA-B		7.65839	7.70334	7.91927	6.66159	7.19002	6.19786	6.53385	6.80242	6.56583
+	3.77767	1.12398	Color2 [DarkGray]	1	4		P28908	P28908	TNR8_HUMAN	TNFRSF8		2.32086	2.41799	2.30368	1.72295	1.89314	0.923201	1.14104	1.37173	1.15782
+	2.99342	1.10977	Color2 [DarkGray]	1	4		Q969P0	C9J8Z4;Q969P0	IGSF8_HUMAN	IGSF8		1.47584	1.53308	1.85859	0.752724	1.11106	0.211921	0.440777	0.609771	0.487669
+	2.07916	1.10266	Color2 [DarkGray]	1	4		P04439	A0A0G2JI36;A0A0G2JIF2;A0A0G2JL56;A0A140T913;A0A140T933;A0A140T955;A0A140T975;A0A140T9I0;A0A140T9X5;A0A1W2PRT9;A0A1W2PS24;A0A1W2PS39;A0A1W2PSE7;P04439;Q53Z42;Q5RJ27;Q5SRN5;Q5SRN7;Q5SUL5;Q9GJ45	HLAA_HUMAN	HLA-A		6.6622	6.69768	7.34591	5.79275	6.24317	5.26716	5.70417	5.83816	5.85546
	1.48337	1.09631	Color2 [DarkGray]	1	4		O95969	O95969	SG1D2_HUMAN	SCGB1D2		0.720147	0.62823	0.0287814	0.660098	0.678793	0.848081	-0.227117	-1.13335	-0.55132
	0.978275	1.08532	Color2 [DarkGray]	1	4		P22528	P22528;P35321	SPR1B_HUMAN	SPRR1B		1.1856	1.58864	0.567789	0.656976	0.654213	1.11803	0.865263	-0.242378	-0.53683
	0.813691	1.0835	Color2 [DarkGray]	1	4		P42357	P42357	HUTH_HUMAN	HAL		1.41531	1.50535	0.3841	0.704903	1.06221	1.11948	0.582584	0.451684	-0.980007
+	1.96996	1.07709	Color2 [DarkGray]	1	4		O15258	A0A0A0MR06;O15258;Q5T091;Q5T092	RER1_HUMAN	RER1		-0.00916958	-0.623077	-0.0118432	-2.46125	-1.75947	NaN	-1.21587	-1.12607	-1.53343
	0.192495	1.07388	Color2 [DarkGray]	1	4		Q9NSB2	Q9NSB2	KRT84_HUMAN	KRT84		0.520281	1.78323	2.73039	3.67807	1.25097	5.56585	-1.30401	4.68244	-1.56618
+	2.43853	1.07248	Color2 [DarkGray]	1	4		P11717	P11717	MPRI_HUMAN	IGF2R		0.623038	0.567787	0.8651	0.326195	0.117881	-0.379785	-0.0968833	-0.466149	-0.598468
	0	1.06465	Color2 [DarkGray]	1	4		Q9UKL0	Q9UKL0	RCOR1_HUMAN	RCOR1		NaN	-2.89447	NaN	NaN	-3.0736	-3.2916	-3.95911	NaN	NaN
+	2.85885	1.05959	Color2 [DarkGray]	1	4		P33527	A0A7I2V2E0;A0A7I2V4C6;I3L4X2;P33527	MRP1_HUMAN	ABCC1		0.112746	-0.00323868	0.386931	-0.561713	-0.333887	-0.918007	-0.774844	-1.00907	-0.898428
+	3.15353	1.04824	Color2 [DarkGray]	1	4		P09326	A0A087X1S7;P09326	CD48_HUMAN	CD48		0.61575	0.590699	0.812237	-0.0719285	-0.00946045	-1.25229	-0.544666	-0.262906	-0.318471
	1.01949	1.04653	Color2 [DarkGray]	1	4		P01833	P01833	PIGR_HUMAN	PIGR		1.38808	0.887938	-0.0672317	0.240026	0.190885	0.836243	-0.429473	0.122396	-0.623715
	1.55566	1.03757	Color2 [DarkGray]	1	4		Q969M3	E5RGR9;E5RHH4;Q969M3	YIPF5_HUMAN	YIPF5		-0.795356	-0.858192	-0.559484	-1.49028	-1.12901	-1.58429	-1.23235	-2.2392	-1.85418
	0.970007	1.03444	Color2 [DarkGray]	1	4		Q14114	A0A590UJ57;A0A590UJ98;A0A590UJF9;A0A590UJH5;A0A590UJJ8;A0A590UJJ9;A0A590UJT0;A0A590UJV3;A0A590UK53;A0A590UK84;A0A590UK97;A0A590UKB1;E9PP15;H0YCA4;Q14114	LRP8_HUMAN	LRP8		-1.66532	-1.18339	-0.714422	-2.47891	-1.38698	-2.19138	-2.60315	-1.84115	NaN
+	2.19479	1.02522	Color2 [DarkGray]	1	4		Q92854	E9PFD9;Q92854	SEM4D_HUMAN	SEMA4D		-0.659159	-0.807631	-0.467968	-1.04027	-0.817033	-2.15299	-1.56336	-1.77691	NaN
	1.41976	1.02474	Color2 [DarkGray]	1	4		Q99735	Q99735	MGST2_HUMAN	MGST2		2.92021	2.85954	2.29432	2.19943	2.50504	2.47658	1.92276	1.95129	1.12579
+	2.07014	1.02001	Color2 [DarkGray]	1	4		P01589	P01589;Q5W006	IL2RA_HUMAN	IL2RA		3.46148	3.34626	3.8256	2.5104	3.01105	2.00452	2.25008	2.78476	2.53845
	1.44573	1.01841	Color2 [DarkGray]	1	4		O14828	O14828	SCAM3_HUMAN	SCAMP3		-0.703058	-0.440292	0.00609159	-0.853053	-0.946669	-1.31825	-0.9303	-1.46015	-1.80203
	1.06858	1.0178	Color2 [DarkGray]	1	4		O14773	A0A2R8Y7U1;A0A2R8YD45;A0A2R8YGD1;A0A804HJ17;O14773	TPP1_HUMAN	TPP1		0.204365	0.10719	-0.60783	-0.284843	-0.126221	-0.0201468	-0.809172	-1.42394	NaN
+	1.76874	1.01284	Color2 [DarkGray]	1	4		A0A140T953;A0A140T9G0;A0A140TA13;D9J307	A0A140T953;A0A140T997;A0A140T9A9;A0A140T9G0;A0A140T9H3;A0A140T9S9;A0A140T9Y5;A0A140TA02;A0A140TA11;A0A140TA13;A0A140TA14;A0A1W2PNR7;D5H3J5;D9J307;Q2L6G2;S6AU73	A0A140T953_HUMAN;A0A140T9G0_HUMAN;A0A140TA13_HUMAN;D9J307_HUMAN	HLA-B		-0.829895	-0.488418	0.00530195	-1.69941	-0.963944	-1.96611	-1.62338	-1.35931	-1.36883
+	2.90429	1.01212	Color2 [DarkGray]	1	4		Q86YT9	A0A1W2PRS4;E9PKK2;E9PR26;Q86YT9	JAML_HUMAN	JAML		0.905177	0.692824	1.0503	0.408752	0.398468	-0.394871	-0.249559	-0.0112715	-0.12722
	1.11771	1.01191	Color2 [DarkGray]	1	4		O60911	A0A7P0T983;A0A7P0Z415;O60911	CATL2_HUMAN	CTSV		0.850306	0.722923	-0.139331	0.372366	0.342466	0.81133	0.0431809	-0.758138	-0.886875
	1.122	1.00944	Color2 [DarkGray]	1	4		P17301	P17301	ITA2_HUMAN	ITGA2		-2.73816	-2.4747	-2.33636	-2.43569	-3.63748	-3.32458	-3.9738	-2.71461	-3.88912
+	3.11021	1.00139	Color2 [DarkGray]	1	4		Q14160	A0A0G2JMS7;A0A0G2JNZ2;A0A0G2JPP5;A0A669KB89;H0YCG0;Q14160	SCRIB_HUMAN	SCRIB		0.282366	0.224023	0.509948	-0.0435605	-0.090332	-0.112282	-0.739212	-0.533056	-0.715566
	0	1.00091	Color2 [DarkGray]	1	4		Q9H0P0	B9A035;Q9H0P0;X6RM59	5NT3A_HUMAN	NT5C3A		-2.65177	-2.54138	NaN	NaN	-1.70714	-1.97405	NaN	NaN	-3.59749
+	1.69651	0.999605	Color2 [DarkGray]	1	4		Q9NSY1	H0Y9P1;Q9NSY1	BMP2K_HUMAN	BMP2K		-1.6853	-1.43288	-1.15609	-1.79056	-2.26774	-2.16382	-2.07745	-2.36559	-2.83005
+	2.62853	0.992485	Color2 [DarkGray]	1	4		P11166	A0A6Q8PFI8;P11166	GTR1_HUMAN	SLC2A1		1.97046	1.95235	2.34475	1.31893	1.62647	0.760884	1.15116	0.963032	1.17592
	0.920067	0.991356	Color2 [DarkGray]	1	4		Q92817	K7EKI0;Q92817	EVPL_HUMAN	EVPL		-1.11195	-1.21176	-2.04957	-1.53594	-1.85287	-1.93444	-2.00244	-2.08498	-3.25992
+	2.13761	0.987803	Color2 [DarkGray]	1	4		P62330	P62330	ARF6_HUMAN	ARF6		2.25399	2.10349	2.42139	2.43059	2.47132	2.46144	1.18041	1.02821	1.60684
	0	0.9857	Color2 [DarkGray]	1	4		P12259	A0A0A0MRJ7;P12259	FA5_HUMAN	F5		-1.32044	-1.25011	NaN	-0.952735	-1.08293	NaN	NaN	NaN	-2.27097
	0.827305	0.981972	Color2 [DarkGray]	1	4		Q5T750	Q5T750	XP32_HUMAN	XP32		2.09296	2.32363	1.56323	1.36328	1.94274	1.6459	1.92025	0.187552	0.92609
	0	0.980722	Color2 [DarkGray]	1	4		Q86VZ1	Q86VZ1	P2RY8_HUMAN	P2RY8		-2.32233	-1.8602	-1.95035	NaN	-2.54804	-3.47919	NaN	-3.02502	NaN
+	2.32469	0.97671	Color2 [DarkGray]	1	4		Q9Y6W8	Q9Y6W8	ICOS_HUMAN	ICOS		2.48276	2.47296	2.7129	1.84116	2.23424	1.20887	1.50343	1.87415	1.3609
	1.61884	0.969584	Color2 [DarkGray]	1	4		P10619	A0A7I2V4K5;P10619;X6R5C5;X6R8A1	PPGB_HUMAN	CTSA		-0.297218	-0.694118	-0.984805	-1.072	-0.588013	-0.736464	-1.76511	-1.25639	-1.86339
+	2.48299	0.968016	Color2 [DarkGray]	1	4		P30679	P30679	GNA15_HUMAN	GNA15		-0.516309	-0.270664	-0.277779	-0.649665	-0.907189	-0.671346	-1.12972	-1.26527	-1.57381
+	2.98088	0.96115	Color2 [DarkGray]	1	4		O95782	O95782	AP2A1_HUMAN	AP2A1		1.59236	1.4604	1.7011	1.24048	1.46452	1.13723	0.659034	0.454778	0.756598
	0.718976	0.96114	Color2 [DarkGray]	1	4		P04792	A0A6Q8PF43;A0A6Q8PFE7;A0A6Q8PFK8;A0A6Q8PGK1;A0A6Q8PGY2;A0A6Q8PH65;A0A6Q8PHA6;A0A6Q8PHJ6;P04792	HSPB1_HUMAN	HSPB1		2.33876	2.01231	0.86044	1.60773	1.78513	1.53946	1.53689	0.685092	0.1061
+	2.51645	0.956336	Color2 [DarkGray]	1	4		P01909	A0A1W2PP70;P01909;Q08AS3;Q5Y7D2;Q5Y7H0	DQA1_HUMAN	HLA-DQA1		1.55725	1.76509	2.00427	1.1908	1.41865	0.661529	0.748606	0.968588	0.740396
	1.06653	0.955556	Color2 [DarkGray]	1	4		P31151	P31151;Q86SG5	S10A7_HUMAN	S100A7		4.60404	4.30394	3.48757	4.36514	4.21029	4.43111	3.56516	3.27286	2.69086
+	1.9032	0.947251	Color2 [DarkGray]	1	4		P20333	P20333	TNR1B_HUMAN	TNFRSF1B		1.2323	0.830488	1.12544	-0.396893	0.00488758	0.402727	NaN	0.00489998	0.226089
	1.01108	0.944262	Color2 [DarkGray]	1	4		P47929	P47929	LEG7_HUMAN	LGALS7B		2.44505	2.5551	1.42122	1.80425	2.12955	2.00755	1.69314	0.946495	0.948952
	1.49527	0.944187	Color2 [DarkGray]	1	4		Q96FQ6	Q96FQ6	S10AG_HUMAN	S100A16		0.418579	0.748674	0.0166192	0.154938	0.566112	0.491386	-0.504778	-0.22496	-0.918949
+	2.26169	0.94329	Color2 [DarkGray]	1	4		A6NGU5;P19440;P36268	A6NGU5;B5MCK8;E7ET76;E7ETR7;P19440;P36268	GGT1_HUMAN;GGT2_HUMAN;GGT3_HUMAN	GGT1;GGT2P;GGT3P		-0.623001	-0.518913	-0.612873	NaN	NaN	NaN	-1.36265	NaN	-1.69379
	1.34428	0.942279	Color2 [DarkGray]	1	4		P0DTE7;P0DTE8;P0DUB6	A0A804HHZ3;P04746;P0DTE7;P0DTE8;P0DUB6;P19961	AMY1A_HUMAN;AMY1B_HUMAN;AMY1C_HUMAN	AMY1A;AMY1B;AMY1C		-0.136646	-0.111058	-0.850952	-0.162183	-0.363261	0.216606	-1.52109	-0.867428	-1.53697
+	2.42341	0.933502	Color2 [DarkGray]	1	4		E9PMV2	A0A140T8Z9;A0A140T900;A0A140T909;A0A140T914;A0A140T961;A0A140T968;A0A140T977;A0A140T980;A0A140T992;A0A140T9A6;A0A140T9D6;A0A140T9F8;A0A140T9G7;A0A140T9G9;A0A140T9H1;A0A140T9J4;A0A140T9R4;A0A140T9U1;A0A140T9U4;A0A140T9Y8;A0A140T9Y9;E9PMV2;H0Y6F8;J3KQ99;P20036	E9PMV2_HUMAN	HLA-DQA1		2.78551	2.7263	2.894	2.40773	2.5445	1.22629	1.78429	2.15329	1.66773
	1.60319	0.932873	Color2 [DarkGray]	1	4		P01011	G3V3A0;P01011	AACT_HUMAN	SERPINA3		-0.866906	-0.998311	-1.6887	-1.08398	-2.3212	-1.35818	-2.21157	-2.17923	-1.96174
+	1.99093	0.932406	Color2 [DarkGray]	1	4		Q6UWP8	Q6UWP8	SBSN_HUMAN	SBSN		-0.0146627	0.272227	-0.177109	0.0202203	0.00278091	0.477821	-0.787853	-0.714717	-1.21419
+	3.37349	0.931863	Color2 [DarkGray]	1	4		Q99755	A2A5X0;A6PW57;A6PW58;Q99755	PI51A_HUMAN	PIP5K1A		-0.945772	-0.870218	-0.792709	-1.23351	-1.51685	-1.38643	-1.72115	-1.73287	-1.95027
+	1.80102	0.931436	Color2 [DarkGray]	1	4		P27701	P27701	CD82_HUMAN	CD82		-0.307368	-0.707637	-0.653693	-1.36897	-0.658591	NaN	NaN	-1.61622	-1.35912
	0.996837	0.930928	Color2 [DarkGray]	1	4		P07339	A0A1B0GU03;A0A1B0GU92;A0A1B0GV23;A0A1B0GVD5;A0A1B0GW44;A0A1B0GWE8;C9JH19;F8W787;H7C469;P07339	CATD_HUMAN	CTSD		3.14723	3.30549	2.27855	2.81673	2.83099	3.23554	2.42867	2.09917	1.41065
	1.1628	0.925956	Color2 [DarkGray]	1	4		Q8IW75	Q8IW75	SPA12_HUMAN	SERPINA12		1.07494	0.884136	-0.0142922	0.919846	0.680273	1.16872	-0.128687	-0.0959587	-0.608438
	1.12565	0.925571	Color2 [DarkGray]	1	4		P04062	A0A0G2JLB3;A0A0G2JNZ0;A0A0G2JNZ5;P04062	GLCM_HUMAN	GBA		0.326332	0.104281	-0.530238	-0.0248799	-0.537441	-0.186144	-1.08413	-0.407027	-1.38519
	0.961618	0.918909	Color2 [DarkGray]	1	4		O43548	O43548	TGM5_HUMAN	TGM5		0.305145	0.635084	-0.340519	-0.0186448	0.101606	0.447583	-0.0859294	-0.803577	-1.26751
	1.61103	0.915906	Color2 [DarkGray]	1	4		Q13571	Q13571	LAPM5_HUMAN	LAPTM5		0.654609	0.468451	0.787952	-0.473317	-0.0123253	-0.65452	0.20715	-0.502455	-0.541401
+	1.7414	0.911254	Color2 [DarkGray]	1	4		Q15762	J3QL19;J3QQW1;J3QRQ4;Q15762	CD226_HUMAN	CD226		-1.26853	-1.09682	-0.793	-1.54347	-1.46929	-2.04111	-1.84015	-1.71349	-2.33847
	1.18221	0.911032	Color2 [DarkGray]	1	4		O00560	O00560	SDCB1_HUMAN	SDCBP		-1.1887	-1.63036	-0.899153	-1.3022	-1.31091	-0.866748	-2.03492	-1.71002	-2.70636
+	1.77169	0.910722	Color2 [DarkGray]	1	4		P61073	P61073	CXCR4_HUMAN	CXCR4		-0.669414	-0.306664	-0.0822959	-0.932573	-0.812399	-1.28211	-0.977093	-1.30308	-1.51036
	1.46059	0.904232	Color2 [DarkGray]	1	4		P12273	P12273	PIP_HUMAN	PIP		5.91955	5.51324	5.04404	5.5978	5.46396	5.88865	4.59491	4.82072	4.34851
+	1.68773	0.903831	Color2 [DarkGray]	1	4		O00182	J3KSA0;J3QS92;O00182	LEG9_HUMAN	LGALS9		0.0216417	0.106997	0.585456	-0.871027	-0.420751	-1.44926	-0.996909	-0.447459	-0.553028
	1.58058	0.903303	Color2 [DarkGray]	1	4		P03891	P03891	NU2M_HUMAN	MT-ND2		0.605021	0.169602	0.697557	-0.134361	-0.375566	-0.286637	-0.00669336	-0.554786	-0.67625
	1.04071	0.899731	Color2 [DarkGray]	1	4		P27105	P27105	STOM_HUMAN	STOM		-2.09637	-1.77409	-1.30904	-1.25264	-1.36025	-1.66914	-2.33543	-2.91703	NaN
	0.612978	0.89776	Color2 [DarkGray]	1	4		Q9NZH6	Q9NZH6	IL37_HUMAN	IL37		0.623007	0.284369	-0.392906	0.0342841	0.110489	0.388232	0.056848	-0.36358	-1.87208
	0.871424	0.896122	Color2 [DarkGray]	1	4		P07476	P07476	INVO_HUMAN	IVL		1.25075	0.727276	0.111744	0.338668	0.81078	0.438051	0.278541	-0.00188351	-0.875253
+	1.86431	0.894749	Color2 [DarkGray]	1	4		A0A5S8K798;A0A5S8K7D6;Q5Y7D1	A0A5S8K798;A0A5S8K7D6;Q5Y7D1	A0A5S8K798_HUMAN;A0A5S8K7D6_HUMAN;Q5Y7D1_HUMAN	HLA-DRB1		0.457932	0.419197	0.477543	-0.706309	-0.144629	-1.58036	-0.85985	-0.304865	-0.16486
	1.5677	0.894144	Color2 [DarkGray]	1	4		P49862	M0QYU8;P49862	KLK7_HUMAN	KLK7		-0.321086	-0.727083	-0.898567	-0.489719	-0.552057	-0.517264	-1.4856	-1.23121	-1.91235
	0.631995	0.891438	Color2 [DarkGray]	1	4		P06702	P06702	S10A9_HUMAN	S100A9		4.38716	4.51706	2.90153	4.19766	4.01445	4.14485	3.45044	3.37147	2.30952
+	1.83325	0.889283	Color2 [DarkGray]	1	4		P63000	P63000	RAC1_HUMAN	RAC1		0.754272	0.83432	0.738745	0.732146	0.516467	0.608292	-0.508149	-0.0601206	0.227757
	1.038	0.881008	Color2 [DarkGray]	1	4		Q9GZZ8	Q9GZZ8	LACRT_HUMAN	LACRT		1.64437	1.35951	0.865572	0.543961	0.778094	1.98061	1.06117	0.0348558	0.130389
	0.722725	0.874939	Color2 [DarkGray]	1	4		P04083	P04083;Q5T3N1	ANXA1_HUMAN	ANXA1		3.86514	2.33245	2.14742	3.33443	3.78754	2.79813	1.99607	2.02168	1.70245
	0	0.861413	Color2 [DarkGray]	1	4		Q6AI08	K7EIX2;K7EK31;K7ELR8;Q6AI08	HEAT6_HUMAN	HEATR6		-1.6537	-1.43116	-1.36361	-1.24616	-1.15798	-1.4514	-2.34423	NaN	NaN
	1.59626	0.845465	Color2 [DarkGray]	1	4		P25787	A0A024RA52;A0A7I2V2H3;H3BT36;P25787	PSA2_HUMAN	PSMA2		0.250089	0.183249	-0.219462	-0.29151	-0.153718	0.307734	-0.696947	-0.484137	-1.14143
	0.698111	0.841074	Color2 [DarkGray]	1	4		Q6ZNF0	M0QXC1;M0R045;Q6ZNF0	ACP7_HUMAN	ACP7		-2.16486	-2.61172	-3.262	-2.9538	-3.26475	-2.99381	-3.10651	-3.93469	NaN
	0.968134	0.839734	Color2 [DarkGray]	1	4		Q8WVV4	Q8WVV4	POF1B_HUMAN	POF1B		2.72418	3.09877	2.10363	2.44011	2.51825	2.738	2.3078	1.77575	1.32382
	0.159519	0.831501	Color2 [DarkGray]	1	4		P12882	P11055;P12882;P12883;P13533;P13535;Q9H6N6;Q9UKX2;Q9UKX3;Q9Y623	MYH1_HUMAN	MYH1		-2.78558	NaN	0.435335	NaN	-3.37896	-2.40797	-2.85459	-1.15866	NaN
	0.995583	0.824293	Color2 [DarkGray]	1	4		Q15643	Q15643	TRIPB_HUMAN	TRIP11		-2.73125	-2.90983	-2.30687	-0.715506	-1.5455	-1.44531	-3.11721	NaN	-3.83001
	1.07336	0.817917	Color2 [DarkGray]	1	4		P08237	A0A2R8Y891;F8VSF7;F8VTQ3;F8VUB8;F8VW30;F8VX13;F8VYK8;F8VZI0;F8VZQ1;P08237	PFKAM_HUMAN	PFKM		-0.0691357	-0.291477	-0.0654225	0.401778	0.281031	0.253426	-0.400806	-1.60509	-0.873892
+	2.20692	0.817703	Color2 [DarkGray]	1	4		Q9Y6K0	Q9Y6K0	CEPT1_HUMAN	CEPT1		2.57706	2.64688	3.00196	2.38864	2.29169	1.66305	2.08789	1.82778	1.85712
+	2.88507	0.816578	Color2 [DarkGray]	1	4		P01920	A0A0D5XQ77;A0A0U5Q247;A0A140T8Z1;A0A140T8Z5;A0A140T981;A0A140T9H9;A0A140T9R6;A0A140T9S8;A0A140T9T0;A0A140T9Y4;A2AAZ0;P01920;Q29967;Q5SU54;Q5Y7D3;Q5Y7D6	DQB1_HUMAN	HLA-DQB1		-0.0366154	-0.212531	-0.0663915	-0.895762	-0.477942	-1.16354	-0.800192	-1.08764	-0.877436
	1.08891	0.81602	Color2 [DarkGray]	1	4		O14818	H0Y586;O14818	PSA7_HUMAN	PSMA7		0.832625	1.10679	0.129358	0.505977	0.665157	0.928037	-0.0858054	0.195288	-0.488765
	0.754655	0.809761	Color2 [DarkGray]	1	4		P53634	A0A7I2V2Q8;A0A7I2V466;A0A7I2V6E3;A0A7I2YQT5;P53634	CATC_HUMAN	CTSC		-1.98862	-1.77664	-2.05558	-2.72586	-1.90523	-1.54897	NaN	-2.15161	-3.34847
	1.50813	0.80969	Color2 [DarkGray]	1	4		Q99808	Q99808	S29A1_HUMAN	SLC29A1		0.967275	0.928784	1.56647	0.508924	0.660343	0.1057	0.0687308	0.482853	0.481877
+	1.89654	0.805365	Color2 [DarkGray]	1	4		P26038	P26038	MOES_HUMAN	MSN		4.22934	4.16971	4.40906	3.3424	3.45727	3.31748	3.37262	3.22045	3.79895
	1.56022	0.803593	Color2 [DarkGray]	1	4		O60759	C9JSM2;O60759	CYTIP_HUMAN	CYTIP		0.710682	0.0194931	0.638981	0.277853	0.016016	-0.191553	-0.466119	-0.404037	-0.171465
	1.12637	0.788894	Color2 [DarkGray]	1	4		P06396	A0A0A0MS51;A0A0A0MT01;P06396	GELS_HUMAN	GSN		0.669138	0.447072	-0.336963	0.126805	0.252663	0.376683	-0.315887	-0.526307	-0.74524
	0	0.788351	Color2 [DarkGray]	1	4		P55011	P55011	S12A2_HUMAN	SLC12A2		-1.891	-1.87376	-1.00142	-2.49663	NaN	-2.8408	NaN	NaN	-2.37708
	0.721854	0.787706	Color2 [DarkGray]	1	4		P23490	P23490	LORI_HUMAN	LORICRIN		2.72329	2.59328	1.76222	1.95284	2.38889	2.46688	2.35615	1.30021	1.05932
	0.958993	0.786797	Color2 [DarkGray]	1	4		Q13835	Q13835	PKP1_HUMAN	PKP1		2.37783	2.76508	1.83331	1.92284	2.50037	2.46766	1.96598	1.61914	1.03071
	0.453149	0.783569	Color2 [DarkGray]	1	4		Q9BYE4	P22531;P22532;P35325;P35326;Q9BYE4	SPR2G_HUMAN	SPRR2G		3.37706	4.46922	3.14215	2.57904	3.60739	3.92593	4.09865	2.0496	2.48948
	0.660661	0.778403	Color2 [DarkGray]	1	4		P04080	A0A1W2PQG6;P04080	CYTB_HUMAN	CSTB		1.64602	0.474963	-0.0697532	0.526096	1.67724	0.539522	-0.105271	0.203403	-0.382114
+	2.34506	0.777834	Color2 [DarkGray]	1	4		Q7KZI7	A0A0A0MRU9;A0A7I2YQF3;A0A7I2YQR3;E7ETY4;E9PC69;Q7KZI7	MARK2_HUMAN	MARK2		0.25192	0.392566	0.656475	-0.169985	0.18096	-0.0977092	-0.470407	-0.255568	-0.306568
	0	0.776852	Color2 [DarkGray]	1	4		Q03167	E9PKY4;Q03167	TGBR3_HUMAN	TGFBR3		-0.8128	-0.833338	-0.647034	-1.55901	-1.3494	-1.83255	-1.54124	NaN	NaN
	0.856366	0.773089	Color2 [DarkGray]	1	4		Q8NEX9	Q8NEX9	DR9C7_HUMAN	SDR9C7		0.813217	0.913972	0.265118	0.680785	0.76777	0.825151	0.388939	0.111408	-0.827309
	1.00028	0.767465	Color2 [DarkGray]	1	4		P05090	C9JF17;P05090	APOD_HUMAN	APOD		2.99494	2.85454	2.32437	2.96994	2.50246	3.15676	1.7584	2.54015	1.57291
	1.31881	0.766201	Color2 [DarkGray]	1	4		P03905	P03905	NU4M_HUMAN	MT-ND4		-0.12631	-0.83239	-0.264084	-0.666544	-0.427058	-1.2848	-1.19158	-0.879104	-1.4507
+	2.75713	0.756645	Color2 [DarkGray]	1	4		P20701	P20701	ITAL_HUMAN	ITGAL		3.42521	3.44724	3.65815	2.8165	3.07684	1.97588	2.67962	2.89275	2.6883
	1.7954	0.754521	Color2 [DarkGray]	1	4		O43491	A0A2R8Y5B3;E9PHY5;E9PII3;E9PK52;O43491	E41L2_HUMAN	EPB41L2		0.490052	0.0169487	0.352244	-0.101363	-0.407092	-0.496332	-0.364075	-0.717538	-0.322706
+	2.19106	0.753919	Color2 [DarkGray]	1	4		P30825	P30825;Q5JR49	SL7A1_HUMAN	SLC7A1		0.345481	0.277402	0.565342	-0.585333	-0.069519	-0.591461	-0.234122	-0.250814	-0.588596
	1.05553	0.752549	Color2 [DarkGray]	1	4		P60903	P60903	S10AA_HUMAN	S100A10		1.1418	1.45168	0.663115	0.861721	0.722451	0.869575	0.712226	0.40979	-0.12306
+	1.84508	0.752528	Color2 [DarkGray]	1	4		Q96D71	E9PMG1;F2Z3L2;H0YDT0;Q96D71	REPS1_HUMAN	REPS1		-1.46368	-1.12864	-1.15853	NaN	NaN	NaN	-2.06795	NaN	-1.93768
	0.896338	0.748839	Color2 [DarkGray]	1	4		Q02413	Q02413	DSG1_HUMAN	DSG1		5.40909	5.52033	4.77105	5.14905	5.37069	5.55543	4.89724	4.68354	3.87317
	0.412805	0.748792	Color2 [DarkGray]	1	4		Q7L5L3	Q7L5L3	GDPD3_HUMAN	GDPD3		-0.984045	-0.652715	-1.33372	-0.893919	-1.35209	-0.906591	-1.29713	-0.726283	-3.19345
+	2.88933	0.747912	Color2 [DarkGray]	1	4		P49961	P49961	ENTP1_HUMAN	ENTPD1		0.607843	0.39264	0.39452	-0.459717	0.359906	-0.230907	-0.181345	-0.280518	-0.386868
+	2.29109	0.741252	Color2 [DarkGray]	1	4		P27487	A0A7I2V2R5;A0A7I2V2X8;A0A7I2V5R8;P27487	DPP4_HUMAN	DPP4		2.36395	2.31205	2.65159	1.78352	2.15407	1.20251	1.55598	1.83709	1.71076
	0	0.740838	Color2 [DarkGray]	1	4		G3V2V5	G3V2V5	G3V2V5_HUMAN	ZNF410		-0.961372	-1.11977	-1.39099	-1.14009	-1.15273	-0.792799	NaN	NaN	-1.89821
	0.855261	0.734176	Color2 [DarkGray]	1	4		Q6ZVX7	Q6ZVX7	FBX50_HUMAN	NCCRP1		2.30724	2.31996	1.73887	2.15778	2.26628	2.18129	1.8367	1.62843	0.698414
	1.26142	0.73338	Color2 [DarkGray]	1	4		P30086	P30086	PEBP1_HUMAN	PEBP1		1.49339	1.16546	0.763349	0.761549	1.03302	1.33774	0.624957	0.531176	0.0659304
+	3.36681	0.733157	Color2 [DarkGray]	1	4		P08754	P08754	GNAI3_HUMAN	GNAI3		1.83216	1.8889	1.91678	1.79094	1.89726	2.29902	1.26294	1.04358	1.13186
	1.1061	0.732071	Color2 [DarkGray]	1	4		Q14574	Q14574	DSC3_HUMAN	DSC3		1.75147	1.69234	1.24067	1.53286	1.61026	1.92908	1.12313	1.06704	0.298106
	0.810048	0.731443	Color2 [DarkGray]	1	4		Q9C075	J3QR55;Q9C075	K1C23_HUMAN	KRT23		1.96274	2.16058	1.60524	1.5839	1.82665	1.87559	1.61866	1.5044	0.411178
	1.5173	0.731375	Color2 [DarkGray]	1	4		P10909	H0YAS8;H0YC35;P10909	CLUS_HUMAN	CLU		0.457584	0.531284	-0.0899014	-0.0734582	0.259109	0.103929	-0.27825	-0.634799	-0.382108
	1.66138	0.727732	Color2 [DarkGray]	1	4		P31025	P31025	LCN1_HUMAN	LCN1		2.09794	2.19788	1.61583	1.78027	1.77964	2.6631	1.38262	1.26156	1.08428
	1.11222	0.725994	Color2 [DarkGray]	1	4		Q9HBH0	F5GXB1;Q9HBH0	RHOF_HUMAN	RHOF		-0.624776	0.142015	-0.00916719	-0.567026	-0.0465651	-0.415877	-1.25598	-0.575721	-0.838207
+	2.02075	0.724575	Color2 [DarkGray]	1	4		Q13885;Q9BVA1	Q13885;Q9BVA1	TBB2A_HUMAN;TBB2B_HUMAN	TUBB2A;TUBB2B		3.8003	3.51902	3.50643	3.95267	4.13008	3.70411	3.10445	2.86453	2.68305
	0.286644	0.720169	Color2 [DarkGray]	1	4		P08727	K7EMS3;P08727	K1C19_HUMAN	KRT19		5.87291	4.57154	NaN	4.94972	5.35439	4.90853	4.50012	5.65016	3.35589
	0.736155	0.718334	Color2 [DarkGray]	1	4		P61626	A0A0B4J259;F8VV32;P61626	LYSC_HUMAN	LYZ		2.22989	2.30457	1.07832	1.24736	1.02534	2.16318	1.5048	1.16282	0.790155
	0.803813	0.716659	Color2 [DarkGray]	1	4		Q9HCY8	Q9HCY8	S10AE_HUMAN	S100A14		2.6574	2.4622	1.9791	2.28174	2.37865	2.24972	1.95469	2.06094	0.933086
	0.679892	0.710936	Color2 [DarkGray]	1	4		P11049	B7ZAN3;M0QZP6;P11049	CD37_HUMAN	CD37		-1.21221	-0.895133	-0.760813	NaN	NaN	NaN	-2.21826	-1.11572	NaN
	1.14309	0.709785	Color2 [DarkGray]	1	4		Q99536	K7ERT7;Q99536	VAT1_HUMAN	VAT1		1.47176	1.67781	0.820764	1.29283	1.30874	1.3188	0.877625	0.423153	0.54021
	0.628654	0.705344	Color2 [DarkGray]	1	4		P27482	P27482	CALL3_HUMAN	CALML3		0.867972	0.539829	-0.3508	0.495856	0.877632	0.469449	0.115887	-0.136889	-1.03803
	0.569581	0.70125	Color2 [DarkGray]	1	4		P29508	P29508	SPB3_HUMAN	SERPINB3		3.20984	3.0966	1.98722	2.60209	3.13992	3.00804	2.1905	2.65581	1.34361
	0.729464	0.69352	Color2 [DarkGray]	1	4		P15924	P15924	DESP_HUMAN	DSP		5.33051	5.69281	4.76961	5.06502	5.31526	5.54687	5.1179	4.65491	3.93956
	0.891269	0.692245	Color2 [DarkGray]	1	4		Q6P4A8	F5H053;Q6P4A8	PLBL1_HUMAN	PLBD1		-0.16654	-0.260205	-0.733865	-0.164207	-0.306994	0.0121245	-0.719309	-0.807739	-1.7103
	1.2492	0.691491	Color2 [DarkGray]	1	4		P20839	A0A3B3IRL5;C9J381;P20839	IMDH1_HUMAN	IMPDH1		-1.02032	-0.755042	-0.687841	-0.987486	-1.31648	-0.997571	-1.08104	-1.54931	-1.90732
	1.8235	0.690259	Color2 [DarkGray]	1	4		Q4KMP7	Q4KMP7	TB10B_HUMAN	TBC1D10B		-0.108243	-0.1881	0.0925679	-1.12106	-0.440835	-1.09286	-0.871212	NaN	-0.645155
	0.761877	0.687063	Color2 [DarkGray]	1	4		P69905	A0A2R8Y7C0;G3V1N2;P69905	HBA_HUMAN	HBA2		-0.115789	-0.197815	0.990768	0.0891328	0.0128126	-0.419961	-0.36163	-0.250051	-0.772344
	1.63166	0.686932	Color2 [DarkGray]	1	4		Q14532	Q14532	K1H2_HUMAN	KRT32		1.06378	1.28829	0.678936	0.751194	1.0725	1.15962	0.17766	0.406471	0.386078
	0	0.684337	Color2 [DarkGray]	1	4		P25445	A0A087WTM9;H7C5Z8;K9J972;P25445;Q59FU8	TNR6_HUMAN	FAS		-0.413637	-0.928552	NaN	NaN	-0.853969	-1.61037	NaN	-1.35543	NaN
	1.31336	0.682249	Color2 [DarkGray]	1	4		Q15286	F5H157;Q15286	RAB35_HUMAN	RAB35		3.02498	3.01961	3.1061	2.61356	2.92381	2.87627	2.50134	1.89895	2.70365
	1.78759	0.681204	Color2 [DarkGray]	1	4		P14222	A0A1W2PR25;P14222	PERF_HUMAN	PRF1		0.762851	0.637807	0.372242	0.314711	0.33674	0.0466809	0.0577083	0.0129318	-0.341353
	0.509796	0.680644	Color2 [DarkGray]	1	4		Q5T749	Q5T749	KPRP_HUMAN	KPRP		5.31086	5.89217	5.05105	4.8224	5.29816	5.38535	5.75191	3.96817	4.49207
	0.670768	0.679386	Color2 [DarkGray]	1	4		P17931	P17931	LEG3_HUMAN	LGALS3		-1.46131	-0.869439	-1.94155	-1.58934	-1.27035	-1.30959	-1.44163	-2.30504	-2.5638
+	2.50148	0.677702	Color2 [DarkGray]	1	4		P42356	P42356	PI4KA_HUMAN	PI4KA		0.0344563	-0.0174961	0.308928	-0.30225	-0.119504	-0.383429	-0.51265	-0.629235	-0.565332
	1.29374	0.671997	Color2 [DarkGray]	1	4		Q6ZVF9	Q6ZVF9	GRIN3_HUMAN	GPRIN3		-1.51811	-1.90498	-1.54857	-2.42291	-2.16199	-2.81261	-2.14187	NaN	-2.51656
	1.63023	0.66643	Color2 [DarkGray]	1	4		Q9H3S1	Q5TCI4;Q5TCI6;Q5TCJ7;Q9H3S1	SEM4A_HUMAN	SEMA4A		-0.2941	-0.300272	-0.0402455	-0.134328	-0.31911	-0.193057	NaN	-0.730911	-1.02503
	1.40884	0.658062	Color2 [DarkGray]	1	4		P08246	P08246	ELNE_HUMAN	ELANE		-0.876228	-1.21962	-1.39682	-1.47119	-1.69186	-1.65026	-1.93351	-1.51621	-2.01713
	0.842555	0.657754	Color2 [DarkGray]	1	4		P31949	P31949	S10AB_HUMAN	S100A11		1.06683	0.963881	0.61294	0.601827	0.644466	0.937573	0.811064	0.209625	-0.350299
	0.924664	0.654751	Color2 [DarkGray]	1	4		Q08554	Q08554	DSC1_HUMAN	DSC1		3.68227	3.77291	3.12559	3.57891	3.57318	3.83874	3.23553	3.01686	2.36413
	1.49305	0.652319	Color2 [DarkGray]	1	4		P40200	E9PEJ1;H7C4F0;P40200;Q8WUE2	TACT_HUMAN	CD96		-0.36482	-0.381969	-0.347078	-0.304322	-0.487139	-0.878332	-0.986815	-0.683055	-1.38096
+	2.03339	0.650447	Color2 [DarkGray]	1	4		P31785	A0A2R8Y437;A0A2R8Y4F3;A0A2R8Y833;A0A2R8YE73;D6RDW9;P31785	IL2RG_HUMAN	IL2RG		1.08365	1.24808	1.55393	0.843216	1.09444	0.134465	0.631564	0.637286	0.665471
	0.681949	0.648802	Color2 [DarkGray]	1	4		Q92896	Q92896	GSLG1_HUMAN	GLG1		-2.12062	NaN	-1.44898	-2.04426	-2.02272	-1.45703	-2.32276	NaN	-2.54445
	0.824407	0.644207	Color2 [DarkGray]	1	4		P14923	P14923	PLAK_HUMAN	JUP		5.16308	5.54222	4.70008	4.86504	5.1641	5.33596	4.96691	4.46622	4.03962
	1.52691	0.643788	Color2 [DarkGray]	1	4		P00491	G3V393;G3V5M2;P00491	PNPH_HUMAN	PNP		0.629396	0.534569	0.0689607	0.410161	0.535744	0.557035	-0.082273	-0.226342	-0.389822
	1.71972	0.640261	Color2 [DarkGray]	1	4		Q9P035	H3BPZ1;H3BS72;Q9P035	HACD3_HUMAN	HACD3		0.817914	0.718692	1.06959	0.475246	0.565817	-0.191884	-0.029469	0.406902	0.307982
	0	0.635376	Color2 [DarkGray]	1	4		Q7Z3Z0	Q7Z3Z0	K1C25_HUMAN	KRT25		0.715585	-0.869686	NaN	NaN	NaN	0.947999	-0.712427	NaN	NaN
	0.855515	0.635249	Color2 [DarkGray]	1	4		P49419	A0A0J9YWF7;A0A1B0GTG2;A0A1B0GTJ4;A0A1B0GTY9;A0A1B0GUA1;A0A1B0GUY0;A0A1B0GV49;A0A1B0GW77;A0A1B0GW82;P49419	AL7A1_HUMAN	ALDH7A1		-0.0119238	-0.121374	-0.910471	-0.389368	-0.526941	-0.410733	-0.966362	-0.649929	-1.33323
	0.822726	0.633262	Color2 [DarkGray]	1	4		P14735	A0A3B3ISG5;A0A7I2V2P6;A0A7I2V3E3;A0A7I2V3K9;A0A7I2V610;A0A7I2YQV5;B3KSB8;P14735	IDE_HUMAN	IDE		0.0129461	0.596421	-0.510251	-0.418249	-0.117892	-0.0152898	-0.292763	-0.81797	-0.689935
	0.668348	0.631834	Color2 [DarkGray]	1	4		P49720	A0A087WUL2;A0A087WXQ8;A0A087WY10;P49720	PSB3_HUMAN	PSMB3		-1.20428	-0.83703	-1.97092	-1.28559	-1.37475	-0.939173	-1.70483	-1.69595	-2.50695
	1.38917	0.630899	Color2 [DarkGray]	1	4		Q07065	Q07065	CKAP4_HUMAN	CKAP4		-1.56904	-1.61672	-1.68508	-2.00487	-1.83191	-1.84325	-2.03962	-2.05115	-2.67276
	0.539759	0.628209	Color2 [DarkGray]	1	4		O75629	A0A3B3IRL2;O75629	CREG1_HUMAN	CREG1		1.51245	1.33937	0.681293	0.989286	1.3068	1.83869	1.01279	0.98017	-0.344471
	1.25434	0.626841	Color2 [DarkGray]	1	4		Q9HC84	Q9HC84	MUC5B_HUMAN	MUC5B		-0.573847	-0.343825	-0.972674	-0.374863	-1.1561	0.000636578	-1.31549	-0.980168	-1.47521
	0.842402	0.626769	Color2 [DarkGray]	1	4		Q5VVQ6	Q5VVQ6	OTU1_HUMAN	YOD1		0.217168	0.361004	-0.456602	-0.436476	0.201234	0.299733	-0.318879	-0.382729	-1.05713
	0.808295	0.622557	Color2 [DarkGray]	1	4		P53004	P53004	BIEA_HUMAN	BLVRA		-0.146715	-1.19277	-0.411369	-0.489846	-0.514874	-0.739504	-0.876901	-1.43147	-1.31015
	1.53015	0.620423	Color2 [DarkGray]	1	4		Q14761	Q14761	PTCA_HUMAN	PTPRCAP		-0.271608	-0.306606	0.268699	-0.370756	-0.250165	-0.621302	-0.760608	-0.705698	-0.704478
	0.565085	0.617832	Color2 [DarkGray]	1	4		P15104	A0A2R8YDT1;P15104	GLNA_HUMAN	GLUL		0.772898	0.985157	-0.304635	0.62027	-0.122771	-0.262008	-0.0652184	0.307686	-0.642544
	0.440052	0.617175	Color2 [DarkGray]	1	4		Q96QA5	J3KRG2;Q96QA5	GSDMA_HUMAN	GSDMA		3.88292	4.02739	2.94749	3.62402	3.83465	3.87564	3.56338	3.43302	2.00987
	0.429413	0.615367	Color2 [DarkGray]	1	4		P31944	P31944	CASPE_HUMAN	CASP14		3.70592	3.67688	2.7663	3.26744	3.52488	3.6562	3.58716	2.93847	1.77736
	0	0.614779	Color2 [DarkGray]	1	4		P05091	F8VP50;P05091	ALDH2_HUMAN	ALDH2		-1.01415	-0.702809	-0.964459	-1.51432	-1.20568	-1.70561	-1.50859	NaN	NaN
	1.66338	0.612804	Color2 [DarkGray]	1	4		Q13740	F5GXJ9;H7C543;Q13740	CD166_HUMAN	ALCAM		0.20312	0.410629	0.516956	-0.300907	-0.170114	-0.696883	-0.389339	0.0439806	-0.362348
	0.696113	0.610391	Color2 [DarkGray]	1	4		Q14242	A0A0C4DFY0;Q14242	SELPL_HUMAN	SELPLG		-0.958	-1.07167	-0.451911	-0.745121	-1.07024	NaN	NaN	-1.05924	-1.81593
	0.616667	0.609733	Color2 [DarkGray]	1	4		O95727	O95727	CRTAM_HUMAN	CRTAM		-1.95752	-2.58333	-2.21034	-2.65339	-2.33994	-3.83503	-3.67057	-2.44873	-2.46109
	1.30415	0.609546	Color2 [DarkGray]	1	4		Q9Y6A9	A0A5F9YFS9;C9JBL1;Q9Y6A9	SPCS1_HUMAN	SPCS1		0.539171	0.0765524	0.634686	-0.83901	-0.442827	NaN	0.000833988	-0.126269	-0.452793
	0.711714	0.609303	Color2 [DarkGray]	1	4		P09228	P09228	CYTT_HUMAN	CST2		-0.494369	-0.661875	-0.917823	-0.112452	-0.467321	-0.196274	-0.858895	NaN	-1.74242
	1.13358	0.607053	Color2 [DarkGray]	1	4		P51571	P51571	SSRD_HUMAN	SSR4		-0.0942411	-0.191612	-0.604869	-0.221366	-0.798022	-0.00146627	-0.528186	-1.19613	-0.987569
	0.990002	0.606873	Color2 [DarkGray]	1	4		Q15828	Q15828	CYTM_HUMAN	CST6		-0.0125866	0.684984	0.0949788	1.36208	0.214593	-0.379447	0.00429583	-0.418879	-0.638659
	0.650147	0.605158	Color2 [DarkGray]	1	4		Q8N9N2	A0A5F9ZH79;A0A5F9ZHP1;A0A5F9ZI10;A0A5F9ZI37;A0A5K1VW55;E9PKM6;E9PM82;E9PQZ6;H0YCB3;Q8N9N2	ASCC1_HUMAN	ASCC1		-2.08007	-2.48842	-2.40935	-2.22116	-2.65092	-2.06349	-3.29989	-3.36505	-2.12837
	0	0.604195	Color2 [DarkGray]	1	4		P55287	H3BP26;H3BPQ2;H3BQH2;H3BSM4;P55287	CAD11_HUMAN	CDH11		-2.88155	NaN	NaN	NaN	NaN	NaN	-1.78828	-5.18321	NaN
	0	0.602314	Color2 [DarkGray]	1	4		Q9Y2L5	J3KSL8;J3QQJ5;Q9Y2L5	TPPC8_HUMAN	TRAPPC8		NaN	-2.90739	NaN	NaN	NaN	NaN	NaN	-3.51087	-3.50855
	1.88261	0.600087	Color2 [DarkGray]	1	4		P00414	P00414	COX3_HUMAN	MT-CO3		-1.93336	-2.13612	-1.77635	NaN	-2.69963	-3.74728	-2.61022	-2.6738	-2.36208
	0.85224	0.598418	Color2 [DarkGray]	1	4		P48163	P48163	MAOX_HUMAN	ME1		0.444473	0.786035	-0.000627041	0.302825	0.169386	0.429093	-0.10491	-0.272005	NaN
	1.26533	0.596889	Color2 [DarkGray]	1	4		Q9NZM3	E7EPJ2;Q9NZM3	ITSN2_HUMAN	ITSN2		-1.14005	-0.94093	-0.673969	-1.11667	-1.33786	-1.37698	-1.35093	-1.32893	-1.86576
	0.604221	0.595787	Color2 [DarkGray]	1	4		Q13867	J3KSD8;K7ES02;K7ESE8;Q13867	BLMH_HUMAN	BLMH		4.34822	4.49958	3.54069	3.85476	4.25233	4.18206	3.6729	4.01658	2.91164
	0.906608	0.595322	Color2 [DarkGray]	1	4		O75131	A0A087WYQ3;E5RHZ0;H0YB26;O75131	CPNE3_HUMAN	CPNE3		1.26923	1.44155	0.931133	1.28709	1.08007	1.44327	0.849884	0.920393	0.0856667
	1.8794	0.591928	Color2 [DarkGray]	1	4		P11169	P11169;Q8TDB8	GTR3_HUMAN	SLC2A3		2.24915	2.08611	2.54814	1.7602	1.72861	1.61672	1.64378	1.76039	1.70344
+	2.35785	0.591227	Color2 [DarkGray]	1	4		Q9UHN6	B4E1B9;Q9UHN6	CEIP2_HUMAN	CEMIP2		-0.58056	-0.604268	-0.411758	-1.24311	-0.46537	-1.16325	-1.05253	-1.28675	-1.03099
	1.7504	0.588352	Color2 [DarkGray]	1	4		A0A140T958;D7RIG5	A0A140T958;D7RIG5	A0A140T958_HUMAN;D7RIG5_HUMAN	HLA-DRB1		3.91798	3.87731	4.27585	3.37354	3.58139	2.90593	3.28603	3.57318	3.44687
	0.938327	0.588206	Color2 [DarkGray]	1	4		P18206	P18206	VINC_HUMAN	VCL		0.276172	0.210242	-0.188076	0.181566	0.289023	0.338507	-0.0662723	-0.453321	-0.946685
	0.298516	0.588111	Color2 [DarkGray]	1	4		Q8NDV7	H7C269;Q8NDV7	TNR6A_HUMAN	TNRC6A		-2.50031	-3.29695	-3.93335	-2.02944	-3.01115	NaN	NaN	-3.08038	-4.58292
+	2.47821	0.588063	Color2 [DarkGray]	1	4		Q99805	Q99805	TM9S2_HUMAN	TM9SF2		-0.774251	-0.761379	-0.716268	-1.48971	-1.48363	-1.59604	-1.40305	-1.15667	-1.45637
	0.82568	0.587332	Color2 [DarkGray]	1	4		P10599	P10599	THIO_HUMAN	TXN		5.33646	5.51672	4.81208	4.80361	5.21123	5.29902	5.02697	4.71463	4.16167
	0.633607	0.585065	Color2 [DarkGray]	1	4		Q04118	A0A0G2JNB4;A0A0G2JPD0;E7EXA8;E9PAL0;F5H7C1;P10163;Q04118	PRB3_HUMAN	PRB3		1.11438	0.454348	-0.119221	0.285234	0.1231	0.568773	0.0487199	0.171351	-0.525763
	0	0.584902	Color2 [DarkGray]	1	4		Q6NUJ1	Q6NUJ1	SAPL1_HUMAN	PSAPL1		-1.2561	-2.29923	-2.70842	-1.64464	-2.04875	-1.56447	NaN	-2.67282	NaN
	1.99475	0.583765	Color2 [DarkGray]	1	4		A0FGR8	A0A499FIX8;A0FGR8;H7BXI1	ESYT2_HUMAN	ESYT2		-0.606016	-0.674979	-0.274572	-1.07346	-1.34942	-1.50331	-1.06845	-1.16262	-1.07579
	0.544261	0.581442	Color2 [DarkGray]	1	4		P22735	H0YLT9;P22735	TGM1_HUMAN	TGM1		3.32995	3.47898	2.57206	3.06795	3.24372	3.36844	3.02227	2.81884	1.79554
	0.606562	0.581259	Color2 [DarkGray]	1	4		Q5D862	Q5D862	FILA2_HUMAN	FLG2		5.47895	5.73323	4.8301	5.02347	5.26775	5.55027	5.15872	5.04009	4.09969
	0.776011	0.580934	Color2 [DarkGray]	1	4		P63092;Q5JWF2	A0A0A0MR13;A0A590UJF0;A0A590UJQ9;A0A590UJS2;A0A590UJY2;A0A590UK28;A0A7I2V5R6;A0A804HIH4;B0AZR9;P63092;Q5JWE9;Q5JWF2	GNAS1_HUMAN;GNAS2_HUMAN	GNAS		-0.824511	-0.342694	-0.211897	-0.0491624	-0.241624	-0.341028	-1.61892	-0.704951	-0.798034
	1.42327	0.575484	Color2 [DarkGray]	1	4		P28074	P28074	PSB5_HUMAN	PSMB5		-0.652521	-0.668472	-0.894972	-0.675312	-1.08817	-0.262714	-1.24392	-1.05914	-1.63935
	0.539095	0.575349	Color2 [DarkGray]	1	4		Q6KB66	Q6KB66	K2C80_HUMAN	KRT80		8.59823	8.66866	7.94319	8.36526	8.48279	8.65252	8.29305	8.18154	7.00944
	0	0.574155	Color2 [DarkGray]	1	4		Q92845	Q92845	KIFA3_HUMAN	KIFAP3		NaN	NaN	-1.44984	-3.61919	-2.14699	-2.25546	-1.76311	NaN	-2.28487
	0.661085	0.573538	Color2 [DarkGray]	1	4		O75915	O75915	PRAF3_HUMAN	ARL6IP5		-0.870636	-0.405583	-0.742812	-1.62081	-2.17719	NaN	-1.1833	-1.9127	-0.643641
	0.898842	0.570455	Color2 [DarkGray]	1	4		P25788	G3V4X5;P25788	PSA3_HUMAN	PSMA3		-0.168458	0.244623	-0.108329	-0.0716529	-0.37456	-0.000636578	-0.51896	-0.153854	-1.07071
	0.805145	0.569448	Color2 [DarkGray]	1	4		O75556	O75556	SG2A1_HUMAN	SCGB2A1		0.142064	-0.419849	-0.442011	-0.467714	-1.10765	-0.0329413	-0.279149	-1.09592	-1.05307
	0.595889	0.56311	Color2 [DarkGray]	1	4		P09211	A0A087X2E9;A8MX94;P09211	GSTP1_HUMAN	GSTP1		-0.679241	-0.756932	-1.87999	-1.32189	-0.831578	-0.821477	-1.90617	-1.34475	-1.75458
	1.84315	0.56258	Color2 [DarkGray]	1	4		Q10589	Q10589	BST2_HUMAN	BST2		2.99674	2.94023	3.0971	2.48174	2.43296	1.89584	2.37445	2.69779	2.27409
	0	0.562482	Color2 [DarkGray]	1	4		A0A1B0GVI3	A0A1B0GVI3	A0A1B0GVI3_HUMAN	KRT10		-1.27228	-0.436623	NaN	-1.87054	-0.693817	-0.480334	NaN	-1.41693	NaN
	1.43942	0.561529	Color2 [DarkGray]	1	4		P04440	A0A0G2JII1;A0A140T976;A0A140T9I3;A0A140T9P1;A0A140T9Y0;H0Y5P2;H0Y7G7;P04440	DPB1_HUMAN	HLA-DPB1		3.35	3.64938	3.77701	3.05005	3.2899	2.42148	2.79216	3.23924	3.06039
	0.490793	0.556604	Color2 [DarkGray]	1	4		O75223	M0QZK8;O75223	GGCT_HUMAN	GGCT		1.77614	1.79111	0.933785	1.25831	1.73219	1.74996	1.46169	1.22379	0.145741
	0.592228	0.552599	Color2 [DarkGray]	1	4		Q01196	A8MZI9;C9JWM1;H9KVB1;Q01196	RUNX1_HUMAN	RUNX1		-3.445	-3.17006	-3.20022	-4.52958	-3.82186	NaN	-3.16642	-4.57074	-3.73591
	0	0.552126	Color2 [DarkGray]	1	4		Q6MZP7	Q6MZP7	LIN54_HUMAN	LIN54		-3.02449	NaN	NaN	-4.02589	-2.80468	-3.12748	-3.20113	-3.61497	-3.91376
	1.79798	0.551104	Color2 [DarkGray]	1	4		P01911	A0A182DWH4;A2BFX2;D7RIG5;P01911;P79483	DRB1_HUMAN	HLA-DRB1		3.79298	3.82668	4.0474	3.18447	3.52094	2.65663	3.26665	3.55685	3.19025
	1.83739	0.550477	Color2 [DarkGray]	1	4		Q14344	Q14344	GNA13_HUMAN	GNA13		4.82067	4.44354	4.79519	4.44811	4.57255	4.55399	4.0591	4.24185	4.10702
	0	0.549347	Color2 [DarkGray]	1	4		Q8NHC7	Q8NHC7	O14CZ_HUMAN	OR14C36		NaN	NaN	-2.21662	NaN	NaN	-2.6149	NaN	-2.76596	NaN
	0.395391	0.545398	Color2 [DarkGray]	1	4		O14727	C9JLV4;O14727	APAF_HUMAN	APAF1		-1.12124	NaN	-1.76969	-1.23373	-0.502015	-0.844282	NaN	-1.58769	-2.39404
	0.66683	0.542432	Color2 [DarkGray]	1	4		P50452	A0A1B0GU38;C9J7N5;H7BXK7;O75830;P30740;P50452;P50453	SPB8_HUMAN	SERPINB8		0.935118	0.769897	0.12693	0.412685	0.58301	0.749897	0.290369	0.391703	-0.477423
	1.42406	0.534541	Color2 [DarkGray]	1	4		Q9NWK9	Q9NWK9	BCD1_HUMAN	ZNHIT6		-3.14868	-3.53473	-3.52256	NaN	-4.03245	NaN	-3.70758	-3.98713	-4.11489
	1.75934	0.527891	Color2 [DarkGray]	1	4		Q15800	Q15800	MSMO1_HUMAN	MSMO1		-1.28577	-1.04092	-1.29443	NaN	-2.12774	-1.8414	-1.90103	-1.53657	-1.76719
	0.43201	0.523094	Color2 [DarkGray]	1	4		P19012;Q99456	A0A3B3ITG2;A8MT21;C9JTG5;P19012;Q99456	K1C12_HUMAN;K1C15_HUMAN	KRT12;KRT15		6.78707	6.89406	6.24114	7.14331	7.09708	7.16653	6.72151	6.45551	5.17596
	2.08222	0.521913	Color2 [DarkGray]	1	4		Q8N3D4	E9PIH6;Q8N3D4	EH1L1_HUMAN	EHBP1L1		-0.0514555	-0.0300055	0.156367	-0.34316	-0.405079	-0.650033	-0.334431	-0.536777	-0.619624
	0	0.521095	Color2 [DarkGray]	1	4		Q9Y2E4	A0A0U1RQW6;E7EPU2;Q9Y2E4	DIP2C_HUMAN	DIP2C		NaN	-2.16632	NaN	NaN	-2.73954	-2.5376	-1.90951	-3.46531	NaN
	0.438701	0.518799	Color2 [DarkGray]	1	4		Q9UI42	B7Z5J4;C9J6N7;Q9UI42	CBPA4_HUMAN	CPA4		1.84223	1.83431	1.01139	1.48106	1.81934	2.03126	1.72308	1.14886	0.259592
	1.03276	0.516176	Color2 [DarkGray]	1	4		O00411	O00411	RPOM_HUMAN	POLRMT		-0.681638	-0.593387	NaN	-0.964254	NaN	-0.921136	-0.908484	-1.09271	-1.45987
	1.23225	0.515281	Color2 [DarkGray]	1	4		P81605	P81605	DCD_HUMAN	DCD		6.66264	6.68118	6.11399	6.37442	6.70238	6.97106	5.84909	6.00321	6.05967
	0.709306	0.512278	Color2 [DarkGray]	1	4		J3KS54	J3KS54	J3KS54_HUMAN	FLII		-1.52723	-1.625	-1.24907	-2.06345	NaN	NaN	-1.38155	-2.13623	-2.42036
	0	0.511084	Color2 [DarkGray]	1	4		Q9H2H9	F8VX04;Q9H2H9	S38A1_HUMAN	SLC38A1		-0.972893	-1.17288	-0.970381	-1.22745	-1.34752	NaN	NaN	-1.5498	NaN
	0.994523	0.510363	Color2 [DarkGray]	1	4		K7EK60	K7EK60	K7EK60_HUMAN	FMNL1		0.846427	0.590926	0.209415	0.827096	0.394859	0.658533	0.0376248	-0.227408	0.305464
	0.433243	0.510096	Color2 [DarkGray]	1	4		O43240	M0R132;O43240	KLK10_HUMAN	KLK10		-1.29146	-1.06976	-1.92517	-0.908806	-1.52695	-1.27492	-1.46613	NaN	-2.41165
	2.0639	0.509558	Color2 [DarkGray]	1	4		Q9NQC3	Q9NQC3	RTN4_HUMAN	RTN4		0.816026	0.538166	0.822838	0.7542	0.636446	0.768489	0.118774	0.247968	0.281614
	1.12568	0.508631	Color2 [DarkGray]	1	4		P10966	E9PD41;P10966	CD8B_HUMAN	CD8B		-0.992314	-0.715592	-0.962214	-1.92984	-2.42426	-2.15349	-1.78354	-1.16995	-1.24252
	0.725923	0.508294	Color2 [DarkGray]	1	4		P04040	P04040	CATA_HUMAN	CAT		3.07602	3.06394	2.56495	2.85873	3.01518	3.18451	2.64378	2.68778	1.84846
+	2.4502	0.507817	Color2 [DarkGray]	1	4		P09382	F8WEI7;P09382	LEG1_HUMAN	LGALS1		0.138118	0.079134	-0.027493	-0.309323	-0.125326	-0.0413775	-0.36269	-0.577059	-0.393943
	0.748093	0.50739	Color2 [DarkGray]	1	4		P07355	A6NMY6;H0YL33;H0YM50;H0YMD0;H0YMU9;H0YMW4;H0YN28;H0YN42;H0YNP5;P07355	ANXA2_HUMAN	ANXA2		3.96829	3.99522	3.44199	3.42295	3.77721	3.88077	3.6163	3.4741	2.79293
+	2.26356	0.50731	Color2 [DarkGray]	1	4		P04899	P04899	GNAI2_HUMAN	GNAI2		3.7388	3.48342	3.76875	3.67821	3.7391	3.65823	3.18501	3.16735	3.11668
	0.541893	0.506591	Color2 [DarkGray]	1	4		Q5XKE5	Q5XKE5	K2C79_HUMAN	KRT79		1.11378	1.13966	0.412329	0.465341	1.02518	1.13843	0.56488	0.852812	-0.271699
	0.525543	0.506012	Color2 [DarkGray]	1	4		P05155	A0A7I2V2D2;A0A7I2V5R3;E9PGN7;H9KV48;P05155	IC1_HUMAN	SERPING1		-1.59902	-2.60568	NaN	-2.47849	-2.2649	-2.31918	-2.73032	-2.7143	-2.38046
	1.29319	0.505913	Color2 [DarkGray]	1	4		P16152	P16152	CBR1_HUMAN	CBR1		-1.5113	-1.34213	-1.36057	-1.43139	-1.474	-1.2613	-2.2602	-1.71141	-1.76013
	1.71047	0.505071	Color2 [DarkGray]	1	4		Q9UNL2	C9JA28;Q9UNL2	SSRG_HUMAN	SSR3		-0.766103	-0.822457	-0.664188	-1.30057	-0.910059	-1.0719	-1.01229	-1.32632	-1.42935
	0.274582	0.501548	Color2 [DarkGray]	1	4		O00267	O00267	SPT5H_HUMAN	SUPT5H		-2.46109	-1.61652	-1.77619	NaN	-1.56102	-1.85685	-3.29462	NaN	-1.61101
	0.437604	0.497315	Color2 [DarkGray]	1	4		Q08188	A0A494C0J7;Q08188	TGM3_HUMAN	TGM3		4.10226	4.0346	3.24999	3.69321	4.04431	4.12975	3.78335	3.61366	2.4979
	0.541704	0.49628	Color2 [DarkGray]	1	4		P05089	A0A5F9ZGN6;A0A5F9ZH78;P05089	ARGI1_HUMAN	ARG1		2.70832	2.75943	1.98045	2.39169	2.72276	2.74531	2.39271	2.20467	1.36198
	0	0.495953	Color2 [DarkGray]	1	4		Q8WY22	A0A5F9ZHY7;Q8WY22	BRI3B_HUMAN	BRI3BP		-2.39382	-2.6908	-2.12116	NaN	-3.62177	-2.61629	-2.89788	NaN	NaN
	0.861397	0.49587	Color2 [DarkGray]	1	4		O00186	O00186	STXB3_HUMAN	STXBP3		-0.495332	-0.381474	-0.377527	-0.606979	-1.00135	-0.839821	-0.608281	-1.44152	-0.692141
	1.26833	0.492653	Color2 [DarkGray]	1	4		Q5JSH3	Q5JSH3	WDR44_HUMAN	WDR44		-2.16417	NaN	-1.91368	-2.14202	-2.78295	NaN	-2.51406	-2.71348	-2.36721
	0.759035	0.489826	Color2 [DarkGray]	1	4		P55196	A0A804HJ20;A8MQ02;H0Y948;J3KN01;P55196;Q5TIG5	AFAD_HUMAN	AFDN		-1.13377	-1.02715	-0.642866	-1.77673	-1.572	NaN	NaN	-1.69005	-1.15879
	0.370808	0.489323	Color2 [DarkGray]	1	4		Q16769	A0A3B3IUD5;B5MCZ9;Q16769	QPCT_HUMAN	QPCT		-0.381607	-1.0021	-1.67773	-1.14222	-0.913422	-0.3816	-1.21003	-1.80958	NaN
	0.564769	0.488096	Color2 [DarkGray]	1	4		Q6GTS8	Q6GTS8	P20D1_HUMAN	PM20D1		-0.303286	-0.236322	-0.622262	-0.0476403	-0.854766	-0.0618634	-0.434868	-0.591738	-1.59955
	0.868874	0.484124	Color2 [DarkGray]	1	4		A0A140T9S8;A0A140T9T0	A0A140T9H9;A0A140T9L5;A0A140T9S8;A0A140T9T0	A0A140T9S8_HUMAN;A0A140T9T0_HUMAN	HLA-DQB1		-0.669758	-0.528314	-0.252452	-1.21743	-1.04273	-2.14469	-1.41098	-0.841793	-0.650122
	1.52143	0.481913	Color2 [DarkGray]	1	4		Q13291	Q13291	SLAF1_HUMAN	SLAMF1		0.76314	1.0259	1.13956	0.0792747	0.424236	-0.458316	0.309423	0.62278	0.550664
	0.676418	0.478005	Color2 [DarkGray]	1	4		Q92685	C9J7S5;H7C0X4;Q92685	ALG3_HUMAN	ALG3		-0.117818	-0.485688	-0.310449	-1.44596	-1.11739	-1.2453	-0.221922	-0.864549	-1.2615
	1.78869	0.475284	Color2 [DarkGray]	1	4		Q9H490	Q9H490	PIGU_HUMAN	PIGU		0.0547924	0.0721636	-0.0512986	-0.513938	-0.36827	-0.276969	-0.647246	-0.446049	-0.2569
	0.482531	0.475138	Color2 [DarkGray]	1	4		Q96AA8	Q96AA8	JKIP2_HUMAN	JAKMIP2		3.07726	3.25377	2.45304	NaN	3.10067	3.1516	2.89481	2.70748	1.75636
	0.821539	0.47472	Color2 [DarkGray]	1	4		P06239	E9PJ92;P06239;Q573B4	LCK_HUMAN	LCK		-0.160168	-0.111483	0.377645	-0.701931	-0.419635	-0.31141	-0.83571	-0.148134	-0.334322
	1.22249	0.473493	Color2 [DarkGray]	1	4		P27797	A0A7P0T861;K7EJB9;K7EL50;P27797	CALR_HUMAN	CALR		0.513103	-0.0272989	0.295538	-0.0562634	-0.169111	-0.308189	-0.24217	-0.355842	-0.0411253
	1.60648	0.473371	Color2 [DarkGray]	1	4		P06744	A0A0J9YX90;A0A0J9YXP8;A0A0J9YYH3;A0A2R8Y6C7;A0A2U3TZU2;K7ENA0;K7EPY4;K7EQ48;P06744	G6PI_HUMAN	GPI		-1.04674	-1.02645	-1.21441	-1.00464	-0.886648	-1.18709	-1.77649	-1.35693	-1.57428
	0.56583	0.473065	Color2 [DarkGray]	1	4		P49721	P49721	PSB2_HUMAN	PSMB2		1.24135	1.18383	0.591479	0.855519	1.04128	1.07332	0.522839	1.07056	0.00406933
	0.464758	0.46841	Color2 [DarkGray]	1	4		Q99417	A0A087WV05;Q99417	MYCBP_HUMAN	MYCBP		-2.26927	NaN	-1.89161	-2.42426	NaN	-2.31877	-2.29668	-2.19593	-3.15393
	0	0.468086	Color2 [DarkGray]	1	4		Q13233	Q13233	M3K1_HUMAN	MAP3K1		NaN	NaN	-2.59428	NaN	-2.95806	-3.08833	-3.37515	-2.80382	-3.00811
	1.212	0.46708	Color2 [DarkGray]	1	4		P60174	P60174;U3KPZ0;U3KQF3	TPIS_HUMAN	TPI1		0.841577	0.791884	0.539708	0.613014	0.785958	0.54859	0.337431	0.476806	-0.0423088
	0	0.465108	Color2 [DarkGray]	1	4		O43502	J3QKK3;O43502;Q7KZJ0	RA51C_HUMAN	RAD51C		NaN	NaN	-2.54195	NaN	-2.62831	-2.56796	-2.82509	NaN	-3.18903
	0.665011	0.464727	Color2 [DarkGray]	1	4		P05164	J3QSF7;P05164	PERM_HUMAN	MPO		-1.96234	-1.52973	-2.03708	-2.17455	NaN	-1.51067	-1.76253	-2.63572	-2.52509
	1.49246	0.463279	Color2 [DarkGray]	1	4		P0DP23;P0DP24;P0DP25	E7EMB3;F8WBR5;G3V479;M0QZ52;P0DP23;P0DP24;P0DP25	CALM1_HUMAN;CALM2_HUMAN;CALM3_HUMAN	CALM1;CALM2;CALM3		-0.35685	-0.710434	-0.827147	-1.58851	-1.16451	-1.32704	-1.06324	-1.0751	-1.14593
	0.847448	0.462924	Color2 [DarkGray]	1	4		P14550	P14550;Q5T621;V9GYG2;V9GYP9	AK1A1_HUMAN	AKR1A1		-1.03937	-0.951046	-0.372244	-1.69941	-1.37593	-1.3798	-1.53744	-1.10781	-1.10619
	0.457076	0.462906	Color2 [DarkGray]	1	4		P63151;Q00005;Q66LE6	A0A590UJJ1;A0A590UJY3;E5RFR9;P63151;Q00005;Q66LE6	2ABA_HUMAN;2ABB_HUMAN;2ABD_HUMAN	PPP2R2A;PPP2R2B;PPP2R2D		-2.58592	-2.61811	NaN	-2.61942	NaN	-2.69104	-2.68351	NaN	-3.44633
	0.438283	0.461463	Color2 [DarkGray]	1	4		Q5BKZ1	A0A0A0MRN4;Q5BKZ1	ZN326_HUMAN	ZNF326		-4.00272	-4.27341	-4.64495	-4.43465	-5.02137	-4.79858	-5.25141	NaN	-4.28558
	1.35382	0.458255	Color2 [DarkGray]	1	4		Q15758	M0QX44;M0QXM4;Q15758	AAAT_HUMAN	SLC1A5		1.54016	1.61732	1.85651	1.1943	1.50956	0.777668	1.06415	1.46433	1.11075
	1.53732	0.456463	Color2 [DarkGray]	1	4		P42566	B1AUU8;P42566;S4R3U1	EPS15_HUMAN	EPS15		-0.443974	-0.0641899	-0.0406461	-0.44987	-0.432156	-0.69847	-0.668779	-0.558604	-0.690815
	0	0.453624	Color2 [DarkGray]	1	4		Q96PC5	A0A2R8YE69;A0A5F9ZHA4;A4D2H0;A4FU28;G3V599;P0CG41;Q86UF2;Q8IX94;Q8IX95;Q96PC5;Q96RT6	MIA2_HUMAN	MIA2		-1.47509	NaN	-2.40035	NaN	NaN	-1.69151	NaN	-2.39135	NaN
	0.905853	0.451286	Color2 [DarkGray]	1	4		P08758	D6RBE9;D6RBL5;P08758	ANXA5_HUMAN	ANXA5		-0.309313	-0.706644	-0.806793	-0.557973	-0.78318	-0.653154	-0.78549	-1.00358	-1.38754
	0.945519	0.451069	Color2 [DarkGray]	1	4		Q86YZ3	Q86YZ3	HORN_HUMAN	HRNR		4.56077	4.53474	4.07176	4.03825	4.78445	4.59174	4.25027	3.80677	3.75701
	0.548043	0.448192	Color2 [DarkGray]	1	4		O60880	O60880	SH21A_HUMAN	SH2D1A		-2.37949	-2.67083	-2.91956	-3.90198	-2.89872	-3.24509	-2.504	-3.18427	-3.62618
	0.868961	0.44339	Color2 [DarkGray]	1	4		Q9Y2P8	Q9Y2P8	RCL1_HUMAN	RCL1		-2.14847	-2.25072	-1.64834	-2.3402	NaN	-2.4075	-2.16724	-2.64066	-2.5698
	0.464538	0.443227	Color2 [DarkGray]	1	4		P25311	C9JEV0;P25311	ZA2G_HUMAN	AZGP1		3.95734	3.9264	3.36947	3.98978	3.88985	4.37551	3.607	3.73617	2.58036
	0.457143	0.442524	Color2 [DarkGray]	1	4		P13645	A0A1B0GVI3;P13645	K1C10_HUMAN	KRT10		10.0632	10.1152	9.387	9.88934	10.0373	10.2761	9.81917	9.69321	8.72543
	1.45142	0.442328	Color2 [DarkGray]	1	4		Q9UL25	Q9UL25	RAB21_HUMAN	RAB21		-1.17954	-1.20914	-1.02788	-0.658535	-0.969921	-0.513238	-1.40849	-1.49931	-1.83573
	0.518427	0.441426	Color2 [DarkGray]	1	4		Q8TD55	Q8TD55	PKHO2_HUMAN	PLEKHO2		-2.4062	-2.53361	-3.23377	-1.80506	-2.17542	-2.25828	-2.65079	-3.57067	-3.27639
	0.272746	0.440487	Color2 [DarkGray]	1	4		Q5BKT4;Q5I7T1	F5GZZ6;F5H5T2;F8VWA9;F8VXJ0;Q5BKT4;Q5I7T1	AG10A_HUMAN;AG10B_HUMAN	ALG10;ALG10B		-1.19206	-2.62924	-1.50127	-2.88028	-2.42543	NaN	-1.84322	-2.58613	NaN
	1.19405	0.439539	Color2 [DarkGray]	1	4		Q7Z2T5	Q7Z2T5;X6RK96	TRM1L_HUMAN	TRMT1L		-1.18767	-1.26617	-1.01742	-1.20172	-0.897609	-0.98703	-1.31245	-1.62433	-1.8531
	0.453354	0.438153	Color2 [DarkGray]	1	4		O60437	K7EKI8;K7EQ71;O60437	PEPL_HUMAN	PPL		-0.588923	-0.710566	-1.743	-0.788322	-1.25631	-1.29874	-1.22938	-1.27943	-1.84814
	0.38494	0.436043	Color2 [DarkGray]	1	4		P00441	P00441	SODC_HUMAN	SOD1		0.00535393	-0.413045	-0.8399	-0.335883	0.0261889	0.183601	-0.356472	-0.53464	-1.66461
	0.705456	0.43579	Color2 [DarkGray]	1	4		P25789	H0YKT8;H0YL69;H0YLC2;H0YLS6;H0YMA1;H0YMI6;H0YMZ1;H0YN18;P25789	PSA4_HUMAN	PSMA4		1.01594	1.04932	0.535904	0.739779	0.906756	1.06725	0.221391	0.886711	0.185684
	1.29364	0.434785	Color2 [DarkGray]	1	4		Q9Y4C8	Q9Y4C8	RBM19_HUMAN	RBM19		-3.07379	NaN	-3.20144	NaN	NaN	NaN	-3.65194	NaN	-3.49286
	0.400501	0.433738	Color2 [DarkGray]	1	4		Q96DR5	Q96DR5	BPIA2_HUMAN	BPIFA2		-2.9712	-2.94733	-3.74634	-3.53268	-2.75352	NaN	NaN	-4.03359	-3.27714
	0.806642	0.431953	Color2 [DarkGray]	1	4		Q14573	Q14573	ITPR3_HUMAN	ITPR3		-0.353746	-0.318125	-0.933799	-0.775202	-0.937642	-1.16036	-0.728315	-1.2341	-0.939116
	0.708269	0.431352	Color2 [DarkGray]	1	4		Q96L46	Q96L46	CPNS2_HUMAN	CAPNS2		-0.821755	-0.362793	-0.91595	-1.2735	-0.826992	-0.749279	-0.946718	-1.31632	NaN
	0	0.430579	Color2 [DarkGray]	1	4		Q8IXK0;Q8NDX5	A0A0A0MSI2;H7C528;Q8IXK0;Q8NDX5	PHC2_HUMAN;PHC3_HUMAN	PHC2;PHC3		NaN	-3.28349	-2.73303	-2.79141	-2.50071	-2.4318	NaN	NaN	-3.43884
	1.85288	0.428873	Color2 [DarkGray]	1	4		Q13191	Q13191	CBLB_HUMAN	CBLB		0.677466	0.502946	0.727401	0.176143	0.151278	-0.0326848	0.0579276	0.31575	0.247517
	0.62099	0.42835	Color2 [DarkGray]	1	4		Q0PNE2	C9IYN7;C9J2D6;C9J9N8;C9JA82;C9JEX8;C9JLH5;F8WE64;Q0PNE2	ELP6_HUMAN	ELP6		-1.69462	-1.65273	-1.48729	-1.38792	-1.88062	-1.38959	-2.46698	-2.2001	-1.45261
	2.19574	0.423481	Color2 [DarkGray]	1	4		P61026	P61026	RAB10_HUMAN	RAB10		2.01191	1.94078	1.96516	1.8067	1.96041	2.02052	1.65005	1.60214	1.39522
	2.19429	0.422395	Color2 [DarkGray]	1	4		Q9NZ01	M0R2N5;M0R3C3;Q9NZ01	TECR_HUMAN	TECR		2.54239	2.51131	2.763	1.96745	1.81201	1.13686	2.17382	2.16162	2.21408
	0.540655	0.422294	Color2 [DarkGray]	1	4		O75342	O75342	LX12B_HUMAN	ALOX12B		3.10203	3.25571	2.68702	2.97288	3.01221	3.23588	2.91649	2.86846	1.99293
	1.20649	0.421472	Color2 [DarkGray]	1	4		Q9BZ29	A0A088AWN3;A0A804HIE8;H0Y3S1;H7BZ79;Q5JUD8;Q9BZ29	DOCK9_HUMAN	DOCK9		-0.192015	-0.737266	-0.468336	-0.900826	-0.729473	-0.437375	-0.911996	-0.95295	-0.797086
	0.416237	0.419543	Color2 [DarkGray]	1	4		Q9H7F0	A0A2R8Y635;A0A2R8YDN7;Q9H7F0	AT133_HUMAN	ATP13A3		-0.376478	-0.12158	0.481253	-0.611031	-0.532392	-0.324352	0.263733	-0.817204	-0.721964
	1.28068	0.418549	Color2 [DarkGray]	1	4		P61006	P61006	RAB8A_HUMAN	RAB8A		2.67514	2.83117	2.91862	2.46629	2.85895	2.77668	2.56551	2.12273	2.48103
	1.20339	0.415756	Color2 [DarkGray]	1	4		Q9UBU9	E9PIN3;Q9UBU9	NXF1_HUMAN	NXF1		-1.60885	-2.03834	-1.65155	-1.91023	-1.59213	-1.28124	-2.01125	-2.30266	-2.2321
	0	0.415733	Color2 [DarkGray]	1	4		Q17RQ9	A0A7N4I390;Q17RQ9	NKPD1_HUMAN	NKPD1		-2.43774	-3.57322	-3.76143	-1.64094	-3.47435	NaN	NaN	-3.67319	NaN
	0	0.415533	Color2 [DarkGray]	1	4		P86790;P86791	P86790;P86791	CCZ1_HUMAN;CCZ1B_HUMAN	CCZ1;CCZ1B		NaN	NaN	-2.46101	NaN	NaN	NaN	-2.94343	NaN	-2.80967
	1.15726	0.411747	Color2 [DarkGray]	1	4		P08648	P08648	ITA5_HUMAN	ITGA5		0.594023	0.509729	0.524518	0.803798	0.967917	-0.0501533	NaN	0.32536	-0.0633402
	0.602899	0.411594	Color2 [DarkGray]	1	4		O75369	A0A804HK76;A0A804HL72;E7EN95;O75369	FLNB_HUMAN	FLNB		1.42109	1.54542	0.855786	1.2389	1.32859	1.10911	1.29977	0.599065	0.68868
	1.99589	0.411098	Color2 [DarkGray]	1	4		P23634	P23634	AT2B4_HUMAN	ATP2B4		0.24054	-0.0266361	0.148988	-0.182751	-0.0671587	-0.43808	-0.374829	-0.232478	-0.263097
	1.63151	0.41102	Color2 [DarkGray]	1	4		O95573	A0A7P0T8L6;A0A7P0TA76;A0A7P0TBB1;O95573	ACSL3_HUMAN	ACSL3		0.0511227	0.0794058	-0.142197	NaN	-0.539804	NaN	-0.238926	-0.458453	-0.54735
	1.99292	0.41058	Color2 [DarkGray]	1	4		Q9UNF1	Q5H907;Q5H909;Q9UNF1	MAGD2_HUMAN	MAGED2		-1.67982	-1.79657	-1.59245	-1.60418	-1.70429	-1.2088	-1.97665	-2.20832	-2.11561
	0.492417	0.409691	Color2 [DarkGray]	1	4		Q9NUQ9	E5RFS4;E5RGI7;E5RH75;E5RHU5;E5RI16;E5RIR8;E5RJE1;E5RJL8;E5RK61;E5RK81;Q9NUQ9	CYRIB_HUMAN	CYRIB		-2.06432	-1.64159	-1.12518	-1.51422	-1.37601	-1.07306	-1.55249	-2.35101	-2.15666
	0.433889	0.409184	Color2 [DarkGray]	1	4		Q7Z4W1	J3KS22;J3QS36;Q7Z4W1	DCXR_HUMAN	DCXR		0.360044	0.423758	-0.147966	-0.251309	-0.0637541	0.285814	0.244125	0.0769682	-0.91281
	0.262122	0.408972	Color2 [DarkGray]	1	4		Q99590	A0A0A0MTP7;F8VXG7;Q99590	SCAFB_HUMAN	SCAF11		-2.82788	-2.26358	NaN	NaN	NaN	NaN	-3.44872	NaN	-2.46069
	0.294034	0.408079	Color2 [DarkGray]	1	4		Q13613	E9PPP8;F8WA39;H7BZJ1;H7C406;Q13613;Q8NEC6	MTMR1_HUMAN	MTMR1		-1.2338	-1.44611	-1.53903	NaN	-2.25947	-2.12565	-2.5282	NaN	-1.10059
	0.662525	0.407227	Color2 [DarkGray]	1	4		Q9BZE1	A6NHR2;Q9BZE1	RM37_HUMAN	MRPL37		-1.34193	-1.00064	-1.14509	-1.48156	-0.761257	-1.61538	-1.90392	-1.05686	-1.74856
	1.25791	0.406647	Color2 [DarkGray]	1	4		Q9P219	Q9P219	DAPLE_HUMAN	CCDC88C		-1.38238	-1.05729	-0.88519	-2.43657	-1.53252	-1.59331	-1.597	-1.49003	-1.45777
	0	0.402059	Color2 [DarkGray]	1	4		P61086	D6RDM7;P61086	UBE2K_HUMAN	UBE2K		-1.02071	-1.4611	-1.61195	-1.29047	-1.75971	-0.94816	NaN	-1.76665	NaN
	0.51915	0.400711	Color2 [DarkGray]	1	4		Q8NEZ4	A0A7P0T9N3;A0A7P0T9U9;A0A7P0TAI3;A0A804HIF3;A0A804HIM1;A0A804HJ27;A0A804HJ77;A0A804HLA5;Q8NEZ4	KMT2C_HUMAN	KMT2C		-2.78988	-2.34768	-3.43684	NaN	-3.6622	NaN	-3.01502	-3.38138	-3.38012
	2.21974	0.400036	Color2 [DarkGray]	1	4		B0I1T2	A0A3B3IU30;B0I1T2;F8WEW9;J3KRL0;J3QRN6;K7EIG7;O94832	MYO1G_HUMAN	MYO1G		3.09385	3.07455	3.20442	2.68596	2.72298	2.53069	2.62515	2.70505	2.84252
	0.60281	0.397133	Color2 [DarkGray]	1	4		Q96N96	A0A087X0P1;A0A0A0MRY4;A0A0A6YYB3;A0A0A6YYF8;A0A0C4DFY6;A0A1B0GTF0;A0A1B0GV82;A0A1B0GV84;A0A1B0GVC4;A0A1B0GVV2;A0A1B0GWI5;A0A5F9ZGZ3;A0A5F9ZHY9;A0A5F9ZI31;B1AMR3;B1AMR4;E7EV07;E9PEM0;E9PFR9;H0YCT6;J3KQJ8;O43307;Q96N96;Q9NR80	SPT13_HUMAN	SPATA13		-0.151945	0.11061	-0.0036025	-0.310142	-0.21941	-0.187083	-0.117546	-0.982247	-0.136542
	1.30549	0.39659	Color2 [DarkGray]	1	4		P23458	A0A5F9ZH07;A0A5F9ZH32;A0A5F9ZHN8;A0A5F9ZI01;A0A5F9ZI39;P23458	JAK1_HUMAN	JAK1		0.408291	0.149037	0.617479	-0.233467	-0.4553	-0.141079	-0.0690856	-0.0241308	0.0782547
	0.996838	0.395495	Color2 [DarkGray]	1	4		P35527	K7EQQ3;P35527	K1C9_HUMAN	KRT9		9.76989	9.93274	9.45659	9.61666	10.0051	10.0382	9.4698	9.423	9.07994
	1.56523	0.395328	Color2 [DarkGray]	1	4		P10321	A0A140T921;A0A140T9H5;A0A140T9U8;A2AEA2;O19617;P10321	HLAC_HUMAN	HLA-C		3.86529	3.76469	4.08494	3.07154	3.46381	2.22079	3.47662	3.63955	3.41277
	0.827161	0.390487	Color2 [DarkGray]	1	4		P49755	P49755	TMEDA_HUMAN	TMED10		0.407061	0.140988	0.0651011	0.374454	0.128247	0.309392	0.00593996	0.00722027	-0.57147
	2.02667	0.388943	Color2 [DarkGray]	1	4		Q9H4M9	A0A024R571;C9J2Z4;C9JC03;C9JDQ8;Q9H4M9;Q9NZN3	EHD1_HUMAN	EHD1		0.233428	0.289621	0.481732	0.195291	0.459094	0.422268	0.012382	-0.0670595	-0.107371
	0.373686	0.387085	Color2 [DarkGray]	1	4		Q16610	Q16610	ECM1_HUMAN	ECM1		1.29775	1.51754	0.557992	1.15126	1.14792	1.38743	1.26516	0.795521	0.151341
	0	0.386686	Color2 [DarkGray]	1	4		Q9Y606	F5GY32;F5H1S9;G8JLB3;Q9Y606	PUS1_HUMAN	PUS1		-3.96209	NaN	-3.15117	NaN	NaN	NaN	NaN	-3.94332	NaN
	1.12834	0.383337	Color2 [DarkGray]	1	4		P30041	P30041	PRDX6_HUMAN	PRDX6		2.02438	1.77444	1.77704	1.9103	1.65489	2.14293	1.74155	1.39503	1.28926
	0.390494	0.383236	Color2 [DarkGray]	1	4		P07686	H0YA83;P07686;Q5URX0	HEXB_HUMAN	HEXB		-0.905725	-0.684941	-1.49391	-1.21514	-1.07971	-0.955211	-1.04843	-1.10271	-2.08314
	0.645447	0.383057	Color2 [DarkGray]	1	4		Q8IY18	Q8IY18	SMC5_HUMAN	SMC5		-1.80161	NaN	-1.95605	-2.01163	NaN	-2.8212	-1.97312	-2.6209	-2.19164
	1.53562	0.382974	Color2 [DarkGray]	1	4		P59190	A0A2R8Y7G7;A0A2R8YFB8;G3V196;G3V562;J3QSF4;P59190	RAB15_HUMAN	RAB15		4.122	3.99147	NaN	NaN	4.07668	4.02386	3.65935	3.68817	NaN
	1.20276	0.381022	Color2 [DarkGray]	1	4		Q15008	H7C531;Q15008	PSMD6_HUMAN	PSMD6		1.34029	1.12451	1.29185	0.965204	0.688582	1.33365	1.12744	0.676445	0.809703
	1.76314	0.38097	Color2 [DarkGray]	1	4		Q14680	A0A0D9SFB9;A0A0D9SFF9;A0A0D9SFL8;Q14680	MELK_HUMAN	MELK		0.390986	0.380416	0.636628	0.0012145	-0.0881748	-0.0267434	0.186383	0.0284052	0.0503321
	0.734112	0.380917	Color2 [DarkGray]	1	4		Q13557	D6R938;E9PBG7;E9PF82;H0Y9J2;Q13557	KCC2D_HUMAN	CAMK2D		-0.0294437	0.240778	0.0579848	0.0498919	0.261089	0.175413	-0.0467296	-0.0880289	-0.738672
	0.782796	0.380739	Color2 [DarkGray]	1	4		P60900	G3V295;G3V3I1;G3V3U4;G3V5Z7;P60900	PSA6_HUMAN	PSMA6		2.22502	2.30413	1.63879	1.90585	2.16329	2.13588	1.662	1.81877	1.54496
	2.75403	0.380706	Color2 [DarkGray]	1	4		Q9H082	A0A494C0Z5;Q9H082	RB33B_HUMAN	RAB33B		4.14495	4.01516	4.03992	4.03306	4.10925	4.03686	3.72285	3.7137	3.62136
	0.438076	0.380586	Color2 [DarkGray]	1	4		Q9BYJ1	J3KPH2;Q9BYJ1	LOXE3_HUMAN	ALOXE3		0.991299	1.0093	0.552461	0.794175	0.936109	1.09531	0.830722	0.79228	-0.211699
	0.729935	0.380155	Color2 [DarkGray]	1	4		O00391	O00391	QSOX1_HUMAN	QSOX1		-1.04101	-1.25738	-1.43582	NaN	-1.7421	-0.701564	-1.40103	-1.84876	NaN
	0.332666	0.379834	Color2 [DarkGray]	1	4		O95372	O95372;Q5QPQ0;Q5QPQ1;Q5QPQ2;Q5QPQ3	LYPA2_HUMAN	LYPLA2		NaN	-1.07436	-0.981452	NaN	-1.38304	-1.46363	-0.986297	NaN	-1.82918
	0.783695	0.3762	Color2 [DarkGray]	1	4		Q9H3K2	Q9H3K2	GHITM_HUMAN	GHITM		0.43485	1.11016	0.965959	-0.667846	-0.829533	-1.44802	0.301629	0.500277	0.58046
	0.569902	0.375827	Color2 [DarkGray]	1	4		Q08AM6	Q08AM6	VAC14_HUMAN	VAC14		0.250096	-0.0230436	-0.129817	0.136923	0.183022	0.350893	-0.882931	-0.109209	-0.0381041
	1.32128	0.37454	Color2 [DarkGray]	1	4		P63104	B0AZS6;B7Z2E6;E7EX29;H0YB80;P63104	1433Z_HUMAN	YWHAZ		3.6092	3.25973	3.27842	3.3273	3.56966	3.6939	3.14402	2.95702	2.92268
	0.810136	0.372494	Color2 [DarkGray]	1	4		Q9BTW9	A0A804HHW7;A0A804HI02;A0A804HI57;A0A804HIC0;A0A804HIN6;A0A804HIU1;A0A804HJ32;A0A804HJ57;A0A804HJY5;A0A804HKB9;A0A804HKT8;A0A804HL21;A0A804HL62;A0A804HLF8;A0A804HLI2;J3KR97;Q9BTW9	TBCD_HUMAN	TBCD		-1.71109	-1.37419	-1.83271	-1.75019	-1.4186	-1.16296	-1.71592	-2.27669	-2.04286
	0.472241	0.371417	Color2 [DarkGray]	1	4		Q96P63	Q96P63	SPB12_HUMAN	SERPINB12		3.17484	3.51886	2.65152	2.67144	3.18572	3.35792	2.89168	3.04562	2.29368
	0.576096	0.371386	Color2 [DarkGray]	1	4		O00499	O00499	BIN1_HUMAN	BIN1		-1.51775	-1.63464	-1.37984	-1.01991	-1.55165	-0.889964	-1.35773	-1.98716	-2.30149
	0.964241	0.370747	Color2 [DarkGray]	1	4		P23526	P23526	SAHH_HUMAN	AHCY		1.8784	1.75999	1.37194	1.67471	1.85328	1.87321	1.31673	1.45458	1.12679
	0	0.370272	Color2 [DarkGray]	1	4		Q7Z3Y9	Q7Z3Y9	K1C26_HUMAN	KRT26		-0.456637	0.53723	0.881207	NaN	NaN	NaN	NaN	NaN	-0.0496721
	0	0.36997	Color2 [DarkGray]	1	4		O95831	A0A6Q8PFA7;A0A6Q8PFE1;A0A6Q8PFM5;A0A6Q8PFQ8;A0A6Q8PFS4;A0A6Q8PFW2;A0A6Q8PG15;A0A6Q8PHC0;A0A6Q8PHJ9;A0A7I2PK44;A0A7I2RLJ8;O95831	AIFM1_HUMAN	AIFM1		-2.02351	-1.62769	-1.43779	-0.918786	-2.65235	NaN	NaN	-2.0663	NaN
	0.980788	0.369038	Color2 [DarkGray]	1	4		P46977	P46977	STT3A_HUMAN	STT3A		1.44781	1.60706	1.9913	1.11257	1.04699	0.705626	1.30821	1.43879	1.19206
	0.653785	0.368597	Color2 [DarkGray]	1	4		P78332	E9PGM9;F8WCA5;P78332	RBM6_HUMAN	RBM6		NaN	-2.15878	-1.97342	NaN	NaN	NaN	-2.08093	-2.64463	-2.57854
+	3.1952	0.368569	Color2 [DarkGray]	1	4		O43566	H0Y8W3;O43566	RGS14_HUMAN	RGS14		0.489032	0.556046	0.563666	0.457026	0.62209	0.525406	0.195035	0.108136	0.199866
	1.25214	0.367762	Color2 [DarkGray]	1	4		Q8N9N7	A0A3B3ISV5;H3BSW0;Q8N9N7	LRC57_HUMAN	LRRC57		-1.42237	-1.21767	-0.946356	-0.942165	-1.1655	-1.10099	-1.56277	-1.5667	-1.56021
	1.31239	0.367533	Color2 [DarkGray]	1	4		Q9H9S4	B7ZBJ4;Q5TAW7;Q9H9S4	CB39L_HUMAN	CAB39L		0.229498	0.0538626	0.446744	0.46367	0.495938	0.708491	-0.222531	-0.149962	0
	0.792646	0.36568	Color2 [DarkGray]	1	4		Q06830	A0A0A0MSI0;Q06830	PRDX1_HUMAN	PRDX1		4.19953	4.20442	3.79615	4.0724	4.20048	4.39342	3.96905	3.7324	3.4016
	0.393576	0.365218	Color2 [DarkGray]	1	4		Q9H773	H3BSA6;Q9H773	DCTP1_HUMAN	DCTPP1		-2.29974	-1.61735	-1.92421	-0.455256	-0.993447	-0.323247	-1.9965	-2.98882	-1.95163
	0.267175	0.361695	Color2 [DarkGray]	1	4		P30838	A8MYB8;C9JKT2;C9JMC5;E9PNN6;I3L1H6;I3L3I9;I3L4E5;P30838	AL3A1_HUMAN	ALDH3A1		1.17366	0.550323	-0.652794	0.297991	0.812714	0.481283	-0.0704017	0.144602	-0.0880947
	0.374239	0.361309	Color2 [DarkGray]	1	4		Q9HCK8	A0A2R8Y4P3;A0A2R8Y808;A0A2R8Y840;A0A2R8YFT4;Q9HCK8	CHD8_HUMAN	CHD8		-2.49454	-2.40286	-2.65878	-2.00232	-2.73417	-2.54117	-2.73687	-3.62924	-2.274
	0.981049	0.361169	Color2 [DarkGray]	1	4		P04406	E7EUT5;P04406	G3P_HUMAN	GAPDH		4.70149	4.88505	4.46743	4.82106	4.92741	4.99105	4.23172	4.56734	4.17141
	1.12361	0.360197	Color2 [DarkGray]	1	4		Q9Y4R8	H3BRS3;Q9Y4R8	TELO2_HUMAN	TELO2		-1.2876	-1.22807	-1.48957	-0.210246	-1.09584	-0.557944	-1.57927	-1.95153	-1.55502
	1.70615	0.358497	Color2 [DarkGray]	1	4		Q15370	A0A8I5KUS5;B8ZZU8;I3L0M9;Q15370	ELOB_HUMAN	ELOB		0.341322	0.135838	0.412798	-0.520321	0.107609	0.0753989	0.0171752	-0.144116	-0.0585918
	0.738554	0.358195	Color2 [DarkGray]	1	4		O00750	F5GWN5;O00750	P3C2B_HUMAN	PIK3C2B		-0.933445	-1.40853	-0.858648	-1.63941	-2.03269	-1.48963	-1.23702	-1.70057	-1.33762
	0.510926	0.356978	Color2 [DarkGray]	1	4		P27361;P28482	B3KR49;E9PBK7;E9PJF0;E9PQW4;H0YDH9;P27361;P28482	MK01_HUMAN;MK03_HUMAN	MAPK1;MAPK3		-1.03483	NaN	-1.47228	-1.5713	-2.42575	-1.59843	-1.29827	-1.94605	-1.58727
	0.660027	0.356472	Color2 [DarkGray]	1	4		P28676	H7BXD5;H7C2Z6;P28676	GRAN_HUMAN	GCA		-0.585939	-0.146416	-0.84089	-0.420516	-0.421055	-0.409913	-0.777231	-0.71356	-1.15187
	1.04971	0.353131	Color2 [DarkGray]	1	4		Q99653	F5GX29;H0YKE7;H0YLY7;H0YNG9;Q99653	CHP1_HUMAN	CHP1		-1.62798	-1.79292	-2.0065	NaN	-1.50171	-2.42005	-2.18338	NaN	-2.14114
	1.05118	0.349502	Color2 [DarkGray]	1	4		Q96EE3	K7ELV2;K7ENI5;Q96EE3	SEH1_HUMAN	SEH1L		-1.23815	-0.889355	-0.772272	-1.08453	-1.38619	-1.28681	-1.39782	-1.37251	-1.17796
	0	0.349026	Color2 [DarkGray]	1	4		Q9H0A8	A0A0B4J287;Q9H0A8	COMD4_HUMAN	COMMD4		-2.12859	NaN	-2.54439	-1.41526	-1.55214	-1.82259	NaN	NaN	-2.68552
	0.221487	0.348707	Color2 [DarkGray]	1	4		A8K2U0	A8K2U0	A2ML1_HUMAN	A2ML1		-0.0280571	0.111822	-0.994354	-0.266501	0.123399	-0.0583491	0.0264802	-0.34119	-1.642
	0.4661	0.347088	Color2 [DarkGray]	1	4		P68402	J3KNE3;P68402	PA1B2_HUMAN	PAFAH1B2		-1.05291	-0.847405	-1.70765	-1.33413	-1.88844	-0.867206	-1.21709	-1.87877	-1.55337
	0.297621	0.345829	Color2 [DarkGray]	1	4		P13647	H0YI76;H0YIN9;P13647	K2C5_HUMAN	KRT5		8.68452	8.82811	7.9483	8.50192	8.75843	8.71623	8.57413	8.47559	7.37371
	1.8334	0.344784	Color2 [DarkGray]	1	4		Q8NDX1	Q8NDX1	PSD4_HUMAN	PSD4		2.33105	2.21762	2.33486	1.77962	1.86597	1.73485	1.84978	1.90413	2.09527
	0.533807	0.344693	Color2 [DarkGray]	1	4		P33241	E7EMG9;E9PBD8;P33241	LSP1_HUMAN	LSP1		0.327601	-0.0316887	0.133534	-0.975123	-0.630989	-0.996917	0.0549073	0.07195	-0.731489
	0.192308	0.343967	Color2 [DarkGray]	1	4		Q8TAX7	D6RHX1;Q8TAX7	MUC7_HUMAN	MUC7		2.08604	1.44787	0.796521	1.44437	1.71155	1.87271	0.158856	0.994701	2.14497
	0.114537	0.343323	Color2 [DarkGray]	1	4		Q8IV48	E5RIV7;Q8IV48	ERI1_HUMAN	ERI1		-3.60794	-2.87865	NaN	-2.99663	-2.95107	-2.28134	-4.53781	NaN	-2.63542
	0	0.342884	Color2 [DarkGray]	1	4		Q9BZF1	F8VQX7;F8VUA7;Q9BZF1	OSBL8_HUMAN	OSBPL8		-2.04906	-2.60356	-2.08301	NaN	-2.79592	NaN	-2.58809	NaN	NaN
	0.803329	0.342876	Color2 [DarkGray]	1	4		Q9P265	Q9P265	DIP2B_HUMAN	DIP2B		0.406233	0.0207348	0.68705	-0.0907693	0.0608377	-0.0842376	0.0159078	0.103946	-0.0344648
	0.386456	0.34051	Color2 [DarkGray]	1	4		Q8N1N4	Q8N1N4	K2C78_HUMAN	KRT78		3.97621	4.05328	3.29775	3.84186	3.91195	4.04962	3.81364	3.61049	2.88159
	1.45678	0.339842	Color2 [DarkGray]	1	4		P26010	F5H6T4;F8VNX4;P26010	ITB7_HUMAN	ITGB7		1.28426	1.16517	1.49627	0.536169	0.751279	-0.000791073	0.885232	1.05168	0.98926
	0.517933	0.339679	Color2 [DarkGray]	1	4		P55061	F8VPI1;F8VQQ5;F8VQW0;F8VR05;F8VSI7;F8VVJ4;F8VX73;F8W086;F8W1G3;F8W201;P55061	BI1_HUMAN	TMBIM6		-1.3571	-0.994511	-1.13791	-1.88257	-2.43058	-2.03125	-1.1962	-2.03669	-1.27567
	0	0.338834	Color2 [DarkGray]	1	4		Q96T51	H0YA47;Q96T51	RUFY1_HUMAN	RUFY1		-1.00225	-0.307991	NaN	NaN	-0.821098	-0.322723	-0.993953	NaN	NaN
	1.40721	0.337086	Color2 [DarkGray]	1	4		Q9P289	B4E0Y9;Q8NBY1;Q9P289	STK26_HUMAN	STK26		1.08195	0.927803	1.10476	1.67316	1.52843	1.67024	0.742	0.516776	0.844488
	0.691924	0.336454	Color2 [DarkGray]	1	4		H3BTU6	H3BTU6	H3BTU6_HUMAN	CORO1A		0.221688	0.953353	0.416028	0.0483737	-0.0339699	0.125338	0.189234	0.254884	0.137588
	0.782679	0.336083	Color2 [DarkGray]	1	4		Q9H3M7	Q9H3M7	TXNIP_HUMAN	TXNIP		-2.28273	NaN	-1.81215	-2.71171	-2.63335	-3.40177	-2.30182	-2.44557	-2.40318
	0	0.335062	Color2 [DarkGray]	1	4		P06737;P11216;P11217	E9PK47;H0Y4Z6;P06737;P11216;P11217	PYGB_HUMAN;PYGL_HUMAN;PYGM_HUMAN	PYGB;PYGL;PYGM		-1.24487	-0.987148	0.303463	-1.15935	-0.727346	NaN	NaN	NaN	-0.977914
	0.771005	0.332788	Color2 [DarkGray]	1	4		Q01201	D6R992;Q01201	RELB_HUMAN	RELB		-1.89478	-2.00368	-1.59312	-1.83374	-1.85583	-2.39448	-2.21266	-2.40602	-1.87127
	0.986474	0.332044	Color2 [DarkGray]	1	4		O96011	H7C3V6;O96011	PX11B_HUMAN	PEX11B		-0.440528	-0.625141	-0.818046	-0.624242	-0.746743	-0.927377	-0.775004	-1.16824	-0.936603
	0.890059	0.331301	Color2 [DarkGray]	1	4		Q7Z434	Q7Z434	MAVS_HUMAN	MAVS		0.164357	-0.16407	-0.234487	-0.7542	-0.495855	-0.937925	-0.182672	-0.602967	-0.442464
	1.38926	0.328591	Color2 [DarkGray]	1	4		P15498	A0A0A0MR07;F5H5P4;H0YDG2;P15498;Q96D37;Q9UKW4	VAV_HUMAN	VAV1		0.115277	0.139474	0.439007	0.173615	0.245691	-0.131386	-0.098269	-0.033637	-0.160108
	1.46081	0.328558	Color2 [DarkGray]	1	4		P78417	P78417;Q5TA02	GSTO1_HUMAN	GSTO1		-0.546859	-0.641877	-0.727428	-0.386919	-0.738197	-0.477175	-0.95657	-0.81626	-1.12901
	0.335985	0.327039	Color2 [DarkGray]	1	4		Q9Y2V2	Q9Y2V2	CHSP1_HUMAN	CARHSP1		-1.79859	-1.74401	-2.57314	-1.74459	-1.85815	-1.42642	-2.37084	-1.84417	-2.88185
	1.79235	0.325999	Color2 [DarkGray]	1	4		Q9Y228	B1AJU2;C9J0C0;C9JBA0;E2QRE5;Q9Y228	T3JAM_HUMAN	TRAF3IP3		-1.62963	-1.64845	-1.48059	NaN	NaN	-2.01707	-2.03105	-1.82316	-1.88245
	0.507887	0.325722	Color2 [DarkGray]	1	4		Q12872	F5H1A5;Q12872	SFSWA_HUMAN	SFSWAP		-2.9612	-2.3606	-3.04502	NaN	-2.51451	-4.00073	-3.09178	-3.43713	-2.81506
	1.98409	0.32572	Color2 [DarkGray]	1	4		Q8TDZ2	Q8TDZ2	MICA1_HUMAN	MICAL1		-0.686983	-0.75944	-0.876895	-0.864338	-0.81283	-0.288313	-1.01015	-1.13656	-1.15377
	0.60653	0.325505	Color2 [DarkGray]	1	4		Q9NPA8	E5RHX8;Q9NPA8	ENY2_HUMAN	ENY2		-1.50234	-1.78507	-1.1574	-2.21565	-2.02033	-1.80897	-2.12208	-1.62993	-1.66931
	0	0.320586	Color2 [DarkGray]	1	4		Q7Z478	Q7Z478	DHX29_HUMAN	DHX29		-3.4005	NaN	NaN	NaN	-3.7031	-3.49826	NaN	-3.81282	-3.62935
	0.570003	0.31995	Color2 [DarkGray]	1	4		Q9Y6H1	Q9Y6H1	CHCH2_HUMAN	CHCHD2		1.58991	1.64935	1.17781	0.572611	NaN	NaN	1.42755	1.26816	0.761512
	0.403866	0.318493	Color2 [DarkGray]	1	4		P02652	P02652;V9GYC1;V9GYE3;V9GYG9;V9GYM3;V9GYS1	APOA2_HUMAN	APOA2		-1.09031	-1.74616	-1.51175	-1.22149	-0.890056	-0.44621	-2.18551	-1.25273	-1.86546
	0.576417	0.318331	Color2 [DarkGray]	1	4		Q9UGP4	C9JRJ5;Q9UGP4	LIMD1_HUMAN	LIMD1		-0.000458717	-0.218313	0.0297227	-1.54577	-1.42783	-0.796313	-0.290624	-0.822895	-0.0305243
	0.545951	0.318291	Color2 [DarkGray]	1	4		Q99497	K7ELW0;Q99497	PARK7_HUMAN	PARK7		1.37819	1.08274	0.515281	0.550198	1.52191	0.924242	0.703125	0.579339	0.738877
	0.684125	0.317865	Color2 [DarkGray]	1	4		P28070	P28070	PSB4_HUMAN	PSMB4		0.775449	0.882749	0.435216	1.0426	0.800416	0.825878	0.619285	0.451048	0.0694857
	0.88466	0.317626	Color2 [DarkGray]	1	4		Q96KP1	Q2MDF5;Q96KP1	EXOC2_HUMAN	EXOC2		-1.84789	-1.94199	-2.29458	-2.8502	-2.74963	-1.62414	-2.15897	-2.39102	-2.48735
	0.0696255	0.316656	Color2 [DarkGray]	1	4		P02452	P02452	CO1A1_HUMAN	COL1A1		-4.98451	-4.01767	0.170404	NaN	NaN	-3.66995	-3.17004	-3.03766	-3.57405
	0.925592	0.31399	Color2 [DarkGray]	1	4		P46531	A0A7P0T8U6;A0A7P0T8W1;A0A7P0TA56;A0A7P0TAK8;A0A7P0TB20;P46531	NOTC1_HUMAN	NOTCH1		-1.1755	-0.857059	-0.640427	-1.64677	-1.27261	NaN	-1.18421	-1.16423	-1.26652
	0.255221	0.313225	Color2 [DarkGray]	1	4		O94973	A0A0G2JQA4;A0A0G2JQM1;A0A0G2JRF9;A0A0G2JRS3;A0A0G2JS82;A0A8I5KPP9;E9PNC4;E9PPY8;E9PQP4;O94973	AP2A2_HUMAN	AP2A2		-1.80878	-2.42246	-2.34615	-2.50872	-2.61394	-2.24332	-2.63586	-1.67327	-3.20793
	1.39131	0.312746	Color2 [DarkGray]	1	4		Q9UBC2	K7EJR2;M0QX30;M0R165;M0R1V5;M0R330;Q9UBC2	EP15R_HUMAN	EPS15L1		-1.9154	-1.60533	-1.90821	NaN	-2.16353	-1.96909	-2.13514	-2.15516	-2.07689
	0.16255	0.31273	Color2 [DarkGray]	1	4		Q969L2	Q969L2	MAL2_HUMAN	MAL2		0.917902	0.694441	-0.439145	0.446537	0.849358	0.934014	0.366791	0.922965	-1.05475
	0.24832	0.312189	Color2 [DarkGray]	1	4		Q9UI26	F8WDV0;Q9UI26	IPO11_HUMAN	IPO11		-1.31878	-1.44299	-2.49874	-2.18173	-1.98554	-1.46207	-2.04278	-2.08861	NaN
	2.52008	0.310485	Color2 [DarkGray]	1	4		Q15392	A0A0A0MTI1;A0A3B3IRV7;A0A3B3ISR5;A0A3B3IT58;A0A3B3ITT9;Q15392	DHC24_HUMAN	DHCR24		2.23238	2.33523	2.36523	1.72586	1.71119	1.54739	1.9606	2.05141	1.98938
	0.541058	0.308293	Color2 [DarkGray]	1	4		P49247	P49247	RPIA_HUMAN	RPIA		-0.823308	-1.17365	-0.345569	NaN	-2.042	-1.88548	-0.988626	-1.23727	-1.04151
	0.246258	0.308059	Color2 [DarkGray]	1	4		O75943	A0A0G2JNH5;A0A0G2JP78;A0A0G2JPT5;O75943	RAD17_HUMAN	RAD17		-1.66481	NaN	-1.17659	-1.73501	NaN	-1.21307	-2.34561	-1.15397	-1.68669
	0.977672	0.307351	Color2 [DarkGray]	1	4		Q9BW27	J3KT10;J3QL54;J3QLD4;J3QLV0;Q9BW27	NUP85_HUMAN	NUP85		-1.18514	-1.16811	-0.845068	-1.62797	-1.35296	-1.46984	-1.55981	-1.32876	-1.23181
	0.440392	0.306669	Color2 [DarkGray]	1	4		Q14241	Q14241	ELOA1_HUMAN	ELOA		-1.5314	-1.34114	-2.01461	NaN	NaN	-1.98244	-2.10032	-1.77112	NaN
	0.538483	0.305715	Color2 [DarkGray]	1	4		Q5T5U3	A0A087WW76;A0A1B0GV73;A0A7P0TAS2;A0A805TBS0;E7ESW5;Q5T5U3	RHG21_HUMAN	ARHGAP21		0.892547	0.871346	1.32726	0.395176	0.531054	-0.172336	0.801505	1.0293	0.343203
	0.999045	0.305586	Color2 [DarkGray]	1	4		P61601	P37235;P61601;P84074	NCALD_HUMAN	NCALD		0.349966	0.493693	0.529423	0.336117	0.366489	0.76437	0.414487	-0.0122461	0.0540819
	0.439444	0.305227	Color2 [DarkGray]	1	4		P11279	P11279	LAMP1_HUMAN	LAMP1		-0.461798	0.185275	-0.708461	-0.448515	-0.462032	-0.436964	-0.79525	-0.369234	-0.736181
	2.10339	0.304717	Color2 [DarkGray]	1	4		P09110	C9JDE9;H0Y4D4;H7C131;P09110	THIK_HUMAN	ACAA1		1.24192	1.1978	1.1244	0.381216	0.576317	0.413595	0.95551	0.783707	0.910755
	1.23903	0.304182	Color2 [DarkGray]	1	4		P62316	K7ERG4;P62316	SMD2_HUMAN	SNRPD2		0.332147	0.190242	0.451183	0.250495	0.0307207	0.707795	-0.103748	-0.0237207	0.188495
	0.213883	0.303873	Color2 [DarkGray]	1	4		Q7Z3Y7	Q7Z3Y7	K1C28_HUMAN	KRT28		0.805734	1.21708	0.275257	0.879025	0.676541	1.16459	1.38678	0.221338	-0.221661
	0.149336	0.300604	Color2 [DarkGray]	1	4		Q9NZT1	Q9NZT1	CALL5_HUMAN	CALML5		0.657985	-0.728357	NaN	0.1277	-0.957135	-0.049953	-0.246426	-0.425155	NaN
	0.212881	0.299869	Color2 [DarkGray]	1	4		P02533	P02533	K1C14_HUMAN	KRT14		9.49884	9.74769	8.7676	9.35569	9.84508	9.7044	9.63256	9.35102	8.13096
	1.54953	0.299513	Color2 [DarkGray]	1	4		Q9NZ08	Q9NZ08	ERAP1_HUMAN	ERAP1		-1.16414	-1.15856	-0.945734	-1.52036	-1.55748	-2.0277	-1.48718	-1.30744	-1.37235
	0.912987	0.299399	Color2 [DarkGray]	1	4		O75439	G3V0E4;O75439	MPPB_HUMAN	PMPCB		0.508261	0.436904	0.302551	0.62615	0.60015	0.477787	0.36427	0.108273	-0.123023
	0.904147	0.298232	Color2 [DarkGray]	1	4		P22392	E7ERL0;J3KPD9;O60361;P15531;P22392;Q32Q12	NDKB_HUMAN	NME2		1.55259	1.17003	1.18989	1.78263	1.77294	2.02265	1.14895	1.03106	0.837799
	0.213098	0.295163	Color2 [DarkGray]	1	4		Q04721	Q04721	NOTC2_HUMAN	NOTCH2		-0.855503	-0.843936	-1.14752	-1.87816	-0.798573	-1.33122	-2.06474	-1.41052	-0.257194
	2.11952	0.294862	Color2 [DarkGray]	1	4		Q96BY6	A0A2R8Y5U0;A0A2R8YD85;F8WE73;Q96BY6	DOC10_HUMAN	DOCK10		2.28748	2.16866	2.31243	1.88436	1.99323	1.93699	1.97196	1.88872	2.0233
	1.15991	0.294416	Color2 [DarkGray]	1	4		Q9Y285	K7ER00;K7ER16;Q9Y285	SYFA_HUMAN	FARSA		-0.258087	-0.183832	-0.117519	0.991975	1.0361	1.20782	-0.297533	-0.684731	-0.460423
	0.362822	0.294291	Color2 [DarkGray]	1	4		P13861	C9J830;P13861	KAP2_HUMAN	PRKAR2A		-0.717978	-1.26391	-0.472139	-0.595233	-0.487064	-0.30687	-0.646742	-1.47531	-1.21486
	0	0.292894	Color2 [DarkGray]	1	4		Q8TF66	Q8TF66	LRC15_HUMAN	LRRC15		-2.01255	-1.54735	-0.834788	-1.26046	-2.13354	-1.69925	NaN	-1.75779	NaN
	1.41678	0.292861	Color2 [DarkGray]	1	4		Q8NHH9	B5MCN0;C9JQQ5;H7C3A2;Q8NHH9	ATLA2_HUMAN	ATL2		0.141125	0.0033083	-0.189499	0.100095	-0.333449	NaN	-0.291051	-0.315543	-0.317056
	0.645524	0.29269	Color2 [DarkGray]	1	4		Q96RU3	B7ZL14;Q96RU3	FNBP1_HUMAN	FNBP1		0.854794	1.0244	1.44818	0.869852	0.921538	0.847291	0.756807	0.67372	1.01878
	0.183193	0.292638	Color2 [DarkGray]	1	4		P30044	P30044	PRDX5_HUMAN	PRDX5		0.750197	NaN	-0.377337	-0.523612	-0.466231	0.164647	NaN	-0.076602	-0.135813
	0.392449	0.29159	Color2 [DarkGray]	1	4		Q6ULP2	B8ZZI9;Q6ULP2	AFTIN_HUMAN	AFTPH		-1.81991	-1.99408	-2.83381	-1.71843	-1.52332	-1.44868	-2.47113	-2.515	-2.53644
	0.855764	0.291392	Color2 [DarkGray]	1	4		O14745	O14745	NHRF1_HUMAN	SLC9A3R1		1.25611	1.24267	1.42766	0.294846	0.651007	0.569085	1.03806	0.753777	1.26044
	0.322433	0.291145	Color2 [DarkGray]	1	4		Q15517	G8JLG2;Q15517;Q2L6G8	CDSN_HUMAN	CDSN		3.18471	3.54737	2.62674	2.56165	2.91272	3.25401	3.21381	2.92812	2.34345
	0.192974	0.289915	Color2 [DarkGray]	1	4		Q6ZN08	A0A075B7G3;A0A075B7G4;A0A087WSW2;A0A087WT67;A0A087WTY0;A0A087WU35;A0A087WUU8;A0A087WYK5;A0A087WZJ7;A0A087X0A2;A0A087X2B0;A0A0A0MRR1;A0A0A0MS50;A0A0A0MTN5;A0A0B4J2G0;A0A0C4DFQ3;A0A0C4DFR4;A0A0C4DG42;A0A0C4DGM2;A0A0C4DGP9;A0A0G2JMG9;A0A0G2JP77;A0A0G2JQ90;A0A1W2PNY2;A0A1W2PQL4;A0A3B3IT03;A0A3B3ITU2;A0A3F2YPB8;A0A3Q5AD24;A0A7P0TAN4;A0A804HHU7;A0A804HJ42;A0A8I5JYA4;A2RRD8;A6NHJ4;A6NK53;A6NK75;A6NNF4;A…	ZNF66_HUMAN	ZNF66		-0.312624	-0.763765	NaN	-1.4704	-0.450566	-1.14585	-1.31146	NaN	-0.344764
	0.578379	0.289501	Color2 [DarkGray]	1	4		Q9NX47	Q9NX47	MARH5_HUMAN	MARCHF5		-0.711232	-1.09029	-1.30189	-1.70098	-2.29155	-1.51376	-1.08825	-1.30781	-1.57585
	1.4096	0.289317	Color2 [DarkGray]	1	4		P30519	A0A087WT44;A0A1B0GXH0;I3L159;I3L1F5;I3L276;I3L463;I3L4P8;P30519	HMOX2_HUMAN	HMOX2		-0.0248222	-0.256012	-0.157965	-0.64447	-0.623732	-1.62839	-0.40819	-0.565039	-0.333523
	1.0174	0.288368	Color2 [DarkGray]	1	4		P49189	P49189	AL9A1_HUMAN	ALDH9A1		0.906381	0.773662	0.520656	0.369273	0.872606	0.986218	0.476062	0.54801	0.311523
	1.31768	0.288226	Color2 [DarkGray]	1	4		P45983	A0A3B3IRW7;C9J762;P45983	MK08_HUMAN	MAPK8		-1.05448	-1.06195	-1.09502	-0.857112	-1.32291	-0.882486	-1.38761	-1.51856	-1.16996
	0.768576	0.287626	Color2 [DarkGray]	1	4		P16284	P16284	PECA1_HUMAN	PECAM1		-0.500752	-0.459674	-0.072619	-1.18513	-0.749738	-1.13968	-0.713994	-0.422974	-0.758957
	0	0.287093	Color2 [DarkGray]	1	4		O94832	J3QRN6;K7EIG7;O94832	MYO1D_HUMAN	MYO1D		0.472976	NaN	0.990144	0.243308	NaN	NaN	NaN	NaN	0.444467
	0.162715	0.28664	Color2 [DarkGray]	1	4		P05109	P05109	S10A8_HUMAN	S100A8		4.1802	4.33313	3.10089	4.15911	3.78468	4.26098	3.9873	4.24586	2.52115
	0.427039	0.28637	Color2 [DarkGray]	1	4		Q9H7E9	A0A3B3IRR6;A0A3B3IT54;A0A3B3ITA3;Q9H7E9	CH033_HUMAN	C8orf33		-2.23624	-2.86633	-2.80873	-1.79858	-1.71594	NaN	NaN	-3.04454	-2.80239
	0.996038	0.285819	Color2 [DarkGray]	1	4		Q13610	B4DJV5;Q13610	PWP1_HUMAN	PWP1		-1.64559	-1.68419	-1.59455	-1.86094	-2.31846	-2.01897	-1.68691	-2.14225	-1.95262
	1.02334	0.28424	Color2 [DarkGray]	1	4		O95864	O95864	FADS2_HUMAN	FADS2		1.0055	1.29095	1.36815	0.235644	0.213817	0.23079	1.0049	1.0088	0.798185
	0.983365	0.283002	Color2 [DarkGray]	1	4		P99999	C9JFR7;P99999	CYC_HUMAN	CYCS		0.407586	0.141371	0.0335526	-0.0603614	-0.22364	-0.403124	0.0285516	-0.062705	-0.232343
	0.688977	0.281307	Color2 [DarkGray]	1	4		Q99816	F5H442;Q99816	TS101_HUMAN	TSG101		-1.84023	-1.73444	-1.48451	NaN	NaN	-1.07955	-1.9664	-1.70332	-2.23338
	0.496217	0.280943	Color2 [DarkGray]	1	4		O00214	E9PN19;F6V2D4;H7BXD8;O00214	LEG8_HUMAN	LGALS8		-0.842884	-0.447837	-0.515933	-1.42455	-1.38066	-1.70392	-1.206	-0.476051	-0.967429
	0.410684	0.280226	Color2 [DarkGray]	1	4		P55786	A0A7I2V389;A0A7I2V3W8;A0A7I2V604;A6NEC2;E9PLK3;E9PP11;E9PPZ2;P55786	PSA_HUMAN	NPEPPS		-0.076355	-0.111771	-0.898526	-0.403441	-0.188637	-0.113346	-0.461607	-0.625508	-0.840213
	2.20849	0.280218	Color2 [DarkGray]	1	4		Q9BTX1	Q9BTX1	NDC1_HUMAN	NDC1		-0.376301	-0.525045	-0.496285	-0.81789	-0.932359	-0.947686	-0.745418	-0.699126	-0.793741
	0.86951	0.280194	Color2 [DarkGray]	1	4		P04844	P04844	RPN2_HUMAN	RPN2		0.657098	0.780482	1.09242	-0.0660615	0.0211954	0.0316262	0.6135	0.661296	0.414622
	2.1709	0.279774	Color2 [DarkGray]	1	4		Q8NF50	A2A369;Q8NF50	DOCK8_HUMAN	DOCK8		3.02028	2.95252	3.13475	2.5323	2.61788	2.45327	2.74699	2.77823	2.743
	0.364917	0.276833	Color2 [DarkGray]	1	4		P00403	P00403	COX2_HUMAN	MT-CO2		-1.83832	-1.6179	-2.43603	-3.18106	-2.50723	-2.73015	-2.19022	-1.91976	-2.61277
	1.4767	0.276331	Color2 [DarkGray]	1	4		Q13228	A6PVX1;F2Z2W8;F8WCR4;Q13228	SBP1_HUMAN	SELENBP1		-0.919494	-0.825127	NaN	-1.04033	NaN	-0.987689	-1.12731	-1.16997	NaN
	1.01124	0.276082	Color2 [DarkGray]	1	4		P54709	C9JA36;C9JXZ1;P54709	AT1B3_HUMAN	ATP1B3		0.159452	0.140099	0.475729	-0.368903	-0.220183	-1.14538	-0.144864	0.00597668	0.0859213
	0.609249	0.273028	Color2 [DarkGray]	1	4		P49662	E9PMT1;P49662	CASP4_HUMAN	CASP4		0.23743	-0.258642	-0.0089488	-0.827097	-1.0805	-0.955305	-0.00252771	-0.398129	-0.448588
	0	0.272282	Color2 [DarkGray]	1	4		Q7RTP6	A0A5F9ZHV5;Q7RTP6	MICA3_HUMAN	MICAL3		1.83568	NaN	1.21262	NaN	NaN	1.52751	NaN	NaN	1.25187
	0	0.272044	Color2 [DarkGray]	1	4		Q99665	Q99665	I12R2_HUMAN	IL12RB2		-1.43666	-0.926455	-0.909706	-1.73146	NaN	NaN	-1.36298	NaN	NaN
	0.817615	0.271766	Color2 [DarkGray]	1	4		Q99426	A0A494C0X0;K7EK42;K7EP07;Q99426	TBCB_HUMAN	TBCB		NaN	-1.04288	-1.03728	NaN	-1.50277	NaN	-1.09506	-1.45494	-1.38553
	1.09187	0.270798	Color2 [DarkGray]	1	4		Q9BXS5	E7ENJ6;K7EJJ1;K7EJL1;K7EMG5;K7EPR4;Q9BXS5;Q9Y6Q5	AP1M1_HUMAN	AP1M1		-0.379642	-0.534052	-0.169449	-0.758746	-0.97186	-0.791564	-0.730061	-0.574677	-0.590801
	0.411585	0.270539	Color2 [DarkGray]	1	4		Q2VPK5	H3BSW6;Q2VPK5	CTU2_HUMAN	CTU2		NaN	-1.75256	-1.64926	-1.28433	-1.27274	-1.74788	-1.81119	-1.72343	-2.37973
	0.970229	0.27043	Color2 [DarkGray]	1	4		P62879	C9JIS1;C9JXA5;C9JZN1;P62879	GBB2_HUMAN	GNB2		-0.0950136	-0.421828	-0.315213	-0.318773	-0.612029	-0.426388	-0.670817	-0.37664	-0.595888
	0.249753	0.268986	Color2 [DarkGray]	1	4		Q9H553	A0A0A0MTE0;Q9H553	ALG2_HUMAN	ALG2		-1.79566	-2.35953	-1.15241	-2.02928	-2.34532	NaN	-1.6182	-2.02654	-2.46981
	0.395613	0.268512	Color2 [DarkGray]	1	4		Q9Y3E0	F5H6U7;G3V1U5;Q9Y3E0	GOT1B_HUMAN	GOLT1B		-2.06154	-1.76776	-1.7064	-1.53566	-1.72891	-2.00795	-2.62313	-1.98599	-1.73211
	0	0.268264	Color2 [DarkGray]	1	4		Q9H2Y7	H3BNX5;H3BSS6;Q9H2Y7	ZN106_HUMAN	ZNF106		-1.35753	NaN	NaN	NaN	NaN	NaN	-1.74619	-1.5054	NaN
	0.599613	0.267509	Color2 [DarkGray]	1	4		Q00534	Q00534	CDK6_HUMAN	CDK6		-0.455427	-0.462995	-0.0978646	-0.180473	-0.492415	-0.369146	-0.372196	-0.910381	-0.536238
	1.65495	0.267169	Color2 [DarkGray]	1	4		Q96N66	A0A0G2JNX6;A9C4B8;C9J4E9;H7C2M4;Q96N66	MBOA7_HUMAN	MBOAT7		1.23546	1.26499	1.44732	0.743576	0.602295	0.0824246	1.11245	1.02229	1.01152
	0.330148	0.264599	Color2 [DarkGray]	1	4		Q9UBB6	Q9UBB6	NCDN_HUMAN	NCDN		-1.41228	-1.20476	-1.96597	-0.844186	-0.620255	-1.29947	-1.33047	-1.91411	-2.13223
	0	0.263617	Color2 [DarkGray]	1	4		Q9BRJ6	C9JQV0;H7C0T1;H7C2R9;Q9BRJ6	CG050_HUMAN	C7orf50		NaN	-2.36152	-2.51387	NaN	-1.875	-1.91996	NaN	-2.70131	NaN
	1.27536	0.260217	Color2 [DarkGray]	1	4		P52333	P52333	JAK3_HUMAN	JAK3		1.27384	1.36923	1.46436	1.55631	1.51613	1.34636	1.02099	1.04063	1.26516
	0.458896	0.26003	Color2 [DarkGray]	1	4		P25786	B4DEV8;F5GX11;P25786	PSA1_HUMAN	PSMA1		1.61597	1.74273	1.32614	1.64446	1.77037	1.73252	1.04756	1.72091	1.13627
	0.410759	0.259802	Color2 [DarkGray]	1	4		Q5SY16	Q5SY16	NOL9_HUMAN	NOL9		-2.66759	-2.60938	-2.88706	-2.98533	-2.99971	-3.50499	-3.29501	NaN	-2.66728
	1.14002	0.258829	Color2 [DarkGray]	1	4		O00232	O00232	PSD12_HUMAN	PSMD12		0.0216761	-0.0338535	0.0646987	0.193761	-0.0342808	0.378286	-0.0688701	-0.230311	-0.424786
	1.2026	0.258355	Color2 [DarkGray]	1	4		Q8TEU7	A0A5F9ZHG7;B7Z7Y1;D6RE77;E9PCH4;Q8TEU7	RPGF6_HUMAN	RAPGEF6		-0.900636	-1.13424	-0.868292	-0.756344	-0.981438	-1.63167	-1.15302	-1.33692	-1.18829
	0.484421	0.258273	Color2 [DarkGray]	1	4		Q08431	Q08431	MFGM_HUMAN	MFGE8		-1.20292	-1.4723	-1.12957	-0.983509	-0.975177	-1.10711	-1.50843	-1.89405	-1.17712
	0	0.257129	Color2 [DarkGray]	1	4		O75044	A0A075B743;A0A075B7B5;A0A087WW56;A0A286YEY3;B7ZM87;G5EA48;O75044;P0DJJ0;P0DMP2;Q7Z6B7	SRGP2_HUMAN	SRGAP2		-2.69268	-2.46386	-2.29932	-2.2201	NaN	-2.71983	NaN	NaN	-2.74242
	0.821844	0.257016	Color2 [DarkGray]	1	4		Q9UBI9	Q9UBI9	HDC_HUMAN	HECA		-0.922977	-0.627704	-0.772589	-0.646766	-0.554582	-0.842871	-0.804615	-1.0941	-1.1956
	0.268193	0.256711	Color2 [DarkGray]	1	4		Q9HCC0	A0A804HJ24;A0A804HJ31;A0A804HJ84;A0A804HJC1;A0A804HJL2;A0A804HK37;A0A804HKE8;A0A804HL02;A0A804HLJ9;Q9HCC0	MCCB_HUMAN	MCCC2		NaN	-1.17902	-0.493427	NaN	-1.05202	-0.842941	-1.48406	-0.769958	-1.02478
	0.393992	0.256211	Color2 [DarkGray]	1	4		Q53EZ4	Q53EZ4	CEP55_HUMAN	CEP55		-2.34024	-2.50479	-2.14901	-2.71218	-1.95006	-2.23299	-2.68995	-2.96843	-2.1043
	0.224485	0.256042	Color2 [DarkGray]	1	4		A0A804HKE7;B5MEG9;E7EVA0	A0A804HKE7;B5MEG9;E7EVA0	A0A804HKE7_HUMAN;B5MEG9_HUMAN;E7EVA0_HUMAN	MAP4		-2.04469	NaN	-1.97816	NaN	NaN	NaN	-2.04027	-2.92747	-1.83465
	0.610377	0.255996	Color2 [DarkGray]	1	4		Q13404	G3V2F7;I3L0A0;Q13404	UB2V1_HUMAN	UBE2V1		-0.270959	-0.577622	-0.525532	0.103303	0.136563	0.0538898	-0.401243	-0.793661	-0.947197
	0.892757	0.255762	Color2 [DarkGray]	1	4		Q6P1A2	F5H0M4;Q6P1A2	MBOA5_HUMAN	LPCAT3		-0.83258	-0.53826	-0.527893	-1.00481	-0.672619	-1.33415	-0.77755	-1.06392	-0.824547
	2.76517	0.254574	Color2 [DarkGray]	1	4		Q8TCT9	A0A075B6F6;A0A0C4DGU3;A0A0S2Z6F0;A0A3B3IT72;A0A3B3IUB5;Q8TCT9	HM13_HUMAN	HM13		1.61972	1.71862	1.69426	0.87091	1.0181	0.59367	1.43436	1.44432	1.39021
	0.994242	0.253144	Color2 [DarkGray]	1	4		P52907	C9JUG7;F8W9N7;P47755;P52907	CAZA1_HUMAN	CAPZA1		1.96372	1.74346	1.87403	1.80235	1.93521	2.03162	1.50981	1.80889	1.50307
	1.03908	0.252798	Color2 [DarkGray]	1	4		O75190	A0A0J9YX62;C9J2C4;C9J2P2;C9JB42;C9JDR7;C9JDX6;E9PH18;F8WCZ4;O75190;Q8WWF6	DNJB6_HUMAN	DNAJB6		1.57533	1.47529	1.62805	1.56976	1.46785	1.369	1.09663	1.40579	1.41786
	0.901591	0.25196	Color2 [DarkGray]	1	4		O14975	G3V1R7;O14975	S27A2_HUMAN	SLC27A2		-0.160133	-0.381727	-0.206337	-0.434688	-0.698974	-1.13584	-0.714222	-0.337142	-0.452713
	1.47601	0.251778	Color2 [DarkGray]	1	4		O75688	A0A3B3IS24;B8ZZF0;C9JIR6;O75688	PPM1B_HUMAN	PPM1B		-0.362998	-0.435702	-0.301973	-1.24381	-0.527571	-0.46891	-0.482761	-0.707304	-0.665943
	0.162191	0.251312	Color2 [DarkGray]	1	4		O95834	A0A0C4DGQ7;C9JRL6;K7EII6;K7EIK7;K7EKG3;O95834	EMAL2_HUMAN	EML2		NaN	-1.16154	-1.22529	-0.768496	-0.940531	-1.46011	NaN	-0.903855	-1.98559
	0.439575	0.24973	Color2 [DarkGray]	1	4		Q6PJG2	A0A1C7CYX1;Q6PJG2	MDEAS_HUMAN	MIDEAS		-1.76806	-2.12923	-1.81116	-1.84489	-3.01449	-2.23443	-1.91721	-1.95759	-2.58285
	1.62156	0.249679	Color2 [DarkGray]	1	4		Q01082	A0A087WUZ3;A0A087WYQ1;A4QPE4;F8W6C1;M0QZQ3;O15020;P11277;Q01082;Q9H254	SPTB2_HUMAN	SPTBN1		0.523596	0.585841	0.691195	0.138928	0.172758	0.105368	0.427808	0.25511	0.368676
	0.537617	0.248361	Color2 [DarkGray]	1	4		Q9NRW3	Q9NRW3	ABC3C_HUMAN	APOBEC3C		-0.570011	-0.915944	-0.777135	NaN	-1.256	-1.49034	-0.670595	-1.27649	-1.06109
	0.426952	0.247473	Color2 [DarkGray]	1	4		Q9H6T3	Q9H6T3	RPAP3_HUMAN	RPAP3		-2.32607	-2.26534	-2.00867	-2.67377	-2.75132	NaN	-2.30331	-2.89371	-2.14547
	0.395589	0.247122	Color2 [DarkGray]	1	4		Q92820	A0A7I2V5P2;A0A7I2V5X9;A0A7I2YQQ3;Q92820	GGH_HUMAN	GGH		0.868226	1.17751	0.588913	0.748502	1.04109	1.34573	0.905097	0.751061	0.237124
	0	0.245459	Color2 [DarkGray]	1	4		P19971	A0A494C0L6;C9JGI3;P19971	TYPH_HUMAN	TYMP		0.527794	NaN	0.97425	NaN	NaN	NaN	NaN	0.505563	NaN
	1.08297	0.243604	Color2 [DarkGray]	1	4		Q96SY0	B4DJL6;B4DVT3;H3BRY6;Q96SY0	INT14_HUMAN	INTS14		-1.73936	NaN	-1.64013	-2.16095	-2.198	NaN	-1.85748	-2.06831	-1.87425
	0.592985	0.24337	Color2 [DarkGray]	1	4		Q96TA1	Q96TA1	NIBA2_HUMAN	NIBAN2		-0.403186	-0.660258	-0.644443	-0.564757	-0.477556	-0.535418	-0.685539	-0.615322	-1.13714
	0.638746	0.243095	Color2 [DarkGray]	1	4		Q6PGP7	D6RCE2;Q6PGP7	TTC37_HUMAN	TTC37		-1.80099	-1.63547	-1.76581	-1.0534	-1.05021	-1.37178	-1.99203	-1.68575	-2.25378
	0.173114	0.242964	Color2 [DarkGray]	1	4		Q9BTA9	A0A7P0T961;J3QTA0;Q9BTA9	WAC_HUMAN	WAC		-1.22514	-1.69686	NaN	-0.157862	-1.08617	-0.424329	-1.16148	-1.51981	-2.4306
	0.528088	0.242684	Color2 [DarkGray]	1	4		Q9BYD1	E5RJI7;H0YAX3;Q9BYD1	RM13_HUMAN	MRPL13		-1.28864	-1.45696	-0.968352	NaN	NaN	-1.42888	-1.72132	-1.49337	-1.22731
	0.283307	0.242365	Color2 [DarkGray]	1	4		P14635	D6RHI0;E9PC90;P14635	CCNB1_HUMAN	CCNB1		-0.0677757	0.0810757	-0.473085	0.574861	0.544281	0.586591	0.159611	-0.880898	-0.465591
	0	0.241808	Color2 [DarkGray]	1	4		Q96DH6	A0A6Q8PF05;B4DHE8;B4DM51;J3KTC1;Q96DH6	MSI2H_HUMAN	MSI2		-3.63832	NaN	-3.30069	NaN	-2.22088	-3.23595	-3.71132	NaN	NaN
	0.131128	0.23771	Color2 [DarkGray]	1	4		Q8TDY2	Q8TDY2	RBCC1_HUMAN	RB1CC1		NaN	-0.583117	-1.42962	NaN	-0.654194	-0.442359	-0.547899	-1.12185	-2.06248
	0.502941	0.237564	Color2 [DarkGray]	1	4		Q14739	A0A494C1L1;C9JXK0;Q14739	LBR_HUMAN	LBR		1.61239	1.86887	1.76598	1.29991	1.09868	0.814278	1.89617	1.3369	1.30147
	0.393899	0.237345	Color2 [DarkGray]	1	4		Q9HC38	I3L1I0;Q9HC38	GLOD4_HUMAN	GLOD4		-1.79832	-2.03355	-2.43782	-1.89495	-2.00412	-1.87181	-2.03064	-2.3218	-2.62929
	0.538996	0.236919	Color2 [DarkGray]	1	4		P10155	P10155	RO60_HUMAN	RO60		-0.755556	-1.1512	-1.14382	-1.35124	-1.23308	-1.49377	-1.23768	-1.01383	-1.50982
	0.310211	0.23676	Color2 [DarkGray]	1	4		P68871	P02042;P68871	HBB_HUMAN	HBB		2.79627	2.40828	3.40807	3.17356	3.07423	3.08695	2.80077	2.678	2.42356
	1.13294	0.236198	Color2 [DarkGray]	1	4		Q9NY12	Q9NY12	GAR1_HUMAN	GAR1		0.139692	0.106527	-0.021749	-0.270829	0.0963669	-0.219291	-0.124419	-0.323189	-0.0365152
	0.612358	0.235526	Color2 [DarkGray]	1	4		Q9UL15	Q9UL15	BAG5_HUMAN	BAG5		NaN	-2.25101	-2.46919	-1.55478	NaN	-1.61735	-2.4917	-2.48086	-2.81433
	0.582947	0.234148	Color2 [DarkGray]	1	4		Q07960	H0YE29;Q07960	RHG01_HUMAN	ARHGAP1		-1.06209	-1.59332	-1.34963	-1.52433	-1.36214	-1.18512	-1.38464	-1.65695	-1.66589
	0.79409	0.232841	Color2 [DarkGray]	1	4		P62318	P62318	SMD3_HUMAN	SNRPD3		1.57511	1.33126	1.32607	0.996746	0.880198	1.03685	1.16851	0.996442	1.36898
	1.10026	0.231157	Color2 [DarkGray]	1	4		Q86W92	A0A804HJY3;A0A804HKA2;E9PP16;F5GZP6;Q86W92;Q8ND30	LIPB1_HUMAN	PPFIBP1		-0.379855	-0.3349	-0.0897746	-0.0694261	-0.0911055	-0.151636	-0.448745	-0.579239	-0.470016
	0.321715	0.23013	Color2 [DarkGray]	1	4		O43264	O43264	ZW10_HUMAN	ZW10		-1.86562	-2.25976	-2.64633	-1.84816	-2.74164	-2.47045	-2.77889	-2.54706	-2.13615
	0	0.229834	Color2 [DarkGray]	1	4		Q9C0C9	K7EQ12;Q9C0C9	UBE2O_HUMAN	UBE2O		-3.37744	-3.10781	NaN	-2.93624	-2.35053	NaN	NaN	NaN	-3.47246
	0.47443	0.229451	Color2 [DarkGray]	1	4		P62258	K7EM20;P62258	1433E_HUMAN	YWHAE		0.954699	0.557336	0.395046	0.313475	0.891631	0.761429	0.371511	0.643036	0.204182
	0.569455	0.228335	Color2 [DarkGray]	1	4		Q15438	K7EKA2;K7ENH6;K7ENQ8;K7ERV8;Q15438	CYH1_HUMAN	CYTH1		0.931843	0.773091	1.1774	0.469764	0.345221	0.575613	0.736741	0.498256	0.962332
	0.805949	0.227503	Color2 [DarkGray]	1	4		O00462	A0A2R8Y524;A0A2R8YEC9;E9PFW2;O00462	MANBA_HUMAN	MANBA		NaN	1.27197	1.47447	NaN	NaN	NaN	1.16079	NaN	1.13065
	0.109881	0.227152	Color2 [DarkGray]	1	4		Q9UMZ3	A0A087WZU1;A0A087X0B9;Q9UMZ3	PTPRQ_HUMAN	PTPRQ		-0.501714	-0.0475702	-1.23849	0.108412	0.146841	-0.0194774	-0.0360198	-0.293641	-2.13957
	0.859532	0.224412	Color2 [DarkGray]	1	4		P61981	P61981	1433G_HUMAN	YWHAG		0.633756	0.717117	0.724424	0.518185	0.546928	0.868033	0.276618	0.442801	0.682641
	0.275837	0.223272	Color2 [DarkGray]	1	4		P49821	E9PMX3;E9PPR0;E9PPS5;E9PQP1;G3V0I5;P49821	NDUV1_HUMAN	NDUFV1		-0.458703	-0.81549	-0.815846	-0.784546	-0.663335	-1.34785	-0.630302	-0.60488	-1.52467
	1.53493	0.223111	Color2 [DarkGray]	1	4		Q10567	A0A087WU93;A0A087WYD1;A0A087WZQ6;A0A087X253;C9J1E7;P63010;Q10567	AP1B1_HUMAN	AP1B1		1.55294	1.56407	1.68119	1.27369	1.31484	1.33588	1.30056	1.34981	1.4785
	0.159297	0.221968	Color2 [DarkGray]	1	4		Q99683	Q99683	M3K5_HUMAN	MAP3K5		-2.34192	-2.4254	-2.20254	-1.84596	-1.61975	-1.91386	-3.57277	-1.90808	-2.1549
	0.340953	0.221886	Color2 [DarkGray]	1	4		Q8IXM2	F8W038;Q8IXM2	BAP18_HUMAN	BAP18		NaN	-0.822204	-1.30612	-0.708552	-0.840162	-0.498497	-1.29303	-1.27906	NaN
	0	0.22132	Color2 [DarkGray]	1	4		Q6PI48	A0A3B3IS01;A0A3B3IS54;A0A3B3ISK7;A0A3B3IT01;A0A3B3ITK9;A0A3B3ITS3;Q6PI48	SYDM_HUMAN	DARS2		-1.42253	NaN	NaN	-2.76723	-2.1818	NaN	NaN	-1.58551	-1.70219
	0	0.22129	Color2 [DarkGray]	1	4		P17535	P17535;U3KPR5	JUND_HUMAN	JUND		NaN	NaN	-1.95653	NaN	NaN	NaN	-1.92987	-2.30245	-2.30116
	0.26278	0.220939	Color2 [DarkGray]	1	4		Q9H2G2	Q9H2G2	SLK_HUMAN	SLK		0.785981	1.31995	1.14203	-0.0373931	0.79996	0.605182	1.25582	0.281219	1.0481
	0	0.220297	Color2 [DarkGray]	1	4		O00422	H7BZW6;O00422	SAP18_HUMAN	SAP18		NaN	NaN	-1.1175	-0.0174584	0.317719	0.198772	NaN	NaN	-1.3378
	1.21192	0.220011	Color2 [DarkGray]	1	4		Q9GZL7	Q9GZL7	WDR12_HUMAN	WDR12		-1.13081	-0.981232	-0.864756	-1.19461	-1.06906	-1.4079	-1.22873	-1.26603	-1.14207
	0.587506	0.219492	Color2 [DarkGray]	1	4		Q96PU8	F5GXS8;F5GYM3;F5GYT7;F5H5U6;F5H8C8;H0YG47;Q96PU8	QKI_HUMAN	QKI		-0.734339	-0.728462	-0.64605	0.169304	-0.118429	0.0503926	-1.22123	-0.654477	-0.891619
	0.319623	0.219351	Color2 [DarkGray]	1	4		O00159	F5H6E2;O00159	MYO1C_HUMAN	MYO1C		0.849995	0.643894	NaN	NaN	NaN	NaN	NaN	0.295284	0.759902
	1.3138	0.21704	Color2 [DarkGray]	1	4		Q00325	F8VVM2;Q00325	MPCP_HUMAN	SLC25A3		3.95977	3.8528	4.08647	3.39545	3.42833	3.06064	3.74855	3.68431	3.81506
	0.260529	0.216461	Color2 [DarkGray]	1	4		P19387	P19387	RPB3_HUMAN	POLR2C		-0.61469	-1.17439	-1.19271	-1.37822	-1.016	-0.936217	-1.48964	-0.931142	NaN
	0.377018	0.215472	Color2 [DarkGray]	1	4		A4D1P6	A0A804HHS8;A0A804HKV2;A4D1P6;C9J1X0	WDR91_HUMAN	WDR91		-1.06561	-1.40621	-1.25248	-1.60981	-1.72712	-1.64257	-1.06824	-1.47756	-1.82492
	0.660422	0.214476	Color2 [DarkGray]	1	4		X5CMH5	X5CMH5	X5CMH5_HUMAN	TAP2		0.897932	0.451281	0.87804	0.114222	0.0459681	-0.261806	0.544784	0.487462	0.551579
	0.600333	0.213569	Color2 [DarkGray]	1	4		P41214	P41214	EIF2D_HUMAN	EIF2D		-0.301181	-0.202454	-0.370268	-0.130179	0.25588	-0.162561	-0.405798	-0.802627	-0.306185
	0.585377	0.213427	Color2 [DarkGray]	1	4		Q8TDN6	Q8TDN6	BRX1_HUMAN	BRIX1		-0.921857	-1.09279	-0.747191	-1.16192	-1.98695	-1.12963	-1.26989	-0.877168	-1.25507
	0.519759	0.212565	Color2 [DarkGray]	1	4		Q9Y3B4	Q9Y3B4	SF3B6_HUMAN	SF3B6		-2.25757	-2.23837	-2.31757	-1.86945	NaN	-1.97426	-2.57864	-2.13909	-2.73348
	0.385389	0.211994	Color2 [DarkGray]	1	4		Q9NXR1	A0A0J9YY14;A0A6Q8PEY3;A0A6Q8PGV6;A6NIZ0;I3L2R3;I3L2R9;I3L2T8;I3L3G9;I3L522;I3L533;J3QRZ1;J3QSD2;Q9GZM8;Q9NXR1	NDE1_HUMAN	NDE1		-0.653333	-0.854193	-0.370926	-1.23956	-1.0252	-0.361995	-1.15206	-0.848563	-0.513811
	0.341621	0.211025	Color2 [DarkGray]	1	4		O75608	A0A087X1K9;B4DP64;E5RGR0;O75608	LYPA1_HUMAN	LYPLA1		1.60184	1.60169	1.25289	1.72531	1.52464	1.76123	1.32273	1.64228	0.858343
	0.129461	0.209861	Color2 [DarkGray]	1	4		P17612	A0A7I2V5J4;A0A7I2YQ82;B7Z708;K7ERP6;P17612;Q15136	KAPCA_HUMAN	PRKACA		-2.66973	-2.45571	-3.54091	-2.95507	-2.48277	-2.93928	NaN	-3.62679	-2.5705
	0.656169	0.209367	Color2 [DarkGray]	1	4		P04233	E7EQJ3;H0YBZ8;P04233	HG2A_HUMAN	CD74		1.45717	1.34689	1.62573	0.972782	1.3031	1.26054	1.31726	1.44462	1.03982
	0.727591	0.208488	Color2 [DarkGray]	1	4		Q9BQE5	B0QYK8;E9PM95;J3KQL8;Q9BQE5	APOL2_HUMAN	APOL2		-0.718755	-0.940071	-0.743709	1.23222	1.19923	1.43636	-1.00492	-0.81936	-1.20372
	0.807165	0.20825	Color2 [DarkGray]	1	4		Q13043	A0A087WVN8;Q13043;Q13188	STK4_HUMAN	STK4		0.656983	0.6756	0.525236	0.76964	0.79659	0.846939	0.294148	0.629946	0.308975
	0.446009	0.207905	Color2 [DarkGray]	1	4		P28066	P28066	PSA5_HUMAN	PSMA5		0.724537	0.691442	0.238316	0.696264	0.547056	0.760525	0.433058	0.500367	0.0971537
	0	0.206558	Color2 [DarkGray]	1	4		O95865	A0A140T971;H0Y7N1;O95865;Q5SRR8;Q5SSV3	DDAH2_HUMAN	DDAH2		-1.10568	-1.02657	-1.36184	NaN	-0.711385	-1.18518	-1.37126	NaN	NaN
	0.691607	0.206535	Color2 [DarkGray]	1	4		P21281	C9JL73;P15313;P21281	VATB2_HUMAN	ATP6V1B2		-1.23633	-1.14344	-1.1604	-1.32037	-1.1803	-1.0088	-1.14111	-1.42085	-1.59782
	0.283289	0.205886	Color2 [DarkGray]	1	4		P30622	F5H1T5;F5H270;F5H367;F5H6A0;J3KP58;P30622	CLIP1_HUMAN	CLIP1		-1.59304	-1.36286	-2.01496	-2.41549	-1.89231	-2.37281	-1.71539	-2.29943	-1.57369
	0.600576	0.205454	Color2 [DarkGray]	1	4		O15260	B7Z1G8;O15260;Q5T8U5	SURF4_HUMAN	SURF4		2.08568	2.28838	2.54155	1.86049	1.91371	1.54818	1.94405	2.17327	2.18192
	0.689827	0.205404	Color2 [DarkGray]	1	4		O43707	F5GXS2;H7C144;O43707	ACTN4_HUMAN	ACTN4		2.47124	2.19848	2.1805	2.02731	2.13478	2.2667	2.23484	2.10023	1.89894
	1.14952	0.202756	Color2 [DarkGray]	1	4		A6NC98	A6NC98;H7BY33	CC88B_HUMAN	CCDC88B		-0.340013	-0.22602	-0.428336	-0.839663	-0.628155	-0.672122	-0.440791	-0.642627	-0.519217
	1.49333	0.20201	Color2 [DarkGray]	1	4		Q12778	Q12778	FOXO1_HUMAN	FOXO1		-0.540287	-0.498128	-0.397985	-0.595162	-0.333656	-0.883838	-0.763446	-0.67559	-0.603395
	0.846486	0.200734	Color2 [DarkGray]	1	4		Q8TCJ2	Q8TCJ2	STT3B_HUMAN	STT3B		1.51241	1.66015	1.8814	1.23328	1.22954	1.06137	1.44259	1.52925	1.47991
	1.35122	0.200528	Color2 [DarkGray]	1	4		A6NFQ2	A6NFQ2	TCAF2_HUMAN	TCAF2		2.03255	1.97226	1.82848	2.64679	2.51872	2.60418	1.78418	1.67654	1.771
	0.785973	0.200233	Color2 [DarkGray]	1	4		Q9NPH3	C9J1D9;Q9NPH3	IL1AP_HUMAN	IL1RAP		-0.0514412	0.00704575	0.0698171	-0.835636	-0.236564	-0.602408	-0.0684695	-0.0910053	-0.415801
	0	0.199061	Color2 [DarkGray]	1	4		O60271	H0YBE9;O60271	JIP4_HUMAN	SPAG9		NaN	NaN	-3.02251	NaN	-3.56663	NaN	NaN	-3.60421	-2.83892
	0.804065	0.198858	Color2 [DarkGray]	1	4		O75396	A0A087X1A9;O75396	SC22B_HUMAN	SEC22B		0.418114	0.438757	0.296884	0.294332	0.441386	0.361772	0.347863	0.221432	-0.0121126
	1.40043	0.198501	Color2 [DarkGray]	1	4		P35610	P35610	SOAT1_HUMAN	SOAT1		0.00818634	-0.140723	-0.0493083	-1.0295	-0.790825	-1.16878	-0.315678	-0.159719	-0.30195
	0.48676	0.198427	Color2 [DarkGray]	1	4		Q8WWP7	Q8WWP7	GIMA1_HUMAN	GIMAP1		-0.489567	-0.775518	-0.783273	-0.929365	-1.09252	-1.61268	-0.985402	-0.58772	-1.07052
	0.190492	0.197577	Color2 [DarkGray]	1	4		P35908	P35908	K22E_HUMAN	KRT2		9.28391	9.30776	8.62215	9.15945	9.34419	9.53178	9.36107	9.00886	8.25116
	0.45535	0.19742	Color2 [DarkGray]	1	4		Q13586	E9PIQ8;E9PNJ4;G0XQ39;H0YDB2;Q13586	STIM1_HUMAN	STIM1		-0.0732651	-0.682302	-0.194593	-0.656442	-0.96048	-1.22964	-0.516572	-0.482895	-0.542953
	0.386685	0.197282	Color2 [DarkGray]	1	4		P35237	A0A024QZX5;A0A087X1N8;A0A2R8Y6A7;A0A2R8YD12;P35237	SPB6_HUMAN	SERPINB6		-1.30848	-1.41912	-1.62245	-0.950585	-1.50908	-0.858402	-1.26068	-1.80826	-1.87295
	0.404409	0.197108	Color2 [DarkGray]	1	4		P00492	P00492	HPRT_HUMAN	HPRT1		-0.699551	-0.839046	-0.843963	-0.789739	-0.99953	-0.614604	-0.875593	-0.715544	-1.38275
	0	0.196101	Color2 [DarkGray]	1	4		A6NH11	A6NH11	GLTD2_HUMAN	GLTPD2		NaN	-0.162051	NaN	NaN	-0.475423	NaN	NaN	-0.358152	NaN
	0.648506	0.195548	Color2 [DarkGray]	1	4		O94851	O94851	MICA2_HUMAN	MICAL2		1.26036	0.925047	1.27683	0.542501	0.714662	0.749195	0.956187	1.08739	0.832012
	0	0.195219	Color2 [DarkGray]	1	4		Q9Y5N6	H3BMA4;H3BTQ7;Q9Y5N6	ORC6_HUMAN	ORC6		NaN	-1.30364	NaN	0.0980554	-0.172935	0.0107226	-1.35856	-1.65464	-1.48338
	0.24935	0.192741	Color2 [DarkGray]	1	4		Q08AF3	B4E128;Q08AF3	SLFN5_HUMAN	SLFN5		-2.50862	-3.08461	-2.37532	-1.74133	-1.87961	-1.59747	-3.0608	-3.06774	-2.41824
	0.519798	0.192066	Color2 [DarkGray]	1	4		Q92575	Q92575	UBXN4_HUMAN	UBXN4		-1.01704	-1.18223	-0.668172	-1.44998	-1.36202	-1.34502	-1.04314	-1.24391	-1.15659
	0.291585	0.191598	Color2 [DarkGray]	1	4		Q5T5C0	Q5JRH0;Q5T5C0	STXB5_HUMAN	STXBP5		-0.976986	-1.66978	-1.62749	NaN	-2.44954	-2.70183	-1.74535	-1.77266	-1.33103
	0.172709	0.191106	Color2 [DarkGray]	1	4		Q99961	Q99961	SH3G1_HUMAN	SH3GL1		-2.12214	-1.53021	-1.08543	NaN	NaN	-1.63407	-1.562	-2.34705	-1.40205
	0.155005	0.190919	Color2 [DarkGray]	1	4		Q969Z0	Q969Z0	FAKD4_HUMAN	TBRG4		-2.37312	NaN	-2.64263	-1.67037	-2.66028	-2.41014	-2.53226	-2.21179	-3.35234
	0.64761	0.190594	Color2 [DarkGray]	1	4		Q86UE4	E5RJU9;Q86UE4	LYRIC_HUMAN	MTDH		-1.01196	-0.872838	-1.16449	-1.35077	-0.931551	-1.05864	-1.11621	-1.09245	-1.41242
	0.37059	0.190386	Color2 [DarkGray]	1	4		Q04759	Q04759	KPCT_HUMAN	PRKCQ		0.944642	0.801367	0.356761	0.679258	0.501899	0.746734	0.454011	0.744651	0.332949
	0.531259	0.189212	Color2 [DarkGray]	1	4		O95235	D6RBN1;O95235	KI20A_HUMAN	KIF20A		-0.589102	-0.766091	-0.601628	-0.953966	-0.896338	-0.739077	-0.715278	-1.13294	-0.676243
	0.539661	0.188504	Color2 [DarkGray]	1	4		Q9H074	D6REB4;Q9H074	PAIP1_HUMAN	PAIP1		-0.261441	-0.376141	-0.72278	-1.01358	-1.11666	-1.07663	-0.671998	-0.740787	-0.513088
	0.404042	0.188483	Color2 [DarkGray]	1	4		Q8NG31	Q8NG31	KNL1_HUMAN	KNL1		-1.49262	-1.79026	-1.44251	-1.79767	-1.73803	-1.39905	-1.61733	-2.09344	-1.58007
	0.203641	0.187569	Color2 [DarkGray]	1	4		P05120	H7BYS2;H7C004;P05120	PAI2_HUMAN	SERPINB2		-0.825237	-0.805068	-1.34388	-0.807373	-0.777431	-0.437544	-0.756162	-1.00073	-1.78
	0.0873983	0.186288	Color2 [DarkGray]	1	4		Q04695	Q04695	K1C17_HUMAN	KRT17		4.40858	4.75497	3.85709	4.41085	4.93781	4.47656	5.08604	4.61643	2.75931
	0.481099	0.185411	Color2 [DarkGray]	1	4		O95251	E7EUP3;O95251	KAT7_HUMAN	KAT7		-1.85355	-2.12512	NaN	NaN	-1.74541	-2.19216	-1.99468	-2.32226	-2.20729
	2.63419	0.184786	Color2 [DarkGray]	1	4		P08240	P08240	SRPRA_HUMAN	SRPRA		0.277537	0.365646	0.297846	-0.388575	-0.270666	-0.122408	0.130122	0.123194	0.133355
	0.236476	0.184781	Color2 [DarkGray]	1	4		P32119	A6NIW5;P32119	PRDX2_HUMAN	PRDX2		1.02308	0.837689	0.321184	1.02788	0.988899	0.972848	0.965781	0.460393	0.201441
	0.782656	0.184716	Color2 [DarkGray]	1	4		Q9UPR3	Q9UPR3	SMG5_HUMAN	SMG5		-1.66385	-1.47854	-1.30329	-0.965611	-0.990354	-1.2838	-1.70283	-1.60318	-1.69382
	0.41212	0.184571	Color2 [DarkGray]	1	4		Q12955	A0A087WTF3;A0A087WZ65;Q12955	ANK3_HUMAN	ANK3		-1.83242	-2.14711	-1.91043	-1.71651	-2.20938	-1.90252	-1.89248	-2.09413	-2.45706
	0.193945	0.183185	Color2 [DarkGray]	1	4		A3QJZ6;Q5SWL8;Q5VWM3	A0A140TA27;A3QJZ6;Q5SWL8;Q5VWM3	PRA18_HUMAN;PRA19_HUMAN;PRA22_HUMAN	PRAMEF18;PRAMEF19;PRAMEF22		-1.69053	-1.22911	-1.33262	NaN	-1.88045	NaN	-1.1933	-2.00791	NaN
	0.351956	0.18258	Color2 [DarkGray]	1	4		Q92544	A0A0C4DFM1;Q92544	TM9S4_HUMAN	TM9SF4		0.214319	0.539189	0.0589118	0.0760694	0.125223	-0.345475	0.358051	0.110547	-0.203917
	0.095594	0.181597	Color2 [DarkGray]	1	4		Q9H910	A6NGP5;H3BMT0;H3BMV3;H3BTV5;H3BU16;Q9H910	JUPI2_HUMAN	JPT2		-3.13579	NaN	-1.94594	NaN	NaN	NaN	NaN	-2.95046	-2.49446
	0.34559	0.1813	Color2 [DarkGray]	1	4		P30154	H0YDG7;P30154	2AAB_HUMAN	PPP2R1B		-1.21945	-1.88665	-1.47929	-1.25739	-1.68586	-1.14504	-1.75759	-1.52157	-1.85013
	0.648181	0.181171	Color2 [DarkGray]	1	4		Q9H9Y6	Q9H9Y6	RPA2_HUMAN	POLR1B		-1.29444	-1.16974	-1.23739	-0.716055	-0.798922	-1.20903	-1.1739	-1.5547	-1.51648
	0.638041	0.180027	Color2 [DarkGray]	1	4		P22830	A0A499FJN5;K7EJX5;K7ELX4;P22830	HEMH_HUMAN	FECH		-1.85916	-1.84826	-1.49448	NaN	NaN	-1.93001	-1.85214	-1.99669	-1.89316
	0.679399	0.17996	Color2 [DarkGray]	1	4		P36551	P36551	HEM6_HUMAN	CPOX		-0.0332165	-0.141487	-0.433063	-0.33565	-0.758389	-0.496801	-0.411267	-0.377074	-0.359305
	0.143542	0.179187	Color2 [DarkGray]	1	4		P80303	E9PKG6;H0YD18;P80303	NUCB2_HUMAN	NUCB2		-1.144	-1.91133	-2.08885	NaN	-1.99192	-1.89927	-1.55293	NaN	-2.2349
	0.785678	0.179001	Color2 [DarkGray]	1	4		Q9UHD2	A0A494C045;A0A494C0X2;A0A494C148;A0A494C167;A0A7I2V2F4;A0A7I2V4W4;A0A7I2V643;A0A7I2V646;Q9UHD2	TBK1_HUMAN	TBK1		-0.0389929	-0.184106	-0.224228	0.251123	0.297781	0.252241	-0.152521	-0.438893	-0.392916
	0.184704	0.178511	Color2 [DarkGray]	1	4		Q8TCG2	G5E9Z4;Q8TCG2	P4K2B_HUMAN	PI4K2B		-1.84466	-0.882509	-1.34305	NaN	-1.61178	-1.29923	NaN	-1.56697	-1.50353
	0.0682779	0.178035	Color2 [DarkGray]	1	4		P08779	P08779	K1C16_HUMAN	KRT16		5.78331	6.83193	5.36513	6.16901	6.64694	6.42629	6.94886	6.22493	4.27246
	2.00649	0.17741	Color2 [DarkGray]	1	4		P54619	F8VYY9;P54619	AAKG1_HUMAN	PRKAG1		0.159974	0.0811844	0.108384	0.36482	0.163527	0.491502	-0.117253	-0.0119181	-0.0535183
	0.640516	0.177283	Color2 [DarkGray]	1	4		Q9UJX3	H0YIW2;Q9UJX3	APC7_HUMAN	ANAPC7		-1.12048	-1.05834	-1.23563	-1.49518	-0.990301	-1.01957	-1.36284	-1.48416	-1.0993
	0.267618	0.176422	Color2 [DarkGray]	1	4		Q13136	A0A2R8Y7R9;E9PJZ7;H0YEF9;Q13136	LIPA1_HUMAN	PPFIA1		-0.61222	-0.230126	0.122283	-0.645429	-0.560506	-0.730219	-0.223842	-0.726541	-0.298947
	0.547263	0.175671	Color2 [DarkGray]	1	4		P48556	K7EJR3;K7ENY6;P48556;R4GMR5	PSMD8_HUMAN	PSMD8		-0.783257	-1.1175	-0.736741	-0.67908	-0.431295	-0.160204	-1.00968	-1.20309	-0.951743
	0.324247	0.175222	Color2 [DarkGray]	1	4		P51692	P51692	STA5B_HUMAN	STAT5B		-1.50923	-1.44983	-1.18449	-1.08781	-1.31639	-1.04097	-1.68651	-1.81565	-1.16706
	1.02564	0.173692	Color2 [DarkGray]	1	4		P05023	P05023	AT1A1_HUMAN	ATP1A1		2.41177	2.36461	2.61973	2.20434	2.20821	2.03341	2.30037	2.26537	2.30931
	0.523164	0.173553	Color2 [DarkGray]	1	4		Q7Z739	A0A024R7W5;A0A087WY31;A0A087X0Q1;Q7Z739	YTHD3_HUMAN	YTHDF3		0.504307	0.264023	0.605127	-0.423299	-0.19549	-0.209506	0.0881791	0.317119	0.447501
	0.463946	0.172215	Color2 [DarkGray]	1	4		Q8IWR0	Q8IWR0	Z3H7A_HUMAN	ZC3H7A		-0.714471	-0.90871	-0.659235	-1.2144	-0.55164	-0.51995	-1.18354	-0.693709	-0.921815
	0.525241	0.171553	Color2 [DarkGray]	1	4		Q6P996	H3BND4;Q6P996	PDXD1_HUMAN	PDXDC1		0.797859	0.545732	0.787457	1.54508	1.66788	1.55739	0.60648	0.309705	0.700206
	0.979242	0.169718	Color2 [DarkGray]	1	4		Q99623	A0A7I2V5F0;F5GWA7;F5GY37;F5H3X6;J3KPX7;Q99623	PHB2_HUMAN	PHB2		-0.911838	-0.958858	-0.967244	-1.52783	-1.41259	-1.36091	-1.10168	-0.985762	-1.25965
	0.579636	0.169126	Color2 [DarkGray]	1	4		P29144	A0A494C0U1;A0A494C1B8;P29144;Q5VZU9	TPP2_HUMAN	TPP2		-0.620721	-0.570667	-0.979809	-0.912744	-1.14517	-0.718841	-0.927027	-0.882172	-0.869377
	0.345599	0.168935	Color2 [DarkGray]	1	4		O43242	O43242	PSMD3_HUMAN	PSMD3		1.08382	0.717346	1.03643	1.27681	1.15594	1.37269	0.954824	0.443741	0.932229
	0.357026	0.168785	Color2 [DarkGray]	1	4		P46778	G3V1B3;M0R181;P46778	RL21_HUMAN	RPL21		-2.11984	-1.78417	-1.68632	-1.76935	-1.97101	-1.23501	-2.23983	-1.74895	-2.10791
	0.569978	0.168384	Color2 [DarkGray]	1	4		P61204;P84077	H0YGG7;P61204;P84077	ARF1_HUMAN;ARF3_HUMAN	ARF1;ARF3		2.7345	2.54672	2.87975	2.53309	2.57524	2.79351	2.45804	2.46745	2.73034
	0	0.167557	Color2 [DarkGray]	1	4		Q7L7X3	Q7L7X3	TAOK1_HUMAN	TAOK1		-0.582204	-0.929412	-0.933216	-0.867115	-0.42204	NaN	NaN	-0.982501	NaN
	0.434949	0.167112	Color2 [DarkGray]	1	4		P84095	P84095	RHOG_HUMAN	RHOG		0.688332	0.612692	0.939779	0.697657	0.782358	0.905468	0.426724	0.471033	0.841709
	1.05087	0.167016	Color2 [DarkGray]	1	4		Q9Y3A3	Q9Y3A3;S4R3N1	PHOCN_HUMAN	MOB4		0.015501	0.0261126	-0.132009	-0.751097	NaN	-0.464632	-0.179138	-0.215158	NaN
	1.11124	0.165137	Color2 [DarkGray]	1	4		P51665	H3BNT7;H3BQV2;H3BTM8;P51665	PSMD7_HUMAN	PSMD7		-0.58301	-0.609453	-0.49121	-0.615206	-0.389038	-0.499792	-0.681796	-0.652158	-0.845131
	0.300467	0.164861	Color2 [DarkGray]	1	4		P11215	P11215	ITAM_HUMAN	ITGAM		-0.143432	-0.221142	0.210227	-0.607862	-0.888034	-0.676547	-0.515872	0.103562	-0.236622
	0.288946	0.164013	Color2 [DarkGray]	1	4		Q9Y5A7	H3BM14;H3BM74;Q9Y5A7	NUB1_HUMAN	NUB1		-2.44176	-2.04355	-2.07038	-2.27882	-3.2673	-1.92366	-2.15071	-2.54777	NaN
	0.218059	0.163883	Color2 [DarkGray]	1	4		Q05469	M0QXB1;M0QXM5;M0QYP8;M0R2G1;Q05469	LIPS_HUMAN	LIPE		-1.20719	-1.44088	-0.749319	NaN	-0.449744	-2.08186	NaN	-1.14738	-1.44531
	0.162178	0.162142	Color2 [DarkGray]	1	4		P01040	C9J0E4;P01040	CYTA_HUMAN	CSTA		1.91288	1.9078	1.41104	1.81202	1.82395	2.28931	2.23687	1.39093	1.1175
	0.137884	0.161513	Color2 [DarkGray]	1	4		Q13564	Q13564	ULA1_HUMAN	NAE1		-1.01682	-2.26853	-1.7108	NaN	NaN	-1.55051	-1.61699	-2.30033	-1.56337
	0.190796	0.160569	Color2 [DarkGray]	1	4		Q9NZH8	Q9NZH8	IL36G_HUMAN	IL36G		-0.201484	-0.0174274	-0.771379	-0.492331	-0.140319	-0.190991	-0.249731	-0.274179	-0.948088
	0.254234	0.159241	Color2 [DarkGray]	1	4		Q9BYX4	A0A3B3IRK8;A0A7P0Z4A9;Q9BYX4	IFIH1_HUMAN	IFIH1		-0.936033	-0.862256	-1.5116	-1.05641	-0.69648	-0.678429	-1.48603	-1.29831	-1.00327
	0.302326	0.158624	Color2 [DarkGray]	1	4		O95613	O95613	PCNT_HUMAN	PCNT		-0.0418415	-0.53215	-0.231333	-0.641488	-0.729318	-0.629462	-0.5583	-0.611498	-0.111401
	0.674401	0.158077	Color2 [DarkGray]	1	4		Q15436	F5H365;Q15436	SC23A_HUMAN	SEC23A		-0.13165	-0.249258	-0.149836	-0.424335	-0.985536	-0.423442	-0.531314	-0.204197	-0.269464
	0.457497	0.158005	Color2 [DarkGray]	1	4		Q9Y2K2	H0Y4E8;Q9Y2K2	SIK3_HUMAN	SIK3		-0.447681	-0.720164	-0.217612	-0.339804	-0.517609	-0.393819	-0.617782	-0.678409	-0.563283
	0.4294	0.156929	Color2 [DarkGray]	1	4		Q9H0U3	A0A087WU53;A0A8I5KUC4;A0A8I5KY62;A0A8I5KYH1;A0A8I5QJJ8;A0A8I5QJM4;A0A8I5QKX7;Q9H0U3	MAGT1_HUMAN	MAGT1		-0.450222	-0.155444	-0.25894	NaN	-0.787021	NaN	-0.341057	-0.703944	-0.290392
	0.307582	0.156769	Color2 [DarkGray]	1	4		O94826	O94826	TOM70_HUMAN	TOMM70		0.78795	0.549813	0.793642	0.128321	-0.000291824	0.285735	0.856821	0.199101	0.605176
	0.127536	0.156414	Color2 [DarkGray]	1	4		Q9HD45	Q5TB53;Q9HD45	TM9S3_HUMAN	TM9SF3		-2.4814	-1.96084	-1.90812	NaN	-1.83944	NaN	-1.77675	-3.08847	-1.95438
	0.42761	0.15632	Color2 [DarkGray]	1	4		Q9UFC0	H7C5S6;Q9UFC0	LRWD1_HUMAN	LRWD1		-0.900842	-1.33478	-1.31291	-0.823872	-1.15152	-0.806144	-1.46557	-1.23784	-1.31408
	0.241799	0.155511	Color2 [DarkGray]	1	4		P38606	C9JA17;C9JVW8;P38606	VATA_HUMAN	ATP6V1A		-1.04771	-1.78642	-1.76679	-1.87304	-1.44432	-1.55598	-1.59934	-1.83345	-1.63467
	0.343396	0.15512	Color2 [DarkGray]	1	4		P42765	A0A0B4J2A4;P42765	THIM_HUMAN	ACAA2		0.0254393	-0.39727	-0.526591	-1.23859	-0.623602	-0.721065	-0.487543	-0.582259	-0.293979
	0.543157	0.15488	Color2 [DarkGray]	1	4		P47974	P47974	TISD_HUMAN	ZFP36L2		0.0531139	-0.0583677	-0.0374074	-0.182127	0.137183	-0.151882	-0.366915	-0.191681	0.0512953
	0.139658	0.154574	Color2 [DarkGray]	1	4		P04279	P04279	SEMG1_HUMAN	SEMG1		-1.00076	-1.09506	-1.15304	-1.1038	-1.02081	-0.717476	-2.03498	-0.696489	-0.981112
	0.150424	0.153487	Color2 [DarkGray]	1	4		Q8N1G2	Q8N1G2	CMTR1_HUMAN	CMTR1		-1.7797	-1.64558	-1.03507	-1.61146	-1.60982	-1.60182	-2.21538	-1.52187	-1.18357
	0.764135	0.153335	Color2 [DarkGray]	1	4		Q71UM5	C9JLI6;H0YMV8;Q71UM5	RS27L_HUMAN	RPS27L		3.85409	3.62147	3.77546	3.23325	3.26105	3.28234	3.47592	3.68167	3.63342
	0.802966	0.15319	Color2 [DarkGray]	1	4		P62195	P62195	PRS8_HUMAN	PSMC5		0.80826	0.655642	0.823985	1.42328	1.15793	1.54904	0.749374	0.537502	0.54144
	0.657999	0.152843	Color2 [DarkGray]	1	4		P12081	A0A2R8Y3N3;A0A2R8Y4X6;A0A2R8Y5E8;A0A2R8Y5P7;A0A2R8Y6I1;A0A6Q8PF07;A0A6Q8PF47;A0A6Q8PFF2;A0A6Q8PFG9;A0A6Q8PFN6;A0A6Q8PHA5;D6RJE6;E7ETE2;P12081;P49590	HARS1_HUMAN	HARS1		0.622316	0.393245	0.537193	0.065062	0.414969	0.470699	0.466555	0.204302	0.423368
	0.336513	0.152747	Color2 [DarkGray]	1	4		P12814	A0A7I2V4Y4;A0A804HII9;A0A804HIN7;A0A804HJU8;A0A804HK61;A0A804HKE2;A0A804HL31;A0A804HLD0;H7C5W8;H9KV75;P12814	ACTN1_HUMAN	ACTN1		-1.21255	-1.35188	-0.77791	-1.44423	-1.05513	-1.37018	-1.39832	-1.14853	-1.25374
	0.935511	0.15231	Color2 [DarkGray]	1	4		P52594	B8ZZY2;C9J2I0;P52594	AGFG1_HUMAN	AGFG1		1.15292	1.0687	1.31905	0.378236	0.223382	0.0822062	1.0602	0.992417	1.03111
	0.382862	0.151734	Color2 [DarkGray]	1	4		Q9UH99	A0A8I5QKM0;B0QY60;B0QY66;B0QY67;B0QY68;Q9UH99	SUN2_HUMAN	SUN2		-0.865539	-0.450271	-0.75415	-1.26275	-1.32207	-0.856305	-0.974427	-0.930077	-0.620659
	0.716017	0.151099	Color2 [DarkGray]	1	4		Q8WWQ0	Q8WWQ0	PHIP_HUMAN	PHIP		-0.473277	-0.483891	-0.433452	-0.960533	-1.09228	-1.04367	-0.778636	-0.448771	-0.616508
	0.332486	0.150254	Color2 [DarkGray]	1	4		P43250	D6RHX8;F8W9W2;P43250	GRK6_HUMAN	GRK6		0.172713	0.358709	0.516108	-0.461868	-1.00383	-0.500808	0.0795598	0.00593948	0.51127
	0.153465	0.150215	Color2 [DarkGray]	1	4		O15397	F5H2I3;O15397	IPO8_HUMAN	IPO8		-0.946997	-1.49454	-1.13277	-0.984689	-1.13269	-0.954014	-1.4066	-1.87536	-0.742984
	0.418303	0.149992	Color2 [DarkGray]	1	4		Q96SB4	H3BLV9;Q96SB4	SRPK1_HUMAN	SRPK1		0.136333	-0.0481377	0.340247	0.233608	0.421574	0.293448	-0.159968	-0.0521603	0.190594
	0.180668	0.149566	Color2 [DarkGray]	1	4		P28072	A0A087X2I4;I3L3X7;P28072	PSB6_HUMAN	PSMB6		1.95581	1.62686	1.18039	1.82775	1.84044	1.91698	1.61231	1.70236	0.999683
	0.354137	0.148508	Color2 [DarkGray]	1	4		Q9Y2L9	Q9Y2L9	LRCH1_HUMAN	LRCH1		-1.03071	-1.52072	-1.00964	-2.20306	-1.56024	-1.67077	-1.34683	-1.41662	-1.24315
	0.39348	0.14756	Color2 [DarkGray]	1	4		P21796	C9JI87;P21796	VDAC1_HUMAN	VDAC1		2.0544	1.77849	1.69222	1.70496	1.67535	1.68019	1.80076	1.81662	1.46506
	0.271185	0.145871	Color2 [DarkGray]	1	4		P61106	P61106;X6RFL8	RAB14_HUMAN	RAB14		0.327035	0.10681	0.0613875	0.162413	-0.125132	-0.256543	0.0437865	0.351385	-0.337554
	0.303324	0.145581	Color2 [DarkGray]	1	4		Q658Y4	E7ER68;Q658Y4	F91A1_HUMAN	FAM91A1		-1.97937	-1.92157	-1.89499	-1.28672	NaN	-1.8459	-2.34353	-1.70071	-2.18844
	0.57863	0.145565	Color2 [DarkGray]	1	4		Q9Y4L1	A0A087WWI4;A0A087X054;A0A494C039;E9PJ21;K7EQK2;Q9Y4L1	HYOU1_HUMAN	HYOU1		-0.355641	-0.514284	-0.639357	-0.560503	-0.937975	-0.459086	-0.496635	-0.7129	-0.736443
	1.07108	0.14538	Color2 [DarkGray]	1	4		P23368	A0A1W2PPH1;A0A1W2PQ37;A0A1W2PQF8;A0A1W2PQH3;A0A1W2PQT3;A0A1W2PQY8;A0A1W2PR68;P23368	MAOM_HUMAN	ME2		-0.893169	-0.926407	-0.932041	-1.39674	-1.45202	-1.28108	-1.14531	-1.10269	-0.939757
	0.273857	0.144986	Color2 [DarkGray]	1	4		Q12830	A0A2R8Y7Q1;E7ETD6;E9PE19;F5GXF5;Q12830	BPTF_HUMAN	BPTF		-0.961088	-1.49118	-1.05653	-1.3786	-1.67281	-1.5758	-1.58127	-1.13512	-1.22737
	0.729578	0.143955	Color2 [DarkGray]	1	4		P57088	D6RAA6;H0Y8N0;P57088	TMM33_HUMAN	TMEM33		0.788131	0.600656	0.855999	-0.00200987	0.208817	-0.45112	0.519272	0.686634	0.607013
	0.190579	0.143862	Color2 [DarkGray]	1	4		Q9UHY1	F8W6G1;Q9UHY1	NRBP_HUMAN	NRBP1		-0.739566	-0.409882	-0.997949	-0.985157	-0.990992	-0.43761	-0.58855	-0.665641	-1.32479
	0.194901	0.143462	Color2 [DarkGray]	1	4		Q9GZZ9	A0A804HJ86;C9J5W5;C9JRV9;E7EQ61;E7EWE1;Q9GZZ9	UBA5_HUMAN	UBA5		-2.2534	-2.06481	-1.36976	NaN	-1.67584	-1.31096	-1.90188	-2.01437	-2.20212
	0.529529	0.14346	Color2 [DarkGray]	1	4		O43237	J3KRI4;J3KRZ2;O43237	DC1L2_HUMAN	DYNC1LI2		-1.00404	-0.614476	-0.854102	-1.13383	-1.60775	-0.954631	-1.02564	-0.978147	-0.899207
	0.70336	0.143173	Color2 [DarkGray]	1	4		P05141	P05141	ADT2_HUMAN	SLC25A5		5.22717	5.17313	5.22482	4.10433	4.34019	4.12478	4.90819	5.22401	5.06339
	0.416927	0.140857	Color2 [DarkGray]	1	4		Q5R372	A0A0C4DG54;A0A0U1RQY6;A0A804HKD7;Q5R372	RBG1L_HUMAN	RABGAP1L		-2.12936	NaN	-1.82396	-1.82275	-1.58165	-1.68228	-2.00158	-2.20615	-2.14483
	0.694215	0.139525	Color2 [DarkGray]	1	4		P06753	A0A087WWU8;A0A2R2Y2Q3;A0A494C0P6;J3KN67;P06753	TPM3_HUMAN	TPM3		3.80453	3.79288	3.80837	2.94426	3.154	3.38648	3.81642	3.67077	3.50001
	0.244109	0.134923	Color2 [DarkGray]	1	4		Q13561	A0A7I2V4H4;A0A7I2V4Y9;A8K8J9;H0YI98;Q13561	DCTN2_HUMAN	DCTN2		-0.433249	-1.00779	-1.00536	-0.766121	-0.725842	-0.634529	-0.871127	-0.820588	-1.15946
	0.209721	0.134338	Color2 [DarkGray]	1	4		Q8NCN5	A8MT40;Q8NCN5	PDPR_HUMAN	PDPR		-1.33807	-1.14584	-0.746782	-1.99204	-1.7669	NaN	-1.40306	-0.858118	-1.37253
	0.352018	0.132181	Color2 [DarkGray]	1	4		P61619	B4DR61;P61619	S61A1_HUMAN	SEC61A1		1.2125	1.27848	1.70304	0.898681	0.87312	0.750838	1.22462	1.25661	1.31625
	0.457559	0.131985	Color2 [DarkGray]	1	4		Q8WUI4	A0A087WYQ4;H0YH91;J3KPH8;Q8WUI4	HDAC7_HUMAN	HDAC7		-1.14961	-1.30165	-1.23303	-0.887735	-1.26752	-1.09244	-1.51942	-1.42747	-1.13336
	0.188365	0.131966	Color2 [DarkGray]	1	4		P48729;Q8N752	A0A590UJ43;D6REM4;P48729;Q8N752;U3KPX3;U3KQ83	KC1A_HUMAN;KC1AL_HUMAN	CSNK1A1;CSNK1A1L		-1.39863	-2.21924	-1.44762	-2.71666	-2.22779	-1.75354	-1.84881	-1.85931	-1.75327
	0.179029	0.131043	Color2 [DarkGray]	1	4		P50402	A0A804HIV7;P50402;Q5HY57	EMD_HUMAN	EMD		NaN	-1.23103	-1.15721	-2.04573	-2.13628	-2.01213	-1.37173	-0.941982	-1.66178
	0.155636	0.131026	Color2 [DarkGray]	1	4		P04264	P04264	K2C1_HUMAN	KRT1		10.342	10.5648	9.96746	10.2439	10.4877	10.6792	10.515	10.3182	9.64798
	0.215951	0.130408	Color2 [DarkGray]	1	4		Q7Z417	Q7Z417	NUFP2_HUMAN	NUFIP2		-0.488861	-0.0717392	-0.661376	-0.808771	-0.309383	-0.605383	-0.354277	-0.849083	-0.40984
	0.28187	0.130055	Color2 [DarkGray]	1	4		Q9Y4F9	A0A2R8Y7B3;A0A2R8YEE0;A0A2R8YF77;B7Z6U4;F5GX51;F5H029;Q9Y4F9	RIPR2_HUMAN	RIPOR2		-1.62888	-1.59831	-1.29581	-1.70197	-1.82792	-1.91668	-1.9278	-1.41156	-1.5738
	0.222128	0.129861	Color2 [DarkGray]	1	4		P19174	P19174	PLCG1_HUMAN	PLCG1		-0.180901	-0.609633	-0.274089	-0.250124	-0.114515	-0.33769	-0.560353	-0.129161	-0.764691
	0.230302	0.12969	Color2 [DarkGray]	1	4		P61421	F5GYQ1;J3QL14;P61421	VA0D1_HUMAN	ATP6V0D1		-0.794009	-1.04049	-0.644575	-1.15126	-0.742382	-0.820158	-0.979224	-1.26976	-0.619164
	0.445383	0.129479	Color2 [DarkGray]	1	4		P18085	C9JAK5;P18085;U3KQF2	ARF4_HUMAN	ARF4		1.83139	1.67818	1.89431	2.3323	2.24066	2.56697	1.60654	1.52759	1.88132
	0.532263	0.128795	Color2 [DarkGray]	1	4		Q6P1M0	Q6P1M0	S27A4_HUMAN	SLC27A4		-0.281075	-0.216128	0.0477176	-0.793171	-0.645397	-1.11543	-0.234221	-0.252848	-0.348802
	0.285768	0.127511	Color2 [DarkGray]	1	4		P09622	E9PEX6;P09622	DLDH_HUMAN	DLD		-0.641696	-0.493814	-1.00051	-1.05193	-0.931976	-0.963397	-1.01593	-0.673806	-0.82881
	0.0807994	0.126345	Color2 [DarkGray]	1	4		H7C0N4;H7C561	H7C0N4;H7C561	H7C0N4_HUMAN;H7C561_HUMAN	SF1		-2.11079	-1.76447	-1.84007	NaN	NaN	NaN	-3.03201	-1.89266	-1.16969
	0.297116	0.126067	Color2 [DarkGray]	1	4		O43865;Q96HN2	H0Y8B3;O43865;Q96HN2	SAHH2_HUMAN;SAHH3_HUMAN	AHCYL1;AHCYL2		-0.442139	-0.805504	-0.47185	-0.196521	-0.225411	-0.571688	-0.452758	-0.873606	-0.771328
	0.353081	0.125736	Color2 [DarkGray]	1	4		Q6P6C2	Q6P6C2	ALKB5_HUMAN	ALKBH5		-1.70096	-1.25735	-1.46392	-2.56984	-2.27267	-1.93706	-1.69257	-1.65353	-1.45335
	0.965866	0.125316	Color2 [DarkGray]	1	4		P63010	A0A087WU93;A0A087WYD1;A0A087WZQ6;A0A087X253;P63010	AP2B1_HUMAN	AP2B1		1.29071	1.22572	1.36027	1.1583	1.07594	1.11807	1.25392	1.09386	1.15298
	0.795494	0.12475	Color2 [DarkGray]	1	4		P48449	A0A0G2JQD0;P48449	LSS_HUMAN	LSS		0.269527	0.0464087	0.239738	0.0473313	0.0451651	0.046289	0.0309434	0.0549135	0.0955677
	0.764112	0.124316	Color2 [DarkGray]	1	4		Q9UN86	A0A7I2V382;A0A7I2V3E2;A0A7I2V3P9;A0A7I2V3Z6;A0A7I2V547;A0A7I2V647;A0A7I2YQD9;Q9UN86	G3BP2_HUMAN	G3BP2		-0.356483	-0.474576	-0.303442	0.606596	0.80947	0.697531	-0.392296	-0.563407	-0.551745
	0.44909	0.12354	Color2 [DarkGray]	1	4		Q96M27	Q96M27	PRRC1_HUMAN	PRRC1		-1.24025	-0.982792	-0.951204	-0.137262	-0.28523	-0.222489	-1.33074	-1.09224	-1.12188
	0.392424	0.123135	Color2 [DarkGray]	1	4		P61313	A0A2R8Y738;A0A2R8YEM3;E7ENU7;E7EQV9;E7EX53;P61313	RL15_HUMAN	RPL15		3.93994	4.00154	4.35625	4.16511	4.25836	4.0145	4.01411	3.92479	3.98942
	0.0864575	0.122347	Color2 [DarkGray]	1	4		Q9HB58	C9JZQ4;E7EM70;G5E9C0;Q9HB58	SP110_HUMAN	SP110		-0.994351	-2.26941	-1.2286	-2.35551	-1.29076	NaN	-1.04446	-1.68946	-2.12547
	0.470174	0.122127	Color2 [DarkGray]	1	4		Q96PZ2	A0A6Q8PF34;A0A804HLI8;Q96PZ2	F111A_HUMAN	FAM111A		-1.29236	-1.04589	-1.10926	NaN	NaN	-1.20413	-1.18574	-1.44095	-1.18722
	0.522088	0.121278	Color2 [DarkGray]	1	4		P51148	K7ENY4;K7ERI8;K7ERQ8;P51148	RAB5C_HUMAN	RAB5C		2.02359	1.79187	2.06906	1.71818	1.8869	1.94391	1.92611	1.73702	1.85755
	0.269209	0.120786	Color2 [DarkGray]	1	4		Q13573	G3V3A4;G3V4X8;Q13573	SNW1_HUMAN	SNW1		0.696208	0.797609	0.696257	-1.01577	-0.168098	-0.845295	0.717213	0.846034	0.26447
	0.515543	0.120696	Color2 [DarkGray]	1	4		Q9Y2X7	A0A0C4DGN6;J3QLH1;J3QRU8;Q9Y2X7	GIT1_HUMAN	GIT1		-0.253168	-0.287518	-0.105063	0.0135856	-0.105927	-0.457926	-0.179412	-0.476408	-0.352016
	0.19864	0.120124	Color2 [DarkGray]	1	4		P30837	P30837	AL1B1_HUMAN	ALDH1B1		-1.29597	-1.93045	-1.49422	-1.61073	-2.13773	-2.66166	-1.96064	-1.62054	-1.49983
	0	0.11949	Color2 [DarkGray]	1	4		Q13685	C9JEH3;C9JG97;H7C0R2;Q13685	AAMP_HUMAN	AAMP		-2.0297	NaN	NaN	NaN	NaN	NaN	-2.29318	-2.31168	-1.84271
	0.725053	0.118554	Color2 [DarkGray]	1	4		P62191	P62191	PRS4_HUMAN	PSMC1		1.44856	1.24485	1.43732	1.90526	1.76851	2.08993	1.18953	1.30456	1.28096
	0.135203	0.117997	Color2 [DarkGray]	1	4		Q5T6S3	A0A087X169;Q5T6S3	PHF19_HUMAN	PHF19		-2.13262	-2.11017	-1.5051	-2.75215	-2.30529	-2.07916	-1.54611	-2.35244	-2.20334
	1.33826	0.117444	Color2 [DarkGray]	1	4		P0DMV8;P0DMV9	A0A0G2JIW1;P0DMV8;P0DMV9;P34931;Q53FA3;V9GZ37	HS71A_HUMAN;HS71B_HUMAN	HSPA1A;HSPA1B		1.93583	1.91825	2.00827	1.77236	1.88062	1.95907	1.884	1.77985	1.84615
	0.185436	0.117315	Color2 [DarkGray]	1	4		Q13627	A0A2R8Y443;A0A2R8Y6I6;A0A2R8Y6L5;A0A2R8YDF3;Q13627	DYR1A_HUMAN	DYRK1A		-1.41966	-0.97519	NaN	-1.75135	NaN	-1.58697	-1.57237	-1.16189	-1.20996
	0.279469	0.116701	Color2 [DarkGray]	1	4		O76071	O76071	CIAO1_HUMAN	CIAO1		0.253079	-0.0750198	0.0990405	NaN	-0.020051	-0.527834	0.0222039	-0.284405	0.189198
	0.161135	0.11579	Color2 [DarkGray]	1	4		O94762	J3KS37;J3KSV9;O94762	RECQ5_HUMAN	RECQL5		-3.29626	-2.85029	-3.27776	-1.68852	-2.07817	-2.4016	-3.13667	-2.93804	-3.69698
	0.29863	0.115723	Color2 [DarkGray]	1	4		Q99747	J3KTJ6;Q99747	SNAG_HUMAN	NAPG		0.815432	0.80162	0.45541	0.299137	0.730261	0.727126	0.775218	0.424086	0.525989
	0.13158	0.115614	Color2 [DarkGray]	1	4		Q9BVL2	H7BYF2;Q5JRG1;Q9BVL2	NUP58_HUMAN	NUP58		-2.34637	-2.05105	-1.44421	-1.18829	-2.09929	-1.31839	-1.93027	-2.42676	-1.83143
	0.284347	0.115099	Color2 [DarkGray]	1	4		Q8N6R0	Q8N6R0	EFNMT_HUMAN	METTL13		-0.459272	-0.532199	-0.129885	-0.0295472	-0.0459576	0.00124884	-0.471951	-0.681078	-0.313624
	0.489605	0.11497	Color2 [DarkGray]	1	4		Q8NCA5	A0A8I5KR56;A0A8I5KZA5;A0A8I5QKV5;B4DT23;E9PH82;Q8NCA5	FA98A_HUMAN	FAM98A		0.149468	0.190619	0.304471	-0.00400114	0.130461	0.310586	-0.0740123	0.234358	0.139302
	0.0961178	0.114434	Color2 [DarkGray]	1	4		P40692	A0A087WX20;A0A669KAW3;A0A669KBB4;A0A669KBK2;E7EUC9;H0Y818;P40692	MLH1_HUMAN	MLH1		-1.59326	-1.69463	-1.33526	-0.722564	-0.443523	-0.413113	-2.47991	-1.25327	-1.23328
	0.411504	0.113529	Color2 [DarkGray]	1	4		Q96JJ3	H0YCM7;Q5JVZ5;Q5JW01;Q96JJ3	ELMO2_HUMAN	ELMO2		-0.698483	-0.505359	-0.743071	-1.30096	-0.658479	-0.467809	-0.783531	-0.909899	-0.594069
	0.189752	0.112659	Color2 [DarkGray]	1	4		Q9H8Y8	Q9H8Y8	GORS2_HUMAN	GORASP2		-0.424608	-0.0962667	-0.125386	1.072	1.07775	1.06611	-0.161365	-0.093627	-0.729246
	0.256315	0.112464	Color2 [DarkGray]	1	4		Q14534	E5RJH9;E7EVQ6;Q14534	ERG1_HUMAN	SQLE		-1.26015	-1.16388	-0.779756	-1.45584	-1.49598	-1.71921	-0.996909	-1.23423	-1.31004
	0.119348	0.112287	Color2 [DarkGray]	1	4		A0A0A6YYJ5;A0A590UJG2;H3BPE1;H3BQK9	A0A0A6YYJ5;A0A590UJG2;H3BPE1;H3BQK9	A0A0A6YYJ5_HUMAN;A0A590UJG2_HUMAN;H3BPE1_HUMAN;H3BQK9_HUMAN	MACF1		0.516058	-0.634993	0.101717	0.521347	0.489978	0.113066	-0.139535	0.00426579	-0.218809
	0.404292	0.111881	Color2 [DarkGray]	1	4		P05556	A0A7I2V2F9;A0A7I2V348;A0A7I2V5T3;A0A7I2V5Z8;C9JPK5;E7EUI6;H7C4K3;P05556	ITB1_HUMAN	ITGB1		0.214114	0.174218	0.330331	-0.525669	-0.235887	-0.971193	0.0817809	0.332607	-0.0313673
	0.149049	0.110678	Color2 [DarkGray]	1	4		Q07617	Q07617	SPAG1_HUMAN	SPAG1		-2.50727	-2.27192	-1.79981	-1.54135	-1.7942	-1.94483	-1.9419	-2.44517	-2.52397
	0.247238	0.110108	Color2 [DarkGray]	1	4		O75530	A0A5F9ZI63;O75530	EED_HUMAN	EED		-0.4705	-0.680696	-0.411387	-0.440519	-0.609708	-0.649851	-0.728215	-0.839293	-0.325401
	0.108538	0.109444	Color2 [DarkGray]	1	4		Q15785	Q15785	TOM34_HUMAN	TOMM34		-1.34082	-2.12749	-1.30231	-1.0191	-0.8747	-0.917042	-2.06588	-1.80085	-1.23222
	0.317211	0.108408	Color2 [DarkGray]	1	4		Q8N0U8	A0A3B3ISV4;Q8N0U8	VKORL_HUMAN	VKORC1L1		-0.993069	-1.21862	-1.4002	-1.83426	-1.72689	-2.22585	-1.31983	-1.17791	-1.43937
	0.150786	0.108216	Color2 [DarkGray]	1	4		Q96RL1	Q96RL1	UIMC1_HUMAN	UIMC1		-2.36903	-1.64567	-1.86852	NaN	NaN	-3.34251	-1.75167	-2.18321	-2.27299
	0.349734	0.107204	Color2 [DarkGray]	1	4		P52565	J3KRY1;J3KTF8;J3QQX2;P52565	GDIR1_HUMAN	ARHGDIA		0.425351	0.25685	0.44137	0.124802	0.527261	1.06924	0.434914	0.0528936	0.314151
	0.0594598	0.105919	Color2 [DarkGray]	1	4		Q7Z794	Q7Z794	K2C1B_HUMAN	KRT77		3.8421	4.16003	3.29977	3.80301	3.55106	3.94015	3.64587	4.64533	2.69296
	0.123715	0.105656	Color2 [DarkGray]	1	4		P13807	P13807	GYS1_HUMAN	GYS1		-2.20081	-2.97574	-3.06958	NaN	-3.23567	-3.61508	-3.04081	-2.56334	-2.95894
	0.22996	0.10507	Color2 [DarkGray]	1	4		Q13496	A0A8I5KNI6;A0A8I5KRS4;A0A8I5KVB1;A0A8I5KW93;A0A8I5KZ76;A0A8I5KZ85;A0A8I5QJL1;A0A8I5QJV9;Q13496	MTM1_HUMAN	MTM1		-0.239636	-0.367439	-0.00858831	-0.817103	-0.906178	-0.735861	-0.0678344	-0.569483	-0.293557
	0.182388	0.104914	Color2 [DarkGray]	1	4		P24001	C6GKH1;F8VVN4;F8W1V1;P24001	IL32_HUMAN	IL32		-2.23343	-1.93513	NaN	NaN	NaN	-3.0655	-2.30111	-1.90846	-2.35802
	0.231354	0.104585	Color2 [DarkGray]	1	4		P0DPA2	P0DPA2	VSIG8_HUMAN	VSIG8		-0.410637	-0.438889	-0.499806	-0.363178	-0.471895	-0.113935	-0.707777	-0.20454	-0.750771
	0.224284	0.103772	Color2 [DarkGray]	1	4		Q9NVX0	H3BP16;H3BP24;H3BQU2;Q9NVX0	HAUS2_HUMAN	HAUS2		-2.88637	-2.72574	-2.36717	-2.77864	-2.03816	-3.02135	-2.57521	-2.83003	-2.88536
	0.249949	0.103236	Color2 [DarkGray]	1	4		Q92879	G5EA30;Q92879	CELF1_HUMAN	CELF1		-2.36938	-1.90339	-2.31345	-0.962447	-1.31263	-0.983955	-2.44221	-2.21453	-2.23919
	0.347141	0.103039	Color2 [DarkGray]	1	4		P51398	P51398;V9GYA7;V9GYC9;V9GYJ9;V9GYL9;V9GYW1;V9GZ03;V9GZ61	RT29_HUMAN	DAP3		-1.26868	-1.13902	-1.19667	-1.26599	-1.69907	-1.10543	-1.07922	-1.36081	-1.47345
	0.107461	0.102894	Color2 [DarkGray]	1	4		Q9NUL3	E5RJ67;E5RJN7;E7EPX0;E7EVJ4;H0YBY0;Q9NUL3	STAU2_HUMAN	STAU2		-1.83351	-1.53335	-2.01879	-2.2297	-2.57461	-2.08309	-1.41441	-1.78919	-2.49073
	0.133679	0.102768	Color2 [DarkGray]	1	4		Q12768	E5RFU6;E7EQI7;Q12768	WASC5_HUMAN	WASHC5		-1.11829	-0.949161	-0.695508	-0.847365	-0.837244	-1.12661	-0.543076	-1.41254	-1.11564
	0.501692	0.102653	Color2 [DarkGray]	1	4		Q14765	Q14765	STAT4_HUMAN	STAT4		-0.45533	-0.457538	-0.5773	-0.529449	-0.466133	-0.518624	-0.540545	-0.75734	-0.500239
	0.328828	0.10224	Color2 [DarkGray]	1	4		O75083	D6RD66;O75083	WDR1_HUMAN	WDR1		1.26317	0.959259	0.910445	1.08048	1.01605	1.06189	0.812665	1.01221	1.00128
	0.804493	0.101841	Color2 [DarkGray]	1	4		Q15029	Q15029	U5S1_HUMAN	EFTUD2		1.99925	1.89667	1.99654	1.83036	1.72669	1.79526	1.78257	1.85646	1.94792
	0.629422	0.101352	Color2 [DarkGray]	1	4		O43776	O43776	SYNC_HUMAN	NARS1		0.495576	0.28515	0.306573	0.365489	0.10631	0.325194	0.205142	0.293212	0.28489
	1.10921	0.101206	Color2 [DarkGray]	1	4		P55854;P61956;Q6EEV6	A8MU27;A8MUA9;P55854;P61956;Q6EEV6	SUMO2_HUMAN;SUMO3_HUMAN;SUMO4_HUMAN	SUMO2;SUMO3;SUMO4		1.74206	1.72216	1.7506	1.51888	1.43386	1.4444	1.71738	1.57518	1.61864
	0.16969	0.101083	Color2 [DarkGray]	1	4		Q9BXW9	A0A6Q8PFY3;Q9BXW9	FACD2_HUMAN	FANCD2		-1.69775	-1.83032	-2.28701	-2.1435	-1.87082	-1.76612	-1.933	-2.31146	-1.87387
	0.151273	0.100006	Color2 [DarkGray]	1	4		Q9NVZ3	D6RB24;F6SKB8;Q9NVZ3	NECP2_HUMAN	NECAP2		0.345665	0.295188	0.574022	0.484077	0.589905	-0.0757508	0.711296	0.293025	-0.0894642
	0.422153	0.0998665	Color2 [DarkGray]	1	4		O95319	A0A0J9YX66;A0A0J9YXJ0;A0A1B0GU44;A0A1B0GUN8;E9PC62;O95319;Q5VZZ6;V9GYD9	CELF2_HUMAN	CELF2		-0.799396	-0.734318	-0.739067	0.433941	0.352429	0.627562	-1.00893	-0.89135	-0.672101
	0.361709	0.0994412	Color2 [DarkGray]	1	4		O00231	O00231	PSD11_HUMAN	PSMD11		0.805646	0.568548	0.902808	1.05107	0.943882	1.24892	0.773238	0.588613	0.616828
	0.258641	0.0990168	Color2 [DarkGray]	1	4		Q9NZL9	E5RJR3;Q9NZL9	MAT2B_HUMAN	MAT2B		-0.709333	-0.852171	-1.09823	-0.98548	-0.992463	-0.157228	-0.782407	-1.08742	-1.08696
	0.433576	0.0988804	Color2 [DarkGray]	1	4		Q9Y224	G3V4C6;H0YJB9;Q9Y224	RTRAF_HUMAN	RTRAF		-0.848282	-0.888479	-0.779042	-0.800135	-0.752123	-0.744488	-1.11231	-0.901184	-0.798948
	1.10494	0.098326	Color2 [DarkGray]	1	4		P60953	P60953	CDC42_HUMAN	CDC42		1.05315	0.94717	1.0028	1.97688	1.8937	2.16368	0.846352	0.938666	0.92312
	0.185402	0.0975676	Color2 [DarkGray]	1	4		P29401	P29401	TKT_HUMAN	TKT		0.368262	0.203212	-0.22153	-0.211651	0.142067	0.191641	-0.089951	0.213287	-0.0660954
	0.121201	0.0952183	Color2 [DarkGray]	1	4		Q96T58	Q96T58	MINT_HUMAN	SPEN		-1.80182	-1.54826	-1.59377	-1.45046	-1.0988	-1.52303	-1.45763	-1.47705	-2.29482
	0.177424	0.095218	Color2 [DarkGray]	1	4		Q9H4A4	A0A087WU27;A6NKB8;Q9H4A4	AMPB_HUMAN	RNPEP		-1.4327	-1.12839	-0.908034	-1.69441	-0.911576	-0.468496	-1.30378	-1.45598	-0.995015
	0.278171	0.0950832	Color2 [DarkGray]	1	4		O60318	O60318	GANP_HUMAN	MCM3AP		0.167433	-0.194708	-0.238698	-0.224317	-0.165142	-0.387025	-0.202549	-0.256235	-0.0924377
	0.102975	0.0949984	Color2 [DarkGray]	1	4		Q9H4I3	J3KPT4;Q9H4I3	TRABD_HUMAN	TRABD		1.35926	1.62235	0.68702	1.12158	1.5758	1.46281	1.372	1.23621	0.775432
	0.763072	0.094827	Color2 [DarkGray]	1	4		A0AVT1	A0AVT1	UBA6_HUMAN	UBA6		-0.92724	-1.05802	-1.06897	-0.898104	-1.05934	-0.738618	-1.0721	-1.18168	-1.08494
	0	0.0947487	Color2 [DarkGray]	1	4		Q8NFA0	K7EKZ1;K7EL53;K7EQL6;Q8NFA0	UBP32_HUMAN	USP32		NaN	-3.33151	-2.99696	NaN	NaN	NaN	-3.25899	NaN	NaN
	0.226316	0.0943066	Color2 [DarkGray]	1	4		Q12907	D6RBV2;Q12907	LMAN2_HUMAN	LMAN2		-0.470946	-0.772622	-0.399071	-0.56144	-0.884565	-0.514925	-0.495156	-0.559427	-0.870976
	0.148208	0.0937169	Color2 [DarkGray]	1	4		Q9NP72	A0A804HIB9;B7Z4P9;Q9NP72	RAB18_HUMAN	RAB18		0.699064	0.0708494	0.680619	0.216259	0.557252	0.360574	0.175884	0.560884	0.432614
	0.183791	0.0920963	Color2 [DarkGray]	1	4		O14965	A3KFJ0;O14965;Q5QPD4	AURKA_HUMAN	AURKA		-0.865772	-0.463367	-0.211108	-0.389884	-0.762905	-0.756519	-0.630223	-0.596756	-0.589558
	0.210338	0.091718	Color2 [DarkGray]	1	4		Q9Y4P3	E9PF19;Q9Y4P3	TBL2_HUMAN	TBL2		-0.672842	-0.837604	-1.06646	-0.948256	-1.00665	-1.36784	-0.715516	-0.996785	-1.13976
	0.504023	0.0914907	Color2 [DarkGray]	1	4		O15144	O15144	ARPC2_HUMAN	ARPC2		-0.655325	-0.627065	-0.634413	-1.23041	-1.4177	-0.730443	-0.675425	-0.629774	-0.886076
	0.484159	0.0914774	Color2 [DarkGray]	1	4		Q9NP31	Q9NP31	SH22A_HUMAN	SH2D2A		0.80616	0.874549	0.904654	0.438984	0.533658	0.630521	0.752412	0.647094	0.911425
	0.591868	0.0912587	Color2 [DarkGray]	1	4		Q9BZQ8	Q9BZQ8	NIBA1_HUMAN	NIBAN1		0.294031	0.334676	0.296163	0.117486	0.189001	0.235164	0.202248	0.108001	0.340845
	0.180666	0.0901893	Color2 [DarkGray]	1	4		P06733	A0A2R8Y6G6;P06733	ENOA_HUMAN	ENO1		4.03734	4.07448	3.62557	4.01033	4.49669	4.59533	3.72906	4.06799	3.66976
	0.74338	0.0901756	Color2 [DarkGray]	1	4		Q9BSJ8	Q9BSJ8	ESYT1_HUMAN	ESYT1		2.19907	2.11132	2.27506	1.6355	1.72353	1.63367	2.10501	2.15577	2.05413
	0.371213	0.0899935	Color2 [DarkGray]	1	4		Q8IV53	Q8IV53	DEN1C_HUMAN	DENND1C		-1.42645	-1.54902	-1.36412	-1.11262	-1.43596	-1.06683	-1.65909	-1.57914	-1.37135
	0.215582	0.0893895	Color2 [DarkGray]	1	4		P46779	H0YKD8;H0YLP6;H0YMF4;P46779	RL28_HUMAN	RPL28		2.48749	2.20823	2.65713	2.95757	2.86556	2.91339	2.17604	2.48163	2.42702
	0.79066	0.0879412	Color2 [DarkGray]	1	4		Q92615	A0A8I5KUR6;B5MCU2;Q92615;V9GYI5;X6RCG6	LAR4B_HUMAN	LARP4B		0.797149	0.774403	0.745163	1.38105	1.50385	1.43085	0.597985	0.76799	0.686916
	0.151659	0.0876795	Color2 [DarkGray]	1	4		Q9UKT4	Q9UKT4	FBX5_HUMAN	FBXO5		-1.63491	-1.69955	-1.68841	-1.83636	NaN	NaN	-1.93355	-1.33506	-2.01729
	0.277632	0.0875769	Color2 [DarkGray]	1	4		P43304	P43304	GPDM_HUMAN	GPD2		-0.672005	-0.873906	-0.996261	-0.969144	-0.319849	-0.971704	NaN	-0.954884	-0.915051
	0.25071	0.0875072	Color2 [DarkGray]	1	4		Q9BVK2	A0A7P0T810;A0A7P0T837;A0A7P0T845;A0A7P0T8Q8;A0A7P0T919;A0A7P0T9A3;A0A7P0TAA1;A0A7P0TAA8;A0A7P0TAL7;A0A7P0Z449;A0A804G6E3;E9PKA5;E9PR58;H0YCV0;H0YDD3;H0YDV4;Q9BVK2	ALG8_HUMAN	ALG8		-0.103619	0.310249	0.136908	-0.244174	-0.236926	-0.766861	-0.108392	0.0728083	0.116601
	0.184751	0.0871134	Color2 [DarkGray]	1	4		Q7Z591	Q7Z591	AKNA_HUMAN	AKNA		-1.0307	-1.39974	-0.960636	-1.34333	-1.63343	-1.80944	-1.19763	-1.43019	-1.02461
	0.24194	0.087018	Color2 [DarkGray]	1	4		Q96A49	Q96A49	SYAP1_HUMAN	SYAP1		-2.97769	-2.79914	-2.52849	-2.59724	-2.04108	-2.6717	-2.74748	-2.93204	-2.88686
	0.180056	0.0868384	Color2 [DarkGray]	1	4		Q9UBF8	A0A0B4J1S8;F8W860;Q9UBF8	PI4KB_HUMAN	PI4KB		-0.198281	-0.198517	-0.178648	0.0638185	0.00408363	0.105305	-0.285275	-0.592807	0.0421209
	0.320578	0.0864894	Color2 [DarkGray]	1	4		Q5VV42	Q5VV42	CDKAL_HUMAN	CDKAL1		-0.412797	-0.557888	-0.495798	-0.919045	-0.772025	-1.04265	-0.74498	-0.391376	-0.589595
	0.190751	0.0859922	Color2 [DarkGray]	1	4		Q9HCG8	B7WP74;Q9HCG8	CWC22_HUMAN	CWC22		-2.48938	-2.62791	-2.69197	-3.35084	-2.75128	-3.63916	-2.78928	-2.90573	-2.37224
	0.432097	0.0858183	Color2 [DarkGray]	1	4		P18031	B4DSN5;P18031	PTN1_HUMAN	PTPN1		1.8232	1.82312	2.01603	1.82403	1.6253	1.29548	1.88986	1.8161	1.69893
	0.24277	0.085597	Color2 [DarkGray]	1	4		P68400;Q8NEV1	A0A2R8Y4D6;A0A2R8Y4H0;A0A2R8Y5A0;A0A2R8YD58;A0A2R8YDY7;A0A2R8YEW1;A0A2R8YF43;E7EU96;P68400;Q8NEV1;V9GYA2	CSK21_HUMAN;CSK23_HUMAN	CSNK2A1;CSNK2A3		-0.607863	-0.63808	-0.372697	-0.870054	-0.967609	-1.08	-0.846649	-0.500329	-0.528454
	0.172266	0.0854988	Color2 [DarkGray]	1	4		Q96AA3	B5MDE0;Q96AA3	RFT1_HUMAN	RFT1		0.186959	0.465343	0.820473	-0.398119	-0.204994	-0.699855	0.323767	0.446932	0.44558
	0.366499	0.0852839	Color2 [DarkGray]	1	4		P00387	A0A8I5KNV1;A0A8I5KPU0;A0A8I5KR71;A0A8I5KTF9;A0A8I5KUA5;A0A8I5KVD2;A0A8I5KW26;A0A8I5KXI5;A0A8I5KYU1;A0A8I5QKL2;A0A8I5QKT9;A0A8I5QKX1;A0A8J8YWN6;A0A8J8Z3C6;B1AHF3;P00387	NB5R3_HUMAN	CYB5R3		1.73317	1.60896	1.73249	1.09977	1.46245	1.13159	1.73691	1.64319	1.43867
	0.193358	0.0852365	Color2 [DarkGray]	1	4		Q12888	A6NNK5;Q12888	TP53B_HUMAN	TP53BP1		-1.57472	-1.40614	-1.79	-2.24558	-1.00433	-2.60604	-1.75317	-1.4264	-1.847
	0.155104	0.0843519	Color2 [DarkGray]	1	4		Q53GS9	A0A087X1B2;B9A018;Q53GS9	SNUT2_HUMAN	USP39		-1.53338	-1.28387	-1.18074	-1.32636	-1.47326	-1.15438	-1.24589	-1.76586	-1.23929
	0.190409	0.0841888	Color2 [DarkGray]	1	4		Q5JSL3	A0A0J9YW64;A6NIW2;Q5JSL3	DOC11_HUMAN	DOCK11		0.152814	-0.0598202	0.411706	0.048656	0.117023	-0.191151	-0.115615	0.201338	0.166411
	0.135411	0.0838312	Color2 [DarkGray]	1	4		Q86Y91	A0A494BYR6;Q86Y91	KI18B_HUMAN	KIF18B		-0.622648	-0.352386	-0.328764	-0.978012	-0.704563	NaN	-0.880672	-0.160226	-0.514394
	0.165295	0.0836595	Color2 [DarkGray]	1	4		Q9UKF6	G5E9W3;Q9UKF6	CPSF3_HUMAN	CPSF3		-0.35218	-0.742379	-0.627678	-0.377308	-0.947992	-0.442713	-0.475945	-0.958465	-0.538806
	0.130695	0.0835193	Color2 [DarkGray]	1	4		P20340;Q9NRW1	C9J0I2;F5GX61;F5H3K7;P20340;Q9NRW1	RAB6A_HUMAN;RAB6B_HUMAN	RAB6A;RAB6B		-0.257612	-0.706389	-0.750689	-0.63538	-0.303332	-0.529712	-0.708797	-0.329992	-0.926459
	0.687679	0.0834433	Color2 [DarkGray]	1	4		P40763	A0A7I2V2G1;A0A7I2V2T1;A0A7I2V395;A0A7I2V3V0;A0A7I2V444;A0A7I2V4C8;A0A7I2V4F6;A0A7I2V4R2;A0A7I2V4R3;A0A7I2V552;A0A7I2V5N9;A0A7I2YQD2;A0A7I2YQI1;A0A7I2YQR5;G8JLH9;P40763	STAT3_HUMAN	STAT3		0.950917	0.922765	1.06273	0.821583	0.901404	0.985281	0.963387	0.847381	0.875317
	0.0991597	0.0830177	Color2 [DarkGray]	1	4		Q8WWK9	C9J7Y4;Q8WWK9	CKAP2_HUMAN	CKAP2		-0.59436	-1.21489	-0.605921	-0.880565	-0.855806	-0.433567	-1.28356	-0.855067	-0.525593
	0.300732	0.0829264	Color2 [DarkGray]	1	4		P27348	E9PG15;P27348	1433T_HUMAN	YWHAQ		0.983253	0.724936	1.02545	0.97963	0.997216	1.1656	0.950321	0.772632	0.761909
	0.228485	0.0819194	Color2 [DarkGray]	1	4		P50395	P50395	GDIB_HUMAN	GDI2		1.78883	1.68712	1.53682	1.85638	1.83249	2.23012	1.75625	1.654	1.35676
	0.15393	0.0814714	Color2 [DarkGray]	1	4		Q14728	D6RA47;D6RE79;D6RIZ4;Q14728	MFS10_HUMAN	MFSD10		-0.482832	-0.141939	0.158713	-1.41566	-1.07399	-1.56682	-0.374889	-0.176388	-0.159196
	0.57189	0.081419	Color2 [DarkGray]	1	4		Q2M2I8	A0A096LP25;E9PG46;Q2M2I8	AAK1_HUMAN	AAK1		0.629557	0.686314	0.825972	0.39673	0.267801	0.509787	0.635379	0.588555	0.673651
	0	0.0802615	Color2 [DarkGray]	1	4		P05067	E9PG40;H7C0V9;P05067	A4_HUMAN	APP		NaN	-2.7962	-2.95776	NaN	NaN	NaN	-2.95724	NaN	NaN
	0.148598	0.0801544	Color2 [DarkGray]	1	4		Q9BUL5	I3L1N0;I3L410;I3L4Q4;Q9BUL5	PHF23_HUMAN	PHF23		-0.824776	-0.923359	-0.765119	NaN	NaN	NaN	-1.30837	-0.705443	-0.739902
	0.578353	0.0801147	Color2 [DarkGray]	1	4		Q06210	A0A6I8PRN4;A0A6I8PTT9;Q06210	GFPT1_HUMAN	GFPT1		0.178844	0.172784	0.202443	0.471465	0.613347	0.896482	0.085115	0.00992012	0.218692
	0.226801	0.0798651	Color2 [DarkGray]	1	4		Q9UGP8	Q9UGP8	SEC63_HUMAN	SEC63		-1.65555	-1.65267	-1.72919	-1.97964	-1.69388	-1.88933	-1.48822	-1.88631	-1.90248
	0.0705295	0.0796935	Color2 [DarkGray]	1	4		Q86UP2	G3V4Y7;G3V5G2;Q86UP2	KTN1_HUMAN	KTN1		-1.13848	-1.31274	-1.1997	-1.17412	-1.32259	-1.32725	-0.75264	-1.07957	-2.05779
	0.14301	0.0779581	Color2 [DarkGray]	1	4		Q13838	A0A0G2JJZ9;A0A140T9X3;H0Y400;Q13838;Q5STU3	DX39B_HUMAN	DDX39B		-0.891728	-0.967356	-1.42794	-1.04776	-1.38449	-1.20585	-1.18204	-1.36526	-0.973594
	0.336519	0.0777906	Color2 [DarkGray]	1	4		Q9BXB4	A0A5F9ZH75;H7C487;Q9BXB4;Q9BXB5	OSB11_HUMAN	OSBPL11		-0.065383	-0.148063	-0.0474629	0.471982	0.502123	0.576532	-0.205658	-0.296597	0.00797462
	0.392929	0.0774892	Color2 [DarkGray]	1	4		P62873	A0A6Q8PFE0;A0A6Q8PFV8;A0A6Q8PFW8;A0A6Q8PG88;A0A7I2S2S9;B1AKQ8;C9JD14;C9JIS1;C9JXA5;C9JZN1;E7EP32;E9PCP0;F5H0S8;F5H100;F5H8J8;F6UT28;F6X3N5;H7C5J5;P16520;P62873;P62879;Q9HAV0	GBB1_HUMAN	GNB1		2.95662	2.87396	3.05492	2.63919	2.93438	2.8954	2.75824	2.97307	2.92173
	0.136094	0.077274	Color2 [DarkGray]	1	4		Q13905	A0A804HL87;Q13905;Q5JUE9	RPGF1_HUMAN	RAPGEF1		-1.63725	-2.08981	-2.11628	NaN	NaN	-2.40353	-2.08505	-2.2328	-1.75731
	0.120266	0.0760125	Color2 [DarkGray]	1	4		Q03426	A0A1W2PS16;F5GXC0;F5H092;F5H163;F5H368;F5H8H2;Q03426	KIME_HUMAN	MVK		-2.96676	-2.62788	-2.36451	-1.23706	-1.0501	-1.22252	NaN	-2.74529	-2.71284
	0.17759	0.0757685	Color2 [DarkGray]	1	4		Q96LI5	H0Y9C1;H0Y9Z5;Q96LI5;Q9ULM6	CNO6L_HUMAN	CNOT6L		-1.09091	-1.05384	-1.40912	-0.886092	-1.04893	-0.414771	-1.14532	-1.49307	-1.14278
	0.192227	0.0756315	Color2 [DarkGray]	1	4		Q13418	A0A087WWY6;A0A0A0MTH3;Q13418	ILK_HUMAN	ILK		-0.429976	0.0147724	-0.11986	-0.0831428	-0.211369	-0.15719	-0.108227	-0.310271	-0.34346
	0.206565	0.0746187	Color2 [DarkGray]	1	4		Q92979	A0A087WWQ2;Q92979;V9GYP5	NEP1_HUMAN	EMG1		-1.03133	-1.37488	-0.941603	-0.920141	-0.743299	-0.922497	-1.12214	-1.17266	-1.27687
	0.0226792	0.0742324	Color2 [DarkGray]	1	4		P12035	P12035	K2C3_HUMAN	KRT3		1.72052	1.49285	-0.274357	0.652469	0.974413	2.36174	0.682264	2.55171	-0.517662
	0.553925	0.0737012	Color2 [DarkGray]	1	4		O00160	O00160	MYO1F_HUMAN	MYO1F		-0.0917149	-0.175417	-0.0443406	-0.087254	0.158745	0.12475	-0.0915294	-0.198832	-0.242215
	0.172753	0.0732873	Color2 [DarkGray]	1	4		Q9NUQ8	Q9NUQ8	ABCF3_HUMAN	ABCF3		0.0247459	-0.152324	-0.317132	0.646084	-0.296949	0.410878	0.0259213	-0.392295	-0.298198
	0.212484	0.0726261	Color2 [DarkGray]	1	4		P07910	A0A0G2JNQ3;A0A0G2JPF8;B2RXH8;B4DSU6;B4DY08;B7ZW38;G3V251;G3V2H6;G3V2Q1;G3V3K6;G3V4C1;G3V4M8;G3V4W0;G3V555;G3V575;G3V576;G3V5X6;O60812;P07910;P0DMR1	HNRPC_HUMAN	HNRNPC		1.91535	1.58897	1.89584	1.55391	1.49534	1.58783	1.85273	1.75126	1.5783
	0.096702	0.0719922	Color2 [DarkGray]	1	4		Q68CP9	Q68CP9	ARID2_HUMAN	ARID2		-1.88489	-2.05112	-1.7143	-2.23	NaN	-1.97969	-1.47406	-2.30024	-2.09198
	0.298737	0.0716648	Color2 [DarkGray]	1	4		P51149	A0A6Q8PG52;A0A6Q8PH84;C9IZZ0;C9J4S4;C9J4V0;C9J592;C9J7D1;C9J8S3;P51149	RAB7A_HUMAN	RAB7A		0.975691	1.14416	1.08795	1.15254	1.03881	1.16457	1.06189	1.09962	0.8313
	0.360059	0.0712299	Color2 [DarkGray]	1	4		O43290	O43290	SNUT1_HUMAN	SART1		-0.0885878	0.0298042	-0.120376	-0.271891	-0.492747	-0.462663	-0.267623	-0.0512161	-0.0740099
	0.460454	0.0712147	Color2 [DarkGray]	1	4		Q460N5	H7C5R8;Q460N5	PAR14_HUMAN	PARP14		0.0232353	0.213925	0.196971	0.116234	0.425329	0.380222	0.0189424	0.104006	0.0975399
	0.153957	0.071105	Color2 [DarkGray]	1	4		Q13620	A0A0A0MR50;A0A669KAX4;A0A7P0T8P8;A0A7P0T954;A0A7P0T9C8;A0A7P0T9L3;A0A7P0TAQ3;K4DI93;Q13619;Q13620	CUL4B_HUMAN	CUL4B		-0.752491	-0.331362	-0.633389	NaN	-0.741055	-0.650979	NaN	-0.580211	-0.706827
	0.364071	0.070179	Color2 [DarkGray]	1	4		Q8WUM4	Q8WUM4	PDC6I_HUMAN	PDCD6IP		0.879026	0.820685	0.689779	0.633208	0.8491	1.07412	0.611391	0.772184	0.795379
	0.0910709	0.0698284	Color2 [DarkGray]	1	4		P04632	A0A075B7C0;A0A0C4DGQ5;K7EIV0;K7ELJ7;K7EM73;P04632;U3KQE2	CPNS1_HUMAN	CAPNS1		1.10082	0.83069	1.35888	0.855583	0.645569	0.947511	0.575248	1.22091	1.28475
	0.231594	0.0690022	Color2 [DarkGray]	1	4		Q96QK1	Q96QK1	VPS35_HUMAN	VPS35		2.27495	2.4797	2.24852	2.20781	2.16933	2.11264	2.40815	2.29243	2.09558
	0.272325	0.0689894	Color2 [DarkGray]	1	4		Q96GQ5	H3BR29;H3BSM7;Q96GQ5	RUSF1_HUMAN	RUSF1		-0.774364	-0.798286	-0.61162	-1.36943	NaN	-0.934032	NaN	-0.712509	-0.88165
	0	0.0689138	Color2 [DarkGray]	1	4		P63208	E5RGM3;E5RJR5;E7ERH2;F8W8N3;P63208	SKP1_HUMAN	SKP1		-1.03917	-1.08173	-0.956298	-1.06224	-1.1465	-1.0051	-1.09465	NaN	NaN
	0.413835	0.0688076	Color2 [DarkGray]	1	4		Q9UQE7	Q9UQE7	SMC3_HUMAN	SMC3		-0.0626068	0.104548	0.086946	-0.0851035	-0.198766	-0.0569539	0.0538745	-0.0232973	-0.108112
	0.0746364	0.0680688	Color2 [DarkGray]	1	4		Q9H6A0	Q9H6A0	DEN2D_HUMAN	DENND2D		-1.73788	-1.15896	-0.864377	-0.987623	-0.743889	-1.77555	-0.998304	-1.66193	-1.30519
	0.902102	0.0680059	Color2 [DarkGray]	1	4		O43175	A0A286YER3;A0A286YF22;A0A286YF34;A0A286YFA2;A0A286YFB2;A0A286YFC8;A0A286YFL2;A0A286YFM8;A0A2C9F2M7;O43175	SERA_HUMAN	PHGDH		2.1732	2.07981	2.09119	2.48933	2.44074	2.61189	2.02259	2.03278	2.08483
	0.189256	0.0678066	Color2 [DarkGray]	1	4		Q9BT78	D6RAX7;D6RFN0;Q9BT78	CSN4_HUMAN	COPS4		-0.665763	-0.788571	-0.490276	-0.341467	-0.546481	-0.135157	-0.630901	-0.589875	-0.927254
	0.1542	0.0677338	Color2 [DarkGray]	1	4		Q02040	Q02040;X6RAJ1	AK17A_HUMAN	AKAP17A		-1.09842	-1.24806	-1.47272	-1.25641	-0.871067	-1.15636	-1.58683	-1.21918	-1.2164
	0.269782	0.0671425	Color2 [DarkGray]	1	4		P17655	P17655	CAN2_HUMAN	CAPN2		1.70368	1.46561	1.62238	0.529003	0.510814	0.759135	1.40092	1.54346	1.64587
	0.142091	0.0669111	Color2 [DarkGray]	1	4		Q8IWA0	F8WC81;F8WE20;Q8IWA0	WDR75_HUMAN	WDR75		1.40533	1.30497	1.83305	1.59261	1.46889	1.46271	1.3274	1.46381	1.5514
	0.130057	0.0660137	Color2 [DarkGray]	1	4		P52306	P52306	GDS1_HUMAN	RAP1GDS1		-1.17471	-1.65555	-1.27776	-1.14603	-1.36065	-1.16494	-1.2308	-1.44355	-1.63171
	0.142727	0.0659974	Color2 [DarkGray]	1	4		P62841	A0A0B4J2B4;K7EJ78;K7ELC2;K7EM56;K7EQJ5;P62841;S4R417;S4R456	RS15_HUMAN	RPS15		0.279294	0.129893	0.13845	1.8758	1.79016	2.17053	0.424215	-0.138127	0.0635576
	0.0688929	0.0650571	Color2 [DarkGray]	1	4		P46100	P46100	ATRX_HUMAN	ATRX		-1.57885	-2.3137	-2.37089	-2.25534	-2.41401	-2.81722	-2.47947	-2.21655	-1.76258
	0.196316	0.0648352	Color2 [DarkGray]	1	4		P08575	A0A075B788;E9PKH0;M3ZCP1;P08575	PTPRC_HUMAN	PTPRC		4.352	4.38606	4.59046	3.57975	3.9603	3.08468	4.21286	4.56654	4.35462
	0	0.0638509	Color2 [DarkGray]	1	4		Q9HCK5	A0A6I8PTZ8;Q5TA58;Q9H9G7;Q9HCK5;Q9UKV8;Q9UL18	AGO4_HUMAN	AGO4		NaN	NaN	-1.58216	-1.75409	NaN	NaN	NaN	-1.10604	-2.18599
	0.24439	0.0637035	Color2 [DarkGray]	1	4		Q99707	A0A6Q8PGK3;A0A7P0T9G7;A0A7P0TAV2;B1ANE3;Q99707	METH_HUMAN	MTR		-1.19139	-1.16566	-0.906589	-0.0805173	-0.259248	0.126067	-1.24608	-1.12165	-1.08702
	0.134056	0.0626208	Color2 [DarkGray]	1	4		Q9BSD7	Q5TDF0;Q9BSD7	NTPCR_HUMAN	NTPCR		0.123432	-0.30693	0.230101	0.496199	0.650955	0.585377	0.0174832	-0.149556	-0.00918579
	0	0.062	Color2 [DarkGray]	1	4		C9JYA1	C9JYA1	C9JYA1_HUMAN	NUP42		-0.210373	NaN	NaN	-1.0676	-0.763911	NaN	-0.0737281	NaN	-0.471018
	0.358649	0.0619354	Color2 [DarkGray]	1	4		Q15738	C9JDR0;Q15738	NSDHL_HUMAN	NSDHL		-0.737174	-0.61669	-0.820632	-0.999922	-1.47141	-0.879901	-0.745597	-0.746145	-0.86856
	0.294842	0.06099	Color2 [DarkGray]	1	4		Q9NYU2	Q9NYU2	UGGG1_HUMAN	UGGT1		-0.665595	-0.549356	-0.377297	-0.777812	-0.660725	-0.434153	-0.585337	-0.591592	-0.598289
	0.146734	0.0606225	Color2 [DarkGray]	1	4		Q12899	A2AE48;Q12899	TRI26_HUMAN	TRIM26		-0.609451	-0.225866	-0.260833	-0.363807	-0.261752	-0.816204	-0.476243	-0.555613	-0.246162
	0.371025	0.0599763	Color2 [DarkGray]	1	4		Q16698	E5RFV2;E5RID6;E5RJD2;E5RJG7;Q16698	DECR_HUMAN	DECR1		0.182399	0.162343	0.285462	-0.288298	-0.0906029	-0.0363793	0.236166	0.168864	0.0452442
	0.0651906	0.0596774	Color2 [DarkGray]	1	4		Q96SU4	Q96SU4	OSBL9_HUMAN	OSBPL9		-0.103396	-0.734311	-0.600264	0.549101	0.313386	0.558237	-0.918924	-0.642541	-0.0555391
	0.122375	0.0596145	Color2 [DarkGray]	1	4		Q96P70	Q96P70	IPO9_HUMAN	IPO9		-0.657292	-1.0625	-1.171	-0.930003	-1.17663	-0.754915	-0.887614	-1.17983	-1.00219
	0.0655769	0.0581525	Color2 [DarkGray]	1	4		Q14181	A0A3B3ITS5;E9PIQ6;Q14181	DPOA2_HUMAN	POLA2		-1.51075	-2.00169	-1.55778	-2.05547	-2.06054	-1.42256	-1.32759	-1.67532	-2.24177
	0.181282	0.0579611	Color2 [DarkGray]	1	4		Q15418	E9PGT3;Q15418	KS6A1_HUMAN	RPS6KA1		1.52118	1.76526	1.54635	1.67935	1.70204	1.61897	1.58962	1.37525	1.69403
	0.296297	0.0578941	Color2 [DarkGray]	1	4		Q9NXE4	A0A7P0T9J6;A0A7P0TB24;A0A7P0TB44;H7C0W5;H7C1Q6;H7C235;H7C2E2;H7C2J2;Q9NXE4	NSMA3_HUMAN	SMPD4		0.0109901	0.226805	0.216171	-0.291852	-0.429638	-0.995541	0.164114	0.0750837	0.0410852
	0.108577	0.0577119	Color2 [DarkGray]	1	4		Q9UKJ3	Q9UKJ3	GPTC8_HUMAN	GPATCH8		-1.1087	-1.52882	-1.19373	-0.962103	-1.0931	-1.08105	-1.59327	-1.31158	-1.09953
	0.0505845	0.057539	Color2 [DarkGray]	1	4		P52630	A0A494C164;A0A494C1L3;B4DLC8;P52630	STAT2_HUMAN	STAT2		-1.43149	-1.37713	-1.04809	-1.21537	-1.38354	-1.41734	-2.0765	-1.08407	-0.868757
	0.147004	0.0573988	Color2 [DarkGray]	1	4		Q06136	K7ERC8;Q06136	KDSR_HUMAN	KDSR		-0.222164	-0.0807314	0.0456595	-0.223235	-0.673677	-0.59957	-0.35311	0.0725641	-0.148887
	0.144603	0.0572847	Color2 [DarkGray]	1	4		Q13303	A0A590UJB6;A0A590UJB8;A0A590UJJ4;A0A590UJU1;A0A590UJU4;A0A590UJV4;A0A590UJY1;A0A590UK89;A0A5F9UN28;K7EIR5;K7EKU4;Q13303;Q5TG78;Q5TG81;Q5TG84	KCAB2_HUMAN	KCNAB2		-0.383492	-0.384912	-0.112737	-1.53961	-1.1821	-0.733518	-0.171397	-0.567901	-0.313698
	0.102755	0.056474	Color2 [DarkGray]	1	4		Q9Y6C9	Q9Y6C9	MTCH2_HUMAN	MTCH2		-0.0668421	-0.43656	-0.190828	-0.749971	-0.711254	-0.853026	-0.487936	0.0397635	-0.41548
	0.258161	0.0564235	Color2 [DarkGray]	1	4		O00299	O00299	CLIC1_HUMAN	CLIC1		-0.111694	-0.162235	-0.236839	0.521582	0.299561	0.48672	-0.136919	-0.384198	-0.158921
	0.104406	0.0563243	Color2 [DarkGray]	1	4		P68036	A0A1B0GUS4;P68036	UB2L3_HUMAN	UBE2L3		0.495579	-0.0699072	0.435223	0.695241	0.554535	1.13114	0.364082	0.105002	0.222837
	0.0523328	0.0561829	Color2 [DarkGray]	1	4		P22694	A0A087WVC4;B1APF7;B1APF8;B1APF9;B1APG0;B1APG1;B1APG2;B1APG3;P22694	KAPCB_HUMAN	PRKACB		-1.83172	-2.2657	-1.80427	-2.31741	-1.84426	-1.75734	-1.39104	-2.54562	-2.13357
	0.0718161	0.0556803	Color2 [DarkGray]	1	4		Q96AX1	A0A2R8YF87;F5H6Y0;H3BMM5;Q96AX1	VP33A_HUMAN	VPS33A		-2.17357	-2.1621	-2.74292	-2.18061	-1.8632	-2.31567	-2.04772	-2.69781	-2.5001
	0.0966963	0.0553517	Color2 [DarkGray]	1	4		P13929	P13929	ENOB_HUMAN	ENO3		0.996535	NaN	0.729394	0.73129	1.13159	1.06338	0.764795	1.05951	0.598536
	0.20507	0.0552349	Color2 [DarkGray]	1	4		Q8NB90	A0A6Q8PGU6;Q8NB90	SPAT5_HUMAN	SPATA5		-1.38091	-1.06544	-1.24839	-0.865175	-0.971144	-0.492711	-1.38597	-1.23345	-1.24102
	0.0851843	0.0546312	Color2 [DarkGray]	1	4		Q5JXC2	Q5JXC2	MIIP_HUMAN	MIIP		0.0303802	-0.363907	-0.0772643	0.314221	0.291368	0.200367	-0.382585	-0.389521	0.197421
	0.0458638	0.0528593	Color2 [DarkGray]	1	4		Q6PD74	Q6PD74	AAGAB_HUMAN	AAGAB		-1.49344	-1.07265	-1.5068	-0.949424	-0.892015	-1.16377	-1.16651	-2.13276	-0.932198
	0.308253	0.0528113	Color2 [DarkGray]	1	4		P10144	J3KPK2;J3KQ52;P10144	GRAB_HUMAN	GZMB		1.62586	1.61745	1.70158	1.4541	1.61767	1.5384	1.50453	1.56166	1.72027
	0.0907763	0.0523294	Color2 [DarkGray]	1	4		O15269	A0A8I5QKQ8;O15269	SPTC1_HUMAN	SPTLC1		-1.14843	-1.41711	-0.818499	-1.1306	-1.52921	-1.58523	-1.01208	-1.1407	-1.38824
	0.109385	0.0522954	Color2 [DarkGray]	1	4		P09234	A0A0A0MRR7;P09234	RU1C_HUMAN	SNRPC		-0.0323095	-0.538769	-0.180854	-1.75796	-0.826424	-1.56042	-0.13654	-0.352762	-0.419517
	0.111791	0.0519638	Color2 [DarkGray]	1	4		O14920	A0A499FJS7;O14920	IKKB_HUMAN	IKBKB		-1.17266	-0.60653	-0.814732	-0.0967565	-0.216688	-0.373756	-0.946394	-0.950903	-0.852514
	0.042423	0.0519471	Color2 [DarkGray]	1	4		O95202	O95202	LETM1_HUMAN	LETM1		-1.35345	-2.44568	-1.83037	-2.35682	-2.15917	-2.40925	NaN	-1.96113	-1.89577
	0.251709	0.0508413	Color2 [DarkGray]	1	4		Q13546	Q13546	RIPK1_HUMAN	RIPK1		0.772898	0.896018	1.00842	0.780871	0.763158	0.732247	0.899089	0.759048	0.866674
	0.23144	0.0505031	Color2 [DarkGray]	1	4		Q03518	A0A140T9T7;Q03518	TAP1_HUMAN	TAP1		2.73804	2.64912	2.84695	2.04512	2.0826	1.83174	2.59116	2.81051	2.68093
	0.0247458	0.0501547	Color2 [DarkGray]	1	4		Q9BTE3	Q9BTE3	MCMBP_HUMAN	MCMBP		-2.78006	NaN	-1.9539	NaN	-2.72586	NaN	-2.9051	NaN	-1.92917
	0.115622	0.0497646	Color2 [DarkGray]	1	4		Q86VV8	A0A1W2PPP3;A0A1W2PQI7;J3KT00;Q86VV8	RTTN_HUMAN	RTTN		-1.1839	-0.923175	-0.76719	-0.713322	-0.604237	-0.63396	-1.03587	-0.825116	-1.16257
	0.0976268	0.048981	Color2 [DarkGray]	1	4		Q9UPW0	C9JVP0;H7C1Y6;Q9UPW0	FOXJ3_HUMAN	FOXJ3		-1.55952	-1.87769	-1.44808	-1.668	-0.848516	-1.49011	-1.88682	-1.69225	-1.45316
	0.10708	0.0485929	Color2 [DarkGray]	1	4		A0A1W2PRX1;A0A1W2PS56	A0A0G2JH50;A0A0G2JIF0;A0A0G2JPT2;A0A140T912;A0A140T930;A0A140T937;A0A140T962;A0A140T9B3;A0A140T9J9;A0A140T9M0;A0A140T9U0;A0A140T9W2;A0A1W2PNZ7;A0A1W2PP77;A0A1W2PR11;A0A1W2PRX1;A0A1W2PRZ0;A0A1W2PS56;A2BF26;O78179;P01893;Q53YP1;Q5QT33;Q5RIP0	A0A1W2PRX1_HUMAN;A0A1W2PS56_HUMAN	HLA-C		0.672219	0.888647	1.23127	-0.0247407	0.426716	-0.84333	0.917892	0.856182	0.872281
	0.129788	0.0480188	Color2 [DarkGray]	1	4		P28062	A0A140T998;P28062;Q5JNW7;X5D2R7	PSB8_HUMAN	PSMB8		-0.0550346	-0.209543	-0.509552	0.252857	-0.170174	-0.106892	-0.293111	-0.269282	-0.355792
	0.174947	0.0468171	Color2 [DarkGray]	1	4		Q14289	Q14289	FAK2_HUMAN	PTK2B		-0.549632	-0.653757	-0.36917	-0.472638	-0.730945	-0.300858	-0.461883	-0.590765	-0.660362
	0.09235	0.0464493	Color2 [DarkGray]	1	4		Q6PD62	Q6PD62	CTR9_HUMAN	CTR9		-0.358274	-0.661674	-0.112579	-0.526255	-0.712583	-0.126345	-0.409464	-0.5751	-0.287312
	0.104853	0.0463896	Color2 [DarkGray]	1	4		P38432	P38432	COIL_HUMAN	COIL		-0.854913	-0.862119	-0.662456	-1.4222	-0.8177	-0.976839	-0.872816	-1.07306	-0.572778
	0.0854523	0.0462284	Color2 [DarkGray]	1	4		M0QZM1	M0QZM1	M0QZM1_HUMAN	HNRNPM		0.384756	0.375204	0.439125	0.88308	1.08117	1.16264	0.501688	-0.0251036	0.583816
	0.191103	0.0458558	Color2 [DarkGray]	1	4		P42677	C9JLI6;H0YMV8;P42677;Q71UM5	RS27_HUMAN	RPS27		5.588	5.5005	5.54555	4.93285	5.21089	5.19873	5.34654	5.49731	5.65264
	0.0882252	0.0458136	Color2 [DarkGray]	1	4		Q13057	K7EN91;K7EP09;K7EPT0;K7ES73;K7ESK6;Q13057	COASY_HUMAN	COASY		-0.845339	-0.410617	-0.755181	-0.819313	-0.597611	-0.298905	-0.525218	-0.662775	-0.960584
	0.111443	0.0456174	Color2 [DarkGray]	1	4		Q9BZH6	Q9BZH6;S4R3Z0	WDR11_HUMAN	WDR11		-1.10517	-1.5147	-1.34864	-1.57418	-1.28128	-1.4003	-1.54522	-1.28879	-1.27135
	0.0905003	0.0456018	Color2 [DarkGray]	1	4		P46777	A0A2R8Y6J3;P46777	RL5_HUMAN	RPL5		-0.20416	-0.554205	-0.160696	-0.906254	-0.754091	-0.557106	-0.0965838	-0.446292	-0.51299
	0.209858	0.0452919	Color2 [DarkGray]	1	4		Q9NTJ5	A0A5F9ZHN7;E9PGZ4;F8WDN7;Q9NTJ5	SAC1_HUMAN	SACM1L		1.05001	1.12702	1.21048	0.528774	0.27414	0.325409	0.948096	1.12522	1.17832
	0.471842	0.0447079	Color2 [DarkGray]	1	4		P47756	A0A6I8PRV6;B1AK85;B1AK87;B1AK88;P47756	CAPZB_HUMAN	CAPZB		3.26919	3.26889	3.25878	3.22379	3.28634	3.39912	3.23857	3.28128	3.14289
	0.141446	0.0443859	Color2 [DarkGray]	1	4		P30048	P30048	PRDX3_HUMAN	PRDX3		-0.505028	-0.533275	-0.734411	-1.37116	-1.00789	-0.633339	-0.521888	-0.568478	-0.815505
	0.0396763	0.0435826	Color2 [DarkGray]	1	4		P51648	A0A5F9ZGX4;A0A5F9ZHI5;A0A5F9ZHN9;A0A5F9ZI12;A0A5K1VW72;J3QRD1;P51648	AL3A2_HUMAN	ALDH3A2		-2.89345	-1.91348	-2.82164	NaN	-1.88603	-2.77035	-2.36316	-2.41113	-2.98503
	0.0566541	0.0433477	Color2 [DarkGray]	1	4		Q92844	E7EM55;E7EMT6;E7ENY2;E7EQA9;E7ERM9;E7EV32;E7EVA2;E7EW82;E7EWR8;Q92844	TANK_HUMAN	TANK		-2.9432	-3.43728	-3.49276	-2.36873	-2.57569	-2.73297	-3.05901	-3.71955	-3.22472
	0.190558	0.043272	Color2 [DarkGray]	1	4		P46940	H0YLE8;P46940	IQGA1_HUMAN	IQGAP1		2.87942	2.83294	2.97298	3.07105	3.03878	3.22903	2.93036	2.69871	2.92646
	0.24704	0.0431208	Color2 [DarkGray]	1	4		O96013	O96013	PAK4_HUMAN	PAK4		-0.41523	-0.30161	-0.339695	-0.625069	-0.723264	-0.313477	-0.32631	NaN	-0.464289
	0.0194939	0.0422645	Color2 [DarkGray]	1	4		Q9NRX1	F8WBJ6;Q9NRX1	PNO1_HUMAN	PNO1		-3.10536	NaN	-3.26735	-2.79893	-2.5156	-2.05258	-2.39854	-3.02961	-4.2577
	0.0795022	0.0422099	Color2 [DarkGray]	1	4		P12544	P12544	GRAA_HUMAN	GZMA		0.265878	0.223567	0.753725	-0.036777	-0.535909	-0.0804954	0.216518	0.434927	0.465095
	0.202357	0.0409114	Color2 [DarkGray]	1	4		Q5QJE6	J3KP30;Q5QJE6	TDIF2_HUMAN	DNTTIP2		-0.480799	-0.67347	-0.715999	-0.799432	-0.575784	-0.692091	-0.693469	-0.606233	-0.6933
	0.183466	0.0397971	Color2 [DarkGray]	1	4		P69849;Q15155;Q5JPE7	A0A0G2JN29;A0A0G2JP90;A0A7I2V2Z5;A0A7I2V3P4;A0A7I2V4D7;A0A7I2V4T6;A0A7I2V6B0;J3KN36;P69849;Q15155;Q5JPE7	NOMO1_HUMAN;NOMO2_HUMAN;NOMO3_HUMAN	NOMO1;NOMO2;NOMO3		-0.500971	-0.255593	-0.323828	-1.17386	-0.572102	-0.640853	-0.470356	-0.337338	-0.39209
	0.0948178	0.0393057	Color2 [DarkGray]	1	4		B8ZZA8;B8ZZC5	B8ZZA8;B8ZZC5	B8ZZA8_HUMAN;B8ZZC5_HUMAN	GLS		0.343639	0.115152	0.0200601	-0.836792	-0.427184	-0.474292	0.272971	-0.0998745	0.187839
	0.050598	0.0386165	Color2 [DarkGray]	1	4		P57772	C9J8T0;P57772	SELB_HUMAN	EEFSEC		-1.96605	-2.67527	-2.27126	-1.15265	-1.35391	-1.25788	-2.02502	-2.56408	-2.43934
	0.0957206	0.0383272	Color2 [DarkGray]	1	4		P61803	A0A0B4J239;F5GXX5;F5H895;P61803	DAD1_HUMAN	DAD1		-0.189064	-0.644338	-0.438214	-1.21886	-0.922729	-1.09587	-0.57304	-0.424804	-0.388753
	0.131275	0.0379651	Color2 [DarkGray]	1	4		Q9C0K0	D3YTK1;Q9C0K0	BC11B_HUMAN	BCL11B		0.637501	0.356569	0.569333	0.841376	0.619754	0.427258	0.562969	0.53091	0.355629
	0.120956	0.0378424	Color2 [DarkGray]	1	4		P78347	A0A494C1K3;A0A8I5KVB5;P78347	GTF2I_HUMAN	GTF2I		-0.256927	-0.260286	-0.197053	-0.250885	-0.375682	-0.111401	-0.295473	-0.45992	-0.072402
	0.0300541	0.0372314	Color2 [DarkGray]	1	4		Q9P2I0	H0YJF4;Q9P2I0	CPSF2_HUMAN	CPSF2		-2.7541	-1.58217	-2.23423	NaN	-2.6153	-3.42829	-1.74217	-2.48067	-2.45935
	0.12234	0.0371075	Color2 [DarkGray]	1	4		P07741	H3BQB1;H3BQF1;H3BQZ9;H3BSW3;P07741	APT_HUMAN	APRT		0.478312	0.487638	0.47985	1.42411	1.38407	1.64564	0.424325	0.264071	0.646081
	0.178095	0.0370188	Color2 [DarkGray]	1	4		O15143	A0A1W2PNV4;C9JEY1;C9K057;O15143	ARC1B_HUMAN	ARPC1B		1.31474	1.47797	1.56123	1.56468	1.23862	1.34302	1.46051	1.42834	1.35404
	0.101317	0.0367511	Color2 [DarkGray]	1	4		Q02241	A0A2U3TZL8;A0A7I2V5Y5;H7BYN4;Q02241	KIF23_HUMAN	KIF23		-0.622329	-0.406899	-0.501987	-1.06122	-1.16391	-1.3291	-0.525929	-0.755136	-0.360403
	0	0.0366599	Color2 [DarkGray]	1	4		Q96L93	A0A1B0GTU3;Q96L93	KI16B_HUMAN	KIF16B		NaN	NaN	-0.125748	0.381947	0.517311	0.721089	-0.241107	-0.0644808	-0.181637
	0.133497	0.0365057	Color2 [DarkGray]	1	4		O75150	H3BP71;O75150;Q5VTR2	BRE1B_HUMAN	RNF40		-0.237279	-0.574367	-0.408298	0.0686927	0.12682	0.184654	-0.406806	-0.429144	-0.493511
	0.14143	0.0363232	Color2 [DarkGray]	1	4		Q8IZL8	C9JFV4;E7EV54;I3L445;I3L4P1;Q8IZL8	PELP1_HUMAN	PELP1		0.658135	0.346422	0.514466	0.610489	0.277869	0.326499	0.526875	0.461428	0.421751
	0.102692	0.0362628	Color2 [DarkGray]	1	4		P62917	E9PKZ0;G3V1A1;P62917	RL8_HUMAN	RPL8		1.70793	1.44513	1.84679	1.83717	1.91323	1.91674	1.72479	1.57361	1.59267
	0.257402	0.0361134	Color2 [DarkGray]	1	4		Q9UKX7	Q9UKX7	NUP50_HUMAN	NUP50		-0.470885	-0.535012	-0.543402	-1.13869	-1.11903	-0.874817	-0.653919	-0.493905	-0.509816
	0.23314	0.0353044	Color2 [DarkGray]	1	4		P21964	A0A7I2V370;A0A7I2V3G7;E7EMS6;E7EUU8;H7BZ45;P21964	COMT_HUMAN	COMT		-0.661131	-0.76335	-0.731901	-1.12543	-1.04436	-1.08429	-0.774908	-0.656865	-0.830522
	0.0375076	0.0349935	Color2 [DarkGray]	1	4		Q96KA5	G5E9Z2;Q96KA5	CLP1L_HUMAN	CLPTM1L		-0.888433	-1.48565	-0.628198	-1.41009	-1.65756	-1.6383	-1.41097	-0.809993	-0.886303
	0.0706658	0.0343504	Color2 [DarkGray]	1	4		P62244	H3BVC7;I3L3P7;P62244	RS15A_HUMAN	RPS15A		3.14383	2.82338	3.18631	4.3523	4.40545	4.58441	2.99263	2.81209	3.24575
	0.0350992	0.0339575	Color2 [DarkGray]	1	4		O95292	E5RK64;O95292	VAPB_HUMAN	VAPB		-1.5933	-2.232	-1.1772	-1.5596	-1.77599	-1.28245	-1.47458	-1.79285	-1.83694
	0.0548395	0.0336005	Color2 [DarkGray]	1	4		Q8WW22	C9JDE6;F5H170;F8WF76;Q8WW22	DNJA4_HUMAN	DNAJA4		-0.442319	-0.592265	-0.0158725	-0.913294	-0.758729	-1.08195	-0.301439	-0.623567	-0.226253
	0.0330363	0.0335131	Color2 [DarkGray]	1	4		P59768	G3V2N0;G3V3J9;P59768	GBG2_HUMAN	GNG2		-1.72353	-1.67911	-0.928522	-1.27589	-0.62262	-0.446546	-1.3736	-1.14929	-1.90883
	0.0711911	0.033343	Color2 [DarkGray]	1	4		Q86XL3	F5H1D4;Q86XL3	ANKL2_HUMAN	ANKLE2		-0.969892	-0.613222	-0.989615	-0.684782	-0.857429	-0.726903	-1.04149	-0.952728	-0.678537
	0.0500682	0.0331726	Color2 [DarkGray]	1	4		O43488;Q8NHP1	H3BLU7;O43488;Q8NHP1	ARK72_HUMAN;ARK74_HUMAN	AKR7A2;AKR7L		-1.9454	-2.49586	-1.75476	-1.96066	-2.19917	-1.49631	-2.03994	-2.06021	-2.19538
	0.104563	0.032575	Color2 [DarkGray]	1	4		Q8WXI9	A0A0U1RRM1;A0A1B0GW07;Q8WXI9	P66B_HUMAN	GATAD2B		-0.579439	-0.384261	-0.763916	-0.661681	-0.455533	-0.213683	-0.573672	-0.597075	-0.654594
	0.0809913	0.0323146	Color2 [DarkGray]	1	4		O43896;O60333;Q12756	A0A087WWA3;A0A3B3IT28;A0A3B3ITE5;A0A3B3ITF7;A0A3B3ITW6;A0A3B3IU40;A0A3B3IUA1;A0A3F2YNW9;H7C0K6;O43896;O60333;Q12756;Q4R9M9	KIF1A_HUMAN;KIF1B_HUMAN;KIF1C_HUMAN	KIF1A;KIF1B;KIF1C		0.734975	0.572343	0.708975	0.892231	0.897038	1.09599	0.524327	0.492718	0.902305
	0.136928	0.0317844	Color2 [DarkGray]	1	4		O94925	H7BZD1;O94925	GLSK_HUMAN	GLS		1.37822	1.19355	1.33556	0.809378	0.899965	0.702871	1.34519	1.14105	1.32572
	0	0.0316262	Color2 [DarkGray]	1	4		Q9NYV6	F5H148;H3BMT1;Q9NYV6	RRN3_HUMAN	RRN3		-2.4083	-2.05436	NaN	NaN	NaN	-1.8801	NaN	NaN	-2.26296
	0.180367	0.0310961	Color2 [DarkGray]	1	4		P08559	P08559;Q5JPT9;Q5JPU0;Q5JPU1;Q5JPU2	ODPA_HUMAN	PDHA1		1.41756	1.55757	1.41163	0.819254	0.790295	0.662727	1.39043	1.38197	1.52108
	0.0615848	0.0308981	Color2 [DarkGray]	1	4		Q5JTH9	Q5JTH9	RRP12_HUMAN	RRP12		0.339291	0.191718	0.289378	0.0628076	0.121392	-0.0531411	0.15146	0.00684261	0.569389
	0.0998969	0.0305564	Color2 [DarkGray]	1	4		O95486	O95486	SC24A_HUMAN	SEC24A		-1.47302	-1.29461	-1.47556	-2.48822	-2.07678	-1.82819	-1.55448	-1.26219	-1.5182
	0.347886	0.0304432	Color2 [DarkGray]	1	4		O94979	D6REX3;D6RHZ5;H0Y8V7;H0Y9K1;H0YAB3;H7BXG7;O94979	SC31A_HUMAN	SEC31A		1.25859	1.23632	1.3219	1.38681	1.39419	1.54029	1.27045	1.19054	1.2645
	0.0541943	0.0303901	Color2 [DarkGray]	1	4		P05161	A0A096LNZ9;A0A096LPJ4;P05161	ISG15_HUMAN	ISG15		-0.566792	-0.0474529	-0.0993962	-0.433946	0.1375	0.0782523	-0.23973	-0.110315	-0.454766
	0.0497545	0.0303755	Color2 [DarkGray]	1	4		P43490	A0A0C4DFS8;A0A7P0T862;A0A7P0T895;A0A7P0T8D2;A0A7P0T8L3;A0A7P0T931;A0A7P0T973;A0A7P0T9I9;A0A7P0TAS5;B7Z8W6;P43490	NAMPT_HUMAN	NAMPT		0.388808	-0.228437	-0.0627704	0.0946107	0.134445	0.177342	-0.146653	-0.0377207	0.190847
	0.0506037	0.0293687	Color2 [DarkGray]	1	4		Q15645	Q15645	PCH2_HUMAN	TRIP13		-0.445415	0.11617	0.116715	0.382135	0.000291824	0.3	0.0362887	-0.162428	-0.174497
	0.100359	0.0290578	Color2 [DarkGray]	1	4		P24928	A0A6Q8PGB0;P24928	RPB1_HUMAN	POLR2A		0.337809	0.380315	0.365865	0.118309	0.278292	0.200078	0.148365	0.343128	0.505322
	0.155398	0.0289987	Color2 [DarkGray]	1	4		Q13423	A0A590UJA4;A0A590UJM2;A0A590UK15;A0A590UK29;A0A590UKC7;D6RAI5;D6RHU2;Q13423	NNTM_HUMAN	NNT		-0.748305	-0.721125	-0.705728	-1.20445	-1.16482	-1.49763	-0.641644	-0.741828	-0.878682
	0.130405	0.0288986	Color2 [DarkGray]	1	4		P37268	A0A1W2PQ47;E9PNM1;P37268	FDFT_HUMAN	FDFT1		1.15825	0.94105	1.08857	1.25386	1.20241	1.26945	1.11087	0.939173	1.05113
	0.119206	0.0286535	Color2 [DarkGray]	1	4		Q53ET0	Q53ET0	CRTC2_HUMAN	CRTC2		0.796059	0.59156	0.518475	0.52166	0.145411	0.0682139	0.558916	0.655087	0.606132
	0.237981	0.0271285	Color2 [DarkGray]	1	4		O75122	A0A0U1RQI6;A0A804HJG7;B3KR06;E3W994;E7ENG2;E7ERI8;E7EW49;J3KR49;O75122	CLAP2_HUMAN	CLASP2		0.556104	0.499502	0.631591	0.57217	0.298821	0.784999	0.492524	0.573372	0.539916
	0.0594493	0.0270664	Color2 [DarkGray]	1	4		Q562R1	Q562R1	ACTBL_HUMAN	ACTBL2		4.51789	4.10833	NaN	6.68407	6.50603	6.70856	4.29449	4.31286	4.25078
	0.0289549	0.0268186	Color2 [DarkGray]	1	4		O60888	C9IZG4;O60888	CUTA_HUMAN	CUTA		0.0259247	-0.448829	-0.256912	-0.973875	-0.245402	-0.545264	-0.498714	0.303622	-0.56518
	0.0664566	0.0264171	Color2 [DarkGray]	1	4		Q8NBU5	A0A7P0T7Z9;A0A7P0T9B4;A0A7P0T9U2;A0A7P0TAM5;Q8NBU5	ATAD1_HUMAN	ATAD1		0.381722	0.459506	0.263828	-0.0713964	-0.108712	-0.0605197	0.577302	0.304037	0.144465
	0.0278814	0.0259794	Color2 [DarkGray]	1	4		Q8IZP0	A0A0A0MRT6;B6VEX4;Q8IZP0	ABI1_HUMAN	ABI1		-0.299008	-1.19145	-0.728345	-0.0333066	-0.313699	-0.0455718	-0.471932	-1.08514	-0.739673
	0.0536343	0.0256119	Color2 [DarkGray]	1	4		P61586	A0A7I2YQV1;P61586	RHOA_HUMAN	RHOA		0.755961	0.6007	0.888163	1.99408	2.07551	2.40655	0.522618	0.997263	0.648108
	0.0541689	0.0252326	Color2 [DarkGray]	1	4		Q9H089	H7C2X7;Q9H089	LSG1_HUMAN	LSG1		0.100644	0.0586157	0.0762248	-0.139861	-0.46882	-0.340416	-0.114783	-0.0987511	0.373321
	0.182396	0.024937	Color2 [DarkGray]	1	4		Q03519	A0A087WYD6;A0A0G2JLV0;A0A140T9S0;E7ENX8;Q03519;X5CMH5	TAP2_HUMAN	TAP2		3.33535	3.31805	3.38803	2.68293	2.68209	2.64818	3.22978	3.38845	3.34839
	0.0652829	0.0241683	Color2 [DarkGray]	1	4		Q05193	A0A0D9SFB1;A0A0D9SFE4;A0A0U1RQP1;A0A1B0GU67;Q05193	DYN1_HUMAN	DNM1		-0.442378	-0.213505	-0.105572	-0.924696	-0.207344	-0.002316	-0.431118	-0.253437	-0.149405
	0.192839	0.0234906	Color2 [DarkGray]	1	4		P27824	A0A7P0T840;A0A7P0T8G1;A0A7P0T937;A0A7P0T9L0;A0A7P0TAE9;A0A7P0TB65;A0A7P0Z4D6;D6RGY2;P27824	CALX_HUMAN	CANX		1.40263	1.45775	1.33312	1.12805	1.25795	1.0444	1.40587	1.40215	1.315
	0.0971223	0.0232636	Color2 [DarkGray]	1	4		Q86XI2	H0Y6U5;Q86XI2	CNDG2_HUMAN	NCAPG2		0.201268	0.0432882	0.183807	0.350324	0.425962	0.639888	0.224864	-0.0121393	0.145847
	0.0159844	0.0230649	Color2 [DarkGray]	1	4		Q9Y6R4	F5H1X6;F5H4R1;F5H538;J3KNB8;Q9Y6R4	M3K4_HUMAN	MAP3K4		0.616685	0.409603	-0.376222	0.783223	0.755266	0.783735	0.82373	0.217192	-0.460051
	0.0225302	0.022899	Color2 [DarkGray]	1	4		P13798	C9JIF9;H7C1U0;P13798	ACPH_HUMAN	APEH		0.304452	0.636422	-0.260807	-0.678132	0.0464468	0.450208	0.500324	0.327227	-0.21618
	0.0478521	0.0228675	Color2 [DarkGray]	1	4		Q9H2P0	A0A2R8Y6X0;A0A669KBJ7;Q9H2P0	ADNP_HUMAN	ADNP		-0.169162	-0.414626	-0.0441079	-0.471459	-0.2061	-0.343032	-0.109886	-0.109806	-0.476807
	0.062098	0.0227512	Color2 [DarkGray]	1	4		P31153	P31153	METK2_HUMAN	MAT2A		1.39368	1.35775	1.10281	1.22927	1.17789	1.45047	1.30533	1.092	1.38865
	0.125783	0.0227509	Color2 [DarkGray]	1	4		P22314	P22314	UBA1_HUMAN	UBA1		2.00456	1.83354	1.90875	2.08487	1.99952	2.22794	1.97586	1.87687	1.82588
	0.0162176	0.0225156	Color2 [DarkGray]	1	4		Q9UBI6	Q9UBI6	GBG12_HUMAN	GNG12		-0.768603	-0.977975	-1.7428	-1.45614	-0.630637	-1.39076	-0.865418	-0.801476	-1.89003
	0.043496	0.0218922	Color2 [DarkGray]	1	4		O60234	M0QX47;M0QYG8;M0R0C1;M0R1D2;O60234	GMFG_HUMAN	GMFG		-0.505923	-0.544555	-0.0323892	-0.637743	-0.379318	-0.147175	-0.359117	-0.312942	-0.476485
	0.024451	0.0218306	Color2 [DarkGray]	1	4		O95336	M0R261;O95336	6PGL_HUMAN	PGLS		-0.679015	0.0437679	-0.778722	-0.0679097	-0.396499	0.221213	-0.352848	-0.336361	-0.790253
	0.0458788	0.0218143	Color2 [DarkGray]	1	4		Q13951	J3KS23;Q13951	PEBB_HUMAN	CBFB		-0.352146	-0.829849	-0.50272	-1.14057	-1.09381	-0.809875	-0.4599	-0.554462	-0.735796
	0.0176545	0.0208441	Color2 [DarkGray]	1	4		P26583	D6R9A6;P26583	HMGB2_HUMAN	HMGB2		3.20557	3.02838	2.91369	3.3108	3.34441	3.92831	2.76373	2.53833	3.78305
	0.0537769	0.020757	Color2 [DarkGray]	1	4		O94804	O94804	STK10_HUMAN	STK10		0.665689	0.941481	0.939121	0.518734	0.0876064	0.0758424	0.945588	0.636724	0.901708
	0.0188397	0.0207117	Color2 [DarkGray]	1	4		O75306	A0A7I2V2B9;A0A7I2V3J6;A0A7I2V410;A0A7I2V4W5;A0A7I2V4X8;A0A7I2V596;A0A7I2V5E2;A0A7I2V5G4;A0A7I2V630;A0A7I2YQG7;O75306	NDUS2_HUMAN	NDUFS2		-1.45251	NaN	-1.03148	-1.21088	NaN	-1.70428	NaN	-1.53562	-0.989793
	0.0293554	0.020347	Color2 [DarkGray]	1	4		P02655	K7ER74;P02655;Q6P163	APOC2_HUMAN	APOC2		-0.25249	-0.925411	-0.235133	-0.117086	-0.309047	0.00696039	-0.564544	-0.390961	-0.51857
	0.0335965	0.0188646	Color2 [DarkGray]	1	4		O14974	F8VZN8;O14974	MYPT1_HUMAN	PPP1R12A		-1.3235	-1.19502	-1.11925	-1.54294	-1.37673	-1.35395	-1.36946	-1.45052	-0.874396
	0.0489524	0.0184078	Color2 [DarkGray]	1	4		Q9NQ55	A0A0A6YYI3;A0A0B4J1V8;A8MV53;H7C446;Q9NQ55	SSF1_HUMAN	PPAN		-0.808329	-0.712481	-0.602198	-0.802267	-1.08257	-1.81422	-0.723582	-0.925451	-0.529199
	0.0367537	0.017554	Color2 [DarkGray]	1	4		Q9NY93	G3V0G3;H7C3E9;Q9NY93	DDX56_HUMAN	DDX56		-0.254594	-0.0233145	0.104608	0.155189	-0.267953	0.261228	-0.202888	-0.193832	0.170758
	0.0570528	0.0170043	Color2 [DarkGray]	1	4		Q15181	Q15181	IPYR_HUMAN	PPA1		0.711447	0.388547	0.64951	0.894466	1.09589	0.987965	0.523403	0.554438	0.62065
	0.0159159	0.0165911	Color2 [DarkGray]	1	4		Q92797	A0A087WUE9;M0QXP5;M0R180;M0R1C2;M0R3C7;Q92797	SYMPK_HUMAN	SYMPK		-1.02684	-1.49365	-1.31601	-0.828895	-0.823359	-0.839718	-0.755603	-1.85571	-1.27496
	0.21774	0.0164868	Color2 [DarkGray]	1	4		Q8NI36	A0A0A0MTB8;Q8NI36	WDR36_HUMAN	WDR36		0.620125	0.675084	0.719274	0.885247	0.648856	0.533988	0.668319	0.646059	0.650644
	0.0289042	0.0158501	Color2 [DarkGray]	1	4		Q9Y4Z0	Q9Y4Z0;U3KQK1;V9GZ56	LSM4_HUMAN	LSM4		0.106729	-0.374667	0.0694671	0.443221	0.471963	0.43223	0.0363622	-0.281563	-0.000821114
	0.019764	0.0154563	Color2 [DarkGray]	1	4		Q9UIA9	E7ESC6;Q9H2T7;Q9UIA9	XPO7_HUMAN	XPO7		-2.55228	NaN	-2.55865	-2.47847	-2.28824	-2.06833	-2.56595	-2.91573	-2.23109
	0.0338794	0.0153732	Color2 [DarkGray]	1	4		Q9NSE4	Q9NSE4	SYIM_HUMAN	IARS2		0.893763	0.905376	0.544179	0.714075	0.55737	0.314031	0.578052	0.903934	0.815213
	0.0236783	0.015138	Color2 [DarkGray]	1	4		Q16656	C9JP85;Q16656	NRF1_HUMAN	NRF1		-1.87483	-1.69649	-1.5437	-1.14644	-1.28159	-1.05567	NaN	-1.94712	-1.49317
	0.0330689	0.014712	Color2 [DarkGray]	1	4		Q2NKX8	B5MDQ0;Q2NKX8	ERC6L_HUMAN	ERCC6L		0.0583639	-0.386932	-0.381352	-0.249899	0.0792894	-0.378255	-0.30497	-0.208968	-0.240118
	0.0611644	0.0139316	Color2 [DarkGray]	1	4		P20073	P20073	ANXA7_HUMAN	ANXA7		1.6941	1.49646	1.62615	1.59185	1.82215	1.96093	1.6389	1.48448	1.65154
	0.0473748	0.0134303	Color2 [DarkGray]	1	4		P50416	P50416	CPT1A_HUMAN	CPT1A		1.06252	0.86754	1.08839	0.275026	0.520149	0.497421	1.04532	0.858614	1.07422
	0.0418538	0.0131515	Color2 [DarkGray]	1	4		P11413	P11413	G6PD_HUMAN	G6PD		-0.628201	-0.61796	-0.590456	-0.650589	-0.67661	-0.578232	-0.797217	-0.648191	-0.430663
	0.0305384	0.0129588	Color2 [DarkGray]	1	4		P10398	P10398	ARAF_HUMAN	ARAF		1.25744	1.24841	1.48259	1.2158	1.25056	1.25118	1.14461	1.2559	1.54905
	0.12848	0.0125697	Color2 [DarkGray]	1	4		Q13813	A0A0D9SF54;A0A0D9SFF6;A0A0D9SGF6;A0A1B0GTB7;Q13813	SPTN1_HUMAN	SPTAN1		0.560803	0.503396	0.527702	0.0977464	0.176826	0.0587173	0.568957	0.459544	0.525691
	0.0182201	0.0125224	Color2 [DarkGray]	1	4		Q9Y376	Q9Y376	CAB39_HUMAN	CAB39		-0.133565	-0.760835	-0.0427432	-0.185077	-0.125433	0.0622964	-0.285446	-0.394665	-0.2946
	0.043541	0.0122566	Color2 [DarkGray]	1	4		Q09666	Q09666	AHNK_HUMAN	AHNAK		4.17465	3.9958	4.14816	4.2465	4.32518	4.3138	4.23878	4.07271	3.97035
	0.0247023	0.0118761	Color2 [DarkGray]	1	4		Q8NF37	A0A0G2JQ62;A0A0G2JRI7;Q8NF37	PCAT1_HUMAN	LPCAT1		-0.0263805	-0.338495	-0.0947595	-0.571222	-0.531586	-0.615099	-0.401181	-0.141669	0.0475864
	0.0148017	0.0116043	Color2 [DarkGray]	1	4		Q17RS7	Q17RS7	GEN_HUMAN	GEN1		-0.22994	-0.945999	-0.195359	-0.912558	-0.860338	-0.375587	-0.296869	-0.532043	-0.5772
	0.0202636	0.0114549	Color2 [DarkGray]	1	4		Q6WKZ4	Q6WKZ4	RFIP1_HUMAN	RAB11FIP1		-0.348823	-0.40904	0.0718827	-1.42108	-0.537778	-0.980421	-0.333022	-0.370465	-0.0168581
	0.0587511	0.0110925	Color2 [DarkGray]	1	4		Q13342	Q13342	SP140_HUMAN	SP140		1.50711	1.33991	1.30249	0.894695	0.960486	0.554837	1.37989	1.39814	1.33819
	0.0379483	0.0100562	Color2 [DarkGray]	1	4		Q14511	A0A087WUD2;Q14511	CASL_HUMAN	NEDD9		-0.287306	-0.228309	-0.0118213	-1.12736	-1.71786	-0.927725	-0.163393	-0.250313	-0.143898
	0.0481955	0.00982889	Color2 [DarkGray]	1	4		Q9H4L5	Q9H4L5	OSBL3_HUMAN	OSBPL3		-0.892161	-0.882486	-0.683396	-0.683057	-0.96699	-0.935848	-0.819335	-0.807699	-0.860497
	0.073628	0.00978692	Color2 [DarkGray]	1	4		P50851	A0A3B3IU76;A0A494BZW2;A0A494C1L5;E9PEM5;H0YAC6;P50851	LRBA_HUMAN	LRBA		-0.727369	-0.755705	-0.817585	-0.419827	-0.615351	-0.581259	-0.814793	-0.815132	-0.700095
	0.00661302	0.00939822	Color2 [DarkGray]	1	4		Q07864	F5H1D6;Q07864	DPOE1_HUMAN	POLE		NaN	-1.29302	-1.57185	-1.45347	-1.04814	-0.850572	NaN	-1.85886	-1.02481
	0.0111715	0.00882498	Color2 [DarkGray]	1	4		O94913	A0A8I5KX04;E9PKN0;E9PQ01;O94913	PCF11_HUMAN	PCF11		-0.349463	-0.932311	-0.94933	-0.660046	-0.506264	-0.245137	-1.05452	-0.464993	-0.738065
	0.0509707	0.00869687	Color2 [DarkGray]	1	4		O43156	O43156	TTI1_HUMAN	TTI1		-0.750694	-0.836963	-0.801272	-0.131326	-0.141572	-0.244165	-0.897277	-0.804136	-0.713606
	0.0333532	0.00849152	Color2 [DarkGray]	1	4		Q15005	E9PI68;H0YE04;Q15005	SPCS2_HUMAN	SPCS2		1.18672	0.929069	1.05178	0.491707	0.327257	0.562298	1.12642	1.0375	0.978165
	0.00634493	0.00764624	Color2 [DarkGray]	1	4		P61758	P61758	PFD3_HUMAN	VBP1		-2.80787	-1.95664	-3.04445	-2.50774	-2.37344	-3.36116	-2.19432	-2.71087	-2.9267
	0.0419208	0.00756963	Color2 [DarkGray]	1	4		P02545	A0A6Q8PFJ0;A0A6Q8PHQ9;A0A804HL68;P02545;Q5TCI8	LMNA_HUMAN	LMNA		2.65914	2.48741	2.57968	2.04252	2.08836	1.8881	2.62678	2.57521	2.50154
	0.00397566	0.00729847	Color2 [DarkGray]	1	4		A0A075B6P5;A0A075B6S2;A0A075B6S6;A0A087WW87;A0A0A0MRZ7;A2NJV5;P01614;P01615;P06310	A0A075B6P5;A0A075B6S2;A0A075B6S6;A0A087WW87;A0A0A0MRZ7;A2NJV5;P01614;P01615;P06310	KV228_HUMAN;KV229_HUMAN;KV230_HUMAN;KV240_HUMAN;KVD26_HUMAN;KVD28_HUMAN;KVD29_HUMAN;KVD30_HUMAN;KVD40_HUMAN	IGKV2-28;IGKV2-29;IGKV2-30;IGKV2-40;IGKV2D-26;IGKV2D-28;IGKV2D-29;IGKV2D-30;IGKV2D-40		NaN	-1.9239	-1.69495	-2.04014	-1.60241	-1.68938	-1.2621	NaN	-2.37135
	0.0217017	0.00685755	Color2 [DarkGray]	1	4		Q16850	A0A8I5KRT9;A0A8I5KWQ7;Q16850	CP51A_HUMAN	CYP51A1		1.30838	1.30626	1.60614	0.431683	0.677308	0.430524	1.4605	1.39883	1.34088
	0.0276805	0.00653839	Color2 [DarkGray]	1	4		Q86YV0	Q86YV0	RASL3_HUMAN	RASAL3		2.26809	2.1627	2.35579	2.36262	2.38195	2.41295	2.24109	2.16619	2.35969
	0.00828059	0.00645288	Color2 [DarkGray]	1	4		O00178	O00178	GTPB1_HUMAN	GTPBP1		-1.07818	-1.70374	-1.15905	-0.837859	-0.902708	-1.04188	-1.30959	-1.61016	-1.04057
	0.0190998	0.00597954	Color2 [DarkGray]	1	4		P40925	A0A5K1VW95;B8ZZ51;B9A041;C9JF79;P40925	MDHC_HUMAN	MDH1		0.664963	0.758943	0.718553	0.863527	1.21144	1.13736	0.897751	0.555329	0.671439
	0.083686	0.00506051	Color2 [DarkGray]	1	4		Q92769	Q92769	HDAC2_HUMAN	HDAC2		0.410762	0.405842	0.456127	0.3315	0.430031	0.603717	0.422421	0.442026	0.393102
	0.0121215	0.00502046	Color2 [DarkGray]	1	4		Q96II8	E9PD99;H7C0J8;H7C1G3;Q96II8	LRCH3_HUMAN	LRCH3		-0.499287	-0.162495	-0.475946	-0.728063	-0.526537	-0.834059	-0.423248	-0.504766	-0.224775
	0.0099593	0.00485484	Color2 [DarkGray]	1	4		P18754	P18754	RCC1_HUMAN	RCC1		-0.191047	-0.242392	-0.437765	-0.655854	-0.375462	-0.0839105	-0.509203	-0.349766	-0.0267982
	0.00774348	0.00414753	Color2 [DarkGray]	1	4		Q9UJZ1	Q9UJZ1	STML2_HUMAN	STOML2		0.0159111	-0.366306	-0.37315	0.0194964	-0.00246048	-0.114906	-0.221585	-0.0500259	-0.464377
	0.00411739	0.00389353	Color2 [DarkGray]	1	4		Q9H7B2	Q5VXN0;Q9H7B2	RPF2_HUMAN	RPF2		-1.38735	-1.27043	-0.829962	-1.80043	-1.12326	-1.95651	-1.67774	-0.980566	-0.84111
	0.00683026	0.00379086	Color2 [DarkGray]	1	4		Q07021	I3L3B0;I3L3Q7;Q07021	C1QBP_HUMAN	C1QBP		0.595606	0.0124502	0.49667	-0.017241	0.285645	0.272993	0.356708	0.322027	0.414618
	0.00989161	0.00329463	Color2 [DarkGray]	1	4		P62736;P63267	A0A804HKV3;A6NL76;B8ZZJ2;C9JFL5;F6QUT6;F6UVQ4;F8WB63;P62736;P63267;P68032;P68133	ACTA_HUMAN;ACTH_HUMAN	ACTA2;ACTG2		5.73517	5.49261	5.80956	7.90018	7.82814	8.11152	5.7696	5.67411	5.58375
	0.0139483	0.00296243	Color2 [DarkGray]	1	4		Q99661	Q99661	KIF2C_HUMAN	KIF2C		1.76883	1.83112	1.952	2.65607	2.52425	2.73895	1.82323	1.78449	1.93536
	0.00777648	0.00191307	Color2 [DarkGray]	1	4		P29590	H3BT57;P29590	PML_HUMAN	PML		1.80889	1.71403	1.56835	1.55194	1.70302	1.41355	1.62657	1.69214	1.76683
	0.00438377	0.00186443	Color2 [DarkGray]	1	4		P26447	P26447	S10A4_HUMAN	S100A4		1.98237	1.64711	2.10538	2.10485	2.0413	2.43289	1.93749	1.8596	1.93218
	0.000791294	0.00105158	Color2 [DarkGray]	1	4		O00534	B4DHS6;O00534	VMA5A_HUMAN	VWA5A		-1.85403	-2.34263	-2.23671	-2.0279	-2.31216	-1.90547	-1.37406	-2.30602	-2.75644
	0.00206852	0.000727654	Color2 [DarkGray]	1	4		P28838	P28838	AMPL_HUMAN	LAP3		-0.771432	-0.575437	-0.637744	-0.259851	-0.124689	0.220129	-0.85203	-0.617751	-0.517015
	0.0010104	0.000705083	Color2 [DarkGray]	1	4		P50749;Q9H2L5	P50749;Q9H2L5	RASF2_HUMAN;RASF4_HUMAN	RASSF2;RASSF4		-2.06509	-2.19266	-2.03611	NaN	-1.28854	-1.37583	-1.86871	-1.88386	-2.54342
	0.00111879	0.000598272	Color2 [DarkGray]	1	4		Q9P0L0	J3QKM9;Q9P0L0	VAPA_HUMAN	VAPA		-0.068923	-0.229219	0.304811	-0.161933	-0.27689	-0.214578	0.128272	0.00253391	-0.125932
	0.00160157	0.00047334	Color2 [DarkGray]	1	4		P62910	D3YTB1;F8W727;P62910	RL32_HUMAN	RPL32		0.204579	0.041007	0.336152	0.507657	0.710761	0.553133	0.104292	0.229039	0.246986
	0.00161928	0.000452677	Color2 [DarkGray]	1	4		Q8N6H7	A0A0D9SF70;E9PMU9;E9PQP3;G5E9L0;H0YDN9;Q8N6H7	ARFG2_HUMAN	ARFGAP2		1.9621	1.73221	1.90339	0.615222	0.723845	0.686718	1.84924	1.77107	1.97604
	0	0.000107288	Color2 [DarkGray]	1	4		B4DYI2;P0DKV0	A0A8I5KWQ5;B4DYI2;P0DKV0	S31C1_HUMAN;S31C2_HUMAN	SPATA31C1;SPATA31C2		-0.0872087	NaN	NaN	0.243086	NaN	NaN	NaN	0.250187	-0.424819
	0.000313937	-0.00032568	Color2 [DarkGray]	1	4		O95757	E9PDE8;O95757	HS74L_HUMAN	HSPA4L		-0.732916	NaN	-0.206317	-1.23136	NaN	-0.181139	-0.648845	NaN	-0.289737
	0.00233012	-0.00117906	Color2 [DarkGray]	1	4		A2RRP1	A2RRP1;H0Y5G7	NBAS_HUMAN	NBAS		-0.605566	-0.773784	-0.42596	-0.951755	-0.981905	-1.25521	-0.856522	-0.422139	-0.523111
	0.00301931	-0.00144927	Color2 [DarkGray]	1	4		Q16763	K7EM75;K7EPJ1;Q16763	UBE2S_HUMAN	UBE2S		-0.274454	-0.323871	0.158546	-0.248048	-0.676303	0.154372	-0.0979848	-0.12713	-0.210317
	0.0055349	-0.00145404	Color2 [DarkGray]	1	4		O75694	E9PF10;O75694	NU155_HUMAN	NUP155		2.35468	2.14659	2.19132	2.02523	1.98355	1.86039	2.24442	2.32694	2.12558
	0.00420973	-0.00209554	Color2 [DarkGray]	1	4		Q96SN8	A0A0A0MRG9;A0A8I5KRU7;A0A8I5KTP5;A0A8I5KXB5;A0A8I5KXG0;A0A8I5KYJ8;A0A8I5QKL1;B1AMJ5;Q5JTU8;Q96SN8	CK5P2_HUMAN	CDK5RAP2		-0.869322	-1.05255	-1.03485	-1.16311	-1.15877	-0.804509	-1.28538	-0.865032	-0.800018
	0.0189298	-0.00279077	Color2 [DarkGray]	1	4		P28331	B4DJ81;P28331	NDUS1_HUMAN	NDUFS1		-0.873865	-0.782717	-0.803504	-0.78807	-1.05436	-1.17192	-0.744504	-0.884681	-0.822529
	0.00564409	-0.00293414	Color2 [DarkGray]	1	4		P24666	P24666	PPAC_HUMAN	ACP1		0.197599	0.000253677	0.231408	0.0616441	0.0734692	0.397896	0.426828	0.116992	-0.105757
	0.00264519	-0.00326792	Color2 [DarkGray]	1	4		Q9NXC5	Q9NXC5	MIO_HUMAN	MIOS		-0.674812	-1.27931	-1.65807	-1.07115	NaN	-0.88047	NaN	-1.01169	-1.3899
	0.00631143	-0.00356642	Color2 [DarkGray]	1	4		Q99714	A0A804HHW5;Q5H928;Q99714	HCD2_HUMAN	HSD17B10		-1.34399	-1.07391	-0.715374	-0.986406	-2.31275	NaN	-0.996825	-1.10982	-1.01593
	0.00380734	-0.00401711	Color2 [DarkGray]	1	4		Q5JRX3	A0A0A0MRX9;A0A7I2V397;A0A7I2V3B6;A0A7I2V3X0;A0A7I2V5C6;A0A7I2V5H2;A0A7I2V5R2;A0A7I2YQT2;A0A7I2YQX5;H0Y4F7;Q5JRX3	PREP_HUMAN	PITRM1		NaN	-0.397142	-0.902278	-0.261064	NaN	NaN	NaN	-0.850899	-0.440488
	0.0216028	-0.00417995	Color2 [DarkGray]	1	4		O15533	A0A0A0MSV9;A0A0G2JH37;A0A0G2JKZ1;A2AB90;C9JA35;O15533;Q6P1N7	TPSN_HUMAN	TAPBP		1.5846	1.62119	1.64537	0.468158	0.689312	0.761393	1.73985	1.5937	1.53014
	0.0133016	-0.00420825	Color2 [DarkGray]	1	4		P14866	A0A3B3ITJ4;M0QXS5;M0QYL7;M0R1W6;P14866	HNRPL_HUMAN	HNRNPL		3.10701	2.90172	3.01217	2.70182	2.68473	2.59949	2.87781	2.98336	3.17234
	0.00768049	-0.00470289	Color2 [DarkGray]	1	4		Q9NR46	B7ZC38;B7ZC39;F8WFB9;Q9NR46	SHLB2_HUMAN	SH3GLB2		0.529757	0.028161	0.295766	1.10154	0.935395	1.22933	0.253319	0.0675087	0.546965
	0.0349028	-0.00496896	Color2 [DarkGray]	1	4		P62136	A0A087WYY5;A0A7I2V4F7;C9J9S3;C9JP48;E7ETD8;E9PMD7;F8VR82;F8VYE8;F8W0W8;P36873;P62136;P62140	PP1A_HUMAN	PPP1CA		1.76617	1.72892	1.81276	3.33358	3.27166	3.42148	1.72966	1.85738	1.73572
	0.01364	-0.00536219	Color2 [DarkGray]	1	4		Q9Y230	M0R0Y3;Q9Y230;X6R2L4	RUVB2_HUMAN	RUVBL2		2.81795	2.46529	2.83036	2.74285	2.69485	3.05682	2.68339	2.63815	2.80815
	0.012516	-0.00592677	Color2 [DarkGray]	1	4		Q9UPQ9	H0Y720;Q9UPQ9	TNR6B_HUMAN	TNRC6B		-1.99807	-1.90381	-1.79579	NaN	-2.68504	-2.39061	-2.13937	-1.63703	-1.90349
	0.0134404	-0.00604947	Color2 [DarkGray]	1	4		P62714;P67775	H0YBN9;P62714;P67775	PP2AA_HUMAN;PP2AB_HUMAN	PPP2CA;PPP2CB		-0.250731	-0.358253	-0.68201	0.552319	0.398458	0.449866	-0.519381	-0.280423	-0.473042
	0.0125684	-0.0064834	Color2 [DarkGray]	1	4		O95721	O95721	SNP29_HUMAN	SNAP29		0.0189018	-0.335752	0.0716472	NaN	NaN	NaN	-0.00422812	-0.295832	0.0743065
	0.0139724	-0.00680351	Color2 [DarkGray]	1	4		P46783	A0A1W2PQS6;A0A2R8Y6L3;A0A2R8Y7H1;A0A2R8YFH6;F6U211;P46783;Q9NQ39;S4R435	RS10_HUMAN	RPS10		1.74456	1.47454	1.92696	5.07068	4.83276	5.11922	1.90141	1.5883	1.67677
	0.0122683	-0.0072403	Color2 [DarkGray]	1	4		P32969	A0A2R8Y5Y7;H0Y9V9;P32969	RL9_HUMAN	RPL9P9		1.63864	1.11814	1.66775	3.29466	3.11866	3.36519	1.61272	1.34247	1.49106
	0.00526979	-0.00732485	Color2 [DarkGray]	1	4		Q6DN90	A0A0C4DGT3;A0A2R8Y695;A0A2R8Y7T6;A0A3B3IRZ4;A0A3B3IU98;Q6DN90	IQEC1_HUMAN	IQSEC1		-1.99694	-1.28223	-1.69143	-1.12516	-0.965014	-0.845408	-1.65614	-0.943584	-2.3489
	0.0513256	-0.00739415	Color2 [DarkGray]	1	4		Q06265	D6R905;D6RIY6;H0Y9L5;Q06265	EXOS9_HUMAN	EXOSC9		-0.631559	-0.744303	-0.756759	-1.31175	-2.21075	-0.947779	-0.682865	-0.666019	-0.761555
	0.0344631	-0.00741673	Color2 [DarkGray]	1	4		Q6P2E9	I3L0V0;I3L3M2;Q6P2E9	EDC4_HUMAN	EDC4		1.41383	1.21836	1.36198	1.17751	1.32885	1.06126	1.40667	1.25825	1.35151
	0.0429979	-0.00762685	Color2 [DarkGray]	1	4		Q9H9T3	B4DKA4;Q9H9T3	ELP3_HUMAN	ELP3		0.12771	0.147726	0.18635	0.443706	0.6538	0.794061	0.0456214	0.221825	0.217221
	0	-0.00766182	Color2 [DarkGray]	1	4		O43900	H0Y413;O43900	PRIC3_HUMAN	PRICKLE3		NaN	NaN	-2.20675	-2.52076	NaN	-3.70528	NaN	-2.37838	-2.01979
	0.0187425	-0.00792948	Color2 [DarkGray]	1	4		Q7KZ85	Q7KZ85	SPT6H_HUMAN	SUPT6H		0.370772	-0.0505333	0.327006	-0.731302	-0.336778	-0.557482	0.307296	0.159678	0.204059
	0.0437484	-0.00793012	Color2 [DarkGray]	1	4		Q14697	E9PKU7;F5H6X6;Q14697	GANAB_HUMAN	GANAB		0.515935	0.353062	0.348969	-0.00447035	-0.12378	-0.0502725	0.403131	0.371143	0.467482
	0.00553187	-0.00849549	Color2 [DarkGray]	1	4		Q16254	Q16254	E2F4_HUMAN	E2F4		-3.54342	-3.82542	-3.35919	-2.47954	-3.03039	-2.33935	-4.18641	-2.94862	NaN
	0.0412924	-0.00903161	Color2 [DarkGray]	1	4		Q15027	Q15027	ACAP1_HUMAN	ACAP1		0.718375	0.676003	0.750201	0.865726	0.715894	0.670528	0.811368	0.582654	0.777652
	0.017131	-0.0091273	Color2 [DarkGray]	1	4		O94768	C9JZJ1;O94768	ST17B_HUMAN	STK17B		-0.341029	-0.351787	0.121253	1.47006	1.12656	1.07449	-0.0167298	-0.239185	-0.288265
	0.0122573	-0.00965913	Color2 [DarkGray]	1	4		O43318	O43318	M3K7_HUMAN	MAP3K7		-1.90559	-1.56496	-1.52164	-1.86999	-1.10788	-1.58764	-2.10658	-1.5032	-1.35343
	0.0188673	-0.00982634	Color2 [DarkGray]	1	4		Q8TC12	G3V234;G3V2G6;Q8TC12	RDH11_HUMAN	RDH11		0.656619	0.0892553	0.426801	-0.412427	-0.515765	-0.221151	0.397056	0.30993	0.495169
	0.0272138	-0.0109332	Color2 [DarkGray]	1	4		Q92918	K7EJS6;K7ER95;Q92918	M4K1_HUMAN	MAP4K1		1.21398	0.87181	1.12934	1.35219	1.10873	1.50254	0.993868	0.997197	1.25686
	0.0341363	-0.0111609	Color2 [DarkGray]	1	4		Q9NQC7	J3KRR7;Q9NQC7	CYLD_HUMAN	CYLD		0.800715	0.45378	0.618988	0.150441	0.136956	0.389266	0.568731	0.612925	0.72531
	0.0310409	-0.0112648	Color2 [DarkGray]	1	4		P33981	P33981	TTK_HUMAN	TTK		0.10476	-0.140612	0.158614	0.298027	0.398315	0.35722	-0.0951791	0.0700369	0.181699
	0.0491569	-0.011323	Color2 [DarkGray]	1	4		P60660	B7Z6Z4;F8VPF3;F8VZU9;F8W180;F8W1R7;G3V1V0;G3V1Y7;G8JLA2;J3KND3;P60660	MYL6_HUMAN	MYL6		2.89503	2.87372	2.92204	3.00703	2.70577	3.14224	3.02255	2.75975	2.94246
	0.0320362	-0.0115363	Color2 [DarkGray]	1	4		P00558	P00558	PGK1_HUMAN	PGK1		1.92037	1.74507	1.81846	1.91545	2.14124	2.18414	1.65538	2.03678	1.82636
	0.0246674	-0.0118183	Color2 [DarkGray]	1	4		Q5JVF3	Q5JVF3	PCID2_HUMAN	PCID2		-1.87311	-2.17923	-1.62695	-2.27798	-1.5174	-1.75504	-1.87916	-1.85829	-1.90639
	0.0288673	-0.011961	Color2 [DarkGray]	1	4		Q8WXX5	Q8WXX5	DNJC9_HUMAN	DNAJC9		-0.555981	-0.629134	-0.369181	-0.661539	-0.923261	-0.523758	-0.707054	-0.505442	-0.305918
	0.014356	-0.0120163	Color2 [DarkGray]	1	4		Q9BY42	A0A0A0MQR2;A2A2L5;A2A2L6;Q9BY42	RTF2_HUMAN	RTF2		-0.741136	-1.01441	-0.652872	-1.36173	-1.06087	-0.778378	-1.09785	-0.989457	-0.285064
	0.0282598	-0.0123151	Color2 [DarkGray]	1	4		Q01844	A0A0D9SFL3;B0QYK0;C9JGE3;H7BY36;Q01844	EWS_HUMAN	EWSR1		2.81118	2.75663	2.66399	2.323	2.34053	2.39424	2.59922	2.6341	3.03543
	0	-0.0127931	Color2 [DarkGray]	1	4		P17035	A0A087WVZ7;A0A7P0TAN4;A2RRD8;A6NHJ4;J3KR62;P0CJ79;P17035;Q05481;Q0VGE8;Q5VIY5;Q6ZN06;Q7L2R6;Q86XN6;Q8N4W9;Q8N782;Q8NB50;Q8NCK3;Q96IR2;Q96N58;Q96NL3;Q9H963;Q9NV72;Q9P0L1;Q9UJW7;Q9Y5A6	ZNF28_HUMAN	ZNF28		NaN	NaN	-0.125198	NaN	-0.415117	NaN	NaN	0.106411	-0.331221
	0.0224775	-0.0132036	Color2 [DarkGray]	1	4		Q8N766	A0A8I5KQA0;A0A8I5KRL9;A0A8I5KW55;H7C5A2;Q8N766	EMC1_HUMAN	EMC1		-0.28559	-0.691386	-0.450132	-0.692294	-0.945595	-0.796781	-0.216681	-0.416775	-0.754042
	0.054498	-0.0133028	Color2 [DarkGray]	1	4		P06400	A0A3B3IS71;P06400	RB_HUMAN	RB1		-0.640602	-0.564475	-0.58887	-0.510706	-0.454518	-0.181182	-0.74441	-0.529384	-0.480245
	0.0173895	-0.0134042	Color2 [DarkGray]	1	4		Q01433	A0A590UJX5;A0A590UK85;A0A5F9UK94;A0A7P0Z4H6;A0A804CCZ3;A0A804H2H4;H0Y360;H0YF16;Q01433	AMPD2_HUMAN	AMPD2		-1.00626	-0.497006	-0.131874	NaN	NaN	NaN	-0.561385	-0.572074	-0.461464
	0.0616517	-0.0135864	Color2 [DarkGray]	1	4		P62937	A0A7I2V5J5;C9J5S7;F8WE65;P62937	PPIA_HUMAN	PPIA		3.20649	2.96022	2.99941	3.11362	3.17631	3.45142	3.06514	3.07642	3.06532
	0.0237192	-0.0138559	Color2 [DarkGray]	1	4		Q9NYL9	H0YNU8;Q9NYL9	TMOD3_HUMAN	TMOD3		-0.0866842	-0.46225	0.0660996	-1.00641	-1.05059	-0.512737	-0.134385	-0.35443	0.0475483
	0.0565841	-0.0144316	Color2 [DarkGray]	1	4		Q8TC07	C9JA93;Q8TC07	TBC15_HUMAN	TBC1D15		-0.895859	-0.638573	-0.640585	-0.664773	-0.651384	-0.266346	-0.723304	-0.739923	-0.668495
	0.179466	-0.014919	Color2 [DarkGray]	1	4		Q99615	A0A6I8PIK4;A0A6I8PLE7;A0A6I8PR89;A0A6I8PRZ0;A0A6I8PS32;A0A6I8PU73;A0A6I8PU89;A0A6I8PUC2;A0A6I8PUD4;K7EIH8;K7EK03;K7EPP7;K7ER44;Q99615	DNJC7_HUMAN	DNAJC7		3.0473	3.05246	3.12703	2.80048	2.78384	2.83525	3.062	3.08487	3.12468
	0.0845165	-0.0151968	Color2 [DarkGray]	1	4		Q96GX5	Q96GX5	GWL_HUMAN	MASTL		-0.680662	-0.642207	-0.514477	0.102116	0.134596	-0.0252805	-0.533142	-0.668309	-0.590305
	0.0216152	-0.0154206	Color2 [DarkGray]	1	4		O43847	G3V1R5;O43847	NRDC_HUMAN	NRDC		-2.21572	-1.87662	-1.74713	-1.66606	-1.56117	-1.98309	-2.01503	-1.56338	-2.2148
	0.0399046	-0.0155827	Color2 [DarkGray]	1	4		O14646	A0A1B0GTU9;A0A2R8Y840;H0YJG4;H3BTW3;O14646;O14647;Q3L8U1;Q8TD26;Q9HCK8;Q9P2D1	CHD1_HUMAN	CHD1		-0.0760384	-0.204142	-0.210968	-0.462518	-0.625127	-0.532917	0.0991244	-0.306903	-0.236622
	0.0256131	-0.0159572	Color2 [DarkGray]	1	4		A0A0B4J2D5;P0DPI2	A0A096LNH5;A0A096LPI6;A0A0B4J2D5;H7C1F6;H7C2G3;P0DPI2	GAL3A_HUMAN;GAL3B_HUMAN	GATD3;GATD3B		-1.98543	-1.72168	-2.08114	-2.58678	-2.96813	NaN	-2.09837	-1.5557	-2.08632
	0.0168134	-0.0160039	Color2 [DarkGray]	1	4		Q5W0B1	Q5W0B1	OBI1_HUMAN	OBI1		-1.29229	-0.701785	-0.427431	-0.209714	-0.166022	-0.664352	-0.671886	-0.545185	-1.15642
	0.0211825	-0.017457	Color2 [DarkGray]	1	4		Q8WVM7	A0A8I5KUG8;A0A8I5KVF8;B1AMT4;Q68DW7;Q8N3U4;Q8WVM7	STAG1_HUMAN	STAG1		-1.33711	-2.04374	-1.90929	-1.82784	-1.88757	-2.47858	-1.4249	-1.99842	-1.81444
	0.051974	-0.0174722	Color2 [DarkGray]	1	4		A0A2R8YG42;B1ALK7	A0A2R8YG42;B1ALK7	A0A2R8YG42_HUMAN;B1ALK7_HUMAN	ARHGEF7		-0.377526	-0.194678	-0.219152	-1.02482	-1.75335	-0.56404	-0.361396	NaN	-0.13123
	0.0683119	-0.0177333	Color2 [DarkGray]	1	4		P07384	E9PIA9;E9PJA6;E9PJJ3;E9PLC9;E9PLX0;E9PMC6;E9PQB3;E9PRM1;E9PSA6;P07384	CAN1_HUMAN	CAPN1		2.33054	2.18867	2.13511	2.12427	2.0744	2.31405	2.28427	2.32432	2.09894
	0.131989	-0.0177679	Color2 [DarkGray]	1	4		Q14318	A0A0A0MTJ1;Q14318;U3KQI1	FKBP8_HUMAN	FKBP8		0.746965	0.697351	0.791543	0.291641	0.397104	0.711162	0.744169	0.842295	0.7027
	0.107641	-0.0184393	Color2 [DarkGray]	1	4		P39656	A0A0C4DGS1;P39656;U3KQ84	OST48_HUMAN	DDOST		0.297599	0.504677	0.369256	-0.406163	0.0779266	-0.108337	0.422776	0.418666	0.385408
	0.0657934	-0.0186392	Color2 [DarkGray]	1	4		Q13395	Q13395	TARB1_HUMAN	TARBP1		-1.05193	-1.03595	-0.858464	-0.635113	-0.875803	-0.849068	-0.839609	-1.10411	-0.946713
	0.0187498	-0.018822	Color2 [DarkGray]	1	4		Q9Y5Q8	Q5T7U1;Q5T7U4;Q9Y5Q8	TF3C5_HUMAN	GTF3C5		-1.32037	-1.31415	-1.4466	-1.97891	-1.64635	-1.35637	-1.88613	-0.743099	-1.39542
	0.0250268	-0.0188357	Color2 [DarkGray]	1	4		P62847	A0A2R8Y849;A0A2R8Y8A0;A0A2R8YD14;E7ETK0;P62847	RS24_HUMAN	RPS24		-0.484756	-0.617759	0.110564	0.33894	0.564804	0.481345	-0.542831	-0.202136	-0.190477
	0.102387	-0.0192493	Color2 [DarkGray]	1	4		Q12788	J3KNP2;Q12788	TBL3_HUMAN	TBL3		1.05376	1.15227	1.28111	1.00209	0.884768	0.864686	1.17773	1.21005	1.15711
	0.0309914	-0.0197382	Color2 [DarkGray]	1	4		Q9NPQ8	B7WPL0;H0YE35;Q9NPQ8;Q9NVN3	RIC8A_HUMAN	RIC8A		-0.709774	-0.421619	-0.835966	-1.01106	-0.87057	-0.273888	-0.986667	-0.432409	-0.489068
	0.0284826	-0.0199862	Color2 [DarkGray]	1	4		Q9Y256	E9PI08;E9PKA7;Q9Y256	FACE2_HUMAN	RCE1		-2.23465	-1.96565	-1.8024	-2.21959	NaN	-2.84263	-2.20666	-2.15249	-1.58358
	0.0226948	-0.0202538	Color2 [DarkGray]	1	4		Q96FF9	B5MBX0;Q96FF9	CDCA5_HUMAN	CDCA5		-1.00472	-1.24477	-0.989765	-1.8659	-1.60718	-1.30155	-0.893464	-1.61725	-0.667785
	0.0637799	-0.0202993	Color2 [DarkGray]	1	4		P24534	P24534	EF1B_HUMAN	EEF1B2		0.960869	0.594951	0.717413	0.532167	0.817828	1.03836	0.815028	0.727331	0.791772
	0.0453176	-0.0207669	Color2 [DarkGray]	1	4		P49959	F8W7U8;P49959	MRE11_HUMAN	MRE11		-0.508181	-0.346691	-0.25134	-0.540731	-0.884235	-0.746785	-0.617882	-0.258693	-0.167336
	0.0245962	-0.0207869	Color2 [DarkGray]	1	4		Q6ZNB6	Q6ZNB6	NFXL1_HUMAN	NFXL1		-1.0418	-0.480109	-1.45082	-0.997033	-0.914816	-1.60644	-0.94555	-0.937591	-1.02722
	0.0373214	-0.0209007	Color2 [DarkGray]	1	4		P18669	P18669	PGAM1_HUMAN	PGAM1		1.59416	1.17842	1.65827	1.61369	2.01832	1.77538	1.61402	1.26605	1.61347
	0.111101	-0.0210381	Color2 [DarkGray]	1	4		Q9Y3I0	Q9Y3I0	RTCB_HUMAN	RTCB		1.35975	1.33393	1.37691	1.19869	1.2478	1.42048	1.37748	1.26135	1.49489
	0.0382633	-0.0214005	Color2 [DarkGray]	1	4		Q7Z3V4	F5H5T5;Q7Z3V4	UBE3B_HUMAN	UBE3B		-1.54022	-1.76659	-1.14271	-2.85702	-2.12805	NaN	-1.41591	-1.40248	-1.56693
	0.0401257	-0.0218665	Color2 [DarkGray]	1	4		Q7L2H7	E9PRY0;H0YCQ8;J3KNJ2;Q7L2H7	EIF3M_HUMAN	EIF3M		-0.567028	-0.633596	-0.419116	-0.953109	-0.264078	-0.91003	-0.283617	-0.858259	-0.412265
	0.0464667	-0.0218716	Color2 [DarkGray]	1	4		Q8IZT6	A0A7P0T8U9;A0A7P0Z491;A0A7P0Z4R7;Q8IZT6	ASPM_HUMAN	ASPM		-1.82035	-1.36505	-1.53629	-1.59739	-1.55228	-2.69147	-1.72069	-1.52757	-1.40782
	0.0853979	-0.0218751	Color2 [DarkGray]	1	4		P35998	C9JX88;P35998	PRS7_HUMAN	PSMC2		1.8196	1.76339	1.96589	2.17721	2.23276	2.41073	1.99544	1.76164	1.85743
	0.0424083	-0.0222826	Color2 [DarkGray]	1	4		Q16512	K7EM57;Q16512	PKN1_HUMAN	PKN1		0.375374	0.275599	0.50828	0.801956	0.788645	0.952733	0.419006	0.116355	0.69074
	0.0344169	-0.0227629	Color2 [DarkGray]	1	4		P11172	E9PFD2;P11172	UMPS_HUMAN	UMPS		-0.877233	-1.0604	-1.25961	-1.1674	-0.809842	-0.340642	-0.911243	-1.4257	-0.792013
	0.0460298	-0.0228421	Color2 [DarkGray]	1	4		O00303	H0YDT6;O00303	EIF3F_HUMAN	EIF3F		0.204916	-0.339121	-0.0211339	0.0111175	0.190497	0.74248	-0.15377	0.0286074	0.0383501
	0.0302917	-0.0234337	Color2 [DarkGray]	1	4		Q99848	H7C2Q8;Q99848	EBP2_HUMAN	EBNA1BP2		-0.782733	-1.11714	-0.974247	-0.594417	-0.434484	-0.568924	-0.929626	-1.35578	-0.518414
	0.0684784	-0.0239611	Color2 [DarkGray]	1	4		O75410	D6RAA5;E7EMZ9;E7ET87;E7EVI4;E9PBC6;H0Y9C3;O75410;O95359;Q4VXL4;Q4VXL8	TACC1_HUMAN	TACC1		0.275578	-0.0794096	0.120032	-0.825453	-0.542081	-0.846673	0.0984664	0.0333176	0.2563
	0.0417382	-0.0240726	Color2 [DarkGray]	1	4		Q8IYT4	A0A8I5KR90;A0A8I5QL41;K7EIJ8;K7EM02;K7EPQ6;Q8IYT4	KATL2_HUMAN	KATNAL2		1.89102	1.78409	1.61968	0.969882	1.68888	1.99446	2.14549	1.65253	1.56898
	0.0548183	-0.0240936	Color2 [DarkGray]	1	4		P08865	A0A0C4DG17;A0A8I5KQE6;C9J9K3;P08865	RSSA_HUMAN	RPSA		2.17484	2.08409	2.43002	3.98185	3.82413	4.02415	2.45686	2.22851	2.07586
	0.0288856	-0.0241579	Color2 [DarkGray]	1	4		Q5TAX3	A0A0C4DFM7;E9PKX1;E9PKY2;Q5TAX3	TUT4_HUMAN	TUT4		-1.43502	-2.16803	-1.73257	NaN	-1.94351	NaN	-1.78122	NaN	-1.72754
	0.055706	-0.0241788	Color2 [DarkGray]	1	4		Q6PJG6	Q6PJG6	BRAT1_HUMAN	BRAT1		-0.348496	-0.592634	-0.62071	0.0717425	0.0675945	0.170576	-0.441404	-0.317414	-0.730486
	0.0487684	-0.0243142	Color2 [DarkGray]	1	4		Q13112	Q13112	CAF1B_HUMAN	CHAF1B		-0.17992	-0.325326	0.110092	-0.335964	NaN	0.0803056	-0.278606	-0.150496	0.10689
	0.517703	-0.0243184	Color2 [DarkGray]	1	4		P57740	P57740	NU107_HUMAN	NUP107		1.01876	1.00994	0.986036	0.786451	0.808819	0.806218	1.04248	0.993329	1.05189
	0.0513268	-0.0245072	Color2 [DarkGray]	1	4		Q9Y262	B0QY89;C9JHP4;C9K0Q7;Q9Y262	EIF3L_HUMAN	EIF3L		-0.311654	-0.458513	-0.229593	-0.647297	-0.42158	-0.171157	-0.0633664	-0.580464	-0.282408
	0.061314	-0.0246372	Color2 [DarkGray]	1	4		Q8N884	A0A7P0TBQ3;Q8N884	CGAS_HUMAN	CGAS		0.252954	0.0584898	0.182172	0.0227447	-0.146626	-0.469517	0.29179	0.339709	-0.0639715
	0.0760356	-0.0251067	Color2 [DarkGray]	1	4		O00154	O00154	BACH_HUMAN	ACOT7		0.588357	0.424759	0.232402	0.823151	0.450101	0.941134	0.33645	0.467358	0.517031
	0.100226	-0.025327	Color2 [DarkGray]	1	4		P04843	F8WF32;P04843	RPN1_HUMAN	RPN1		1.894	1.66654	1.83959	1.47401	1.5082	1.31301	1.79505	1.93995	1.7411
	0.0484864	-0.0256605	Color2 [DarkGray]	1	4		Q76FK4	F5GWN9;F5H101;F8WE42;Q76FK4	NOL8_HUMAN	NOL8		-0.555662	-0.742323	-1.05794	-1.00476	-0.997331	-1.21825	-0.615924	-0.694398	-0.968621
	0.650786	-0.0256831	Color2 [DarkGray]	1	4		Q92835	H0Y5Q9;Q92835	SHIP1_HUMAN	INPP5D		2.21131	2.20885	2.23972	2.21467	2.26122	2.28478	2.27334	2.22255	2.24104
	0.0874341	-0.0260798	Color2 [DarkGray]	1	4		P22681	A0A0U1RQX8;A0A0U1RR39;A0A1B0GW38;P22681	CBL_HUMAN	CBL		0.4047	0.337721	0.38509	0.0168557	0.0643034	0.0885377	0.346294	0.256069	0.603388
	0.086929	-0.0261497	Color2 [DarkGray]	1	4		Q13724	A0A3B3IRK6;A0A3B3IRW2;A0A8I5KTK5;Q13724	MOGS_HUMAN	MOGS		0.308832	0.197207	0.528795	-0.489984	0.0124416	-0.285467	0.334182	0.458268	0.320833
	0.00945027	-0.0261574	Color2 [DarkGray]	1	4		P02538	O95678;P02538;P48668	K2C6A_HUMAN	KRT6A		5.5782	6.05995	4.29005	5.65671	6.15039	5.58621	6.11857	6.03675	3.85136
	0.0353312	-0.0261987	Color2 [DarkGray]	1	4		Q8N5K1	A0A2R8Y540;I3L1N9;Q8N5K1	CISD2_HUMAN	CISD2		0.498483	-0.0592079	0.190645	-0.0478663	0.0330706	-0.375606	0.350237	0.497075	-0.138797
	0.117155	-0.0263592	Color2 [DarkGray]	1	4		P25398	P25398	RS12_HUMAN	RPS12		2.97424	3.05148	2.77804	3.37108	3.37242	3.3195	2.94344	2.96923	2.97017
	0.131567	-0.0266304	Color2 [DarkGray]	1	4		Q12968	H3BR83;H3BRS1;I3L3K7;Q12968	NFAC3_HUMAN	NFATC3		-0.0466909	-0.2341	-0.0773301	-0.225336	-0.445599	-0.513728	-0.180896	-0.0749903	-0.0223436
	0.0983986	-0.0269534	Color2 [DarkGray]	1	4		O96008	O96008	TOM40_HUMAN	TOMM40		1.08314	0.875758	1.12555	0.539432	0.570224	0.160446	1.12025	1.11121	0.933848
	0.0449477	-0.0270964	Color2 [DarkGray]	1	4		P42167	G5E972;H0YJH7;P42167	LAP2B_HUMAN	TMPO		-1.27649	-1.85259	-1.55804	-2.2477	-1.71574	-2.11507	-1.31288	-1.73114	-1.56181
	0.122454	-0.0272036	Color2 [DarkGray]	1	4		Q15654	Q15654	TRIP6_HUMAN	TRIP6		-0.269102	-0.364374	-0.141406	-1.44262	-1.16506	-1.14834	-0.264003	-0.294809	-0.134459
	0.130001	-0.0272551	Color2 [DarkGray]	1	4		Q6F5E8	Q6F5E8	CARL2_HUMAN	CARMIL2		2.1429	2.35942	2.30581	2.01769	2.18754	2.07495	2.24512	2.2668	2.37799
	0.105522	-0.0276276	Color2 [DarkGray]	1	4		P40616	B4DZG7;F8VYN9;P40616	ARL1_HUMAN	ARL1		2.45772	2.23003	2.29081	2.4065	2.51133	2.64468	2.2352	2.36546	2.4608
	0.0605304	-0.0277427	Color2 [DarkGray]	1	4		Q15102	M0R389;Q15102	PA1B3_HUMAN	PAFAH1B3		-1.77066	-1.66553	-1.38443	-1.57653	-1.76052	-1.04076	-1.49845	-1.79558	-1.44336
	0.190475	-0.028245	Color2 [DarkGray]	1	4		P27635	F8W7C6;H7C123;H7C2C5;P27635;Q96L21;X1WI28	RL10_HUMAN	RPL10		4.31025	4.23928	4.32239	4.2988	4.48808	4.48795	4.27482	4.26219	4.41965
	0.0838829	-0.028608	Color2 [DarkGray]	1	4		O60573	A0A8I5KSA5;A0A8I5KT16;B4E1E4;B8ZZ50;B8ZZL3;B9A023;B9A044;C9JEL3;O60573	IF4E2_HUMAN	EIF4E2		-0.961268	-0.698587	-1.03912	-0.962305	-1.3509	-1.2446	-0.761762	-0.979988	-0.871399
	0.0586045	-0.0287892	Color2 [DarkGray]	1	4		P43652	P43652	AFAM_HUMAN	AFM		2.78131	2.72293	2.28981	2.66978	3.02392	2.2455	2.48884	2.67677	2.71482
	0	-0.0294054	Color2 [DarkGray]	1	4		Q86X40	H0YKM4;H0YNW4;Q86X40	LRC28_HUMAN	LRRC28		NaN	0.438539	NaN	0.91393	0.969696	0.860154	0.775886	0.342475	0.285471
	0.0524007	-0.0300401	Color2 [DarkGray]	1	4		A2RUS2	A2RUS2;E9PF32;H0YAY3	DEND3_HUMAN	DENND3		-0.595799	-0.598462	-0.06776	-0.518236	-0.805131	-0.231258	-0.31971	-0.565947	-0.286244
	0.0832461	-0.0300808	Color2 [DarkGray]	1	4		Q9BRP1	Q9BRP1	PDD2L_HUMAN	PDCD2L		-0.82666	-0.92123	-0.700631	-1.52366	-1.08094	-1.50917	-0.577005	-0.827275	-0.953999
	0.0374892	-0.0302642	Color2 [DarkGray]	1	4		Q9BY44	F8WAE5;H7C5R5;Q9BY44	EIF2A_HUMAN	EIF2A		0.366091	0.675833	0.278681	-0.0792785	0.281116	0.277694	0.288798	0.165655	0.956944
	0.0612664	-0.0305087	Color2 [DarkGray]	1	4		Q9H3U1	A0A1W2PNX8;Q9H3U1	UN45A_HUMAN	UNC45A		1.3908	1.58284	1.79623	1.38749	1.56034	1.59987	1.38564	1.65373	1.82202
	0.0685647	-0.0313174	Color2 [DarkGray]	1	4		Q16204	Q16204	CCDC6_HUMAN	CCDC6		-1.67162	-1.25338	-1.76096	-2.41843	-2.19468	NaN	-1.53411	-1.47475	-1.58315
	0.0335515	-0.0313584	Color2 [DarkGray]	1	4		O14787	A0A075B780;K7EMA3;K7ENW1;K7ESC1;O14787	TNPO2_HUMAN	TNPO2		-2.74801	-2.68014	-2.09554	-2.96049	-2.26502	-2.33564	-2.90664	-2.43916	-2.08382
	0.136414	-0.031648	Color2 [DarkGray]	1	4		P41240	P41240	CSK_HUMAN	CSK		0.534643	0.774106	0.805029	0.796915	0.576918	0.849053	0.724742	0.741338	0.742642
	0.089475	-0.0317361	Color2 [DarkGray]	1	4		Q9NY33	E9PKK8;E9PNX5;E9PPK9;E9PQ14;G3V180;G3V1D3;Q9NY33	DPP3_HUMAN	DPP3		-0.424856	-0.653279	-0.707867	-0.391911	-0.336451	-0.218051	-0.446864	-0.744456	-0.499475
	0.320536	-0.0318915	Color2 [DarkGray]	1	4		P14618	A0A804F6T5;A0A804F729;H3BQ34;H3BT25;H3BTJ2;H3BTN5;H3BUW1;P14618	KPYM_HUMAN	PKM		4.63021	4.57223	4.5575	5.14129	5.16947	5.43136	4.66356	4.64069	4.55136
	0.124933	-0.032047	Color2 [DarkGray]	1	4		Q04206	A0A087X0W8;E9PKH5;Q04206;Q2TAM5	TF65_HUMAN	RELA		0.825092	0.929177	0.892694	0.240473	0.482832	0.577343	0.80701	0.845545	1.09055
	0.086783	-0.03217	Color2 [DarkGray]	1	4		O43747	O43747	AP1G1_HUMAN	AP1G1		1.12259	1.07269	0.99675	1.02211	0.694337	1.02928	0.872232	1.30967	1.10663
	0.125376	-0.032877	Color2 [DarkGray]	1	4		Q14157	F8W726;Q14157	UBP2L_HUMAN	UBAP2L		1.61668	1.49902	1.78544	0.940996	1.17255	1.08563	1.6013	1.6382	1.76028
	0.0791049	-0.0329285	Color2 [DarkGray]	1	4		P47755	P47755	CAZA2_HUMAN	CAPZA2		-0.678183	-0.835838	-0.566636	-0.955313	-0.560111	-0.272594	-0.543714	-0.529126	-0.909031
	0.0717656	-0.0338682	Color2 [DarkGray]	1	4		P61769	F5H6I0;H0YLF3;P61769	B2MG_HUMAN	B2M		3.98044	3.8138	4.00716	3.33816	3.59958	2.38754	3.86147	4.27089	3.77065
	0.0643813	-0.0344292	Color2 [DarkGray]	1	4		P0DPH7;P0DPH8;Q6PEY2;Q71U36	F8VQQ4;P0DPH7;P0DPH8;Q6PEY2;Q71U36	TBA1A_HUMAN;TBA3C_HUMAN;TBA3D_HUMAN;TBA3E_HUMAN	TUBA1A;TUBA3C;TUBA3D;TUBA3E		0.887052	1.2103	0.913208	0.824053	0.869617	1.35751	0.962481	1.33526	0.816107
	0.124034	-0.0345573	Color2 [DarkGray]	1	4		Q9H9B1	A0A0D9SEP2;A0A0D9SEQ1;A0A0D9SER3;A0A0D9SFG7;A0A0D9SFS4;A0A0D9SFX4;A0A1B0GU48;A0A1B0GUD1;A0A1B0GV09;A0A1B0GVZ8;A0A1B0GW79;Q9H9B1	EHMT1_HUMAN	EHMT1		-1.02711	-0.910265	-1.24495	-1.31777	-1.68075	-1.24717	-0.973008	-1.03969	-1.06596
	0	-0.0349491	Color2 [DarkGray]	1	4		Q5K651	C9JKF1;Q5K651	SAMD9_HUMAN	SAMD9		-1.99949	NaN	-2.92681	-1.75983	-2.21847	NaN	NaN	-2.4282	NaN
	0.0522434	-0.0351531	Color2 [DarkGray]	1	4		P41440	P41440	S19A1_HUMAN	SLC19A1		-0.350363	-0.213608	0.201126	-0.571535	-0.654572	NaN	0.112318	0.0362177	-0.405921
	0.0721499	-0.0357644	Color2 [DarkGray]	1	4		Q8NCE2	C9JR61;C9JSR1;Q8NCE2	MTMRE_HUMAN	MTMR14		0.313873	-0.228408	-0.0526118	-0.0744481	-0.353064	-0.493274	-0.0872798	0.091073	0.136353
	0.186585	-0.0361118	Color2 [DarkGray]	1	4		Q92890	C9IZG3;C9J6N9;Q92890	UFD1_HUMAN	UFD1		1.429	1.65103	1.63727	0.390119	0.2658	0.685977	1.62158	1.63009	1.57396
	0.0873952	-0.0363175	Color2 [DarkGray]	1	4		Q99700	A0A2R8Y5A6;A0A2R8Y7E6;A0A2R8Y7P6;A0A2R8YDM9;A0A5F9ZHH4;A0A5F9ZHW5;A0A5F9ZHX3;A0A5F9ZI57;F8VQP2;F8VRK6;F8W0B5;F8WB06;H0YH87;Q99700;V9GY86	ATX2_HUMAN	ATXN2		-1.18321	-1.15382	-1.13578	NaN	-1.09129	-1.00542	-0.827433	-1.26758	-1.26884
	0.0767332	-0.0363928	Color2 [DarkGray]	1	4		Q9Y2T2	Q9Y2T2	AP3M1_HUMAN	AP3M1		0.324748	0.12604	0.679867	0.515275	0.338577	0.507336	0.353593	0.396675	0.489565
	0.130761	-0.0366233	Color2 [DarkGray]	1	4		Q9NVI7	Q5SV16;Q9NVI7	ATD3A_HUMAN	ATAD3A		0.845274	0.664117	0.665616	0.146739	0.206492	-0.00423479	0.836878	0.853232	0.594766
	0.212672	-0.0368309	Color2 [DarkGray]	1	4		Q00610	A0A087WVQ6;A0A087WX41;P53675;Q00610	CLH1_HUMAN	CLTC		3.66919	3.50656	3.53531	3.52754	3.58561	3.56263	3.51768	3.64904	3.65482
	0.0518417	-0.0370544	Color2 [DarkGray]	1	4		Q9UJX2	D6RBY8;D6RCF8;H0Y936;Q9UJX2	CDC23_HUMAN	CDC23		-1.24062	-1.06126	-0.578033	-0.697776	-1.27352	-1.09236	-0.853563	-1.20301	-0.712179
	0.15886	-0.0370928	Color2 [DarkGray]	1	4		Q14146	Q14146	URB2_HUMAN	URB2		-1.46272	-1.63657	-1.38667	-1.69208	-2.00477	-1.99538	-1.44799	-1.54408	-1.38262
	0.0358474	-0.0376396	Color2 [DarkGray]	1	4		Q9ULK4	Q5JWT2;Q9ULK4	MED23_HUMAN	MED23		-3.17349	-3.08223	-2.35379	NaN	-3.17506	-2.71814	-3.29722	-2.47675	-2.72262
	0.129957	-0.0376781	Color2 [DarkGray]	1	4		O95793	O95793;Q5JW28;Q5JW30	STAU1_HUMAN	STAU1		0.283671	0.225309	0.410418	0.545685	0.628902	0.877061	0.191322	0.50751	0.333601
	0.0760463	-0.0377471	Color2 [DarkGray]	1	4		Q99829	A6PVH9;B0QZ18;E7ENH5;F2Z2V0;Q5JX44;Q5JX45;Q5JX52;Q5JX56;Q5JX58;Q5JX59;Q5JX60;Q5JX61;Q99829	CPNE1_HUMAN	CPNE1		-0.751073	-1.15403	-0.835791	-0.608176	-1.00035	-0.937029	-0.716204	-1.12047	-0.790983
	0.0495568	-0.037823	Color2 [DarkGray]	1	4		O15523	O15523	DDX3Y_HUMAN	DDX3Y		-0.906239	-0.445057	-0.0492673	-0.456386	-0.621104	-0.519184	-0.262437	-0.544377	-0.480279
	0.0822413	-0.037975	Color2 [DarkGray]	1	4		Q9P270	D6RIF6;Q9P270	SLAI2_HUMAN	SLAIN2		0.509144	0.88799	0.696418	-0.143194	0.0870647	0.176745	0.954113	0.535365	0.717999
	0.0596368	-0.0379877	Color2 [DarkGray]	1	4		Q9Y508	A0A096LNV3;A0A096LP02;Q9Y508	RN114_HUMAN	RNF114		-1.32261	-1.27789	-1.68277	-2.06863	-2.33695	NaN	-1.38238	-1.08234	-1.70459
	0.166701	-0.0381088	Color2 [DarkGray]	1	4		Q15365	Q15365	PCBP1_HUMAN	PCBP1		5.2455	4.99635	5.03283	4.886	4.98371	5.03631	5.20431	5.09138	5.09331
	0.194966	-0.0382382	Color2 [DarkGray]	1	4		O43615	M0QXU7;O43615	TIM44_HUMAN	TIMM44		-0.958952	-0.821225	-1.05765	-0.120441	-0.346101	-0.28144	-0.962507	-0.905947	-0.854654
	0.0764926	-0.038401	Color2 [DarkGray]	1	4		Q6P9B9	Q6P9B9	INT5_HUMAN	INTS5		-0.717914	-0.581094	-0.518283	-1.14454	-0.647979	-0.918007	-0.445733	-0.896608	-0.359747
	0.122608	-0.0386149	Color2 [DarkGray]	1	4		P32121	I3L412;K7ENA6;P32121	ARRB2_HUMAN	ARRB2		-0.502257	-0.334735	-0.2291	-0.753483	-0.910227	-0.74596	-0.397419	-0.402366	-0.150462
	0.0593946	-0.0389649	Color2 [DarkGray]	1	4		Q9H3L0	F8WEC0;Q9H3L0	MMAD_HUMAN	MMADHC		-0.325424	-1.05352	-0.81928	-1.00235	-1.28274	-0.727046	-0.809825	-0.554113	-0.717391
	0.0425968	-0.0393305	Color2 [DarkGray]	1	4		Q13823	H0YG10;Q13823	NOG2_HUMAN	GNL2		-1.9412	-1.91017	-1.87116	-1.5447	-2.33964	-1.80353	-2.38264	-1.92304	-1.29886
	0.108277	-0.0398254	Color2 [DarkGray]	1	4		Q13422	A0A087WU46;A0A0A0MRA0;A0A0A0MST1;Q13422	IKZF1_HUMAN	IKZF1		1.70732	1.64185	1.77081	0.881853	1.05597	0.939374	1.68334	1.56399	1.99213
	0.159053	-0.0398369	Color2 [DarkGray]	1	4		P39023	B5MCW2;G5E9G0;H7C3M2;H7C422;P39023	RL3_HUMAN	RPL3		2.98418	2.90247	3.19769	3.14038	3.08632	3.04114	3.00626	3.07913	3.11846
	0.209826	-0.0399574	Color2 [DarkGray]	1	4		P31689	P31689	DNJA1_HUMAN	DNAJA1		3.61999	3.52136	3.63842	3.55423	3.31928	3.39784	3.51525	3.73613	3.64826
	0.0813583	-0.0400465	Color2 [DarkGray]	1	4		P46459	I3L0N3;P46459	NSF_HUMAN	NSF		-2.14561	-2.5362	-2.13614	-1.44949	-1.30902	-1.23526	-2.22562	-2.23959	NaN
	0.396485	-0.0400511	Color2 [DarkGray]	1	4		Q92499	A0A087WZ71;A0A087X2G1;A0A7I2V2M5;A0A7I2V421;A0A7I2V430;A0A7I2V4F0;A0A7I2V4J3;A0A7I2V5X8;A0A7I2YQ77;Q92499	DDX1_HUMAN	DDX1		0.819984	0.704256	0.782856	0.8043	0.825896	0.898654	0.857021	0.801058	0.769172
	0.157275	-0.0404911	Color2 [DarkGray]	1	4		P11940	A0A087WTT1;A0A7I2V4L7;A0A7I2V649;A0A7I2YQ88;A0A7I2YQ90;B1ANR0;B1ANR1;E5RGH3;E5RH24;E5RHG7;E5RJB9;E7EQV3;E7ERJ7;H0YAR2;H0YBN4;P11940;Q13310	PABP1_HUMAN	PABPC1		3.21107	3.26989	3.51034	3.16772	3.292	3.54697	3.33458	3.43124	3.34693
	0.280962	-0.0408958	Color2 [DarkGray]	1	4		Q9UNY4	Q9UNY4	TTF2_HUMAN	TTF2		0.0855951	-0.0108242	0.0755181	0.260409	0.217348	0.276262	0.0519156	0.0308723	0.190188
	0.0451662	-0.0410617	Color2 [DarkGray]	1	4		P62857	P62857	RS28_HUMAN	RPS28		1.63228	1.2534	1.01514	1.42809	1.4741	1.67973	1.62942	1.55842	0.836162
	0.425044	-0.0413847	Color2 [DarkGray]	1	4		Q92621	Q92621	NU205_HUMAN	NUP205		2.16005	2.10177	2.19001	1.74168	1.74167	1.52641	2.19772	2.13304	2.24521
	0.069017	-0.0421893	Color2 [DarkGray]	1	4		Q9BUF5	A0A0B4J269;K7ESM5;Q13509;Q9BUF5	TBB6_HUMAN	TUBB6		-0.697926	-0.419024	-0.567554	0.405392	0.303372	0.5955	-0.461909	-0.887058	-0.208969
	0.0325391	-0.0421953	Color2 [DarkGray]	1	4		O95714	O95714	HERC2_HUMAN	HERC2		-1.95232	-2.20574	-1.9294	-1.46871	-1.8825	-1.79883	-2.64029	-1.17997	-2.14062
	0.29505	-0.0423457	Color2 [DarkGray]	1	4		O15254	O15254	ACOX3_HUMAN	ACOX3		-0.879374	-0.74322	-0.746707	-1.39084	-1.82263	-1.68416	-0.820626	-0.721096	-0.700542
	0	-0.0428376	Color2 [DarkGray]	1	4		Q6P3X3	Q6P3X3	TTC27_HUMAN	TTC27		NaN	NaN	-2.82729	-2.69375	-3.52578	-2.29506	NaN	NaN	-2.78445
	0.126456	-0.0431849	Color2 [DarkGray]	1	4		Q16555	A0A1C7CYX9;E5RFU4;E9PD68;Q14194;Q16555	DPYL2_HUMAN	DPYSL2		-0.0585632	0.168264	0.30701	-0.637529	-0.24648	-0.262228	0.303911	0.0789471	0.163408
	0.306414	-0.0432021	Color2 [DarkGray]	1	4		P48735	P48735	IDHP_HUMAN	IDH2		1.44273	1.30248	1.28787	1.56324	1.11967	1.42721	1.33882	1.44034	1.38352
	0.03305	-0.0432195	Color2 [DarkGray]	1	4		O14733	O14733	MP2K7_HUMAN	MAP2K7		-1.44457	NaN	-0.918844	-0.758201	-0.901334	-0.800766	-0.934579	-1.72686	-0.754033
	0.0714983	-0.0432307	Color2 [DarkGray]	1	4		Q53QZ3	H7BZM0;Q53QZ3	RHG15_HUMAN	ARHGAP15		-0.0573053	0.177001	0.407403	-0.0963387	-0.118594	0.0482211	0.303283	-0.0974865	0.450994
	0.0565131	-0.0434462	Color2 [DarkGray]	1	4		Q9UJ70	C9JEV6;E9PPU6;H7C286;H7C3G9;Q9UJ70	NAGK_HUMAN	NAGK		-1.24954	-1.44288	-2.12452	-1.36751	-1.14226	-1.24087	-1.58295	-1.55097	-1.55268
	0.125796	-0.0435222	Color2 [DarkGray]	1	4		Q9H7D7	A0A499FIZ0;A0A7I2YQL3;A0A7I2YQQ9;A0A7P0SXD0;C9JCS7;Q9H7D7	WDR26_HUMAN	WDR26		-1.5696	-1.28572	-1.71513	-2.05064	-2.78857	-2.56827	-1.50456	-1.47157	-1.46377
	0.145969	-0.0436726	Color2 [DarkGray]	1	4		Q13547	Q13547;Q5TEE2	HDAC1_HUMAN	HDAC1		2.72353	2.66108	2.71374	2.85239	2.65545	2.91648	2.52635	2.82452	2.87849
	0.131702	-0.0440029	Color2 [DarkGray]	1	4		Q9H4E7	Q9H4E7	DEFI6_HUMAN	DEF6		1.0585	1.17153	1.05848	0.999698	0.857845	1.01189	0.909384	1.2223	1.28883
	0.35863	-0.0441154	Color2 [DarkGray]	1	4		P17987	E7EQR6;E7ERF2;P17987	TCPA_HUMAN	TCP1		2.68557	2.62269	2.75187	2.82367	2.78691	3.11523	2.80034	2.68699	2.70515
	0.122479	-0.0442858	Color2 [DarkGray]	1	4		Q6ZT62;Q9Y3L3	Q6ZT62;Q9Y3L3	3BP1_HUMAN;BGIN_HUMAN	BARGIN;SH3BP1		0.788111	0.807809	1.00399	1.15826	1.06965	1.41305	0.919475	0.711611	1.10168
	0.0713657	-0.0452709	Color2 [DarkGray]	1	4		Q9UNS2	H7C3P9;Q9UNS2	CSN3_HUMAN	COPS3		0.33755	0.23424	-0.36037	0.171452	0.75117	0.364175	0.108302	0.197669	0.0412617
	0.20337	-0.0453618	Color2 [DarkGray]	1	4		P05386	P05386	RLA1_HUMAN	RPLP1		3.85514	3.69331	3.93512	4.26616	4.31303	4.46488	3.77695	3.93141	3.9113
	0.124668	-0.0453898	Color2 [DarkGray]	1	4		O75165	O75165	DJC13_HUMAN	DNAJC13		0.27693	-0.109814	0.102072	-0.0286279	0.00354099	-0.104946	0.105853	0.0268869	0.272618
	0.160802	-0.0462395	Color2 [DarkGray]	1	4		Q96EY1	Q96EY1	DNJA3_HUMAN	DNAJA3		-0.454695	-0.315252	-0.530679	-0.200082	-0.654572	-0.830256	-0.3886	-0.234852	-0.538456
	0.104288	-0.046325	Color2 [DarkGray]	1	4		O75676	A0A0A6YYC0;E9PJN1;O75676	KS6A4_HUMAN	RPS6KA4		-1.37518	-1.01826	-1.107	-0.500481	-0.482616	-0.118111	-0.886089	-1.20555	-1.26983
	0.157446	-0.0467504	Color2 [DarkGray]	1	4		O75390	A0A0C4DGI3;B4DJV2;H0YIC4;O75390	CISY_HUMAN	CS		0.961481	0.746596	0.880823	0.275416	0.248226	0.220741	0.733748	1.04378	0.951625
	0.271215	-0.0474002	Color2 [DarkGray]	1	4		Q7Z401	A0A0U1RR27;A0A7I2RAZ6;Q7Z401	MYCPP_HUMAN	DENND4A		0.681046	0.52393	0.695431	0.984394	1.06995	1.06287	0.685858	0.603299	0.753449
	0.379187	-0.0474052	Color2 [DarkGray]	1	4		P49916	K7ENR9;K7ERZ5;P49916	DNLI3_HUMAN	LIG3		-0.22058	-0.172168	-0.300527	0.648258	0.538588	0.651778	-0.252004	-0.125695	-0.17336
	0.123464	-0.0474901	Color2 [DarkGray]	1	4		Q9Y3F4	Q9Y3F4	STRAP_HUMAN	STRAP		-1.18473	-1.29486	-0.92692	-1.15328	-1.45418	-0.798701	-1.25929	-1.04306	-0.961684
	0.137253	-0.0475413	Color2 [DarkGray]	1	4		Q9Y266	Q9Y266	NUDC_HUMAN	NUDC		1.1627	0.997385	1.26815	1.17878	1.25251	1.54724	1.32483	0.99302	1.25301
	0.162978	-0.0476116	Color2 [DarkGray]	1	4		P62906	P62906	RL10A_HUMAN	RPL10A		1.2429	1.21414	1.3826	1.48214	1.68728	1.72609	1.14085	1.46515	1.37647
	0.143084	-0.0476189	Color2 [DarkGray]	1	4		Q96RL7	Q96RL7	VP13A_HUMAN	VPS13A		-0.956741	-1.01751	-0.880054	0.0448909	-0.136051	-0.0959201	-0.775291	-1.13713	-0.799026
	0.0633015	-0.0478029	Color2 [DarkGray]	1	4		Q9NX63	A0A286YEX5;C9JRZ6;F8WAR4;Q9NX63	MIC19_HUMAN	CHCHD3		-0.687537	-1.16172	-0.403071	-1.05415	NaN	-1.07108	-0.783122	-0.428263	-0.897531
	0.37674	-0.0480337	Color2 [DarkGray]	1	4		O95071	O95071	UBR5_HUMAN	UBR5		-1.07575	-1.05291	-1.015	-0.643504	-0.831491	-0.844888	-0.899206	-1.05703	-1.04333
	0.0960382	-0.0480951	Color2 [DarkGray]	1	4		Q9ULX3	H3BUR4;Q9ULX3	NOB1_HUMAN	NOB1		1.83919	1.83146	1.83835	0.309851	0.749832	0.477842	1.56585	1.90182	2.18561
	0.162808	-0.0483732	Color2 [DarkGray]	1	4		Q9Y5M8	H7C4H2;Q9Y5M8	SRPRB_HUMAN	SRPRB		-0.221517	-0.372593	-0.131635	-0.582888	-0.692182	-0.798441	-0.0472693	-0.185586	-0.34777
	0.147866	-0.048426	Color2 [DarkGray]	1	4		P78406	E9PPG9;E9PQ57;P78406	RAE1L_HUMAN	RAE1		0.44267	0.495325	0.811538	-0.339104	-0.256455	-0.0616364	0.574976	0.708498	0.611337
	0.179441	-0.0487878	Color2 [DarkGray]	1	4		Q16186	A0A087WX59;Q16186	ADRM1_HUMAN	ADRM1		0.299277	-0.044404	0.157816	1.19107	1.24191	1.53297	0.132347	0.219047	0.20766
	0.0777788	-0.0491527	Color2 [DarkGray]	1	4		P31483	E5RG67;E5RGV5;F8W8I6;P31483	TIA1_HUMAN	TIA1		-1.5542	-1.38159	-0.886999	-2.23338	-1.82439	-1.80454	-1.4083	-1.19279	-1.07425
	0.0789221	-0.0493005	Color2 [DarkGray]	1	4		P01732	B8ZZZ4;P01732	CD8A_HUMAN	CD8A		1.86781	1.96688	2.2527	0.476375	1.30065	0.448318	1.70885	2.31902	2.20742
	0.0521257	-0.0494598	Color2 [DarkGray]	1	4		Q9C000	Q9C000	NLRP1_HUMAN	NLRP1		-1.75753	-1.38017	-1.56436	-0.837705	-1.25913	-1.65281	-2.10304	-1.3904	-1.06024
	0.0707589	-0.0500558	Color2 [DarkGray]	1	4		O75351	O75351	VPS4B_HUMAN	VPS4B		1.89512	1.65407	2.10561	3.18586	2.95398	3.18972	2.14325	1.51411	2.1476
	0.0620779	-0.0512857	Color2 [DarkGray]	1	4		P60331;P60369;P60370;P60409	A0A087WZD6;P60331;P60368;P60369;P60370;P60372;P60409;P60410;P60411;P60413	KR101_HUMAN;KR103_HUMAN;KR105_HUMAN;KR107_HUMAN	KRTAP10-1;KRTAP10-3;KRTAP10-5;KRTAP10-7		0.683047	0.427261	0.988634	0.263766	0.510072	1.59329	0.962722	0.278617	1.01146
	0.368886	-0.0513795	Color2 [DarkGray]	1	4		P40926	G3XAL0;P40926	MDHM_HUMAN	MDH2		3.30384	3.20331	3.24115	2.83521	3.07151	2.75757	3.20173	3.33479	3.36592
	0.318631	-0.0517934	Color2 [DarkGray]	1	4		P23396	E9PJH4;E9PK82;E9PL09;E9PPU1;E9PQ96;F2Z2S8;H0YCJ7;H0YEU2;H0YF32;P23396	RS3_HUMAN	RPS3		3.97494	3.84746	4.04831	5.42503	5.34128	5.51878	4.02103	4.056	3.94905
	0.0981233	-0.0520655	Color2 [DarkGray]	1	4		Q5UIP0	Q5UIP0	RIF1_HUMAN	RIF1		0.485179	0.169719	-0.050262	-0.366466	-0.202463	-0.171135	0.42161	0.29147	0.0477524
	0.184094	-0.0521393	Color2 [DarkGray]	1	4		P55884	C9JZG1;P55884	EIF3B_HUMAN	EIF3B		1.09821	1.18953	1.43636	1.21449	1.23239	1.28576	1.30717	1.22146	1.35188
	0.232345	-0.0521441	Color2 [DarkGray]	1	4		P07237	A0A7P0T8C0;A0A7P0T8J3;A0A7P0T8X1;A0A7P0T9D6;A0A7P0T9K9;A0A7P0T9U6;A0A7P0TA35;A0A7P0TA71;A0A7P0TA97;A0A7P0TB26;B3KTQ9;H0Y3Z3;H7BZ94;I3L0S0;I3L3P5;I3L4M2;I3L514;P07237	PDIA1_HUMAN	P4HB		1.95719	1.74942	1.97122	1.45644	1.50338	1.35257	1.98727	1.84294	2.00405
	0.262615	-0.0521456	Color2 [DarkGray]	1	4		P30050	P30050	RL12_HUMAN	RPL12		2.32087	2.19315	2.45945	4.0157	3.86802	4.3086	2.38374	2.40534	2.34084
	0.142622	-0.0529906	Color2 [DarkGray]	1	4		Q96CW5	A0A3B3ITE3;Q96CW5	GCP3_HUMAN	TUBGCP3		-0.738903	-0.902774	-0.685866	-0.888465	-0.939966	-0.701431	-0.96548	-0.602828	-0.600263
	0.0490571	-0.0531241	Color2 [DarkGray]	1	4		Q9Y6E0	B4DR80;H0Y630;Q9Y6E0	STK24_HUMAN	STK24		-2.62178	-2.41862	-1.94546	-2.23861	-2.32256	-2.12607	-2.26829	-2.82079	-1.7374
	0.20546	-0.0532589	Color2 [DarkGray]	1	4		P53350	P53350	PLK1_HUMAN	PLK1		0.697835	0.780672	0.751556	-0.128132	0.39859	0.446501	0.760086	0.649557	0.980197
	0.153437	-0.0533918	Color2 [DarkGray]	1	4		Q8IUI8	Q8IUI8	CRLF3_HUMAN	CRLF3		-1.70856	-2.05035	-1.72886	-0.991466	-1.03713	-1.12677	-1.89547	-1.65935	-1.77276
	0.295928	-0.0534445	Color2 [DarkGray]	1	4		Q12904	A0A5F9ZHC5;A0A804HJ47;A0A8C8KIA0;A0A8C8MUD1;Q12904	AIMP1_HUMAN	AIMP1		-0.506181	-0.640244	-0.582788	-0.087441	-0.217906	0.261052	-0.611765	-0.403414	-0.553699
	0.16636	-0.0535746	Color2 [DarkGray]	1	4		P07900	P07900	HS90A_HUMAN	HSP90AA1		3.32773	3.01943	3.31539	3.46802	3.42924	3.82461	3.40978	3.20544	3.20806
	0.0231212	-0.053695	Color2 [DarkGray]	1	4		P01857	A0A0A0MS08;A0A286YES1;A0A286YFJ8;A0A4W9A917;P01857;P01860;P01861	IGHG1_HUMAN	IGHG1		2.88289	2.68565	1.91226	2.60825	2.47851	2.7679	3.84705	2.42295	1.37189
	0.102805	-0.0539872	Color2 [DarkGray]	1	4		Q15185	A0A087WYT3;Q15185	TEBP_HUMAN	PTGES3		0.797945	0.426849	0.799623	0.537618	0.475561	0.67961	0.585609	0.586956	1.01381
	0.135503	-0.0543137	Color2 [DarkGray]	1	4		Q3MHD2	K7ELG9;Q3MHD2	LSM12_HUMAN	LSM12		1.08961	0.915973	1.35638	0.432348	0.551461	1.03727	1.02725	1.25186	1.24578
	0.0373692	-0.0548216	Color2 [DarkGray]	1	4		Q9UNN5	Q9UNN5	FAF1_HUMAN	FAF1		-2.23652	-2.33908	-3.40027	-1.68017	-1.41381	-2.85948	-2.49206	NaN	-2.71554
	0.0783867	-0.0548493	Color2 [DarkGray]	1	4		P61289	B3KQ25;K7EKR3;K7EMD0;K7ENH2;K7EPX6;K7ESG5;K9J957;P61289	PSME3_HUMAN	PSME3		-0.359072	-0.803099	-0.338631	-0.402782	-0.52619	-0.281722	-0.0730166	-0.534203	-0.729034
	0.084379	-0.0549459	Color2 [DarkGray]	1	4		Q03252	Q03252	LMNB2_HUMAN	LMNB2		-0.979663	-1.48298	-0.828924	-1.08214	-1.44378	-1.20821	-0.819466	-1.08238	-1.22488
	0.993851	-0.0550807	Color2 [DarkGray]	1	4		P27708	F8VPD4;H7C2E4;P27708	PYR1_HUMAN	CAD		2.52118	2.43699	2.50159	2.44173	2.49876	2.55442	2.53138	2.5493	2.54432
	0.0563984	-0.0555588	Color2 [DarkGray]	1	4		Q13616	A0A590UJ21;A0A590UJ50;A0A590UJ56;A0A590UJA0;A0A590UJR3;A0A590UK34;Q13616	CUL1_HUMAN	CUL1		-2.72071	-1.88033	-1.5893	-1.10175	-1.46026	-2.37186	-2.03887	-2.03063	-1.95417
	0.187678	-0.0557308	Color2 [DarkGray]	1	4		Q9NR31	Q9NR31	SAR1A_HUMAN	SAR1A		4.03788	3.8684	4.17167	4.51868	4.43711	4.73334	3.94376	4.18634	4.11504
	0.0670169	-0.0557566	Color2 [DarkGray]	1	4		Q8WXH0	A0A0C4DGK3;G3V2Q0;Q8WXH0	SYNE2_HUMAN	SYNE2		-1.43108	-1.94302	-1.43822	NaN	-1.6113	-1.36009	-1.07782	-1.80518	-1.76204
	0.12714	-0.0558612	Color2 [DarkGray]	1	4		Q96BZ8	Q96BZ8	LENG1_HUMAN	LENG1		-0.989534	-1.23879	-0.692735	NaN	NaN	-2.51745	-0.963442	-0.855821	-0.934216
	0.275984	-0.0559057	Color2 [DarkGray]	1	4		Q12931	I3L0K7;I3L239;Q12931	TRAP1_HUMAN	TRAP1		6.22502	6.15349	6.34594	5.9024	6.03957	6.40908	6.41502	6.23544	6.2417
	0.0977756	-0.0559858	Color2 [DarkGray]	1	4		P23919	H7BZ20;H7C312;P23919	KTHY_HUMAN	DTYMK		0.225768	0.573123	0.45583	0.870324	0.991251	1.16194	0.679068	0.119763	0.623847
	0.191467	-0.0560274	Color2 [DarkGray]	1	4		P14317	E7EVW7;P14317	HCLS1_HUMAN	HCLS1		1.02618	1.1221	1.14951	0.0460181	0.357935	0.374702	1.36663	1.04634	1.0529
	0	-0.0560622	Color2 [DarkGray]	1	4		Q9UBG3	Q9UBG3	CRNN_HUMAN	CRNN		-1.07115	-2.6547	-3.03976	-2.22837	-0.734781	-0.996666	NaN	-2.19914	NaN
	0.117518	-0.0564016	Color2 [DarkGray]	1	4		A6NF01;A8CG34;Q96HA1	A6NF01;A8CG34;Q96HA1	P121A_HUMAN;P121B_HUMAN;P121C_HUMAN	POM121;POM121B;POM121C		-1.27058	-1.50586	-1.3815	NaN	-1.52676	-1.5081	-1.04285	-1.34645	-1.59943
	0.226019	-0.0566346	Color2 [DarkGray]	1	4		P51610	A6NEM2;P51610	HCFC1_HUMAN	HCFC1		0.796074	0.589481	0.694945	0.348772	0.294228	0.322493	0.685649	0.659839	0.904916
	0.0843679	-0.0567681	Color2 [DarkGray]	1	4		O75844	O75844	FACE1_HUMAN	ZMPSTE24		-1.28331	-0.920958	-0.856	-1.63046	-2.07294	-2.85474	-0.864476	-0.680983	-1.3445
	0.12262	-0.0573524	Color2 [DarkGray]	1	4		Q6ZNJ1	A0A494C1V1;Q6ZNJ1	NBEL2_HUMAN	NBEAL2		-0.668186	-0.802193	-0.663914	-0.312129	-0.736986	-0.236424	-0.333591	-0.880519	-0.748126
	0.147699	-0.0578165	Color2 [DarkGray]	1	4		P28288	A0A3B3ITW3;P28288	ABCD3_HUMAN	ABCD3		0.505486	0.406544	0.787841	-0.505615	-0.324452	-0.711882	0.666837	0.451055	0.755428
	0.433408	-0.0578194	Color2 [DarkGray]	1	4		P52597	A0A1B0GW42;P52597	HNRPF_HUMAN	HNRNPF		2.41915	2.32031	2.34738	2.14546	1.99534	1.87038	2.35602	2.38812	2.51615
	0.135336	-0.0579545	Color2 [DarkGray]	1	4		Q9NYF8	A0A1W2PQ43;E9PJA7;E9PK09;E9PK91;E9PKI6;E9PQN2;H0YF00;Q9NYF8	BCLF1_HUMAN	BCLAF1		0.0769854	-0.0706615	-0.218467	1.10256	1.07112	0.978951	-0.165102	-0.125296	0.252117
	0.197795	-0.058692	Color2 [DarkGray]	1	4		P18621	A0A087WWH0;A0A087WXM6;A0A087WY81;A0A0A6YYL6;J3KRB3;J3KRX5;J3KSJ0;J3QQT2;J3QS96;P18621	RL17_HUMAN	RPL17		3.95588	3.83303	4.11252	3.81816	3.95029	3.96444	4.08282	3.8669	4.12779
	0.420261	-0.0590274	Color2 [DarkGray]	1	4		P52209	K7EM49;K7EPF6;P52209	6PGD_HUMAN	PGD		0.776633	0.802895	0.675984	1.07943	0.987956	0.68329	0.818985	0.72797	0.885638
	0.144753	-0.059034	Color2 [DarkGray]	1	4		Q92597	A0A7I2ST14;E5RJY1;E7ESM1;Q92597	NDRG1_HUMAN	NDRG1		-1.13273	-1.51081	-1.62331	-1.32582	-1.09441	-1.33564	-1.38318	-1.40297	-1.3036
	0.545825	-0.0591068	Color2 [DarkGray]	1	4		P45880	A0A0A0MR02;P45880	VDAC2_HUMAN	VDAC2		3.8796	3.77059	3.82717	3.2295	3.26182	3.21699	3.84115	3.95646	3.85707
	0.22347	-0.0592737	Color2 [DarkGray]	1	4		Q9UIF9	A0A0C4DGI9;F8VU39;J3KPG5;Q9UIF9	BAZ2A_HUMAN	BAZ2A		-1.13714	-1.10608	-0.911704	-1.90051	-1.57591	-1.57339	-1.00785	-1.1153	-0.853952
	0.139834	-0.0597057	Color2 [DarkGray]	1	4		P61011	A0A7I2V584;A0A7I2V5K0;A0A7I2V5S0;A0A7P0PJI2;G3V480;G3V4F7;P61011	SRP54_HUMAN	SRP54		1.30587	0.970027	1.46382	2.08485	2.18538	2.2008	1.1876	1.3385	1.39272
	0.104805	-0.0600395	Color2 [DarkGray]	1	4		Q5TEC6	A0A590UJJ6;B4DEB1;K7EK07;K7EMV3;K7EP01;K7ES00;P68431;P84243;Q16695;Q5TEC6;Q6NXT2;Q71DI3	H37_HUMAN	H3-7		5.5701	5.40938	5.82234	5.6345	5.7675	5.2391	5.98115	5.58654	5.41425
	0.160467	-0.0601123	Color2 [DarkGray]	1	4		P04217	M0R009;P04217	A1BG_HUMAN	A1BG		2.58852	2.39735	2.2112	2.29736	2.56213	2.23002	2.28276	2.52696	2.5677
	0.119156	-0.0602016	Color2 [DarkGray]	1	4		P40938	P40938	RFC3_HUMAN	RFC3		0.54379	0.355405	0.915636	1.16351	1.2724	1.40821	0.501862	0.726615	0.766958
	0.240165	-0.0605625	Color2 [DarkGray]	1	4		Q9H2M9	A0A8I5KRK1;A0A8I5KRP1;A0A8I5KSQ5;A0A8I5KWJ9;A0A8I5KY07;A0A8I5KYQ0;A0A8I5KZB3;A0A8I5QJC9;Q9H2M9	RBGPR_HUMAN	RAB3GAP2		0.525179	0.242768	0.511803	0.978489	0.780462	0.770362	0.488982	0.421048	0.551408
	0.180021	-0.0607783	Color2 [DarkGray]	1	4		Q9H6S0	Q9H6S0	YTDC2_HUMAN	YTHDC2		-0.290767	-0.595785	-0.21243	0.167009	0.33709	-0.301678	-0.30758	-0.396411	-0.212656
	0.275834	-0.060936	Color2 [DarkGray]	1	4		P50502	F6VDH7;H7C3I1;P50502;Q8IZP2	F10A1_HUMAN	ST13		1.06882	0.951969	1.21247	0.368036	0.172857	0.343867	1.10872	1.07681	1.23053
	0.621702	-0.0610072	Color2 [DarkGray]	1	4		P45974	P45974	UBP5_HUMAN	USP5		1.13732	1.06973	1.12669	1.15097	1.18446	1.30363	1.2389	1.10447	1.1734
	0.153248	-0.061025	Color2 [DarkGray]	1	4		Q9UQ80	F8VR77;F8W0A3;Q9UQ80	PA2G4_HUMAN	PA2G4		1.33136	1.26299	1.52712	1.46458	1.56948	1.65205	1.39194	1.24131	1.67128
	0.202448	-0.061162	Color2 [DarkGray]	1	4		P26641	P26641	EF1G_HUMAN	EEF1G		3.1888	3.11795	3.31968	3.24894	3.27776	3.5083	3.34294	3.07142	3.39555
	0.309747	-0.0612564	Color2 [DarkGray]	1	4		O14981	O14981	BTAF1_HUMAN	BTAF1		-0.287004	-0.27599	-0.240224	0.391579	0.178032	0.238805	-0.176412	-0.356645	-0.0863924
	0.206498	-0.0618699	Color2 [DarkGray]	1	4		Q5W0V3	Q5W0V3	FHI2A_HUMAN	FHIP2A		1.34443	1.46026	1.42675	0.478315	0.713452	1.01601	1.68611	1.31612	1.41482
	0.0715506	-0.0620235	Color2 [DarkGray]	1	4		Q14004	A0A2R8Y4Z0;A0A2R8Y7W5;A0A2R8YF61;Q14004	CDK13_HUMAN	CDK13		-2.28657	-1.46269	-2.11924	-2.3648	NaN	-2.11951	-1.94977	-2.15716	-1.5755
	0.121549	-0.0622444	Color2 [DarkGray]	1	4		P61254	P61254	RL26_HUMAN	RPL26		1.46086	1.25022	1.54287	0.87834	0.933822	1.11147	1.29389	1.33675	1.81005
	0.267453	-0.0627025	Color2 [DarkGray]	1	4		Q9NQT8	E7ERX9;Q9NQT8	KI13B_HUMAN	KIF13B		1.17429	1.11239	1.10309	1.14898	1.01578	1.13173	1.24786	1.01475	1.31526
	0.613555	-0.0632127	Color2 [DarkGray]	1	4		O95373	E9PLB2;O95373	IPO7_HUMAN	IPO7		1.22006	1.08604	1.16378	1.11504	0.840126	1.18475	1.20621	1.18483	1.26848
	0.391369	-0.063221	Color2 [DarkGray]	1	4		Q9NXF1	Q9NXF1	TEX10_HUMAN	TEX10		0.184496	0.257447	0.122739	-0.204823	-0.124796	-0.614464	0.350884	0.157329	0.246133
	0.120871	-0.0632391	Color2 [DarkGray]	1	4		P62304	P62304	RUXE_HUMAN	SNRPE		-0.299747	-0.504107	-0.722846	0.081162	0.0678797	0.549704	-0.619363	-0.154073	-0.563545
	0.130216	-0.0632865	Color2 [DarkGray]	1	4		Q9Y4X5	H3BNB9;H3BSK4;Q9Y4X5	ARI1_HUMAN	ARIH1		-0.973344	-0.707361	-0.460801	-1.00718	-0.868787	-0.690931	-0.474093	-0.657456	-0.820097
	1.81389	-0.0633469	Color2 [DarkGray]	1	4		P31040	D6RFM5;H0Y8X1;P31040	SDHA_HUMAN	SDHA		0.567669	0.539835	0.5564	0.150588	0.0855541	-0.287313	0.591411	0.633471	0.629062
	0.225293	-0.0635106	Color2 [DarkGray]	1	4		Q86UX7	F5H1C6;Q86UX7	URP2_HUMAN	FERMT3		2.39256	2.47814	2.72859	2.55338	2.44472	2.68871	2.5421	2.56298	2.68475
	0.252052	-0.0637042	Color2 [DarkGray]	1	4		Q01826	C9JR56;Q01826;Q9UPW6	SATB1_HUMAN	SATB1		2.10523	1.83211	1.88194	1.83455	1.52503	1.7301	2.08217	1.89814	2.03008
	0.234971	-0.064017	Color2 [DarkGray]	1	4		P55039	A8MZF9;J3KRL5;J3QKV7;J3QKW7;J3QL90;J3QR71;J3QRI9;P55039	DRG2_HUMAN	DRG2		-0.362226	-0.651108	-0.543073	0.393122	0.297219	0.495284	-0.323145	-0.51082	-0.530391
	0.201225	-0.0640707	Color2 [DarkGray]	1	4		Q9UPN9	H0Y612;Q9UPN9	TRI33_HUMAN	TRIM33		-0.168776	-0.092947	-0.326408	0.0711303	-0.196052	-0.153281	0.0710225	-0.242941	-0.224
	0.111522	-0.0645841	Color2 [DarkGray]	1	4		O14757	E7EPP6;E9PPA5;O14757	CHK1_HUMAN	CHEK1		-0.375277	-0.813573	-0.197409	-0.538435	-0.392954	-0.573223	-0.58248	-0.229039	-0.380987
	0.314046	-0.0646884	Color2 [DarkGray]	1	4		Q9Y6Q9	Q9Y6Q9	NCOA3_HUMAN	NCOA3		-0.272779	-0.405466	-0.365131	-0.249119	-0.112982	0.0278993	-0.15598	-0.279372	-0.41396
	0.110757	-0.0651534	Color2 [DarkGray]	1	4		Q9Y4F3	F8VRS5;F8VVB8;G8JLP4;Q9Y4F3	MARF1_HUMAN	MARF1		-1.02236	-1.07998	-0.570536	-1.34515	-1.23445	-0.870534	-0.569578	-1.04861	-0.859221
	0.125649	-0.0652466	Color2 [DarkGray]	1	4		Q9H6R4	A0A0C4DFX0;Q9H6R4	NOL6_HUMAN	NOL6		-0.874706	-0.822719	-0.660159	-0.734048	-1.15687	-0.885494	-0.931251	-0.865633	-0.36496
	0.262667	-0.0660639	Color2 [DarkGray]	1	4		Q13761	A0A0D9SEN7;A0A2R8Y7Z3;I3L0L0;I3L354;Q13761;Q13950	RUNX3_HUMAN	RUNX3		0.842754	1.03342	1.07739	0.246416	0.177378	0.625247	1.07886	0.917972	1.15493
	0.189282	-0.0660845	Color2 [DarkGray]	1	4		P04035	A0A7P0Z481;P04035	HMDH_HUMAN	HMGCR		-0.815795	-0.870582	-0.922071	-1.56645	-1.62856	-1.75429	-0.68972	-1.06274	-0.657731
	0.152383	-0.0669527	Color2 [DarkGray]	1	4		Q08945	Q08945	SSRP1_HUMAN	SSRP1		1.98456	1.93313	1.95734	1.81634	1.81022	1.75789	1.81288	1.9165	2.34651
	0	-0.0671385	Color2 [DarkGray]	1	4		P48594	C9JZ65;P48594	SPB4_HUMAN	SERPINB4		-3.14503	-2.34869	-3.29475	-2.2796	-1.76811	-2.2636	NaN	-2.86235	NaN
	0.239418	-0.0671803	Color2 [DarkGray]	1	4		Q15061	Q15061	WDR43_HUMAN	WDR43		0.967233	0.98537	1.08529	0.645004	0.948767	0.680897	0.889096	1.10207	1.24827
	0.434194	-0.0672356	Color2 [DarkGray]	1	4		Q13310	A0A7I2V4L7;B1ANR0;B1ANR1;Q13310	PABP4_HUMAN	PABPC4		1.22069	1.32718	1.37954	1.06183	1.08395	1.44181	1.292	1.45463	1.38248
	0.274128	-0.0672766	Color2 [DarkGray]	1	4		Q9Y6E2	B5MCE7;B5MCH7;E7ETZ4;Q75MG1;Q9Y6E2	5MP1_HUMAN	BZW2		-0.112534	-0.339628	-0.442626	0.264369	-0.121533	0.304489	-0.203826	-0.247125	-0.242006
	0.280873	-0.0675631	Color2 [DarkGray]	1	4		Q9P1Y6	A0A0J9YWD5;A0A0J9YX88;A0A0J9YYB5;B7ZM65;E9PJ24;F8WEF5;Q9P1Y6	PHRF1_HUMAN	PHRF1		0.313781	0.0413399	0.15872	-0.571917	-0.186434	NaN	0.350742	0.175078	0.19071
	0.146734	-0.0676368	Color2 [DarkGray]	1	4		Q9NS87	C9JKA9;Q9NS87	KIF15_HUMAN	KIF15		0.415228	0.575371	0.332401	0.78957	0.500791	0.542802	0.680694	0.197461	0.647755
	0.526547	-0.0678024	Color2 [DarkGray]	1	4		Q13131	Q13131	AAPK1_HUMAN	PRKAA1		1.0085	0.9807	1.00914	0.470096	0.834658	1.21317	1.16425	1.0668	0.9707
	0.252402	-0.0678488	Color2 [DarkGray]	1	4		Q13148	A0A087WV68;A0A087WX29;A0A087WXQ5;A0A087WYY0;A0A087X260;A0A0A0N0M3;B1AKP7;G3V162;K7EJM5;K7EN94;Q13148	TADBP_HUMAN	TARDBP		2.08947	1.92461	2.13029	2.61712	2.58361	2.65127	2.01974	2.04031	2.28786
	0.0713175	-0.0678488	Color2 [DarkGray]	1	4		P10644	K7EM13;K7EPB2;P10644	KAP0_HUMAN	PRKAR1A		-1.95912	-1.4582	-1.05013	-1.19746	-0.688556	-0.813693	-1.80712	-1.34687	-1.10993
	0.132774	-0.0679042	Color2 [DarkGray]	1	4		Q6P1N0	K7EJY5;Q6P1N0	C2D1A_HUMAN	CC2D1A		-0.267689	-0.261182	-0.0424466	-0.708594	-0.743471	-0.824873	-0.213451	-0.366398	0.212244
	0.285311	-0.0680984	Color2 [DarkGray]	1	4		P62424	P62424;Q5T8U3	RL7A_HUMAN	RPL7A		2.82015	2.67884	2.99674	2.94089	3.0977	3.17168	2.92742	2.92965	2.84296
	0.308296	-0.0682739	Color2 [DarkGray]	1	4		Q9Y263	E5RIM3;H0YBW4;Q9Y263	PLAP_HUMAN	PLAA		0.496962	0.323573	0.577097	0.57346	0.518146	0.757151	0.433096	0.581213	0.588144
	0.218609	-0.0683428	Color2 [DarkGray]	1	4		P32189	A0A8I5KXY7;A6NP46;F8WC39;P32189	GLPK_HUMAN	GK		0.101923	0.294923	0.280524	-0.115578	-0.39255	0.202862	0.192481	0.186366	0.503551
	0.338308	-0.0685104	Color2 [DarkGray]	1	4		Q6SJ93	Q6SJ93	F111B_HUMAN	FAM111B		-0.758411	-0.709197	-0.919648	-1.08789	-1.29175	-0.953548	-0.658796	-0.68818	-0.834749
	0.283331	-0.0686951	Color2 [DarkGray]	1	4		P40937	C9JH72;F5H0U6;F5H304;P40937	RFC5_HUMAN	RFC5		-0.0924578	-0.246279	-0.0997949	0.748147	0.65508	0.710935	0.0779004	-0.210006	-0.100341
	0.150215	-0.0688969	Color2 [DarkGray]	1	4		Q96BD8	K7EP61;K7EPW0;Q96BD8	SKA1_HUMAN	SKA1		-0.928289	-1.11391	-0.617098	-0.227249	-0.134749	-0.00824499	-0.958553	-0.845878	-0.648179
	0.101871	-0.0692495	Color2 [DarkGray]	1	4		Q68DQ2	Q68DQ2	CRBG3_HUMAN	CRYBG3		-0.0180798	-0.109568	0.218662	-0.0166764	-0.47968	-0.0635152	0.128221	-0.301745	0.472287
	0.106404	-0.0692752	Color2 [DarkGray]	1	4		Q8WU90	Q8WU90	ZC3HF_HUMAN	ZC3H15		-0.646515	-0.723954	-1.10296	-1.98365	-1.66167	-1.43548	-0.827979	-1.03795	-0.399683
	0.378074	-0.0695779	Color2 [DarkGray]	1	4		P49454	P49454	CENPF_HUMAN	CENPF		0.572271	0.491217	0.535574	0.00125742	0.350677	-0.0290046	0.530445	0.527527	0.749825
	0.18144	-0.0697015	Color2 [DarkGray]	1	4		Q02086	Q02086	SP2_HUMAN	SP2		-1.17715	-1.35613	-1.18345	-1.33953	-1.3412	-1.94935	-1.43238	-1.08123	-0.994016
	0.223815	-0.0697781	Color2 [DarkGray]	1	4		Q9Y5Y2	H3BNF0;H3BNS4;H3BQR2;H3BRE1;Q9Y5Y2	NUBP2_HUMAN	NUBP2		0.0747547	-0.137653	0.0891376	-0.167404	0.207118	-0.0113425	-0.092772	0.0844936	0.243852
	0.33844	-0.0699345	Color2 [DarkGray]	1	4		Q9UI08	H0YJN0;Q9UI08	EVL_HUMAN	EVL		1.47328	1.47801	1.65529	0.141168	0.429091	0.58751	1.5937	1.50644	1.71624
	0.194268	-0.0701068	Color2 [DarkGray]	1	4		Q9H9B4	D6RDG7;D6RFI0;Q9H9B4;S4R2X2	SFXN1_HUMAN	SFXN1		0.805444	0.736341	0.98088	0.658987	0.701924	0.671097	1.06676	0.986258	0.679966
	0.451005	-0.0701103	Color2 [DarkGray]	1	4		Q7Z2W4	C9J6P4;Q7Z2W4	ZCCHV_HUMAN	ZC3HAV1		2.86529	2.92746	3.02443	2.33855	2.52891	2.46725	2.93197	2.9974	3.09815
	0.516322	-0.0702731	Color2 [DarkGray]	1	4		Q93084	Q93084	AT2A3_HUMAN	ATP2A3		0.00347233	0.0241537	0.106789	-0.355442	-0.230077	-0.528042	0.195096	0.0211315	0.129006
	0.262544	-0.0703561	Color2 [DarkGray]	1	4		Q15125	A0A494C0F3;C9J719;C9JJ78;Q15125	EBP_HUMAN	EBP		2.52447	2.76793	2.45148	1.99338	2.21726	2.37799	2.62184	2.74496	2.58814
	0.290765	-0.0705109	Color2 [DarkGray]	1	4		P23497	C9JBL0;E9PHV6;H7BYP4;P23497;Q9H930;U5Y3L1	SP100_HUMAN	SP100		0.441031	0.425508	0.394012	-0.293145	-0.215528	-0.25473	0.40129	0.386094	0.684698
	0.117721	-0.0706002	Color2 [DarkGray]	1	4		P17028	P17028	ZNF24_HUMAN	ZNF24		-0.847972	-0.849824	-0.511273	-1.95351	-1.47547	-1.27412	-0.677548	-0.98365	-0.33607
	0.218596	-0.0709867	Color2 [DarkGray]	1	4		Q9Y394	H0YJ66;H0YJR8;Q9Y394	DHRS7_HUMAN	DHRS7		-2.44383	-2.28118	-2.47545	-2.89915	NaN	NaN	-2.11508	-2.48848	-2.38393
	0.181325	-0.0711222	Color2 [DarkGray]	1	4		O43670	J3KS31;J3QRS9;O43670;X6R4W8	ZN207_HUMAN	ZNF207		0.519567	0.321685	0.400367	-0.393263	-0.153544	-0.600198	0.266875	0.739897	0.448215
	0.274885	-0.0711517	Color2 [DarkGray]	1	4		Q86SX3	Q86SX3	TEDC1_HUMAN	TEDC1		-0.397388	-0.513313	-0.715708	-0.658033	-0.42878	-0.698924	-0.410666	-0.440384	-0.561904
	0.214379	-0.0713959	Color2 [DarkGray]	1	4		Q9HC77	F6VUX8;Q9HC77	CENPJ_HUMAN	CENPJ		-0.424614	-0.691311	-0.826047	-1.18839	-0.943236	-1.09667	-0.642	-0.614971	-0.470814
	0.264726	-0.0714734	Color2 [DarkGray]	1	4		P46781	A8MXK4;B5MCT8;C9JM19;F2Z3C0;P46781	RS9_HUMAN	RPS9		3.89087	3.81575	4.05349	4.75902	4.97323	5.0086	3.83955	4.01476	4.12021
	0.104407	-0.0718877	Color2 [DarkGray]	1	4		Q15067	Q15067	ACOX1_HUMAN	ACOX1		-0.399958	-1.18122	-0.548374	-1.31647	-0.942088	-1.13821	-0.526151	-0.639421	-0.748317
	0.107681	-0.0719337	Color2 [DarkGray]	1	4		O95155	K7EP75;O95155	UBE4B_HUMAN	UBE4B		-0.193557	-0.647531	-0.765789	-0.750418	-0.195439	-0.425682	-0.134543	-0.67377	-0.582762
	0.0503272	-0.0723279	Color2 [DarkGray]	1	4		O94782	O94782	UBP1_HUMAN	USP1		-2.28238	-3.76491	-2.82961	-2.84064	NaN	NaN	-2.42748	-3.21934	-3.0131
	0.125174	-0.072368	Color2 [DarkGray]	1	4		P49815	A0A2R8Y5F1;A0A2R8Y6C9;A0A2R8Y7C8;A0A2R8Y7X5;A0A2R8YDR3;A0A2R8YDZ2;A0A2R8YGD6;A0A2R8YGU4;H3BMQ0;P49815;X5D2U8	TSC2_HUMAN	TSC2		-0.901583	-1.07386	-1.17986	-0.866543	-0.653864	-0.606807	-0.588606	-1.165	-1.18459
	0.225595	-0.0727221	Color2 [DarkGray]	1	4		Q9UQ35	Q9UQ35	SRRM2_HUMAN	SRRM2		2.07955	1.92558	1.7989	1.47155	1.66659	1.40246	1.88927	1.93444	2.1985
	0.227905	-0.0729872	Color2 [DarkGray]	1	4		Q92922	Q92922	SMRC1_HUMAN	SMARCC1		0.378146	0.322216	0.140308	0.216348	0.396698	0.257389	0.556208	0.279715	0.223709
	0.257983	-0.0731656	Color2 [DarkGray]	1	4		Q13435	E9PPJ0;H0YEX5;Q13435	SF3B2_HUMAN	SF3B2		0.659789	0.670259	0.563606	0.295207	0.253239	0.682211	0.653012	0.549046	0.911093
	0.635119	-0.0734183	Color2 [DarkGray]	1	4		Q13200	Q13200	PSMD2_HUMAN	PSMD2		0.737597	0.736044	0.889334	1.39852	1.16744	1.33404	0.870931	0.838243	0.874055
	0.149233	-0.0736167	Color2 [DarkGray]	1	4		P22307	E9PLD1;P22307	SCP2_HUMAN	SCP2		0.252009	0.0553789	0.376599	-0.62415	-0.839746	-0.995849	0.211982	0.0836296	0.609225
	0.270322	-0.0736955	Color2 [DarkGray]	1	4		P02787	H7C5E8;P02787	TRFE_HUMAN	TF		1.48786	1.47118	1.39726	0.524996	1.09401	0.386819	1.31913	1.66646	1.59178
	0.375173	-0.0737054	Color2 [DarkGray]	1	4		Q14789	A0A8J9C4H3;Q14789	GOGB1_HUMAN	GOLGB1		1.65211	1.49034	1.5012	1.20406	1.3765	0.955155	1.71871	1.6445	1.50155
	0.0985341	-0.0737327	Color2 [DarkGray]	1	4		P02765	C9JV77;P02765	FETUA_HUMAN	AHSG		-0.228699	0.0122614	-0.433177	-1.0412	-0.359288	-0.937177	-0.575053	0.234533	-0.0878963
	0.0762685	-0.0743415	Color2 [DarkGray]	1	4		O94855	E9PC44;E9PDM8;O94855	SC24D_HUMAN	SEC24D		-1.59763	-0.821412	-1.18253	-1.51205	-1.13176	-1.80545	-0.677339	-1.12558	-1.57563
	0.083522	-0.0744359	Color2 [DarkGray]	1	4		Q9UMZ2	Q9UMZ2	SYNRG_HUMAN	SYNRG		-2.72083	-2.27342	NaN	-2.59856	-2.32656	NaN	-2.10879	-2.79801	-2.36126
	0.11476	-0.0744762	Color2 [DarkGray]	1	4		Q14562	F5H658;Q14562	DHX8_HUMAN	DHX8		-3.14282	-2.39729	-2.55729	-3.59224	-2.7181	-3.11205	-2.51449	-2.62088	-2.73861
	0.13106	-0.0744826	Color2 [DarkGray]	1	4		P61513	C9J4Z3;P61513	RL37A_HUMAN	RPL37A		0.372933	0.00505638	0.410195	0.413659	0.457114	0.438221	0.0149674	0.44395	0.552715
	1.45882	-0.0746374	Color2 [DarkGray]	1	4		P55072	A0A7I2V540;A0A7P0T8A3;A0A7P0T8Q5;A0A7P0TAQ1;A0A7P0TAW3;A0A7P0Z4C6;C9JUP7;P55072	TERA_HUMAN	VCP		2.22345	2.27266	2.30273	1.93873	2.13991	2.26008	2.33116	2.34142	2.35018
	1.8999	-0.0747213	Color2 [DarkGray]	1	4		Q969X6	A0A0J9YWK2;A0A0J9YWM9;A0A0J9YX18;A0A0J9YXV4;H3BSH7;J3KSI1;Q969X6	UTP4_HUMAN	UTP4		0.597628	0.604565	0.64053	0.464986	0.206462	0.338267	0.702238	0.666798	0.697851
	0.60241	-0.0747449	Color2 [DarkGray]	1	4		Q1KMD3	H3BQZ7;Q1KMD3	HNRL2_HUMAN	HNRNPUL2		1.02784	0.999297	1.14961	0.695199	0.885217	0.690201	1.16061	1.07174	1.16863
	0.186749	-0.074914	Color2 [DarkGray]	1	4		P30260	G5EA36;I3L394;P30260	CDC27_HUMAN	CDC27		0.151881	-0.356771	1.95503e-05	-0.27992	-0.469881	-0.0193057	-0.0430474	0.0113201	0.0515995
	0.529688	-0.0753419	Color2 [DarkGray]	1	4		Q9Y6N5	H3BNX3;Q9Y6N5	SQOR_HUMAN	SQOR		0.945291	0.976555	1.09889	0.644621	0.560803	0.720398	1.05923	1.16291	1.02462
	0.439375	-0.0757545	Color2 [DarkGray]	1	4		P11021	A0A7P0TAI0;P11021	BIP_HUMAN	HSPA5		1.83162	1.67464	1.83837	1.43389	1.57691	1.65399	1.80879	1.95941	1.8037
	0	-0.0758255	Color2 [DarkGray]	1	4		Q96T37	A0A087WWP4;A0A494C001;A0A499FJY3;Q96T37	RBM15_HUMAN	RBM15		-0.230824	-0.0139475	0.0748248	-0.903024	-0.697375	-0.0509715	NaN	0.0191765	NaN
	0.0973288	-0.0759668	Color2 [DarkGray]	1	4		Q9BY32	Q9BY32	ITPA_HUMAN	ITPA		-1.3295	-0.730837	-1.49627	-2.02514	-1.01736	-0.523516	-1.04165	-0.881075	-1.40598
	0.121529	-0.0761557	Color2 [DarkGray]	1	4		Q14137	Q14137	BOP1_HUMAN	BOP1		-0.391561	-0.840967	-0.793276	-0.734919	-0.84615	-1.10158	-0.941597	-0.517714	-0.338026
	0.221267	-0.0761944	Color2 [DarkGray]	1	4		Q13618	Q13618	CUL3_HUMAN	CUL3		-0.380768	-0.667935	-0.212159	0.0467792	-0.26039	-0.0585647	-0.324242	-0.327388	-0.380649
	0.308344	-0.0762335	Color2 [DarkGray]	1	4		P42229	A0A7I2V380;A0A7I2YQF1;A0A7I2YQY3;K7EIF9;K7EK35;P42229;P51692	STA5A_HUMAN	STAT5A		0.638205	0.60239	0.551012	0.65715	0.746887	0.703632	0.784753	0.47893	0.756624
	0.193041	-0.0762409	Color2 [DarkGray]	1	4		P06748	A0A7I2V2X9;A0A7I2V3G5;A0A7I2V3U2;A0A7I2V433;A0A7I2V4G8;A0A7I2V579;A0A7I2V5S2;A0A7I2YQC0;E5RGW4;P06748	NPM_HUMAN	NPM1		2.367	2.23609	2.62284	1.67363	2.07182	2.21416	2.63403	2.29438	2.52624
	0.252856	-0.076314	Color2 [DarkGray]	1	4		Q96GM8	Q96GM8	TOE1_HUMAN	TOE1		0.526594	0.26086	0.373754	0.608089	0.566713	0.365164	0.440248	0.317324	0.632579
	0.396315	-0.0764306	Color2 [DarkGray]	1	4		P20700	A0A0D9SFE5;A0A0D9SFY5;E9PBF6;P20700	LMNB1_HUMAN	LMNB1		1.44158	1.47398	1.57791	1.05907	1.04751	1.12325	1.63676	1.43378	1.65222
	0.121871	-0.0766198	Color2 [DarkGray]	1	4		P82094	A0A2R8Y7M0;F8WF45;P82094	TMF1_HUMAN	TMF1		-0.848735	-1.17142	-0.640185	-0.782618	-0.664238	-1.00086	-0.533391	-1.11884	-0.778257
	0.218121	-0.0770925	Color2 [DarkGray]	1	4		Q99439	A0A087X271;B4DDF4;B4DUT8;H3BVI6;K7ES69;Q99439	CNN2_HUMAN	CNN2		1.24049	1.3714	1.51488	1.13305	1.19949	1.46262	1.33211	1.34848	1.67746
	0.103835	-0.0771087	Color2 [DarkGray]	1	4		Q6NTF9	Q6NTF9;Q9UDT1	RHBD2_HUMAN	RHBDD2		-2.5786	-2.93489	-2.85712	NaN	NaN	NaN	NaN	-3.00978	-2.41641
	0.290188	-0.0773296	Color2 [DarkGray]	1	4		Q9NV06	A0A087WT20;B3KME9;E5RHM4;Q9NV06	DCA13_HUMAN	DCAF13		-1.10526	-1.0559	-0.816844	NaN	-1.40223	-2.13256	-0.871996	-1.03513	-0.838884
	0.119617	-0.0776362	Color2 [DarkGray]	1	4		Q14746	B7Z2Y2;Q14746	COG2_HUMAN	COG2		-2.17723	-2.4775	-1.88207	-1.95713	-2.07832	-1.83917	NaN	-2.0137	-2.18889
	0.192498	-0.0779584	Color2 [DarkGray]	1	4		Q8WYP5	Q8WYP5	ELYS_HUMAN	AHCTF1		-0.0749273	-0.105299	-0.0693994	-0.199776	-0.504676	-0.535278	-0.310386	0.101439	0.193197
	0.319573	-0.0780598	Color2 [DarkGray]	1	4		Q9Y450	B7Z524;H0YDX7;J3QT46;Q9Y450	HBS1L_HUMAN	HBS1L		0.560747	0.710811	0.710202	0.789002	0.57896	0.797172	0.728139	0.593877	0.893923
	0.369004	-0.0786069	Color2 [DarkGray]	1	4		P41250	A0A6Q8PFZ6;A0A6Q8PGA8;A0A6Q8PGI6;A0A6Q8PGW4;A0A6Q8PGZ8;A0A6Q8PHH9;A0A6Q8PHI7;H7C443;P41250	GARS_HUMAN	GARS1		2.12803	2.23434	2.01781	1.92591	2.11747	2.23286	2.18593	2.32376	2.10632
	0.200245	-0.0799799	Color2 [DarkGray]	1	4		Q8N6T3	E5RHC5;E5RHT6;F8VWH9;F8W1U7;Q8N6T3	ARFG1_HUMAN	ARFGAP1		2.24855	2.04461	2.25047	1.39879	1.77103	1.54185	2.11489	2.13196	2.53672
	0.170284	-0.0803839	Color2 [DarkGray]	1	4		Q07866	E7EVH7;F8W6L3;G3V2E7;G3V3H3;G3V5R9;G5E9S8;H0YG16;H0YGB8;H0YJL0;H0YJT3;H0YJU9;Q07866	KLC1_HUMAN	KLC1		-1.45526	-0.92835	-1.01736	-0.753397	-1.43179	-0.722297	-1.1019	-0.909976	-1.14794
	0.392852	-0.0804977	Color2 [DarkGray]	1	4		Q9Y277	E5RFP6;E5RHE1;E5RHZ6;E5RJN6;E5RK27;Q9Y277	VDAC3_HUMAN	VDAC3		3.45866	3.26278	3.38859	2.81041	2.89628	2.64447	3.32114	3.52156	3.50882
	0.109864	-0.0805235	Color2 [DarkGray]	1	4		Q8TB03	Q8TB03	CX038_HUMAN	CXorf38		-2.41458	-1.7127	-1.96653	-3.14465	-2.16119	-1.45305	-1.65539	-2.23682	-1.96002
	0.241621	-0.0807247	Color2 [DarkGray]	1	4		P62263	A0A2R8Y811;E5RH77;P62263	RS14_HUMAN	RPS14		4.03966	3.70187	4.13667	5.77657	5.72928	5.97087	4.04083	4.04289	4.03665
	0.619593	-0.0807622	Color2 [DarkGray]	1	4		O95671	O95671	ASML_HUMAN	ASMTL		-0.582527	-0.692102	-0.530436	-0.603068	-0.577765	-0.607645	-0.512583	-0.466491	-0.583705
	1.67831	-0.0812607	Color2 [DarkGray]	1	4		P53992	G5EA31;P53992	SC24C_HUMAN	SEC24C		1.14985	1.21314	1.17777	0.906105	1.05616	1.03317	1.23741	1.2769	1.27023
	0.194633	-0.081329	Color2 [DarkGray]	1	4		O00541	B5MCF9;O00541	PESC_HUMAN	PES1		0.797303	0.697693	0.652263	0.748836	0.583039	0.618344	0.611269	0.676012	1.10397
	0.263731	-0.0813478	Color2 [DarkGray]	1	4		Q9H0H5	Q9H0H5	RGAP1_HUMAN	RACGAP1		-0.267439	-0.252963	-0.127092	-0.51297	-0.669694	-1.08915	-0.225907	-0.271071	0.0935278
	0.214161	-0.0814613	Color2 [DarkGray]	1	4		Q9Y572	Q9Y572	RIPK3_HUMAN	RIPK3		-0.877905	-0.914892	-0.613957	0.0332398	0.0251036	0.0526538	-0.560614	-0.661942	-0.939815
	0.254075	-0.08161	Color2 [DarkGray]	1	4		P29558	E7ETU5;P29558	RBMS1_HUMAN	RBMS1		-0.832139	-1.10304	-0.699221	-1.32267	-1.23042	-1.5082	-0.885115	-0.776021	-0.728432
	0.234412	-0.0816816	Color2 [DarkGray]	1	4		O00139	A0A6Q8PFA6;A0A6Q8PG37;A0A6Q8PGG1;A0A6Q8PGH7;A0A6Q8PH57;D6R9M0;O00139	KIF2A_HUMAN	KIF2A		1.82804	1.97338	2.08497	2.18233	2.19245	2.32988	1.91233	1.94625	2.27286
	0.8184	-0.0818548	Color2 [DarkGray]	1	4		O14976	O14976	GAK_HUMAN	GAK		2.09683	2.13724	2.24687	2.88949	2.86209	2.9644	2.22929	2.23175	2.26545
	0.303882	-0.0819581	Color2 [DarkGray]	1	4		Q9BWU0	A0A087WWF4;A0A087X0M4;Q9BWU0	NADAP_HUMAN	SLC4A1AP		-0.49214	-0.796686	-0.609633	-1.42276	-1.03653	-0.846084	-0.650374	-0.572673	-0.429538
	0.189227	-0.0819804	Color2 [DarkGray]	1	4		O94874	O94874	UFL1_HUMAN	UFL1		-0.604131	-0.853857	-0.662029	-1.63331	-0.438804	-1.14285	-0.54504	-0.418407	-0.910628
	0.20198	-0.0819985	Color2 [DarkGray]	1	4		O75663	O75663	TIPRL_HUMAN	TIPRL		-1.21289	-0.832006	-0.785943	-0.448493	-0.908034	-0.255748	-0.788473	-0.777402	-1.01897
	0.192535	-0.082647	Color2 [DarkGray]	1	4		P47914	A0A3B3ITT5;P47914	RL29_HUMAN	RPL29		3.05797	2.82651	2.88987	2.18905	2.98066	3.31442	3.118	2.7118	3.19248
	0.372401	-0.082826	Color2 [DarkGray]	1	4		P31948	F5GXD8;F5H783;P31948	STIP1_HUMAN	STIP1		3.34965	3.06693	3.18419	2.52305	2.61951	2.89583	3.36108	3.20802	3.28015
	0.113137	-0.0828718	Color2 [DarkGray]	1	4		Q5TAQ9	Q5TAQ9;V9GY54	DCAF8_HUMAN	DCAF8		-0.81679	-0.792027	-0.345046	NaN	NaN	-1.34755	-0.897017	-0.649555	-0.158674
	0.13302	-0.0829134	Color2 [DarkGray]	1	4		Q14CB8	Q14CB8;R4GMS4	RHG19_HUMAN	ARHGAP19		0	0.399272	0.511335	-0.102183	-0.0823774	-0.174843	0.106212	0.362615	0.69052
	0.0749501	-0.083114	Color2 [DarkGray]	1	4		P56182	P56182	RRP1_HUMAN	RRP1		-2.53742	-3.41659	-2.96023	-0.929577	-3.01712	NaN	-2.96311	-3.35862	-2.34316
	0.402317	-0.0833804	Color2 [DarkGray]	1	4		Q9UK61	A0A087X0F1;Q9UK61	TASOR_HUMAN	TASOR		0.838498	0.676227	0.751156	0.57618	0.13933	0.687841	0.858636	0.956067	0.701319
	0.0819057	-0.0836716	Color2 [DarkGray]	1	4		Q86W42	Q86W42	THOC6_HUMAN	THOC6		-1.13842	-2.32693	-1.84187	-1.12031	-1.47477	-1.63355	-1.88406	-1.65258	-1.51956
	0.513453	-0.0837558	Color2 [DarkGray]	1	4		P38646	A0A7I2V2G2;A0A7I2V2S7;A0A7I2YQB2;D6RCD7;P38646	GRP75_HUMAN	HSPA9		2.58398	2.39568	2.55345	1.89621	2.13923	2.0953	2.51747	2.65893	2.60798
	0.234327	-0.0839103	Color2 [DarkGray]	1	4		Q9H223	Q9H223;Q9NZN3	EHD4_HUMAN	EHD4		0.706304	0.702975	1.06321	1.41451	1.32017	1.62276	1.0507	0.801224	0.872294
	0.188277	-0.084247	Color2 [DarkGray]	1	4		P19784	H3BNI9;H3BSA1;P19784	CSK22_HUMAN	CSNK2A2		-1.87774	-2.01261	-1.76031	-1.60689	NaN	-1.42046	-2.10138	-1.58967	-1.70687
	0.20206	-0.0847203	Color2 [DarkGray]	1	4		Q9NZL4	Q9NZL4	HPBP1_HUMAN	HSPBP1		-1.34699	-1.16019	-1.05883	-1.34033	-1.36579	-1.86423	-1.37951	-0.97638	-0.955961
	0.153606	-0.0847495	Color2 [DarkGray]	1	4		Q13347	A0A7I2V2M3;A0A7I2V3N2;A0A7I2V3U3;A0A7I2V4C2;A0A7I2V5V8;A0A7I2V607;A0A7I2V613;A0A7I2V640;A0A7I2V685;A0A7I2YQC8;A0A7I2YQF8;A0A7I2YQI2;A0A7I2YQT9;A0A7I2YQU2;A0A7P0MRT9;Q13347	EIF3I_HUMAN	EIF3I		0.101195	-0.1174	0.204274	0.575915	0.446092	0.62151	0.400715	-0.208164	0.249766
	0.16546	-0.0852954	Color2 [DarkGray]	1	4		P20749	P20749	BCL3_HUMAN	BCL3		-0.479611	-0.95552	-0.741427	-0.460544	-0.191169	0.125072	-0.379914	-0.844578	-0.69618
	1.14496	-0.0854626	Color2 [DarkGray]	1	4		P22234	D6RF62;E9PBS1;P22234	PUR6_HUMAN	PAICS		2.92557	2.9774	3.03817	2.46635	2.53401	2.6878	3.08025	3.03954	3.07773
	0.205871	-0.0855624	Color2 [DarkGray]	1	4		P49588	A0A6Q8PF33;A0A6Q8PF77;A0A6Q8PFK3;A0A6Q8PFY2;A0A6Q8PG28;A0A6Q8PGE8;A0A6Q8PGN5;A0A6Q8PGR9;A0A6Q8PH44;A0A6Q8PHJ2;A0A6Q8PHP3;A0A6Q8PHP7;H3BPK7;P49588	SYAC_HUMAN	AARS1		0.0976048	0.491622	0.514696	0.591466	0.603952	0.711774	0.580323	0.492096	0.288191
	0.326875	-0.0858237	Color2 [DarkGray]	1	4		P54920	M0R0I4;M0R0Y2;M0R213;M0R2M1;P54920	SNAA_HUMAN	NAPA		1.94914	1.59651	1.79781	1.7475	1.79907	1.91514	1.81521	1.85216	1.93355
	1.42681	-0.0858437	Color2 [DarkGray]	1	4		P26196	P26196	DDX6_HUMAN	DDX6		1.30526	1.22103	1.2434	1.45704	1.23297	1.48242	1.33671	1.32469	1.36583
	0.496693	-0.0861667	Color2 [DarkGray]	1	4		P55160	F8W050;P55160	NCKPL_HUMAN	NCKAP1L		0.903492	0.964091	0.945044	0.599535	0.682027	0.841322	0.967109	0.934384	1.16963
	0.127731	-0.086572	Color2 [DarkGray]	1	4		Q08379	A0A087WYC0;A0A1W2PQY5;A0A6Q8KRG2;A0A8I5KNZ1;A0A8I5KT73;A0A8I5KZ68;A0A8I5QJQ7;A0A8J9BZL8;Q08379	GOGA2_HUMAN	GOLGA2		-1.3561	-0.563108	-0.759328	-1.15907	-1.27101	-0.978301	-0.737757	-0.946688	-0.734381
	0.220371	-0.0866547	Color2 [DarkGray]	1	4		P22695	A0A087WVZ4;H3BP04;H3BRG4;H3BSJ9;H3BUE4;H3BUI9;P22695	QCR2_HUMAN	UQCRC2		-1.04338	-1.21657	-1.45853	-0.839978	-0.859506	-0.912624	-0.963624	-1.25961	-1.23528
	0.120693	-0.0866741	Color2 [DarkGray]	1	4		Q58FF8	Q58FF8	H90B2_HUMAN	HSP90AB2P		0.800316	0.885509	1.02523	1.05144	0.900416	1.32471	0.483558	1.26298	1.22455
	0.820393	-0.0869214	Color2 [DarkGray]	1	4		Q9BPX3	Q9BPX3	CND3_HUMAN	NCAPG		0.814153	0.719475	0.814929	0.897212	0.787901	1.12889	0.805825	0.867911	0.935584
	0.242063	-0.0873133	Color2 [DarkGray]	1	4		Q8WUA2	Q8WUA2	PPIL4_HUMAN	PPIL4		-0.991419	-1.16494	-1.39731	NaN	-1.51468	-1.66036	-1.25275	-1.05344	-0.985543
	0.332576	-0.0873413	Color2 [DarkGray]	1	4		P23381	H0YJP3;P23381	SYWC_HUMAN	WARS1		-0.0706549	-0.174926	0.173745	0.0542016	0.0436602	0.172972	0.106277	0.000219345	0.0836916
	0.851794	-0.088055	Color2 [DarkGray]	1	4		P16615	H7C5W9;P16615;Q93084	AT2A2_HUMAN	ATP2A2		2.68105	2.68458	2.77027	2.10557	2.08988	1.95614	2.72522	2.85051	2.82434
	0.540116	-0.0884291	Color2 [DarkGray]	1	4		Q02218	E9PCR7;E9PDF2;E9PFG7;Q02218	ODO1_HUMAN	OGDH		3.31486	3.18915	3.26004	2.86315	2.83486	2.55369	3.21883	3.39444	3.41606
	0	-0.0887432	Color2 [DarkGray]	1	4		P53582	H0Y955;P53582	MAP11_HUMAN	METAP1		-3.48024	-2.85784	-3.19045	-2.05598	NaN	NaN	-3.08744	NaN	NaN
	0.0763651	-0.0888659	Color2 [DarkGray]	1	4		Q96HW7	F8WAA7;Q96HW7	INT4_HUMAN	INTS4		-2.49699	-3.02361	-3.14166	-3.15309	-3.0714	-2.63701	-2.2764	-2.63494	-3.48433
	0.516185	-0.0888786	Color2 [DarkGray]	1	4		O75643	A0A494C1A5;O75643	U520_HUMAN	SNRNP200		1.85292	1.69279	1.86429	1.66118	1.49442	1.62781	1.84538	1.83638	1.99488
	0.66021	-0.0888996	Color2 [DarkGray]	1	4		P68371	P68371;Q13885;Q9BVA1	TBB4B_HUMAN	TUBB4B		4.89845	4.8508	4.94559	5.63505	5.58696	5.85659	4.92428	4.94153	5.09573
	0.11577	-0.0894981	Color2 [DarkGray]	1	4		P19447	A0A2R8Y681;A0A2R8Y6W8;P19447	ERCC3_HUMAN	ERCC3		-3.18461	-3.40943	-3.11271	-3.27929	NaN	-2.3166	-3.4806	NaN	-2.81157
	0.120956	-0.0896698	Color2 [DarkGray]	1	4		O95758	O95758	PTBP3_HUMAN	PTBP3		-1.51086	NaN	-2.04115	-1.71146	NaN	NaN	-1.436	-1.9042	-1.7188
	0.451787	-0.0904856	Color2 [DarkGray]	1	4		Q7L2E3	H7BXY3;Q7L2E3	DHX30_HUMAN	DHX30		0.875783	0.964321	1.03808	0.95194	0.840004	0.840339	0.960046	0.996494	1.1931
	0.899833	-0.0907259	Color2 [DarkGray]	1	4		Q5VYK3	A0A804HJA4;J3KN16;Q5VYK3;R4GMY1	ECM29_HUMAN	ECPAS		-0.117579	-0.143128	-0.127314	0.162889	0.00270081	0.18369	0.0427423	-0.0405006	-0.118085
	0.373083	-0.0910397	Color2 [DarkGray]	1	4		O43516	B8ZZ90;C9JTB9;E9PB87;O43516	WIPF1_HUMAN	WIPF1		0.0432329	0.0749292	0.231082	-1.38641	-1.413	-1.23795	0.161984	0.370542	0.089838
	0.517425	-0.0911115	Color2 [DarkGray]	1	4		Q9Y2Z0	Q9Y2Z0	SGT1_HUMAN	SUGT1		0.62626	0.407681	0.483516	0.414477	0.087266	0.624666	0.633959	0.510778	0.646053
	0.313373	-0.0911204	Color2 [DarkGray]	1	4		Q13330	E7ESY4;Q13330	MTA1_HUMAN	MTA1		-0.0253706	0.18541	0.0765309	0.232523	0.509665	-0.0104537	-0.0336566	0.284422	0.259166
	1.078	-0.0912097	Color2 [DarkGray]	1	4		O15391;P25490	O15391;P25490	TYY1_HUMAN;TYY2_HUMAN	YY1;YY2		-0.0427322	0.0201101	-0.0484567	0.138978	-0.331468	-0.401722	0.123946	0.00912857	0.0694761
	0.314878	-0.0915842	Color2 [DarkGray]	1	4		Q92974	A0A5F9ZI21;Q92974;V9GYM8	ARHG2_HUMAN	ARHGEF2		3.08202	3.10505	3.33445	2.35757	2.45491	2.35228	3.20216	3.15573	3.43838
	0.225001	-0.0922114	Color2 [DarkGray]	1	4		O75995	O75995	SASH3_HUMAN	SASH3		0.0471106	0.184328	0.369242	-0.752723	-0.766745	-0.614117	0.489233	0.0464258	0.341656
	0.135408	-0.0932633	Color2 [DarkGray]	1	4		Q9H0S4	Q9H0S4	DDX47_HUMAN	DDX47		-0.208047	-0.753552	-0.195435	-0.551524	-0.849407	-0.438426	-0.642786	-0.113309	-0.12115
	0.803407	-0.0933746	Color2 [DarkGray]	1	4		Q15021	E7EN77;Q15021	CND1_HUMAN	NCAPD2		1.38113	1.34217	1.42803	1.50587	1.48002	1.56899	1.53588	1.38278	1.5128
	0.148893	-0.0934114	Color2 [DarkGray]	1	4		Q9Y5K5	H0Y4E0;H0Y636;H0Y6Y4;Q5LJA5;Q5LJA9;Q5LJB0;Q9Y5K5	UCHL5_HUMAN	UCHL5		-0.216879	-0.895079	-0.177125	0.364707	0.0708742	0.137373	-0.369749	-0.330603	-0.308496
	0.182347	-0.0936343	Color2 [DarkGray]	1	4		Q99570	D6RAC3;D6RBB7;D6RJ98;Q99570	PI3R4_HUMAN	PIK3R4		-0.826863	-1.31112	-0.872397	-0.420315	-0.385534	-0.535026	-0.904466	-1.12045	-0.704558
	0	-0.0939345	Color2 [DarkGray]	1	4		Q96HA7	Q96HA7	TONSL_HUMAN	TONSL		-2.05401	-1.32751	-1.24876	-0.85196	-1.03684	-0.683701	NaN	NaN	-1.44949
	0.191243	-0.0945104	Color2 [DarkGray]	1	4		Q3YEC7	Q3YEC7	RABL6_HUMAN	RABL6		1.67411	1.41622	1.76795	0.359434	0.581536	0.199822	1.46272	1.67524	2.00387
	0.171776	-0.0947876	Color2 [DarkGray]	1	4		O75925;O75928	A0A087WUY7;B4DGW0;O75925;O75928	PIAS1_HUMAN;PIAS2_HUMAN	PIAS1;PIAS2		-0.450168	-0.406272	-0.113465	-0.510828	-0.248512	-0.382719	-0.534869	-0.239148	0.0884752
	0.76932	-0.0948839	Color2 [DarkGray]	1	4		Q6P2Q9	I3L0J9;Q6P2Q9	PRP8_HUMAN	PRPF8		1.9273	1.81805	1.9789	1.85028	1.73784	1.79345	1.9426	2.01913	2.04718
	0.530795	-0.0950076	Color2 [DarkGray]	1	4		Q09028	E9PC52;H0YF10;Q09028;Q16576;Q5JP01	RBBP4_HUMAN	RBBP4		2.09729	2.21621	2.04713	1.94183	1.9129	1.76549	2.15118	2.15763	2.33684
	0.310662	-0.0952171	Color2 [DarkGray]	1	4		P04049	A0A0S2Z4L5;A0A8I5KQV4;A0A8I5KS16;A0A8I5KSB0;A0A8I5KSV6;A0A8I5KTA5;A0A8I5KWF7;A0A8I5KWS9;A0A8I5KYC4;A0A8I5QKU8;A0A8I5QKZ6;H7C155;P04049	RAF1_HUMAN	RAF1		0.0443373	-0.137379	0.00559759	0.0780349	0.158106	0.168839	-0.0547147	-0.0374289	0.290351
	1.89871	-0.0955524	Color2 [DarkGray]	1	4		O15067	H0YGH1;O15067	PUR4_HUMAN	PFAS		0.424691	0.389137	0.35937	0.702521	0.921948	0.776738	0.499484	0.463262	0.49711
	0.537545	-0.0963408	Color2 [DarkGray]	1	4		Q93008	Q93008	USP9X_HUMAN	USP9X		-0.349103	-0.343134	-0.479351	-0.485494	-0.35479	-0.49193	-0.168188	-0.387615	-0.326762
	0.263584	-0.0963882	Color2 [DarkGray]	1	4		P04075	H3BMQ8;H3BPS8;H3BQN4;H3BR04;H3BU78;H3BUH7;J3KPS3;P04075	ALDOA_HUMAN	ALDOA		3.14976	3.42145	3.32348	3.1988	3.28014	3.4343	3.20447	3.62325	3.35613
	0.15952	-0.0965945	Color2 [DarkGray]	1	4		Q86U38	A0A3B3ISH6;Q86U38	NOP9_HUMAN	NOP9		-1.1635	-1.08307	-1.0403	-1.37203	-1.47609	-2.17033	-1.19857	-1.24722	-0.551291
	0.333073	-0.0966196	Color2 [DarkGray]	1	4		Q9ULC5	A0A804HIN9;A0A8C8KCK5;A0A8C8L3F5;Q9ULC5	ACSL5_HUMAN	ACSL5		-0.973257	-1.34532	-1.06773	-1.52835	-1.57363	-1.5162	-0.949487	-1.05406	-1.0929
	0.145111	-0.0966867	Color2 [DarkGray]	1	4		Q9Y448	Q9Y448;V9GY01	SKAP_HUMAN	KNSTRN		0.115481	0.34784	0.791541	0.46525	0.641329	0.650116	0.571377	0.235003	0.738542
	0.312906	-0.0967499	Color2 [DarkGray]	1	4		Q9NVJ2	Q96BM9;Q9NVJ2	ARL8B_HUMAN	ARL8B		0.444639	0.346771	0.183202	1.69653	1.55855	1.65056	0.594026	0.425698	0.245138
	0.369098	-0.0968437	Color2 [DarkGray]	1	4		Q16181	A0A024RA87;A0A0U1RRE1;A0A0U1RRH9;E7EPK1;E7ES33;G3V1Q4;Q16181;Q6ZU15	SEPT7_HUMAN	SEPTIN7		0.435029	0.660848	0.777813	0.280405	0.113212	0.333663	0.642977	0.79484	0.726404
	0.244739	-0.0968437	Color2 [DarkGray]	1	4		Q9HBF4	G3V5N8;Q9HBF4	ZFYV1_HUMAN	ZFYVE1		-0.0877714	-0.284499	-1.95503e-05	0.475097	0.688809	0.735321	-0.290783	0.0989571	0.110067
	0.673086	-0.0968822	Color2 [DarkGray]	1	4		P21333	A0A7P0NMY4;P21333;Q60FE5	FLNA_HUMAN	FLNA		3.81345	3.91641	3.95042	3.7335	3.81182	3.83858	4.01262	4.06488	3.89343
	0.187538	-0.0969229	Color2 [DarkGray]	1	4		Q9BY77	F6VRR5;F8WCX5;Q9BY77	PDIP3_HUMAN	POLDIP3		0.617462	0.662081	0.782432	-0.246393	0.157762	-0.225118	0.494639	0.712617	1.14549
	0.206206	-0.0973558	Color2 [DarkGray]	1	4		Q9BTV4	Q9BTV4	TMM43_HUMAN	TMEM43		-1.15877	-1.49958	-1.77421	-1.34295	-1.46511	-1.82538	-1.40501	-1.3013	-1.43419
	0.165013	-0.0989561	Color2 [DarkGray]	1	4		Q9H0J9	Q9H0J9	PAR12_HUMAN	PARP12		-1.64766	-1.85888	-1.23011	-1.46717	-1.35859	-1.87998	-1.41454	-1.29485	-1.73039
	0.133137	-0.0993363	Color2 [DarkGray]	1	4		P61088	F8VQQ8;P61088;Q5JXB2	UBE2N_HUMAN	UBE2N		0.521977	0.0143499	0.88537	0.812283	0.408769	0.993437	0.782588	0.515335	0.421783
	0.291583	-0.0993471	Color2 [DarkGray]	1	4		Q12905	B4DY09;Q12905	ILF2_HUMAN	ILF2		1.60717	1.76856	1.78293	1.81784	1.57119	2.10839	1.57384	1.89195	1.99092
	0.419462	-0.0995792	Color2 [DarkGray]	1	4		Q14161	F8VXI9;F8W822;Q14161;R4GNG3	GIT2_HUMAN	GIT2		0.0214548	0.0754509	0.270833	-0.0151401	0.0446806	0.123312	0.210594	0.34364	0.112243
	0.370044	-0.0996199	Color2 [DarkGray]	1	4		O95236	O95236	APOL3_HUMAN	APOL3		-0.0393648	-0.216001	-0.200952	0.101828	0.505257	0.693416	0.142309	-0.144101	-0.155665
	0.241382	-0.0996288	Color2 [DarkGray]	1	4		O60506	A0A7I2V2F2;A0A7I2V309;A0A7I2V346;A0A7I2V4Z0;A0A7I2V5Q6;A0A7I2YQN2;A0A7I2YQV8;B7Z645;O60506	HNRPQ_HUMAN	SYNCRIP		2.41832	2.18155	2.46923	2.26261	2.24595	2.38867	2.33541	2.30409	2.72849
	0.451029	-0.0997998	Color2 [DarkGray]	1	4		Q9BW19	Q9BW19	KIFC1_HUMAN	KIFC1		1.30115	1.50834	1.54861	1.93592	1.77558	1.93686	1.60138	1.43971	1.61642
	0	-0.100531	Color2 [DarkGray]	1	4		Q9NRM6	Q9NRM6	I17RB_HUMAN	IL17RB		NaN	-2.82387	-2.5466	NaN	NaN	NaN	NaN	-2.5847	NaN
	0.8117	-0.100801	Color2 [DarkGray]	1	4		P13804	A0A0S2Z3M4;A0A8I5KT03;A0A8I5KUR2;A0A8I5KVL5;A0A8I5KYH4;A0A8I5KYP7;H0YK49;H0YL83;H0YLU7;P13804	ETFA_HUMAN	ETFA		0.916739	0.943287	0.788308	0.701653	0.749286	0.873807	0.954345	1.04715	0.949242
	0.432263	-0.100843	Color2 [DarkGray]	1	4		Q92928;Q9H0U4	E7END7;E9PLD0;P62820;Q92928;Q9H0U4	RAB1B_HUMAN;RAB1C_HUMAN	RAB1B;RAB1C		1.34098	1.54421	1.65136	1.6034	1.65264	1.9565	1.58998	1.55634	1.69275
	0.572843	-0.101077	Color2 [DarkGray]	1	4		P52292	A0A7I2V351;A0A7I2V3Z3;A0A7I2V487;A0A7I2YQE1;P52292	IMA1_HUMAN	KPNA2		2.50977	2.55836	2.61857	2.78484	2.65346	2.72473	2.6317	2.55757	2.80066
	0.0439888	-0.101143	Color2 [DarkGray]	1	4		P04259	P02538;P04259;P12035;P48668	K2C6B_HUMAN	KRT6B		6.31533	7.09177	5.74077	6.57555	7.10717	6.67248	7.18547	7.1422	5.12363
	1.56907	-0.1018	Color2 [DarkGray]	1	4		P40939	A0A2R8Y4F5;A0A2R8Y688;A0A2R8YG21;H0YFD6;P40939	ECHA_HUMAN	HADHA		1.96225	1.95313	1.94135	1.38382	1.5408	1.56074	2.01036	2.10949	2.04229
	0.282158	-0.102265	Color2 [DarkGray]	1	4		P23528	E9PK25;E9PLJ3;E9PP50;E9PQB7;G3V1A4;P23528;Q9Y281	COF1_HUMAN	CFL1		1.9541	1.98221	2.28065	1.62454	1.97895	2.2165	2.30164	2.24917	1.97294
	0.251652	-0.102333	Color2 [DarkGray]	1	4		Q13098	A0A096LP07;A0A096LPJ3;A8K070;C9JFE4;Q13098	CSN1_HUMAN	GPS1		-0.942429	-0.632627	-0.547979	-0.586248	-0.784585	-0.442693	-0.775107	-0.635737	-0.405191
	0.0871339	-0.102352	Color2 [DarkGray]	1	4		Q3ZCQ8	M0R003;M0R0C3;M0R2F8;Q3ZCQ8	TIM50_HUMAN	TIMM50		-1.69737	-2.26293	-1.4457	-1.87967	-1.86066	-1.49823	-2.36948	-1.4654	-1.26407
	0.596616	-0.102856	Color2 [DarkGray]	1	4		P61077;P62837	A0A087WY85;A0A0A0MQU3;D6RAH7;D6RAW0;D6RFM0;H9KV45;P61077;P62837	UB2D2_HUMAN;UB2D3_HUMAN	UBE2D2;UBE2D3		1.72624	1.89986	1.82499	1.81187	2.0348	2.42246	2.02765	1.90534	1.82666
	0.611208	-0.102867	Color2 [DarkGray]	1	4		Q92538	A0A669KB10;A0A669KBG8;A0A7I2V2L4;A0A7I2V2L5;A0A7I2V342;A0A7I2V3Q4;A0A7I2V3Y5;A0A7I2V452;A0A7I2V4K2;A0A7I2V514;A0A7I2V529;A0A7I2YQ65;A0A7I2YQA6;A0A7I2YQM2;A0A7P0RGV0;Q92538	GBF1_HUMAN	GBF1		0.721525	0.776118	0.893374	1.00966	0.984529	1.15993	0.936777	0.789904	0.972939
	0.336318	-0.103349	Color2 [DarkGray]	1	4		P46063	F8WA66;F8WD97;P46063	RECQ1_HUMAN	RECQL		1.79838	1.74521	1.97796	1.76628	1.88663	1.96872	1.76176	1.94254	2.12729
	0.248137	-0.103571	Color2 [DarkGray]	1	4		Q96F86	Q96F86	EDC3_HUMAN	EDC3		-0.540557	-0.706802	-0.416952	-0.03303	-0.0957375	0.0214477	-0.378338	-0.249382	-0.725877
	0.0822349	-0.103583	Color2 [DarkGray]	1	4		Q8NHV4	Q8NHV4	NEDD1_HUMAN	NEDD1		-3.07976	-3.68515	-2.83849	-3.62996	-3.79773	-2.80856	-3.83214	-2.7347	-2.72581
	0.300335	-0.103789	Color2 [DarkGray]	1	4		O43684	J3QSX4;J3QT28;O43684	BUB3_HUMAN	BUB3		1.90148	1.84505	2.16879	1.49378	1.44692	1.45022	2.10366	1.89228	2.23074
	0.677048	-0.103831	Color2 [DarkGray]	1	4		P46776	E9PJD9;E9PLL6;E9PLX7;P46776	RL27A_HUMAN	RPL27A		4.93081	5.00526	5.11684	5.30664	5.39778	5.3839	5.2084	5.06688	5.08913
	0.198744	-0.103887	Color2 [DarkGray]	1	4		Q14203	A0A7P0Z4C3;A0A804CDA6;E7EX90;Q14203;Q6AWB1	DCTN1_HUMAN	DCTN1		0.409564	0.501816	0.288142	0.448401	0.174829	0.630997	0.603203	0.13385	0.77413
	0.139921	-0.104041	Color2 [DarkGray]	1	4		P11171	A0A2R8Y783;A0A2R8Y7Y3;A0A2R8YD30;A0A2U3TZH6;A0A3B3ITP0;P11171	EPB41_HUMAN	EPB41		-1.15696	-0.525672	-0.834819	-0.967129	-0.359466	-0.772196	-0.909579	NaN	-0.560642
	0.468465	-0.104905	Color2 [DarkGray]	1	4		Q8TB72	A0A0C4DG68;Q8TB72	PUM2_HUMAN	PUM2		0.17359	-0.0883951	0.141448	0.503412	0.559129	0.507679	0.211366	0.080987	0.249006
	0.196503	-0.105036	Color2 [DarkGray]	1	4		O15111	O15111	IKKA_HUMAN	CHUK		-0.822785	-0.205758	-0.612088	0.527839	0.187964	0.256005	-0.572326	-0.500912	-0.252285
	0.278031	-0.105053	Color2 [DarkGray]	1	4		Q5VZ89	Q5VZ89	DEN4C_HUMAN	DENND4C		-0.0679283	0.267806	0.198859	0.132756	0.542363	0.630113	0.157473	0.096817	0.459604
	0.541054	-0.10511	Color2 [DarkGray]	1	4		Q14C86	F8W9S7;Q14C86	GAPD1_HUMAN	GAPVD1		1.04157	0.808296	0.983205	0.745203	0.59812	0.757981	1.0817	0.952331	1.11437
	0.304222	-0.105316	Color2 [DarkGray]	1	4		Q9Y2Y9	A0A087X1K6;Q9Y2Y9	KLF13_HUMAN	KLF13		-0.475931	-0.787966	-0.566964	-1.85822	-2.18554	-1.483	-0.708172	-0.45668	-0.35006
	0.243361	-0.105902	Color2 [DarkGray]	1	4		Q9NVP1	H7C452;Q9NVP1	DDX18_HUMAN	DDX18		1.78492	1.77843	1.74056	1.54276	2.10101	2.06779	1.8219	1.60667	2.19306
	0.206349	-0.106094	Color2 [DarkGray]	1	4		Q13769	C9JXG5;F8WCP5;H7C072;H7C441;Q13769	THOC5_HUMAN	THOC5		-1.63733	-1.77984	-1.61452	NaN	-0.983993	NaN	-1.18837	-1.73757	-1.78748
	0.320053	-0.106255	Color2 [DarkGray]	1	4		P38117	P38117	ETFB_HUMAN	ETFB		0.390286	-0.0148602	0.322073	-0.245894	-0.286578	0.0226445	0.239621	0.354554	0.422089
	0.688005	-0.106364	Color2 [DarkGray]	1	4		Q9NZB2	A0A0C4DG79;Q9NZB2	F120A_HUMAN	FAM120A		2.26953	2.15872	2.28839	1.973	1.75238	2.11	2.36419	2.23742	2.43412
	0.306765	-0.106584	Color2 [DarkGray]	1	4		P00367	A0A804HKE0;P00367;P49448	DHE3_HUMAN	GLUD1		-0.509555	-0.860929	-0.953586	-1.63996	NaN	-0.442641	-0.746622	-0.654189	-0.603508
	0.307008	-0.106848	Color2 [DarkGray]	1	4		Q8IY67	A0A087WZ13;E9PAU2;Q8IY67	RAVR1_HUMAN	RAVER1		1.97778	1.99236	2.17873	1.80076	1.95122	1.93933	1.92759	2.17868	2.36314
	0.424294	-0.106894	Color2 [DarkGray]	1	4		Q96KR1	Q96KR1	ZFR_HUMAN	ZFR		0.442485	0.462109	0.329986	-0.156819	0.0163202	0.118269	0.347958	0.692038	0.515265
	0.382225	-0.107299	Color2 [DarkGray]	1	4		O00203	O00203	AP3B1_HUMAN	AP3B1		-0.313665	0.018013	0.0533185	0.0986047	0.0275497	0.222048	0.0333047	0.05091	-0.00465202
	0.80604	-0.107422	Color2 [DarkGray]	1	4		P49748	P49748	ACADV_HUMAN	ACADVL		1.29437	1.23428	1.27473	0.734085	0.681293	0.793844	1.36791	1.48093	1.2768
	0.192517	-0.107804	Color2 [DarkGray]	1	4		O95104	A0A0A0MT33;O95104;Q9UPN6	SCAF4_HUMAN	SCAF4		-0.628372	-0.656431	-0.790585	-0.641286	-0.772375	-0.188094	-0.502499	-0.979356	-0.270122
	0.26953	-0.10785	Color2 [DarkGray]	1	4		P43686	P43686	PRS6B_HUMAN	PSMC4		-0.376003	-0.271827	-0.26698	0.0328202	0.205546	0.411367	0.115108	-0.345181	-0.361186
	0.143296	-0.10791	Color2 [DarkGray]	1	4		P10747	P10747	CD28_HUMAN	CD28		-0.694387	-0.907631	-0.204678	-1.76829	-1.31239	NaN	-0.599533	-0.132009	-0.751424
	0.71586	-0.108035	Color2 [DarkGray]	1	4		P07437	P04350;P07437;P68371;Q5JP53;Q5ST81	TBB5_HUMAN	TUBB		6.41048	6.24929	6.37302	7.1281	7.0799	7.33147	6.36174	6.46581	6.52934
	0.496247	-0.108352	Color2 [DarkGray]	1	4		Q86YP4	C9JGN4;C9JJK9;C9JMI3;C9JVY3;H7C3H1;Q86YP4;V9GY85;V9GYX5	P66A_HUMAN	GATAD2A		-0.088522	-0.0268431	-0.107089	-0.504476	-0.352676	-0.274227	0.159265	-0.145555	0.088891
	0.597405	-0.10867	Color2 [DarkGray]	1	4		Q01813	A0A7I2V3Z0;B1APP6;H0Y3Y3;Q01813	PFKAP_HUMAN	PFKP		1.93433	1.85888	2.06852	3.3225	3.19256	3.50087	2.13934	1.95958	2.08882
	0.55518	-0.108887	Color2 [DarkGray]	1	4		P05455	E7ERC4;E9PFL9;E9PGX9;P05455	LA_HUMAN	SSB		-1.26749	-1.12572	-1.19252	-0.719705	-0.923615	-0.817359	-1.17297	-0.933492	-1.15261
	0.258043	-0.109283	Color2 [DarkGray]	1	4		Q7Z4Q2	A0A8I5KQT3;A0A8I5KR70;A0A8I5KVQ2;Q7Z4Q2	HEAT3_HUMAN	HEATR3		-0.858771	-1.02003	-0.660425	-0.845836	-0.680583	-0.517256	-1.00105	-0.627798	-0.58252
	0.345617	-0.109399	Color2 [DarkGray]	1	4		O76003	O76003	GLRX3_HUMAN	GLRX3		0.481016	0.50799	0.242238	0.477079	0.230492	0.571537	0.42803	0.720342	0.411067
	0.363637	-0.109541	Color2 [DarkGray]	1	4		Q9UBB4	A0A1W2PQD2;Q9UBB4	ATX10_HUMAN	ATXN10		-0.534333	-0.698875	-0.350434	-0.660799	-0.528779	-0.134331	-0.289935	-0.414039	-0.551046
	0.20193	-0.109543	Color2 [DarkGray]	1	4		Q92552	D6RH20;D6RJC7;G5EA06;Q92552	RT27_HUMAN	MRPS27		-2.1452	-2.09405	-2.09994	-2.15277	-2.30341	-2.37378	-2.37646	-1.65531	-1.9788
	0.27437	-0.109776	Color2 [DarkGray]	1	4		O15164	O15164	TIF1A_HUMAN	TRIM24		-1.482	-1.87999	-1.59286	-0.651248	-1.36372	-1.43757	-1.41097	-1.75655	-1.45802
	0.314951	-0.109783	Color2 [DarkGray]	1	4		Q9NRL2	H0YJP5;Q9NRL2	BAZ1A_HUMAN	BAZ1A		-1.41934	-1.07892	-1.50329	-0.896505	-0.983957	-1.0753	-1.2774	-1.28872	-1.10609
	0.504255	-0.109915	Color2 [DarkGray]	1	4		Q6Y7W6	A0A7I2V361;A0A7I2V3H0;A0A7I2V3H7;A0A7I2V516;C9JHW1;E7ESB6;I1E4Y6;Q6Y7W6	GGYF2_HUMAN	GIGYF2		3.00451	2.87156	3.08945	2.89494	2.86508	2.93366	3.07544	2.98822	3.23161
	0.292062	-0.109925	Color2 [DarkGray]	1	4		P34897	G3V2Y4;G3V5L0;P34897	GLYM_HUMAN	SHMT2		1.31469	0.892368	1.10464	0.852218	0.648117	0.619955	1.03833	1.34538	1.25775
	0.702043	-0.110182	Color2 [DarkGray]	1	4		P26373	H3BTH3;J3QSB4;P26373	RL13_HUMAN	RPL13		2.97808	2.97312	3.19023	3.25681	3.22073	3.59521	3.15603	3.15479	3.16115
	0.480546	-0.110219	Color2 [DarkGray]	1	4		P61019	A0A3B3ITL1;E9PE37;E9PKL7;H0YD31;P61019;Q8WUD1	RAB2A_HUMAN	RAB2A		0.121795	0.0881186	0.271853	-0.0915608	-0.0803261	0.416011	0.313539	0.386731	0.112152
	0.122543	-0.110265	Color2 [DarkGray]	1	4		P50453	P50453	SPB9_HUMAN	SERPINB9		-0.802555	-1.23947	NaN	NaN	-0.505491	-0.864201	-1.33852	-0.727329	-0.666395
	0.943813	-0.110431	Color2 [DarkGray]	1	4		Q15154	A0A4W8VX11;A0A5H1ZRS1;Q15154	PCM1_HUMAN	PCM1		0.588902	0.400149	0.508389	0.122391	0.224813	0.19865	0.611735	0.612113	0.604885
	0.277455	-0.110938	Color2 [DarkGray]	1	4		Q15910	A0A804HLB8;E9PDH6;G3XAL2;Q15910	EZH2_HUMAN	EZH2		-0.339136	-0.524796	-0.487659	-0.0936618	-0.476377	-0.123044	-0.633053	-0.249529	-0.136196
	0.115886	-0.110952	Color2 [DarkGray]	1	4		Q9P2F8	A0A6Q8PFQ0;A0A6Q8PH54;Q9P2F8	SI1L2_HUMAN	SIPA1L2		-1.14934	-0.303631	-0.461338	-1.6605	-0.97996	-0.35877	-0.448529	NaN	-0.605772
	0.310081	-0.11098	Color2 [DarkGray]	1	4		P17480	E9PKP7;H0YDH7;P17480	UBF1_HUMAN	UBTF		1.4546	1.22749	1.21483	1.64625	0.969899	1.17862	1.25276	1.32342	1.65368
	0.563112	-0.111075	Color2 [DarkGray]	1	4		P62834	A6NIZ1;E7ESV4;F5GWU8;F5GX62;F5GYB5;F5GYH7;F5H004;F5H077;F5H0B7;F5H491;F5H4H0;F5H500;F5H6R7;F5H7Y6;P61224;P62834	RAP1A_HUMAN	RAP1A		3.47326	3.52823	3.7111	3.52338	3.55792	3.6839	3.58795	3.69935	3.75852
	0.803303	-0.111114	Color2 [DarkGray]	1	4		O75843	H0YJ08;O75843	AP1G2_HUMAN	AP1G2		0.371045	0.241453	0.252333	0.234013	0.0341549	0.458991	0.442276	0.302308	0.453588
	0.251185	-0.11131	Color2 [DarkGray]	1	4		Q05932	Q05932	FOLC_HUMAN	FPGS		-1.02525	-1.57059	-1.24492	-0.959346	-1.38539	-0.696218	-1.03503	-1.29817	-1.17364
	0.585309	-0.111322	Color2 [DarkGray]	1	4		Q9Y4A5	A0A2R8YFJ4;F2Z2U4;H0Y4W2;Q9Y4A5	TRRAP_HUMAN	TRRAP		0.143538	-0.0879774	-0.0424695	0.0610929	0.0297956	-0.0893741	0.0902076	0.0504808	0.206369
	0.207476	-0.111708	Color2 [DarkGray]	1	4		P51114	A0A087WVL8;A0A087WXI3;A0A087WY29;A0A8I5KS01;A0A8I5KT56;A0A8I5KTT6;A0A8I5KTZ9;A0A8I5KUC2;A0A8I5KWH0;A0A8I5KZ21;A8MQB8;B4DXZ6;E7EU85;E9PFF5;G3V0J0;P51114;P51116;Q06787	FXR1_HUMAN	FXR1		0.66188	0.662348	0.69504	0.431419	0.161302	0.0848727	0.484642	0.685416	1.18433
	0.584494	-0.112336	Color2 [DarkGray]	1	4		Q01780	Q01780	EXOSX_HUMAN	EXOSC10		-0.0240469	0.121993	0.0966163	0.115347	0.370839	0.537284	0.321901	0.0886679	0.121001
	0.84884	-0.112366	Color2 [DarkGray]	1	4		Q6P3W7	A0A0U1RQQ9;F8VSC5;Q6P3W7	SCYL2_HUMAN	SCYL2		1.05498	0.995825	1.19367	1.32183	1.03565	1.35234	1.21839	1.20562	1.15756
	0.752535	-0.112499	Color2 [DarkGray]	1	4		P60842	E7EQG2;P60842;Q14240	IF4A1_HUMAN	EIF4A1		4.16999	4.06849	4.2756	4.14672	4.20165	4.46317	4.30398	4.2179	4.3297
	0.401373	-0.112531	Color2 [DarkGray]	1	4		O60884	A0A087WT48;O60884	DNJA2_HUMAN	DNAJA2		2.34972	2.30327	2.53801	2.08063	2.18404	2.21995	2.35567	2.49123	2.68171
	0.408427	-0.112537	Color2 [DarkGray]	1	4		Q8N163	E5RFJ3;E5RGU7;H0YC58;H0YC69;Q8N163	CCAR2_HUMAN	CCAR2		1.49071	1.54329	1.26208	1.656	1.59667	1.89185	1.52649	1.41779	1.68941
	0.291696	-0.112672	Color2 [DarkGray]	1	4		P35232	C9JW96;C9JZ20;E7ESE2;E9PCW0;P35232	PHB1_HUMAN	PHB1		0.731084	0.463928	0.446774	0.0934443	-0.0558424	0.420634	0.741103	0.826544	0.412157
	0.968194	-0.112735	Color2 [DarkGray]	1	4		P13010	P13010	XRCC5_HUMAN	XRCC5		2.84622	2.85654	3.00278	2.92581	2.86753	3.13787	2.97925	3.01435	3.05015
	0.456072	-0.112766	Color2 [DarkGray]	1	4		O14744	C9JSX3;G3V2X6;G3V580;G3V5L5;H0YJX6;O14744	ANM5_HUMAN	PRMT5		1.15281	1.11915	0.84641	1.21773	1.1183	1.37373	1.20534	1.06436	1.18697
	0.504371	-0.112974	Color2 [DarkGray]	1	4		Q9Y371	A0A087WW40;Q9Y371	SHLB1_HUMAN	SH3GLB1		-0.12042	-0.182283	-0.188364	0.519236	0.23324	0.690566	-0.180246	-0.10759	0.135692
	0.807672	-0.113123	Color2 [DarkGray]	1	4		O94776	O94776	MTA2_HUMAN	MTA2		2.15117	1.99156	2.17447	2.37504	2.44423	2.31548	2.16996	2.21355	2.27305
	0.296726	-0.113508	Color2 [DarkGray]	1	4		P62280	M0QZC5;M0R1H5;P62280	RS11_HUMAN	RPS11		2.89982	2.7618	3.15465	3.18194	3.26758	3.31066	2.97886	2.92028	3.25766
	0.361197	-0.113744	Color2 [DarkGray]	1	4		Q8TDB6	Q8TDB6	DTX3L_HUMAN	DTX3L		-0.358138	-0.0874434	-0.0507255	0.30421	0.378334	0.42333	0.118384	-0.179911	-0.0935488
	0.272687	-0.113785	Color2 [DarkGray]	1	4		O43169	A0A8I5KP74;A0A8I5KSY3;A0A8I5KSY8;A0A8I5KX20;A0A8I5KYK4;A0A8I5QJ67;A0A8I5QKN7;D6RFH4;H3BUX2;J3QR91;O43169	CYB5B_HUMAN	CYB5B		0.477966	0.124328	0.441573	0.0844045	-0.684661	-0.102045	0.330955	0.709582	0.344686
	0.624992	-0.11382	Color2 [DarkGray]	1	4		O00148	A0A0D9SEM9;K7EQN7;O00148	DX39A_HUMAN	DDX39A		3.43087	3.44376	3.60664	4.07164	4.02714	4.21396	3.50505	3.60727	3.71041
	0.945688	-0.114031	Color2 [DarkGray]	1	4		P49756	P49756	RBM25_HUMAN	RBM25		-0.773315	-0.779508	-0.914013	-0.164332	-0.354904	-0.230511	-0.728091	-0.752464	-0.644187
	0.399525	-0.11414	Color2 [DarkGray]	1	4		Q8IYL3	A0A7P0T887;A0A7P0T8I3;A0A7P0T8M5;A0A7P0TAC3;A0A7P0TAV4;Q8IYL3	CA174_HUMAN	C1orf174		-2.74143	NaN	-2.54167	NaN	-2.5778	-3.95993	-2.41277	-2.51775	-2.65172
	0.753367	-0.114286	Color2 [DarkGray]	1	4		P46379	A0A024RCR6;A0A0G2JK23;A0A7I2V508;A0A7P0MQS5;P46379	BAG6_HUMAN	BAG6		2.15588	1.97791	2.05001	2.74058	2.59808	2.96035	2.08679	2.19433	2.24554
	0.390116	-0.114414	Color2 [DarkGray]	1	4		Q96F07	E7EVJ5;E7EW33;H7C229;Q96F07	CYFP2_HUMAN	CYFIP2		1.06471	1.05362	1.36844	0.695739	0.776768	0.710455	1.22598	1.19225	1.41177
	0.213623	-0.11479	Color2 [DarkGray]	1	4		Q9NUV9	G5E9W9;Q9NUV9	GIMA4_HUMAN	GIMAP4		0.253113	-0.000164032	0.655125	0.789628	0.779835	0.637025	0.534972	0.46383	0.253643
	0.443096	-0.115222	Color2 [DarkGray]	1	4		Q9NTK5	C9JTK6;J3KQ32;Q9NTK5	OLA1_HUMAN	OLA1		0.210169	0.104839	-0.0559726	0.496382	0.305444	0.526341	0.230171	0.32452	0.0500097
	0.526091	-0.11542	Color2 [DarkGray]	1	4		Q7Z6I6	A0A0A0MRJ9;E9PLT5;Q7Z6I6	RHG30_HUMAN	ARHGAP30		2.00016	1.88675	2.03531	1.20493	1.37075	1.20311	2.0048	2.00324	2.26044
	0.47711	-0.115437	Color2 [DarkGray]	1	4		Q8IWV7	A0A087WTJ9;H3BNQ6;H3BS20;Q8IWV7	UBR1_HUMAN	UBR1		-1.42451	-1.55357	-1.40434	-1.95726	-1.56945	-1.53002	-1.1576	-1.43021	-1.44829
	0.492128	-0.115669	Color2 [DarkGray]	1	4		Q9H000	A0A7I2V5D2;A0A7I2YQI0;C9J494;Q9H000	MKRN2_HUMAN	MKRN2		1.11834	1.02553	1.15149	0.0466123	-0.190258	0.0750966	1.22704	1.04304	1.37228
	0.18581	-0.115838	Color2 [DarkGray]	1	4		Q9BT22	A0A804HIG6;A0A804HJL6;A0A804HJQ1;A0A804HKJ4;A0A804HKK4;A0A804HKU4;A0A804HKX7;A0A804HLB7;K7EID2;Q9BT22	ALG1_HUMAN	ALG1		-0.219599	-0.384443	-0.152541	-1.15177	-0.972298	-0.884372	-0.42386	NaN	0.151147
	0.136753	-0.11594	Color2 [DarkGray]	1	4		P41223	P41223	BUD31_HUMAN	BUD31		-1.02453	-1.3219	-1.17103	-1.35488	-1.31889	NaN	-1.60167	-1.00527	-0.562696
	0.472174	-0.117136	Color2 [DarkGray]	1	4		D6R9P3;D6RBZ0;D6RD18	D6R9P3;D6RBZ0;D6RD18	D6R9P3_HUMAN;D6RBZ0_HUMAN;D6RD18_HUMAN	HNRNPAB		1.69958	1.67612	1.90706	0.967521	1.08592	1.04387	1.92193	1.72545	1.98679
	0.434672	-0.117443	Color2 [DarkGray]	1	4		Q6PL18	A0A0B4J211;Q6PL18	ATAD2_HUMAN	ATAD2		1.25605	0.98767	1.10522	0.764763	0.670357	0.560492	1.07315	1.3663	1.26182
	0.0936885	-0.117535	Color2 [DarkGray]	1	4		Q9NQC1	A0A087X085;A0A0C4DFT8;A0A7P0TAP8;A0A7P0Z4H4;B5MBX1;C9J929;G3XAA4;Q9NQC1	JADE2_HUMAN	JADE2		-1.86017	-2.73763	-1.62144	-1.90562	-2.09578	-1.84794	-1.51467	-1.84347	-2.50848
	0.410846	-0.117552	Color2 [DarkGray]	1	4		Q9H4A3	A0A6Q8PFM0;F5GWT4;Q9H4A3	WNK1_HUMAN	WNK1		0.476357	0.288034	0.369719	0.111225	0.428289	0.758614	0.527412	0.293526	0.66583
	0.822028	-0.117736	Color2 [DarkGray]	1	4		P22102	P22102	PUR2_HUMAN	GART		1.81421	1.87147	2.02857	2.07005	2.08115	2.25067	2.05663	2.00918	2.00164
	0.197899	-0.11786	Color2 [DarkGray]	1	4		Q53GQ0	A0A1B0GVY6;E9PI21;Q53GQ0	DHB12_HUMAN	HSD17B12		-1.83067	NaN	-2.22048	NaN	-2.23949	-1.79013	-2.16038	-1.71977	-1.84301
	0.461997	-0.117977	Color2 [DarkGray]	1	4		P54578	A6NJA2;P54578	UBP14_HUMAN	USP14		0.191864	0.0684748	0.133008	-0.145437	0.00623703	0.47638	0.271172	0.417888	0.058219
	0.180912	-0.118508	Color2 [DarkGray]	1	4		Q9ULX6	A0A7P0TAE3;Q9ULX6	AKP8L_HUMAN	AKAP8L		-2.08572	-2.65915	-2.62852	-2.29306	-2.91105	-2.60417	-2.29129	NaN	-2.38729
	0.367674	-0.118542	Color2 [DarkGray]	1	4		Q8N0X7	Q8N0X7	SPART_HUMAN	SPART		-0.305051	-0.574165	-0.331576	0.325702	0.561812	0.535565	-0.308683	-0.452419	-0.0940628
	0.26274	-0.11864	Color2 [DarkGray]	1	4		Q13242	Q13242	SRSF9_HUMAN	SRSF9		0.116901	0.251403	0.477846	0.0593801	0.0625334	0.285968	0.461798	0.122647	0.617623
	0.613454	-0.11865	Color2 [DarkGray]	1	4		P33176	A0A0G2JMZ6;A0A6Q8PGJ3;A0A7I2V3N5;A0A7I2V3V4;A0A7I2V492;A0A7I2V4K6;A0A7I2V581;O60282;P33176;Q12840	KINH_HUMAN	KIF5B		1.57453	1.51666	1.68685	1.91764	1.75686	2.03274	1.63148	1.64955	1.85296
	0.226172	-0.118768	Color2 [DarkGray]	1	4		Q5VYS8	Q5VYS8;X6R3Q3	TUT7_HUMAN	TUT7		-1.13977	-1.26931	-0.818093	-1.07912	-1.22547	-0.862551	-0.706643	-1.242	-0.922224
	0.55313	-0.119043	Color2 [DarkGray]	1	4		Q92598	A0A0A0MSM0;Q5TBM3;Q92598	HS105_HUMAN	HSPH1		2.32197	2.15225	2.44758	2.2433	2.09742	2.29876	2.38854	2.38021	2.51017
	0.301312	-0.119247	Color2 [DarkGray]	1	4		Q15648	Q15648	MED1_HUMAN	MED1		-0.198064	-0.67446	-0.258113	-0.0503583	-0.406944	-0.0420127	-0.149659	-0.351237	-0.272001
	0.409386	-0.119488	Color2 [DarkGray]	1	4		Q9NRA8	B1AKL4;Q9NRA8	4ET_HUMAN	EIF4ENIF1		-1.03243	-1.02613	-1.0123	-0.319384	-0.687565	-0.521369	-1.05567	-0.997928	-0.658794
	0.289334	-0.119539	Color2 [DarkGray]	1	4		Q92882	Q92882	OSTF1_HUMAN	OSTF1		-0.0779696	0.00458431	0.180505	-0.451577	-0.166693	-0.215289	-0.0679421	0.0969372	0.436742
	0.620455	-0.119784	Color2 [DarkGray]	1	4		O75691	O75691	UTP20_HUMAN	UTP20		0.65002	0.737943	0.78019	0.424464	0.50217	0.524253	0.884276	0.691707	0.951523
	0.7084	-0.120084	Color2 [DarkGray]	1	4		P43897	C9JG32;C9JT21;F8VPA7;F8VS27;P43897	EFTS_HUMAN	TSFM		0.704623	0.936576	0.889328	0.338831	0.223588	0.108708	0.901	0.997298	0.99248
	0.173892	-0.120185	Color2 [DarkGray]	1	4		Q15369	A0A8I5KYG1;A0A8J9AD82;E5RHG8;Q15369;R4GMY8	ELOC_HUMAN	ELOC		-0.914405	-0.807876	-0.935813	-0.710595	-1.15583	-0.363619	-1.11783	-0.261154	-0.91855
	0.793956	-0.120428	Color2 [DarkGray]	1	4		Q92878	A0A1W2PQ90;A0A494BZX5;A0A494C0Y7;A0A494C122;A0A494C1B7;E7EN38;E7ESD9;Q92878	RAD50_HUMAN	RAD50		0.453447	0.394502	0.567441	0.487179	0.345796	0.640807	0.52303	0.568505	0.685141
	0.261329	-0.120784	Color2 [DarkGray]	1	4		O75821	K7EL20;K7ENA8;K7ER90;O75821	EIF3G_HUMAN	EIF3G		1.49637	1.14419	1.67269	1.73594	1.37853	1.64641	1.68831	1.36409	1.6232
	0.248122	-0.121051	Color2 [DarkGray]	1	4		O43399	A0A087WYR3;A0A087WZ51;O43399	TPD54_HUMAN	TPD52L2		-1.56232	-1.56342	-1.04596	-1.71955	-1.67088	-1.45605	-1.257	-1.42645	-1.12509
	0.878938	-0.121313	Color2 [DarkGray]	1	4		Q13469	Q13469	NFAC2_HUMAN	NFATC2		2.37813	2.24121	2.32926	2.07663	2.15852	2.09738	2.46801	2.33931	2.50522
	0.212192	-0.121419	Color2 [DarkGray]	1	4		Q52LJ0	Q52LJ0	FA98B_HUMAN	FAM98B		0.275331	0.12826	0.737495	0.185877	0.509502	0.484237	0.673393	0.258858	0.573092
	1.34704	-0.121651	Color2 [DarkGray]	1	4		Q92610	Q92610	ZN592_HUMAN	ZNF592		-0.24059	-0.25168	-0.257854	-0.255806	-0.496704	-0.506291	-0.152033	-0.186237	-0.0469017
	0.278049	-0.121657	Color2 [DarkGray]	1	4		O00507	O00507	USP9Y_HUMAN	USP9Y		-1.67487	NaN	-1.30262	-1.28998	-1.46348	-2.50805	-1.47243	-1.41138	-1.21745
	0.196914	-0.122589	Color2 [DarkGray]	1	4		P55036	A2A3N6;A6PVX3;P55036;Q5VWC4	PSMD4_HUMAN	PSMD4		-1.27103	-1.91969	-1.26423	-1.57264	-1.39616	-0.919493	-1.44803	-1.47634	-1.16282
	0.898509	-0.12282	Color2 [DarkGray]	1	4		P51659	A0A2R8Y7L2;A0A2R8YD50;A0A804HIR1;A0A804HK65;A0A804HKU2;E7EPL9;E7ET17;P51659	DHB4_HUMAN	HSD17B4		1.40957	1.43784	1.46579	0.962432	0.783795	0.845839	1.48451	1.51451	1.68264
	0.925445	-0.122903	Color2 [DarkGray]	1	4		Q9Y4K1	A0A0J9YWL0;Q9Y4K1	CRBG1_HUMAN	CRYBG1		0.667645	0.675487	0.682581	0.181183	0.0827322	0.356468	0.91716	0.76817	0.709091
	0.732363	-0.122925	Color2 [DarkGray]	1	4		Q709C8	A0A3B3IU50;Q709C8	VP13C_HUMAN	VPS13C		1.15686	1.05437	1.26541	1.86754	1.712	1.88223	1.28509	1.19894	1.36139
	0.228438	-0.123005	Color2 [DarkGray]	1	4		Q9HCI7	Q9HCI7	MSL2_HUMAN	MSL2		-1.93697	-2.37545	-1.8407	-2.60379	-1.75972	-2.36532	-2.11972	-1.98898	-1.67542
	0.645166	-0.123023	Color2 [DarkGray]	1	4		Q02878	F8VR69;F8VZ45;Q02878;U3KQR5	RL6_HUMAN	RPL6		4.03878	4.0797	4.27667	4.40434	4.63668	4.55876	4.3219	4.16925	4.27308
	0.201952	-0.123049	Color2 [DarkGray]	1	4		Q86U42	A0A7I2V383;B4DEH8;G3V4T2;H0YJH9;Q86U42	PABP2_HUMAN	PABPN1		-0.139578	-0.918896	-0.439199	-1.29259	-0.814091	-0.499812	-0.455772	-0.415735	-0.257017
	0.784387	-0.123305	Color2 [DarkGray]	1	4		P18124	A8MUD9;P18124	RL7_HUMAN	RPL7		2.09446	2.08257	2.30498	2.64562	2.66016	2.78331	2.28432	2.29486	2.27275
	0	-0.123754	Color2 [DarkGray]	1	4		Q9BVG4	A6NDF3;Q9BVG4	PBDC1_HUMAN	PBDC1		-1.39017	-1.6591	-1.64216	-1.09157	NaN	-0.962409	NaN	-1.44005	NaN
	0.371329	-0.124295	Color2 [DarkGray]	1	4		O95801	O95801	TTC4_HUMAN	TTC4		-2.20533	-2.44032	-2.09246	NaN	-2.31501	-2.69017	-2.27956	-1.94926	-2.1364
	1.07458	-0.124519	Color2 [DarkGray]	1	4		Q8TEQ6	Q8TEQ6	GEMI5_HUMAN	GEMIN5		1.33677	1.34894	1.18691	1.25342	1.41113	1.48585	1.40303	1.39623	1.44691
	0.46369	-0.124985	Color2 [DarkGray]	1	4		Q9UPU5	Q9UPU5	UBP24_HUMAN	USP24		-1.03517	-1.1369	-1.09039	-1.54668	-1.44371	-0.755265	-1.18738	-0.864332	-0.835793
	0.44222	-0.125063	Color2 [DarkGray]	1	4		Q8TCS8	Q8TCS8	PNPT1_HUMAN	PNPT1		-2.26334	-2.30575	-2.0986	-2.18526	-2.12006	-2.8014	-2.26183	-1.90578	-2.1249
	0.359254	-0.125082	Color2 [DarkGray]	1	4		P02656	B0YIW2;P02656	APOC3_HUMAN	APOC3		2.14028	2.11269	2.4218	1.63845	1.77106	2.08605	2.19327	2.30398	2.55276
	0.717525	-0.125303	Color2 [DarkGray]	1	4		P51784	G5E9A6;P51784	UBP11_HUMAN	USP11		-1.73988	-1.93423	-1.94989	-2.1467	-2.24399	-1.48678	-1.83167	-1.68937	-1.72704
	0.337809	-0.125641	Color2 [DarkGray]	1	4		Q9H845	A0A7P0T7Z1;A0A7P0T871;A0A7P0T8U3;A0A7P0T9N9;A0A7P0TB58;Q9H845;Q9H9W4	ACAD9_HUMAN	ACAD9		-0.431986	-0.238299	-0.728976	-0.880067	-0.881088	-0.873288	-0.408579	-0.386166	-0.227592
	0.635891	-0.125717	Color2 [DarkGray]	1	4		P33991	A0A3B3IS57;A0A3B3IT92;A0A3B3IU45;E5RG31;P33991	MCM4_HUMAN	MCM4		1.44215	1.29514	1.58911	1.54012	1.51575	1.81917	1.59701	1.51332	1.59322
	0.183207	-0.12583	Color2 [DarkGray]	1	4		O15020	A0A087WYQ1;A4QPE4;O15020	SPTN2_HUMAN	SPTBN2		-0.914056	-1.39327	-1.57643	-0.977496	-0.765577	-0.503349	-1.21371	-0.851246	-1.44132
	0.965892	-0.125887	Color2 [DarkGray]	1	4		O60684	O60684;Q5TFJ7	IMA7_HUMAN	KPNA6		0.335496	0.165427	0.301628	0.284321	0.153333	0.50393	0.357848	0.365066	0.457297
	0.438212	-0.125901	Color2 [DarkGray]	1	4		Q8NEL9	Q8NEL9	DDHD1_HUMAN	DDHD1		0.888225	0.876207	1.21636	1.15366	1.08533	1.01565	1.16851	1.01451	1.17547
	0.723196	-0.12654	Color2 [DarkGray]	1	4		Q99832	Q99832	TCPH_HUMAN	CCT7		1.51086	1.48468	1.50748	1.80096	1.81732	2.23805	1.76058	1.48517	1.63689
	0.226755	-0.12699	Color2 [DarkGray]	1	4		Q9UI12	G3V126;Q9UI12	VATH_HUMAN	ATP6V1H		-1.03312	-1.54051	-1.27668	-1.93657	-1.64797	-1.12324	-1.15331	-1.44017	-0.875856
	0.590814	-0.127957	Color2 [DarkGray]	1	4		P53621	A0A3B3IS84;A0A3B3ISC6;A0A3B3IT15;A0A3B3ITV3;A0A3B3IU89;P53621	COPA_HUMAN	COPA		3.03153	3.00013	3.20447	2.85983	2.80727	2.90768	3.13199	3.1354	3.35261
	0.796042	-0.12813	Color2 [DarkGray]	1	4		O95747	C9JIG9;O95747	OXSR1_HUMAN	OXSR1		1.22145	1.39373	1.39788	1.57032	1.82697	1.70898	1.53282	1.37681	1.48783
	0.6274	-0.128345	Color2 [DarkGray]	1	4		Q16666	H3BR65;H3BR88;Q16666	IF16_HUMAN	IFI16		3.62602	3.52462	3.7037	3.28182	3.16122	3.37595	3.63842	3.70764	3.89332
	0.708088	-0.12838	Color2 [DarkGray]	1	4		P49368	B4DUR8;E9PQ35;E9PRC8;P49368;Q5SZW8;Q5SZX6	TCPG_HUMAN	CCT3		1.85994	1.8074	2.03975	2.44738	2.26693	2.68587	2.09522	1.94762	2.04938
	1.25727	-0.128403	Color2 [DarkGray]	1	4		Q9Y2Q3	C9JNT3;E9PFN5;Q9Y2Q3	GSTK1_HUMAN	GSTK1		1.12439	1.05633	1.18099	0.16759	0.294874	0.202486	1.18647	1.28846	1.27199
	0.987363	-0.128431	Color2 [DarkGray]	1	4		Q96JM3	Q96JM3	CHAP1_HUMAN	CHAMP1		-0.52878	-0.436588	-0.364629	-1.13746	-1.10066	-1.44795	-0.309226	-0.383786	-0.251694
	0.300332	-0.128769	Color2 [DarkGray]	1	4		O14929	O14929	HAT1_HUMAN	HAT1		0.873837	0.520695	1.09516	0.817975	0.788074	0.873984	1.04446	0.876242	0.955293
	0.244136	-0.129225	Color2 [DarkGray]	1	4		P52294	C9J352;C9J4U1;C9JWD9;C9JYI4;F2Z3G4;P52294	IMA5_HUMAN	KPNA1		-2.48171	-2.03962	-2.545	NaN	-2.65213	-2.46992	-2.00115	-2.47044	-2.20706
	0.964256	-0.129398	Color2 [DarkGray]	1	4		Q14674	Q14674	ESPL1_HUMAN	ESPL1		-0.301795	-0.185152	-0.328865	0.158608	0.0859823	0.273807	-0.198913	-0.174629	-0.0540743
	0.645089	-0.129512	Color2 [DarkGray]	1	4		P07737	I3L3D5;P07737	PROF1_HUMAN	PFN1		4.50508	4.27977	4.57185	4.70211	4.73766	5.15763	4.61754	4.58076	4.54694
	0.900146	-0.129548	Color2 [DarkGray]	1	4		P11388	P11388	TOP2A_HUMAN	TOP2A		2.56849	2.64451	2.72877	2.45989	2.49242	2.47761	2.71117	2.74748	2.87176
	1.14929	-0.12958	Color2 [DarkGray]	1	4		P52948	A0A3B3ITD8;P52948	NUP98_HUMAN	NUP98		1.3815	1.26119	1.43379	0.851954	0.715261	0.81034	1.46027	1.50512	1.49984
	0.267154	-0.129768	Color2 [DarkGray]	1	4		Q8IX01	M0R2Z9;M0R3F6;Q8IX01	SUGP2_HUMAN	SUGP2		-0.679672	-0.856991	-0.258516	-0.497212	-0.621906	-0.263646	-0.559268	-0.534986	-0.311623
	0.239718	-0.12978	Color2 [DarkGray]	1	4		Q9BRZ2	C9JI91;Q9BRZ2	TRI56_HUMAN	TRIM56		-0.607104	-0.624854	-0.664939	0.402404	0.420299	0.429458	-0.392596	-0.913284	-0.201676
	0.593747	-0.130532	Color2 [DarkGray]	1	4		Q32P44	B7WPE2;G3V195;H7C355;Q32P44	EMAL3_HUMAN	EML3		-1.47778	-1.48616	-1.42535	-2.03975	-1.3054	-1.36059	-1.5086	-1.31273	-1.17637
	0.63878	-0.130885	Color2 [DarkGray]	1	4		Q92945	M0QXW7;M0QYH3;M0R0C6;Q92945	FUBP2_HUMAN	KHSRP		2.5946	2.44123	2.42634	2.31041	2.33942	2.26108	2.58027	2.51128	2.76327
	1.90087	-0.130915	Color2 [DarkGray]	1	4		Q7Z6Z7	Q7Z6Z7	HUWE1_HUMAN	HUWE1		1.64854	1.63154	1.594	1.52449	1.68431	1.68158	1.79347	1.70641	1.76694
	0.476101	-0.131018	Color2 [DarkGray]	1	4		Q9H0A0	E9PMU0;Q9H0A0	NAT10_HUMAN	NAT10		0.0379705	0.05797	0.0958371	0.0754991	0.12267	0.0221505	0.0526977	0.102582	0.429552
	0.244769	-0.131384	Color2 [DarkGray]	1	4		Q96PK6	Q96PK6	RBM14_HUMAN	RBM14		0.527586	0.592317	1.03757	0.420326	0.332583	0.318782	0.657371	0.774268	1.11999
	0.261233	-0.131504	Color2 [DarkGray]	1	4		Q9H6D7	G3V2T6;G3V541;Q9H6D7	HAUS4_HUMAN	HAUS4		-1.8254	-1.52713	-1.54469	-0.828598	-1.44696	-1.33471	-1.85201	-1.34276	-1.30794
	0.392536	-0.131893	Color2 [DarkGray]	1	4		P02749	J3QRN2;P02749	APOH_HUMAN	APOH		1.20605	0.78904	0.808118	0.30106	0.622513	0.372241	0.987072	1.09193	1.11988
	2.12748	-0.131976	Color2 [DarkGray]	1	4		P13639	P13639	EF2_HUMAN	EEF2		4.98982	4.99722	5.02573	4.94604	5.04612	5.29262	5.17123	5.14713	5.09033
	0.594887	-0.132112	Color2 [DarkGray]	1	4		Q92888	M0QZR4;Q92888	ARHG1_HUMAN	ARHGEF1		3.23232	3.40613	3.49322	3.17498	2.96552	3.1635	3.50848	3.4005	3.61903
	1.16794	-0.132193	Color2 [DarkGray]	1	4		Q10713	Q10713;Q5SXN9	MPPA_HUMAN	PMPCA		-0.412562	-0.386038	-0.374797	-0.739843	-0.746802	-0.695734	-0.330529	-0.157742	-0.288548
	0.439176	-0.132315	Color2 [DarkGray]	1	4		P08133	P08133	ANXA6_HUMAN	ANXA6		1.262	1.05536	1.4878	1.59333	1.42447	1.87362	1.42092	1.33571	1.44547
	0.616409	-0.132333	Color2 [DarkGray]	1	4		Q9UHB6	F8VQE1;F8VS07;Q9UHB6	LIMA1_HUMAN	LIMA1		0.395608	0.540627	0.586409	-0.133665	-0.019599	-0.472057	0.560101	0.794658	0.564884
	1.05478	-0.132745	Color2 [DarkGray]	1	4		Q14974	J3QR48;Q14974	IMB1_HUMAN	KPNB1		2.96137	2.80479	2.97269	3.10228	3.07737	3.14896	3.05685	3.00022	3.08002
	0.703072	-0.132787	Color2 [DarkGray]	1	4		Q9H0B6	A8MZ87;Q9H0B6	KLC2_HUMAN	KLC2		-0.176572	0.043313	0.0507989	0.498389	0.125427	0.271064	0.12157	0.0237684	0.170562
	0.509127	-0.13294	Color2 [DarkGray]	1	4		O14950;P19105	J3QRS3;O14950;P19105	ML12A_HUMAN;ML12B_HUMAN	MYL12A;MYL12B		1.05978	1.23255	1.40809	1.38533	1.28209	1.80711	1.36921	1.27071	1.45932
	0.33742	-0.133085	Color2 [DarkGray]	1	4		Q9NRZ9	A0A087WSW7;A0A0B4J1V9;F6XU50;Q9NRZ9	HELLS_HUMAN	HELLS		0.59614	0.417139	0.490695	1.01247	0.578638	1.12768	0.449213	0.513017	0.940998
	0.501213	-0.133533	Color2 [DarkGray]	1	4		O43933	A0A0C4DG33;O43933	PEX1_HUMAN	PEX1		-0.981569	-1.06603	-0.788809	-1.46973	-1.00588	-1.06839	-0.666779	-0.952861	-0.816171
	0.516588	-0.133847	Color2 [DarkGray]	1	4		Q13459	M0R0P8;M0R300;Q13459	MYO9B_HUMAN	MYO9B		-0.353436	-0.565063	-0.583849	-0.381994	-0.398607	-0.32221	-0.202641	-0.495627	-0.402538
	0.677032	-0.13408	Color2 [DarkGray]	1	4		Q01518	Q01518;Q5T0S3	CAP1_HUMAN	CAP1		3.11364	3.14748	3.31648	3.17326	3.07651	3.46058	3.34628	3.20641	3.42714
	0.335104	-0.134174	Color2 [DarkGray]	1	4		A0A087WZ13;E9PAU2	A0A087WZ13;E9PAU2	A0A087WZ13_HUMAN;E9PAU2_HUMAN	RAVER1		0.712514	0.588717	0.924804	0.533866	0.630228	0.701005	0.648045	0.872132	1.10838
	1.50453	-0.134297	Color2 [DarkGray]	1	4		Q5SRE5	Q5SRE5	NU188_HUMAN	NUP188		1.3167	1.41932	1.40249	1.05084	1.13904	0.771668	1.50931	1.56154	1.47056
	1.75657	-0.13437	Color2 [DarkGray]	1	4		P35579	A0A8I5KWT8;P35579	MYH9_HUMAN	MYH9		4.49211	4.5022	4.53939	4.64045	4.59338	4.91202	4.6972	4.58913	4.65048
	0.496512	-0.135046	Color2 [DarkGray]	1	4		Q8ND24	E9PN76;Q8ND24	RN214_HUMAN	RNF214		-1.13791	-1.23814	-1.51892	-1.16037	-1.00897	-1.14565	-1.22923	-1.13124	-1.12936
	0.595886	-0.135413	Color2 [DarkGray]	1	4		Q92608	E5RFJ0;H0YB76;Q92608	DOCK2_HUMAN	DOCK2		3.36374	3.37612	3.6165	3.53086	3.44559	3.54856	3.54006	3.51642	3.70611
	0.393328	-0.135634	Color2 [DarkGray]	1	4		Q15306	F2Z3D5;Q15306	IRF4_HUMAN	IRF4		1.33521	1.41419	1.62434	0.958128	0.799112	0.894922	1.45366	1.50046	1.82653
	0.436789	-0.135751	Color2 [DarkGray]	1	4		O95081	A0A0C4DG34;O95081	AGFG2_HUMAN	AGFG2		-0.502039	-0.488335	-0.145377	-0.0788474	-0.441501	-0.107162	-0.331678	-0.117948	-0.278872
	0.483221	-0.136349	Color2 [DarkGray]	1	4		P05107	A0A494C0X7;D3DSM0;P05107	ITB2_HUMAN	ITGB2		3.10927	3.14262	3.39197	2.50688	2.78745	1.98941	3.24608	3.51757	3.28926
	0.273625	-0.136557	Color2 [DarkGray]	1	4		Q13868	A0A8I5KV47;A0A8I5KVY3;A0A8I5QL34;A3KFL2;A3KFL5;B4E001;Q13868	EXOS2_HUMAN	EXOSC2		-1.62029	-1.0771	-1.05766	-1.50379	-1.09792	-1.00073	-0.962643	-1.2191	-1.16365
	0.512316	-0.136648	Color2 [DarkGray]	1	4		P29728	A0A087X0V5;F8W1C5;P29728	OAS2_HUMAN	OAS2		2.55689	2.55395	2.84651	3.44146	3.27759	3.41098	2.72194	2.72585	2.91951
	0.347184	-0.136784	Color2 [DarkGray]	1	4		Q96BX8	K7ESA9;Q96BX8	MOB3A_HUMAN	MOB3A		-0.0276127	0.200048	-0.019773	-0.0645394	0.162119	0.747782	-0.0968928	0.278489	0.381418
	0.771232	-0.137036	Color2 [DarkGray]	1	4		O75533	H7C341;O75533	SF3B1_HUMAN	SF3B1		1.09672	1.10645	1.25083	0.611838	0.892286	0.99076	1.31273	1.16575	1.38665
	0.583331	-0.137465	Color2 [DarkGray]	1	4		P14868	H7C278;P14868	SYDC_HUMAN	DARS1		1.41447	1.28999	1.53711	1.67884	1.58367	1.80822	1.41425	1.55834	1.68137
	0.9084	-0.137499	Color2 [DarkGray]	1	4		Q5VW36	Q5VW36	FOCAD_HUMAN	FOCAD		-0.447988	-0.252415	-0.430095	-0.659788	-0.464786	-0.648853	-0.178152	-0.248115	-0.291733
	0.277521	-0.137822	Color2 [DarkGray]	1	4		P62633	P62633	CNBP_HUMAN	CNBP		1.73251	1.37911	1.12406	1.74251	1.19687	1.29579	1.53667	1.71749	1.39498
	0.568557	-0.137823	Color2 [DarkGray]	1	4		O60488	A0A804HI36;D6RF95;O60488	ACSL4_HUMAN	ACSL4		1.33034	1.41136	1.57541	1.96484	2.00964	1.97175	1.47048	1.52632	1.73377
	0.655335	-0.138043	Color2 [DarkGray]	1	4		P36776	K7EJE8;K7EKE6;P36776	LONM_HUMAN	LONP1		0.715155	0.68455	0.923364	0.100111	0.277564	0.290848	0.855486	0.851733	1.02998
	0.45309	-0.138102	Color2 [DarkGray]	1	4		P62266	P62266	RS23_HUMAN	RPS23		2.63575	2.70984	2.85192	2.74807	2.749	2.79872	2.64195	2.96363	3.00624
	0.759331	-0.138447	Color2 [DarkGray]	1	4		Q9HB71	Q9HB71	CYBP_HUMAN	CACYBP		0.911179	0.873418	0.989948	0.465065	0.250629	0.627347	0.921622	1.0841	1.18416
	0.32344	-0.138653	Color2 [DarkGray]	1	4		P84098	A0A7I2V2L0;A0A7I2V4U6;A0A7I2V512;A0A7I2V638;A0A7I2YQG2;J3KTE4;J3QR09;P84098	RL19_HUMAN	RPL19		0.820911	0.859817	1.11345	-0.13365	0.542844	0.85362	0.807765	1.07435	1.32802
	0.47154	-0.13903	Color2 [DarkGray]	1	4		Q92619	F5H1R4;K7EM85;K7ES92;K7ES98;Q92619	HMHA1_HUMAN	ARHGAP45		0.752274	0.984053	1.18193	0.616487	0.709105	0.821508	1.15878	1.05579	1.12078
	0.319727	-0.139255	Color2 [DarkGray]	1	4		Q7Z6E9	A0A2R8Y880;Q7Z6E9	RBBP6_HUMAN	RBBP6		-1.26232	-1.5382	-1.48657	-2.07352	-1.58596	-1.91097	-1.23101	-1.58656	-1.05175
	1.05416	-0.139265	Color2 [DarkGray]	1	4		P52429	I3L112;P52429	DGKE_HUMAN	DGKE		-0.710264	-0.534921	-0.628116	-0.955554	-1.00099	-1.39521	-0.533721	-0.506664	-0.415119
	0.269269	-0.139497	Color2 [DarkGray]	1	4		Q71SY5	M0QZQ2;Q71SY5	MED25_HUMAN	MED25		-2.15921	-2.14591	-2.1397	NaN	-2.16788	-1.65415	NaN	-2.27851	-1.73904
	0.663133	-0.139512	Color2 [DarkGray]	1	4		Q15437	A0A2R8YFH5;Q15437;Q5QPE2	SC23B_HUMAN	SEC23B		0.585928	0.759125	0.891494	0.0339236	0.136567	0.0956855	0.924218	0.91675	0.814115
	0.252906	-0.139632	Color2 [DarkGray]	1	4		Q9NVM9	F5H457;F5H5W1;Q9NVM9	INT13_HUMAN	INTS13		-1.04663	-1.05664	-0.607128	-1.63484	-2.14446	-1.28102	-0.707251	-1.06732	-0.51693
	2.19998	-0.13972	Color2 [DarkGray]	1	4		P36578	H3BM89;H3BTP7;P36578	RL4_HUMAN	RPL4		5.07208	5.11509	5.15548	5.17549	5.34073	5.22017	5.23162	5.26888	5.2613
	0.413532	-0.139795	Color2 [DarkGray]	1	4		Q9UNM6	H0YD73;J3KNQ3;Q9UNM6	PSD13_HUMAN	PSMD13		1.17483	1.1239	1.29442	1.01735	1.31932	1.47532	1.44149	1.50052	1.07052
	0.205868	-0.140599	Color2 [DarkGray]	1	4		Q12800	F8VWL0;Q12800	TFCP2_HUMAN	TFCP2		-0.831511	-0.753225	-0.278423	-0.256766	-0.571254	-0.675099	-0.556866	-0.781466	-0.10303
	0.658223	-0.140603	Color2 [DarkGray]	1	4		P31943	G8JLB6;H0YB39;P31943	HNRH1_HUMAN	HNRNPH1		4.11449	4.05225	4.33604	4.02446	3.95473	3.9266	4.36164	4.22089	4.34206
	0.329791	-0.14061	Color2 [DarkGray]	1	4		Q9UPU7	Q9UPU7	TBD2B_HUMAN	TBC1D2B		-0.275292	-0.686966	-0.261878	-0.512156	-0.463002	-0.63881	-0.434453	-0.29843	-0.0694227
	0.324703	-0.140704	Color2 [DarkGray]	1	4		Q96HE7	A0A8I5KWQ1;G3V2H0;Q86YB8;Q96HE7	ERO1A_HUMAN	ERO1A		0.339057	0.811879	0.68032	0.556743	0.345511	0.270057	0.938789	0.752589	0.561991
	0.568984	-0.140781	Color2 [DarkGray]	1	4		P14678;P63162	J3QLE5;P14678;P63162	RSMB_HUMAN;RSMN_HUMAN	SNRPB;SNRPN		0.140228	-0.134863	0.0738454	-0.113422	-0.192487	0.256945	0.225072	0.0234442	0.253037
	0.728753	-0.140786	Color2 [DarkGray]	1	4		Q6NUQ4	H7C085;H7C0H8;Q6NUQ4	TM214_HUMAN	TMEM214		0.462389	0.366181	0.595849	0.250495	0.0438166	-0.0859151	0.507158	0.706684	0.632934
	0.566297	-0.141247	Color2 [DarkGray]	1	4		P21291	E9PND2;E9PP21;E9PS42;P21291	CSRP1_HUMAN	CSRP1		0.374915	0.430296	0.436732	-0.551366	-0.286426	-0.0844264	0.735857	0.35901	0.570817
	0	-0.141595	Color2 [DarkGray]	1	4		P15309	E9PFE6;P15309	PPAP_HUMAN	ACP3		0.00779533	-0.393781	-0.831459	0.0209565	-0.174519	0.225372	NaN	-0.264219	NaN
	0.426132	-0.141686	Color2 [DarkGray]	1	4		Q96C19	Q96C19	EFHD2_HUMAN	EFHD2		0.184958	0.389744	0.567502	-0.324395	0.0440588	0.320834	0.695848	0.399788	0.471624
	1.04927	-0.141846	Color2 [DarkGray]	1	4		P46013	P46013	KI67_HUMAN	MKI67		4.27748	4.11128	4.13945	3.38464	3.6969	3.3104	4.245	4.3686	4.34015
	0.645801	-0.141963	Color2 [DarkGray]	1	4		P13598	J3QKR4;J3QQR8;J3QQX6;J3QRQ1;J3QRT5;P13598	ICAM2_HUMAN	ICAM2		0.533546	0.427939	0.737296	-0.352035	0.1486	-1.3692	0.62794	0.752899	0.743832
	1.00237	-0.142114	Color2 [DarkGray]	1	4		Q96T88	A0A087WTW0;A0A087WVR3;Q96T88	UHRF1_HUMAN	UHRF1		1.47727	1.53867	1.48021	1.44745	1.55744	1.39225	1.51962	1.66897	1.73389
	0.587807	-0.142282	Color2 [DarkGray]	1	4		Q99614	A0A804HHT7;A0A804HKC5;A0A804HKI4;A0A804HL30;Q99614	TTC1_HUMAN	TTC1		2.524	2.26293	2.38672	0.566999	1.15277	1.02374	2.45367	2.45851	2.68831
	0	-0.142291	Color2 [DarkGray]	1	4		P06401	P06401	PRGR_HUMAN	PGR		NaN	-0.141273	NaN	NaN	NaN	NaN	NaN	NaN	0.00101757
	0.747442	-0.142388	Color2 [DarkGray]	1	4		P37802	P37802;X6RJP6	TAGL2_HUMAN	TAGLN2		2.37237	2.25455	2.48918	2.28511	2.05145	2.45859	2.60763	2.41611	2.51952
	0	-0.142468	Color2 [DarkGray]	1	4		Q8TBK6	B3KVL5;Q8TBK6	ZCH10_HUMAN	ZCCHC10		NaN	NaN	-0.632339	-0.608725	-0.432974	NaN	NaN	-0.634635	-0.345107
	0.476578	-0.142605	Color2 [DarkGray]	1	4		Q8WVM8	A0A7I2V2U5;A0A7I2V320;A0A7I2V362;A0A7I2V3B4;A0A7I2V3C9;A0A7I2V3G4;A0A7I2V448;A0A7I2V4B8;A0A7I2V4R0;A0A7I2V4U2;A0A7I2V590;A0A7I2V5H5;A0A7I2V5I2;A0A7I2V5Z4;A0A7I2YQR2;B7Z5N7;G3V5E2;H0YIZ7;Q8WVM8	SCFD1_HUMAN	SCFD1		-0.907901	-0.896902	-1.15021	-0.40606	-0.126123	-0.82796	-0.750192	-1.04246	-0.734552
	0.509037	-0.142788	Color2 [DarkGray]	1	4		Q7LBC6	H0Y9V5;Q7LBC6	KDM3B_HUMAN	KDM3B		1.0179	0.96807	1.07657	1.51396	1.45496	1.40024	0.976593	1.13033	1.38398
	0.796577	-0.142832	Color2 [DarkGray]	1	4		P04350	P04350	TBB4A_HUMAN	TUBB4A		1.1489	1.09958	NaN	1.75988	1.81832	2.09503	1.21656	1.2024	1.38225
	0.19127	-0.142906	Color2 [DarkGray]	1	4		Q6NZY4	F5GX80;F5H6J5;Q6NZY4	ZCHC8_HUMAN	ZCCHC8		-0.361983	-1.05129	-0.100179	NaN	0.0126801	-0.838467	-0.324214	-0.437727	-0.322798
	0.278578	-0.142974	Color2 [DarkGray]	1	4		Q86TB9	Q86TB9	PATL1_HUMAN	PATL1		0.23348	-0.341185	0.308066	0.322473	0.650513	0.455657	0.167978	0.245413	0.215893
	0.531807	-0.14312	Color2 [DarkGray]	1	4		Q00653	Q00653	NFKB2_HUMAN	NFKB2		1.29945	1.22869	1.42985	1.21608	1.23901	1.40155	1.5601	1.25675	1.57051
	0.963185	-0.143159	Color2 [DarkGray]	1	4		Q9P2J5	A0A6I8PIP7;A0A6I8PIT3;A0A6I8PIV1;A0A6I8PL42;A0A6I8PLB3;A0A6I8PLB8;A0A6I8PRS0;A0A6I8PRU9;A0A6I8PS05;A0A6I8PTV8;B4DER1;Q9P2J5	SYLC_HUMAN	LARS1		1.52774	1.48584	1.61877	1.51004	1.56458	1.86532	1.7817	1.58325	1.69687
	0.298507	-0.143567	Color2 [DarkGray]	1	4		Q96KB5	E5RFX4;Q96KB5	TOPK_HUMAN	PBK		-1.44075	-1.20221	-1.8188	-0.483279	-1.21697	-0.90043	-1.45492	-1.1964	-1.37973
	0.491081	-0.143689	Color2 [DarkGray]	1	4		Q69YH5	E9PEI0;Q69YH5	CDCA2_HUMAN	CDCA2		-0.635584	-0.957807	-0.781247	-1.21175	-1.4185	-1.04547	-0.474047	-0.726003	-0.743519
	1.01062	-0.143755	Color2 [DarkGray]	1	4		Q9UIG0	Q9UIG0	BAZ1B_HUMAN	BAZ1B		1.91224	1.71032	1.7826	1.52978	1.60663	1.37617	1.88468	1.96456	1.98718
	0.661976	-0.144188	Color2 [DarkGray]	1	4		Q8TED0	H0Y8P4;Q8TED0	UTP15_HUMAN	UTP15		-0.559299	-0.824386	-0.784722	-0.91812	-0.929393	-0.845746	-0.604598	-0.474708	-0.656538
	0.803207	-0.144452	Color2 [DarkGray]	1	4		Q08752	Q08752	PPID_HUMAN	PPID		1.51523	1.56457	1.72309	1.8616	1.92879	2.17764	1.6452	1.75797	1.83309
	0.823517	-0.14491	Color2 [DarkGray]	1	4		P26640	A0A140T936;P26640	SYVC_HUMAN	VARS1		1.37362	1.35319	1.42375	2.41326	2.30084	2.51166	1.68163	1.41988	1.48378
	0.646795	-0.144952	Color2 [DarkGray]	1	4		Q16891	B9A067;D6RAW4;Q16891	MIC60_HUMAN	IMMT		0.83896	0.724359	0.820109	0.00567675	0.294856	0.216684	0.921408	1.11196	0.784919
	0.327616	-0.145036	Color2 [DarkGray]	1	4		Q8NB15	H7BY64;Q8NB15	ZN511_HUMAN	ZNF511		-2.18233	NaN	-1.84362	-2.96134	-3.60359	-2.58814	-1.94866	-1.97654	-1.67861
	0.674277	-0.145119	Color2 [DarkGray]	1	4		P62888	A0A0B4J213;A0A0C4DH44;E5RI99;P62888	RL30_HUMAN	RPL30		1.95422	1.82983	1.8883	1.69481	1.83587	2.13274	1.87213	2.18604	2.04953
	0.249671	-0.145323	Color2 [DarkGray]	1	4		P67809	H0Y449;P67809	YBOX1_HUMAN	YBX1		0.21081	-0.453195	0.25975	0.24007	0.0827026	0.461235	0.160367	0.117157	0.17581
	0.758612	-0.146145	Color2 [DarkGray]	1	4		Q15233	A0A7I2V464;A0A7I2V4J2;A0A7I2V4K9;A0A7I2V4N2;A0A7I2V535;A0A7I2V5Y7;A0A7P0MRW0;C9IZL7;C9J4X2;C9JYS8;Q15233	NONO_HUMAN	NONO		1.85178	1.7482	2.00712	1.39255	1.61347	1.65775	1.95775	1.97999	2.1078
	0.875895	-0.146319	Color2 [DarkGray]	1	4		Q16531	A0A7P0T870;A0A7P0T965;A0A7P0TAK7;A0A7P0TB30;A0A7P0Z3Z5;A0A7P0Z4B9;F5GWI0;F5GY55;Q16531	DDB1_HUMAN	DDB1		1.0645	1.04165	1.17454	0.836971	0.685171	0.820473	1.14572	1.20665	1.36726
	0.465701	-0.146492	Color2 [DarkGray]	1	4		Q13283	A0A7I2V326;A0A7I2V5M7;A0A7I2V651;A0A7I2YQN9;A0A7I2YQU8;A0A7P0P2U7;Q13283	G3BP1_HUMAN	G3BP1		0.268399	0.570927	0.672904	0.569697	0.768909	0.940031	0.705569	0.717969	0.528168
	0.274856	-0.146798	Color2 [DarkGray]	1	4		P43487	C9JGV6;C9JXG8;F6WQW2;P43487	RANG_HUMAN	RANBP1		0.564281	0.632929	0.483827	NaN	0.278571	0.545818	1.00958	0.303599	0.808255
	1.47181	-0.146885	Color2 [DarkGray]	1	4		Q9BXL7	Q9BXL7	CAR11_HUMAN	CARD11		-0.165135	-0.0900755	-0.0893598	-0.404497	-0.620302	-0.360081	0.0578876	-0.0443773	0.0825739
	0.433503	-0.147028	Color2 [DarkGray]	1	4		P62249	M0R1M5;M0R3H0;P62249;Q6IPX4	RS16_HUMAN	RPS16		2.15966	2.42431	2.64614	3.88663	3.7667	3.95922	2.57969	2.48613	2.60537
	0.859973	-0.147213	Color2 [DarkGray]	1	4		Q5T6F2	A0A8C8MQ70;H0YDN2;Q5T6F2	UBAP2_HUMAN	UBAP2		2.26949	2.23034	2.43481	1.40946	1.53571	1.46924	2.45374	2.37639	2.54616
	0.83646	-0.147346	Color2 [DarkGray]	1	4		P53396	P53396	ACLY_HUMAN	ACLY		1.05241	0.916205	1.17303	1.1515	1.10739	1.29864	1.15243	1.16879	1.26248
	0.114183	-0.147439	Color2 [DarkGray]	1	4		P38159	A0A1B0GUK8;H0Y6E7;H3BNC1;H3BR27;H3BT71;P38159;Q96E39	RBMX_HUMAN	RBMX		1.8972	2.00089	1.08432	0.529395	1.79318	0.978973	2.44589	1.80896	1.16987
	0.275993	-0.147715	Color2 [DarkGray]	1	4		O43324	O43324	MCA3_HUMAN	EEF1E1		-0.773074	-1.05183	-0.338345	-0.673736	-0.58753	-0.0457959	-0.684459	-0.512851	-0.522794
	0.476841	-0.14784	Color2 [DarkGray]	1	4		P26639	A2RTX5;B7ZLP8;P26639	SYTC_HUMAN	TARS1		-0.397341	-0.502454	-0.297133	-0.265309	-0.201761	-0.284961	-0.328743	-0.410449	-0.0142155
	0.45814	-0.148332	Color2 [DarkGray]	1	4		Q9BSJ2	A0A804HI27;A0A804HJ08;A0A804HJH7;A0A804HJQ4;A0A804HJS9;A0A804HK74;A0A804HL95;F2Z2B9;Q9BSJ2	GCP2_HUMAN	TUBGCP2		-0.603098	-0.854728	-0.598023	-0.372894	-0.35373	-0.649087	-0.452618	-0.401114	-0.75712
	0.452883	-0.148428	Color2 [DarkGray]	1	4		P84085	C9J1Z8;P84085	ARF5_HUMAN	ARF5		4.16394	3.97562	4.27974	4.17055	4.13305	4.39152	4.10404	4.27629	4.48426
	1.79862	-0.148613	Color2 [DarkGray]	1	4		P46060	H0Y4Q3;P46060	RAGP1_HUMAN	RANGAP1		3.26143	3.36425	3.34727	3.32987	3.24946	3.74541	3.43765	3.47901	3.50213
	0.259634	-0.148618	Color2 [DarkGray]	1	4		O14545	F8VNX8;O14545	TRAD1_HUMAN	TRAFD1		-0.278703	-0.3655	-0.477727	-0.485097	-0.467624	-0.573108	-0.0611424	-0.662036	0.047101
	1.13291	-0.148984	Color2 [DarkGray]	1	4		O95248	A0A8I5KR05;A0A8I5KRX8;A0A8I5KT60;A0A8I5KTI7;A0A8I5KTN1;A0A8I5KU87;A0A8I5KUE4;A0A8I5KVF2;A0A8I5KXN1;A0A8I5KXX8;A0A8I5KY61;A0A8I5KYG9;A0A8J8YTQ8;O95248	MTMR5_HUMAN	SBF1		0.342151	0.424781	0.319062	0.196374	-0.1327	0.223201	0.405747	0.554706	0.572494
	0.18505	-0.14935	Color2 [DarkGray]	1	4		Q8WUX9	Q8WUX9	CHMP7_HUMAN	CHMP7		-1.21145	-1.67994	-1.0294	-0.663746	-0.485847	-0.342739	-0.93482	NaN	-1.38034
	0.986414	-0.149389	Color2 [DarkGray]	1	4		O00116	A0A1B0GWA2;A0A2R8YEL0;A0A7P0T8Q7;A0A7P0T984;A0A7P0T9C9;A0A7P0TA54;A0A7P0TAL3;A0A7P0TAU9;B7Z3Q4;O00116	ADAS_HUMAN	AGPS		1.58227	1.5389	1.68975	0.806328	0.691969	0.681706	1.69352	1.70257	1.86301
	0.639981	-0.149683	Color2 [DarkGray]	1	4		P12956	B1AHC9;P12956	XRCC6_HUMAN	XRCC6		2.6575	2.60903	2.9319	2.38809	2.45884	2.8015	2.8618	2.84012	2.94555
	0.311252	-0.149861	Color2 [DarkGray]	1	4		P49023	A0A1B0GTU4;A0A1B0GU60;F5GZ78;F5H836;P49023	PAXI_HUMAN	PXN		-0.358393	-0.689682	-0.378391	-2.04276	-1.35093	-1.63387	-0.261739	-0.637539	-0.0776052
	1.29751	-0.149884	Color2 [DarkGray]	1	4		A6NHR9	A0A8I5KQZ7;A0A8I5KRS9;A0A8I5KW02;A6NHR9;J3KTL8	SMHD1_HUMAN	SMCHD1		-0.483603	-0.6319	-0.459625	-0.704	-0.542833	-0.631694	-0.378574	-0.364705	-0.382197
	0.40853	-0.149895	Color2 [DarkGray]	1	4		O96028	A0A7I2YQS5;A0A7P0P278;D6R9V2;O96028	NSD2_HUMAN	NSD2		0.0703955	-0.246594	-0.123951	-0.621737	-0.192115	-0.692785	-0.198678	0.204258	0.143954
	0.711478	-0.150022	Color2 [DarkGray]	1	4		P67936	A0A2R8Y5V9;A0A2R8YE05;A0A2R8YEU4;A0A2R8YGX3;A0A2R8YH90;A0A2R8YHD2;A0A5F9UN72;K7ENT6;P67936	TPM4_HUMAN	TPM4		0.432913	0.21453	0.340426	-0.139987	-0.665199	-0.395976	0.619003	0.443802	0.37513
	0.436453	-0.150282	Color2 [DarkGray]	1	4		Q5H9R7	E9PKF6;E9PQP7;H0YEN2;H7BXH2;Q5H9R7	PP6R3_HUMAN	PPP6R3		-0.0328197	0.244701	0.452057	-0.342959	-0.0857267	0.0758843	0.457046	0.303191	0.354548
	0.226896	-0.15054	Color2 [DarkGray]	1	4		Q86U90	Q86U90	YRDC_HUMAN	YRDC		-1.2163	-1.65864	-0.836274	-1.07354	-1.26964	-0.960362	-1.25377	-1.11148	-0.894348
	0.655596	-0.150541	Color2 [DarkGray]	1	4		O95571	M0QXB5;M0QY80;O95571	ETHE1_HUMAN	ETHE1		-0.747003	-0.974435	-1.03321	-0.790466	-0.749917	-1.12576	-0.743731	-0.875125	-0.684174
	0.823746	-0.150557	Color2 [DarkGray]	1	4		Q13576	F5H7S7;Q13576	IQGA2_HUMAN	IQGAP2		0.517313	0.633201	0.650929	1.43787	1.40981	1.49882	0.741435	0.628644	0.883035
	0.406147	-0.150626	Color2 [DarkGray]	1	4		Q9BZE4	Q9BZE4	GTPB4_HUMAN	GTPBP4		1.07159	1.14042	1.38076	1.06738	1.05713	1.07894	1.31626	1.14712	1.58126
	0.332146	-0.150768	Color2 [DarkGray]	1	4		Q8IXJ6	A0A0A0MRF5;B5MCS1;C9J3U7;C9JR33;C9JZQ0;E7EWX6;F8WCF4;F8WDM4;F8WF57;Q8IXJ6	SIR2_HUMAN	SIRT2		-1.10057	-0.708182	-0.705374	-1.07876	-1.46682	-1.16034	-0.78651	-0.851882	-0.423434
	0.934799	-0.150977	Color2 [DarkGray]	1	4		Q9HCE1	A0A8I5KXC3;Q5JR04;Q9HCE1	MOV10_HUMAN	MOV10		-2.34329	-2.53983	-2.44741	-2.01813	-1.84907	-1.76962	-2.38331	-2.28262	-2.21168
	0.364565	-0.151552	Color2 [DarkGray]	1	4		Q9NVN8	A0A6I8PL80;A0A6I8PS19;Q9NVN8	GNL3L_HUMAN	GNL3L		1.53077	1.53551	1.65278	1.28944	1.20037	1.36296	1.72308	1.43268	2.01795
	0.365821	-0.151587	Color2 [DarkGray]	1	4		P51531	A0A0A0MT03;A0A0U1RQZ9;A0A1B0GU54;A0A1B0GWA8;F6VDE0;P51531	SMCA2_HUMAN	SMARCA2		-1.18367	-1.5624	-1.15673	NaN	-1.38238	-1.12167	-1.10215	-1.36478	-0.981103
	0.428194	-0.151632	Color2 [DarkGray]	1	4		Q92917	Q92917	GPKOW_HUMAN	GPKOW		0.144753	-0.00597668	-0.151187	NaN	0.378152	0.103655	0.0746026	0.3909	-0.0230179
	0.707738	-0.152063	Color2 [DarkGray]	1	4		Q9P2A4	Q9P2A4	ABI3_HUMAN	ABI3		-1.27592	-1.24565	-1.06906	-0.338828	-0.957386	-0.849885	-1.19234	-0.978724	-0.963379
	0.318879	-0.15214	Color2 [DarkGray]	1	4		E9PAN7	E9PAN7	E9PAN7_HUMAN	RPS6KA1		-1.09103	-1.67838	-1.25949	-0.640777	-0.359654	-0.568946	-1.36415	-1.07896	-1.12937
	0.106587	-0.152315	Color2 [DarkGray]	1	4		P16949	A2A2D0;P16949	STMN1_HUMAN	STMN1		-1.59702	-0.75161	-0.743108	NaN	NaN	-2.05837	-0.582242	-1.72706	-0.325494
	0.951454	-0.152843	Color2 [DarkGray]	1	4		P53618	E9PP73;P53618	COPB_HUMAN	COPB1		2.14678	2.09647	2.29974	1.69996	1.74822	1.82312	2.26126	2.32774	2.41253
	0.292449	-0.152892	Color2 [DarkGray]	1	4		A0A2R8YEA7	A0A2R8YEA7	A0A2R8YEA7_HUMAN	ACTB		-1.38042	-1.38315	-0.837705	1.34212	0.92306	0.971642	-1.03432	-1.24267	-0.86562
	0.288232	-0.153146	Color2 [DarkGray]	1	4		Q9Y2U8	Q9Y2U8	MAN1_HUMAN	LEMD3		-0.89894	-1.49765	-1.17487	-1.29889	-2.01619	-1.6801	-1.27723	-0.844915	-0.989871
	0.933637	-0.153238	Color2 [DarkGray]	1	4		P11142	A0A0G2JIW1;A0A7P0TAI0;A0A7P0TB36;E9PI65;E9PK54;E9PKE3;E9PLF4;E9PN25;E9PNE6;E9PPY6;E9PQK7;E9PQQ4;P0DMV8;P0DMV9;P11021;P11142;P34931;P54652;Q53FA3	HSP7C_HUMAN	HSPA8		4.51977	4.4751	4.6923	4.0707	4.10494	4.43211	4.67106	4.68299	4.79284
	0.867759	-0.153545	Color2 [DarkGray]	1	4		Q15149	A0A8I5KSD5;A0A8I5KUE3;A0A8I5KYZ1;E9PMV1;H0YDN1;Q15149	PLEC_HUMAN	PLEC		3.48341	3.31112	3.41927	3.25078	3.42441	3.1597	3.66938	3.56144	3.44362
	0.678493	-0.153714	Color2 [DarkGray]	1	4		O60610	A0A2R8Y5N1;B4E2I7;O60610	DIAP1_HUMAN	DIAPH1		1.45533	1.25921	1.52245	1.61563	1.62533	1.77524	1.68896	1.4628	1.54637
	0.975163	-0.153749	Color2 [DarkGray]	1	4		P08243	P08243	ASNS_HUMAN	ASNS		0.0179214	-0.143969	0.0666833	0.498006	0.521165	0.599025	0.0615678	0.186974	0.15334
	0.247462	-0.15376	Color2 [DarkGray]	1	4		Q9UKA4	Q9UKA4	AKA11_HUMAN	AKAP11		-0.582884	-0.927844	-0.182919	-1.09321	-0.806603	-0.644	-0.454404	-0.591344	-0.186618
	0.553488	-0.153834	Color2 [DarkGray]	1	4		O14578	A0A7I2V365;A0A7I2V4A6;A0A7I2V4H7;A0A7I2V4I0;A0A7I2V692;H7BYJ3;O14578	CTRO_HUMAN	CIT		-0.701809	-0.4877	-0.404706	-0.889491	-0.880087	-1.25392	-0.39398	-0.516901	-0.221832
	0.100491	-0.154083	Color2 [DarkGray]	1	4		Q13510	A0A1B0GTM3;A0A1B0GTP7;A0A1B0GTZ5;A0A1B0GUA4;A0A1B0GUE3;A0A1B0GUG1;A0A1B0GUH5;A0A1B0GUW4;A0A1B0GV06;A0A1B0GW68;E7EMM4;Q13510	ASAH1_HUMAN	ASAH1		0.932765	0.955478	0.255142	0.946428	0.871119	0.981386	1.38891	1.3484	-0.131682
	0.856068	-0.154574	Color2 [DarkGray]	1	4		Q14980	H0YFY6;K4DIE0;Q14980	NUMA1_HUMAN	NUMA1		0.863935	0.81094	0.930902	-0.0562453	0.254222	0.206916	0.961325	0.933065	1.17511
	0.201859	-0.154854	Color2 [DarkGray]	1	4		O95870	A0A0G2JI89;A0A0G2JJD3;O95870	ABHGA_HUMAN	ABHD16A		-2.1795	NaN	-2.81326	-2.57603	NaN	NaN	-2.59716	-2.21201	-2.21541
	0.592269	-0.154958	Color2 [DarkGray]	1	4		P43243	A0A0R4J2E8;A8MXP9;B3KM87;D6R991;D6RBI2;D6RBK5;D6RE02;D6REM6;D6RIA2;H0Y8T4;P43243	MATR3_HUMAN	MATR3		3.11012	2.96198	3.21911	3.80025	3.75171	3.76397	3.09353	3.25702	3.40554
	0.529419	-0.155017	Color2 [DarkGray]	1	4		P42766	P42766	RL35_HUMAN	RPL35		0.739387	0.687121	0.925345	0.879477	0.599332	1.15618	1.02084	0.727273	1.06879
	0.53691	-0.15513	Color2 [DarkGray]	1	4		P61221	D6R9I9;D6RGF4;H0Y990;P61221	ABCE1_HUMAN	ABCE1		1.45472	1.238	1.42088	2.52206	2.38693	2.55522	1.49594	1.35591	1.72714
	0.256711	-0.155677	Color2 [DarkGray]	1	4		Q8TDD1	Q8TDD1	DDX54_HUMAN	DDX54		0.360247	0.572286	0.23458	0.385112	-0.0356636	0.640188	0.701192	0.11017	0.822781
	1.23477	-0.156046	Color2 [DarkGray]	1	4		Q9BVP2	Q9BVP2	GNL3_HUMAN	GNL3		1.88967	1.94619	1.88797	1.82664	1.71667	1.86007	2.16068	2.06523	1.96606
	0.727968	-0.156354	Color2 [DarkGray]	1	4		Q92556	Q92556	ELMO1_HUMAN	ELMO1		3.14688	3.18276	3.36928	3.22172	3.21054	3.38738	3.32007	3.3183	3.52961
	0.352616	-0.156361	Color2 [DarkGray]	1	4		Q9UEY8	Q9UEY8	ADDG_HUMAN	ADD3		0.495945	0.754447	0.970115	0.575244	0.443036	0.807918	0.920393	0.672207	1.09699
	0.418669	-0.156381	Color2 [DarkGray]	1	4		P39019	M0QYF7;M0R140;M0R2L9;P39019	RS19_HUMAN	RPS19		1.89474	1.54387	2.06216	4.31818	4.19512	4.54364	1.96681	1.92674	2.07637
	0.71254	-0.156571	Color2 [DarkGray]	1	4		Q9UJU6	H0Y5J4;Q9UJU6	DBNL_HUMAN	DBNL		-0.413672	-0.412814	-0.187945	-1.0503	-0.840705	-0.870499	-0.119109	-0.314717	-0.110891
	0.467412	-0.15671	Color2 [DarkGray]	1	4		P48444	B0YIW6;P48444	COPD_HUMAN	ARCN1		2.15936	2.21444	2.49232	1.42659	1.58772	1.94159	2.496	2.24872	2.59152
	1.48337	-0.157055	Color2 [DarkGray]	1	4		P35606	A0A7I2V258;A0A7I2V3G0;A0A7I2YQF9;H0Y938;H0YAC7;P35606	COPB2_HUMAN	COPB2		1.7282	1.7254	1.85974	1.32323	1.34714	1.52311	1.9103	1.90411	1.97008
	0.525809	-0.157099	Color2 [DarkGray]	1	4		Q9Y4C1	F8WE62;Q9Y4C1	KDM3A_HUMAN	KDM3A		-0.921322	-1.10904	-1.18202	-0.572306	-0.859344	-0.748841	-0.783996	-1.12386	-0.833234
	1.0535	-0.15713	Color2 [DarkGray]	1	4		Q14204	A0A2R8Y5T0;A0A2R8Y6H2;A0A2R8Y706;A0A2R8YFZ7;A0A7P0T7V5;A0A7P0T825;A0A7P0T8N2;A0A7P0T8W5;A0A7P0T916;A0A7P0T9C4;A0A7P0T9F1;A0A7P0T9K2;A0A7P0T9R4;A0A7P0TA13;A0A7P0TAF3;A0A7P0TAM4;A0A7P0TAW9;A0A7P0TB75;A0A7P0TBJ7;Q14204	DYHC1_HUMAN	DYNC1H1		2.67979	2.55554	2.65988	2.84997	2.78901	2.85871	2.85303	2.67198	2.84159
	0.837016	-0.157308	Color2 [DarkGray]	1	4		Q8WWM7	H3BUF6;Q8WWM7	ATX2L_HUMAN	ATXN2L		1.83185	1.82929	1.96101	1.50009	1.49004	1.59506	1.98602	1.92915	2.1789
	1.40783	-0.157435	Color2 [DarkGray]	1	4		P12268	A0A7I2V2T3;A0A7I2YQK5;E7ETK5;H0Y4R1;P12268	IMDH2_HUMAN	IMPDH2		4.00548	3.94604	4.03494	4.15186	4.08409	4.38523	4.06279	4.19817	4.19781
	0	-0.157824	Color2 [DarkGray]	1	4		Q8N6M0	A0A087X0W9;Q8N6M0	OTU6B_HUMAN	OTUD6B		NaN	NaN	-1.50166	-1.44162	-0.92365	-1.02701	-1.69837	-0.989303	NaN
	0.591375	-0.15801	Color2 [DarkGray]	1	4		P62701	C9JEH7;P22090;P62701;Q8TD47	RS4X_HUMAN	RPS4X		2.8894	2.87211	3.09158	4.1558	4.08056	4.32824	2.92585	3.14872	3.25256
	0.202109	-0.158167	Color2 [DarkGray]	1	4		Q9P2D0	E7EPI0;E9PDR5;Q9P2D0	IBTK_HUMAN	IBTK		-2.17889	-2.00539	-1.57538	-2.04187	-1.53305	NaN	-2.00464	NaN	-1.5188
	0.146611	-0.158199	Color2 [DarkGray]	1	4		Q9H270	A0A087WXL6;A0A0G2JS92;B7Z879;Q9H270	VPS11_HUMAN	VPS11		-0.531066	-1.42875	-0.383887	-0.522551	-0.398125	-0.906962	-0.157295	-0.835651	-0.876163
	0.0995959	-0.158214	Color2 [DarkGray]	1	4		O95487	O95487	SC24B_HUMAN	SEC24B		-1.1468	-1.95826	-0.619532	-1.67729	NaN	-1.46214	-0.759441	NaN	-1.40719
	0.12244	-0.158366	Color2 [DarkGray]	1	4		K7ER90	K7ER90	K7ER90_HUMAN	EIF3G		-1.17054	-1.38413	-1.00486	-0.809801	-0.521774	-0.753516	-0.203248	-1.7916	-1.08959
	0.4199	-0.15844	Color2 [DarkGray]	1	4		Q9NQW6	H7C1K5;Q9NQW6	ANLN_HUMAN	ANLN		1.60171	1.5397	1.60722	0.834829	0.642352	0.739104	1.71919	1.47705	2.02771
	1.67213	-0.158619	Color2 [DarkGray]	1	4		P49327	A0A0U1RQF0;P49327	FAS_HUMAN	FASN		3.61325	3.53152	3.46493	3.65281	3.67052	3.85142	3.70173	3.68607	3.69776
	0.680877	-0.158769	Color2 [DarkGray]	1	4		P07195	A0A3B3IS95;A0A5F9ZHM4;A8MW50;C9J7H8;F5H793;P07195	LDHB_HUMAN	LDHB		1.82781	1.60129	1.46823	1.85185	2.11878	2.25104	1.76195	1.80862	1.80307
	0.412692	-0.158902	Color2 [DarkGray]	1	4		P22059	P22059	OSBP1_HUMAN	OSBP		-1.16865	-0.997375	-0.715847	-0.450896	-0.846767	-0.625261	-0.74659	-0.990012	-0.668558
	0.73906	-0.158987	Color2 [DarkGray]	1	4		O95466	K7EJE6;K7EK60;O95466	FMNL1_HUMAN	FMNL1		2.8131	2.74362	2.98526	3.08341	3.13095	3.29163	2.96962	2.9119	3.13742
	0.286303	-0.159425	Color2 [DarkGray]	1	4		Q15404	Q15404	RSU1_HUMAN	RSU1		-0.895604	-0.731496	-0.851966	-0.930109	-0.7702	-0.404924	-0.946557	-0.387303	NaN
	0.737356	-0.159468	Color2 [DarkGray]	1	4		P62829	B9ZVP7;C9JD32;J3KT29;P62829	RL23_HUMAN	RPL23		4.1551	4.12969	4.40655	4.13972	4.21189	4.23966	4.43374	4.29989	4.43611
	1.34349	-0.159474	Color2 [DarkGray]	1	4		Q99873	E9PIX6;E9PKG1;E9PNR9;E9PQ98;H0YDE4;Q99873	ANM1_HUMAN	PRMT1		1.35775	1.34513	1.37738	0.544094	1.09186	0.753122	1.57562	1.57292	1.41014
	0.11551	-0.159489	Color2 [DarkGray]	1	4		A0A0A0MT31	A0A087WV42;A0A087WYF5;A0A087WYT0;A0A087WZY1;A0A0A0MT31;P02810	A0A0A0MT31_HUMAN	PRR4		-1.35046	-2.08517	-1.96042	-1.15421	-1.50587	-1.09693	-1.92493	-0.761976	-2.23067
	1.06816	-0.15975	Color2 [DarkGray]	1	4		O60763	O60763	USO1_HUMAN	USO1		1.17667	1.25611	1.33039	1.41507	1.40565	1.59144	1.47546	1.46154	1.30542
	0.641469	-0.160297	Color2 [DarkGray]	1	4		P42285	P42285	MTREX_HUMAN	MTREX		0.318358	0.0995378	0.428427	-0.0747781	0.0972052	-0.0924354	0.356287	0.417816	0.553111
	0.538065	-0.160413	Color2 [DarkGray]	1	4		Q14005	A0A8C8KBU6;H0YLH9;Q14005	IL16_HUMAN	IL16		1.12165	1.38713	1.513	1.05918	1.18879	1.31955	1.42468	1.45178	1.62656
	0.366515	-0.160672	Color2 [DarkGray]	1	4		P06576	F8W079;H0YH81;P06576	ATPB_HUMAN	ATP5F1B		2.40485	2.20523	2.54563	1.94475	2.04505	2.1142	2.3532	2.85105	2.43347
	0.547216	-0.1611	Color2 [DarkGray]	1	4		Q15020	A0A499FI31;Q15020	SART3_HUMAN	SART3		0.104473	-0.219518	-0.172326	-0.23989	-0.0942526	-0.0958219	-0.0570064	0.22135	0.0315857
	0.516099	-0.161286	Color2 [DarkGray]	1	4		Q7Z5K2	Q7Z5K2	WAPL_HUMAN	WAPL		-0.258768	-0.0603085	0.0675035	-0.610874	-0.530987	-0.54639	0.126821	-0.113239	0.218704
	0.803	-0.161306	Color2 [DarkGray]	1	4		Q8NI27	A0A0C4DG98;H0Y815;Q8NI27	THOC2_HUMAN	THOC2		0.909357	0.754457	0.929676	0.758834	0.67449	0.947924	1.174	0.937	0.966406
	0.621942	-0.161428	Color2 [DarkGray]	1	4		P13489	E9PIK5;E9PIM9;E9PLZ3;E9PMA9;E9PMJ3;E9PMN0;P13489	RINI_HUMAN	RNH1		0.943966	0.801432	0.588487	0.698591	0.764345	1.18159	1.01697	0.834674	0.966529
	0.791184	-0.161825	Color2 [DarkGray]	1	4		P50552	K7EM16;P50552	VASP_HUMAN	VASP		0.463525	0.473458	0.363616	-1.07263	-0.385214	-0.42361	0.52841	0.769183	0.488479
	0.456408	-0.161868	Color2 [DarkGray]	1	4		Q9H267	A0A2R8YDQ0;F5H008;Q9H267	VP33B_HUMAN	VPS33B		-1.86092	-1.82562	-1.7027	-2.66744	-1.90298	-1.77049	-1.81256	NaN	-1.45653
	0.182452	-0.162273	Color2 [DarkGray]	1	4		Q6UUV7	Q6UUV7	CRTC3_HUMAN	CRTC3		-1.30361	-2.0027	-1.36509	-2.11323	-1.43134	-1.63569	-1.55695	-1.73192	-0.89571
	0.188875	-0.162543	Color2 [DarkGray]	1	4		P07766	E9PSH8;P07766	CD3E_HUMAN	CD3E		-1.75912	-1.92658	-1.59273	NaN	-2.77407	NaN	NaN	-1.20014	-1.99373
	0.716133	-0.163205	Color2 [DarkGray]	1	4		Q8N3C0	Q8N3C0	ASCC3_HUMAN	ASCC3		0.738638	0.597125	0.786091	1.69946	1.50575	1.7752	0.90458	0.705056	1.00183
	1.31832	-0.163336	Color2 [DarkGray]	1	4		P54136	P54136	SYRC_HUMAN	RARS1		1.32549	1.26676	1.31551	1.69099	1.6883	1.87482	1.54507	1.35994	1.49276
	0.4999	-0.163368	Color2 [DarkGray]	1	4		Q01804	Q01804	OTUD4_HUMAN	OTUD4		-0.552527	-0.767601	-1.02463	-1.32906	-1.10435	-1.2806	-0.58661	-0.701291	-0.566751
	0.556097	-0.163564	Color2 [DarkGray]	1	4		Q8NFH3	Q8NFH3	NUP43_HUMAN	NUP43		0.0935507	-0.185354	-0.0969596	-0.173912	-0.634846	-0.474326	0.242602	0.154382	-0.0950546
	1.05533	-0.163616	Color2 [DarkGray]	1	4		Q9NXV6	D6RGD2;J3KNE1;Q9NXV6	CARF_HUMAN	CDKN2AIP		0.0383101	-0.0709677	0.16784	-1.32321	-0.973732	-0.924161	0.226499	0.162468	0.237062
	0.136746	-0.163899	Color2 [DarkGray]	1	4		Q2TBE0	H0YE03;H7C3G7;Q2TBE0	C19L2_HUMAN	CWF19L2		-2.62945	NaN	-1.66318	NaN	-2.2938	NaN	-2.34984	-1.84186	-1.75555
	0	-0.164185	Color2 [DarkGray]	1	4		O14734	E9PIS4;E9PJN0;E9PMC4;H0Y698;H7C5A7;O14734;Q9BR14	ACOT8_HUMAN	ACOT8		NaN	NaN	-2.80851	-3.90923	-3.91146	-4.02214	-3.03858	-2.54089	-2.35351
	0.692392	-0.164394	Color2 [DarkGray]	1	4		P22626	A0A024RA28;A0A7I2V323;A0A7I2V3P1;A0A7I2V3P7;A0A7I2V4I6;A0A7I2V4N1;A0A7I2V4S4;P22626	ROA2_HUMAN	HNRNPA2B1		4.1325	3.91485	4.28142	3.58438	3.79007	3.77775	4.29496	4.291	4.23599
	0.983298	-0.164613	Color2 [DarkGray]	1	4		Q7Z3K3	Q7Z3K3	POGZ_HUMAN	POGZ		0.307578	0.415835	0.360652	0.481398	0.359569	0.202204	0.443148	0.465403	0.669354
	0.482136	-0.164645	Color2 [DarkGray]	1	4		P00338	P00338	LDHA_HUMAN	LDHA		2.60326	2.319	2.41566	2.63731	2.78727	2.8624	2.45324	2.52615	2.85248
	1.40607	-0.164855	Color2 [DarkGray]	1	4		P50213	H0YKD0;H0YL72;H0YLI6;H0YMU3;P50213	IDH3A_HUMAN	IDH3A		0.571244	0.532413	0.573971	0.777174	0.595606	0.702497	0.619483	0.761841	0.790869
	0.592353	-0.165056	Color2 [DarkGray]	1	4		O60508	O60508;Q5SRN1	PRP17_HUMAN	CDC40		-2.48113	-2.68941	NaN	-2.68343	NaN	NaN	-2.43111	NaN	-2.40931
	0.519293	-0.16519	Color2 [DarkGray]	1	4		P28340	A0A2R8Y7K6;M0QZR8;M0R2B7;P28340	DPOD1_HUMAN	POLD1		2.08261	2.1615	2.51386	2.27716	2.21404	2.36618	2.43335	2.33503	2.48516
	0.6353	-0.16521	Color2 [DarkGray]	1	4		Q9BXJ9	A0A0B4J1W3;Q9BXJ9	NAA15_HUMAN	NAA15		0.434269	0.461185	0.57745	0.531175	0.639531	0.793224	0.572237	0.524481	0.871817
	0.540734	-0.165476	Color2 [DarkGray]	1	4		Q9HAV4	Q9HAV4	XPO5_HUMAN	XPO5		-0.237185	-0.070488	-0.260064	-0.187304	-0.166898	0.0460505	0.0673175	-0.263857	0.12523
	0.655322	-0.165741	Color2 [DarkGray]	1	4		Q01581	Q01581	HMCS1_HUMAN	HMGCS1		1.14867	1.02161	1.22493	1.11806	1.27014	1.49664	1.49296	1.20914	1.19035
	0.936756	-0.165855	Color2 [DarkGray]	1	4		Q9H0D6	Q9H0D6	XRN2_HUMAN	XRN2		2.74823	2.76407	2.89933	1.0004	1.5052	1.19255	2.85102	2.97344	3.08473
	0.756397	-0.166018	Color2 [DarkGray]	1	4		M0QYC1;M0QYS3;M0QZH8;M0QZR4	M0QYC1;M0QYS3;M0QZH8;M0QZR4	M0QYC1_HUMAN;M0QYS3_HUMAN;M0QZH8_HUMAN;M0QZR4_HUMAN	ARHGEF1		0.803527	0.918471	0.924155	0.170617	0.591982	0.825674	0.94945	0.960947	1.23381
	0	-0.166705	Color2 [DarkGray]	1	4		Q9UKV8;Q9UL18	A0A6I8PTZ8;Q5TA58;Q9UKV8;Q9UL18	AGO1_HUMAN;AGO2_HUMAN	AGO1;AGO2		NaN	-2.63157	-2.37784	-3.46175	-2.10389	-2.23077	NaN	NaN	-2.338
	0.385849	-0.166765	Color2 [DarkGray]	1	4		P46734	J3KRV4;P46734	MP2K3_HUMAN	MAP2K3		-1.94029	-1.57984	-1.478	-0.0012145	-0.425011	-0.346014	-1.39557	-1.73079	-1.37149
	0.808048	-0.166922	Color2 [DarkGray]	1	4		Q01543	Q01543;V9GY62	FLI1_HUMAN	FLI1		-0.0844002	-0.0370789	0.103755	-0.841793	-0.837427	-0.688271	0.0298343	0.15656	0.296647
	0.708318	-0.167173	Color2 [DarkGray]	1	4		A0A087WWU8;D6R904	A0A087WWU8;D6R904;Q5VU61	A0A087WWU8_HUMAN;D6R904_HUMAN	TPM3		2.13479	2.41805	2.38749	1.53307	1.83518	1.98273	2.57021	2.50394	2.36769
	0.840548	-0.167431	Color2 [DarkGray]	1	4		P48059	A0A0J9YXC7;A0A0M3HER1;P48059	LIMS1_HUMAN	LIMS1		0.0951204	0.00386906	0.223616	0.124602	0.0205889	0.0551438	0.180444	0.240065	0.40439
	0.16841	-0.168449	Color2 [DarkGray]	1	4		Q2NL82	I3L1Q5;Q2NL82	TSR1_HUMAN	TSR1		-0.588392	-0.942529	-0.596235	-0.657795	-0.590272	-0.361989	-0.890954	-0.908257	0.177402
	0.486954	-0.168523	Color2 [DarkGray]	1	4		Q99575	Q99575	POP1_HUMAN	POP1		0.26615	0.0536671	0.380434	-0.477512	-0.0689812	-0.159456	0.310445	0.262511	0.632861
	0.571963	-0.168998	Color2 [DarkGray]	1	4		P49005	A0A087WWF6;C9IZD2;C9J8Z7;C9JLE1;F8W8R3;P49005	DPOD2_HUMAN	POLD2		0.177176	0.342896	0.555604	0.029119	-0.143003	-0.775519	0.636839	0.389897	0.555936
	0	-0.169142	Color2 [DarkGray]	1	4		Q969G3	A0A2R8Y4T4;A0A2R8Y765;A0A2R8Y7I9;A0A2R8Y7U4;A0A2R8Y855;A0A2R8YD78;A0A2R8YEB8;A0A2R8YES3;A0A2R8YFC8;A0A2U3TZQ7;B4DGM3;J3KT85;J3QKS7;J3QKX6;J3QR61;Q969G3	SMCE1_HUMAN	SMARCE1		-2.18685	NaN	NaN	NaN	-3.15987	NaN	-2.12081	-1.9161	-2.01621
	0.810549	-0.169684	Color2 [DarkGray]	1	4		P60228	A0A7I2V2H9;A0A7I2V2W0;A0A7I2V3I0;A0A7I2V3I2;A0A7I2V3S3;A0A7I2V4B4;A0A7I2V5P9;A0A7I2V5Z6;B3KW56;E5RGA2;E5RHS5;P60228	EIF3E_HUMAN	EIF3E		1.02114	1.11249	1.07757	0.900211	1.00809	1.35251	1.4262	1.15357	1.14049
	0.678236	-0.169763	Color2 [DarkGray]	1	4		P15153	B1AH77;B1AH78;B1AH80;J3KSC4;J3QLK0;P15153;P60763;P63000	RAC2_HUMAN	RAC2		4.0317	4.09725	4.23473	4.933	4.9183	4.93834	4.21972	4.1709	4.48236
	0.251569	-0.169856	Color2 [DarkGray]	1	4		Q96B97	Q5JPT1;Q5JPT2;Q5VSN0;Q96B97	SH3K1_HUMAN	SH3KBP1		-0.888834	-1.80781	-1.44843	-2.37784	-2.78198	NaN	-1.19085	-1.2392	-1.20546
	2.73096	-0.170081	Color2 [DarkGray]	1	4		Q14258	Q14258	TRI25_HUMAN	TRIM25		2.48525	2.47127	2.48885	1.94522	1.88914	1.94735	2.63767	2.62177	2.69618
	0.978925	-0.170201	Color2 [DarkGray]	1	4		P08238	P07900;P08238;Q14568;Q58FF8	HS90B_HUMAN	HSP90AB1		5.13218	5.05465	5.31808	5.34276	5.39651	5.74987	5.37817	5.33894	5.2984
	0.703938	-0.170417	Color2 [DarkGray]	1	4		Q01085	A6NKZ9;C9JTN7;E5RG67;E5RGV5;E7ETC0;E7ETJ9;F8W8I6;H7BY49;P31483;Q01085	TIAR_HUMAN	TIAL1		1.15696	1.17659	1.02334	0.320728	0.70815	0.729414	1.09313	1.35992	1.41508
	1.61539	-0.170506	Color2 [DarkGray]	1	4		Q9Y490	Q9Y490	TLN1_HUMAN	TLN1		3.44934	3.43519	3.50936	3.59299	3.52189	3.6803	3.66813	3.55056	3.68671
	0.614358	-0.170538	Color2 [DarkGray]	1	4		P42345	P42345	MTOR_HUMAN	MTOR		-0.408094	-0.409494	-0.12067	-0.00560808	-0.0542498	-0.101543	-0.0708022	-0.300803	-0.0550385
	0.780815	-0.170801	Color2 [DarkGray]	1	4		Q15042	A0A8I5KRH8;A0A8J9AUI2;Q15042	RB3GP_HUMAN	RAB3GAP1		-0.587616	-0.740261	-0.579342	-0.135596	-0.581861	-0.186298	-0.601483	-0.305402	-0.48793
	0.681137	-0.170928	Color2 [DarkGray]	1	4		Q7Z460	F8WA11;H0Y5T1;Q7Z460	CLAP1_HUMAN	CLASP1		0.840052	0.938354	1.06085	0.823986	0.775664	1.07898	1.15673	0.937546	1.25777
	0.611359	-0.170933	Color2 [DarkGray]	1	4		P06493	A0A024QZP7;E5RIU6;P06493	CDK1_HUMAN	CDK1		0.925372	0.77364	1.13875	2.08258	1.88011	2.15125	1.09897	1.01033	1.24126
	0.534884	-0.171146	Color2 [DarkGray]	1	4		Q14444	E9PLA9;G3V153;Q14444	CAPR1_HUMAN	CAPRIN1		1.90598	2.11027	2.36643	0.99044	1.15954	1.03872	2.30846	2.21376	2.3739
	1.06625	-0.171732	Color2 [DarkGray]	1	4		Q93009	A0A669KBL1;F5H2X1;H3BND8;Q93009	UBP7_HUMAN	USP7		0.334223	0.125513	0.353614	0.484393	0.457491	0.510641	0.469366	0.45544	0.40374
	1.16451	-0.172119	Color2 [DarkGray]	1	4		O00170	A0A804HJ46;A0A804HKH9;A0A804HKK3;A0A804HKL7;E9PMH2;O00170	AIP_HUMAN	AIP		2.58194	2.44143	2.58385	2.59404	2.61936	2.64116	2.70171	2.62267	2.7992
	0.52059	-0.172149	Color2 [DarkGray]	1	4		O00567	A0A494C128;H0Y653;H0YDU4;O00567	NOP56_HUMAN	NOP56		1.53163	1.40038	1.52527	1.33454	1.32269	1.21336	1.53982	1.4993	1.9346
	0.770991	-0.172341	Color2 [DarkGray]	1	4		Q9Y6Y8	Q9Y6Y8	S23IP_HUMAN	SEC23IP		0.427691	0.182393	0.418519	0.288014	0.383843	0.459138	0.396465	0.531157	0.618004
	2.61148	-0.172779	Color2 [DarkGray]	1	4		P07814	P07814	SYEP_HUMAN	EPRS1		2.38388	2.39302	2.46105	2.57285	2.55826	2.78935	2.59405	2.57088	2.59135
	0.775306	-0.172781	Color2 [DarkGray]	1	4		Q5T5S1	Q5T5S1	CC183_HUMAN	CCDC183		1.01974	1.11983	NaN	0.766041	NaN	0.487284	1.10729	1.32242	1.29797
	1.01162	-0.172887	Color2 [DarkGray]	1	4		P49790	P49790	NU153_HUMAN	NUP153		1.13585	0.868162	1.02885	1.00034	0.998096	0.536271	1.20876	1.1974	1.14537
	0.036248	-0.173258	Color2 [DarkGray]	1	4		O76013	O76013	KRT36_HUMAN	KRT36		-0.260976	0.769691	2.93986	2.43829	-0.364633	4.15778	NaN	2.68661	-0.0410442
	0.513622	-0.173349	Color2 [DarkGray]	1	4		Q99741	Q99741	CDC6_HUMAN	CDC6		-1.14843	-0.919087	-0.83071	NaN	NaN	-1.08647	-0.716327	-1.01648	-0.64537
	0.530479	-0.173443	Color2 [DarkGray]	1	4		Q14643	A0A3B3IRP0;A0A3B3ITM1;A0A3B3ITQ1;A0A3B3ITQ4;A0A3B3ITU8;A0A3B3IU04;A0A3B3IU05;A0A3B3IU13;A0A3F2YNW8;B7ZMI3;Q14643	ITPR1_HUMAN	ITPR1		-0.468118	-0.893374	-0.498592	-0.730127	-0.9248	-0.938784	-0.497977	-0.483771	-0.358007
	0.903812	-0.173455	Color2 [DarkGray]	1	4		Q15126	Q15126	PMVK_HUMAN	PMVK		-0.528595	-0.344308	-0.502646	0.136782	0.0314274	-0.261511	-0.193759	-0.419319	-0.242105
	0.471343	-0.17355	Color2 [DarkGray]	1	4		Q8N201	Q8N201	INT1_HUMAN	INTS1		-1.72479	-1.6645	-1.24831	-1.87116	-1.44226	-1.3836	-1.40782	-1.4445	-1.26463
	1.8388	-0.1736	Color2 [DarkGray]	1	4		P33993	P33993	MCM7_HUMAN	MCM7		1.90786	1.81413	1.94525	3.16918	3.05532	3.20578	2.0433	2.051	2.09373
	1.00717	-0.17377	Color2 [DarkGray]	1	4		Q9Y6K5	A0A7P0T8S7;A0A7P0T9J0;A0A7P0T9W6;A0A7P0TAU8;A0A7P0Z4D0;A0A7P0Z4F1;Q9Y6K5	OAS3_HUMAN	OAS3		1.83064	1.77798	2.03699	1.95958	2.13113	2.11059	2.03872	2.03752	2.09068
	0.487441	-0.173817	Color2 [DarkGray]	1	4		Q9UNS1	Q9UNS1	TIM_HUMAN	TIMELESS		-0.935004	-1.41531	-1.00493	-0.647802	-1.07167	-0.672676	-1.00794	-0.868832	-0.95702
	1.85327	-0.173945	Color2 [DarkGray]	1	4		Q6UB35	A0A087WVM4;B7ZM99;Q6UB35	C1TM_HUMAN	MTHFD1L		0.700864	0.717375	0.806675	0.302614	0.259913	0.12158	0.864395	0.944598	0.937756
	0.332204	-0.17395	Color2 [DarkGray]	1	4		Q13151	Q13151	ROA0_HUMAN	HNRNPA0		1.05652	0.861677	1.00909	0.751258	1.07243	1.4635	0.820791	1.09456	1.53378
	0.097911	-0.174067	Color2 [DarkGray]	1	4		Q13243	Q13243	SRSF5_HUMAN	SRSF5		-2.03491	-2.55832	-1.70921	-2.19782	-2.06472	-2.0607	NaN	-2.6448	-1.2087
	0.529168	-0.174802	Color2 [DarkGray]	1	4		Q15459	Q15459	SF3A1_HUMAN	SF3A1		-0.0989628	0.098876	0.116082	0.055284	-0.679576	-0.115867	0.391229	-0.0350246	0.284196
	1.04033	-0.174966	Color2 [DarkGray]	1	4		Q14166	Q14166	TTL12_HUMAN	TTLL12		-0.363514	-0.50243	-0.498585	-0.859931	-0.36523	-0.107495	-0.321427	-0.153426	-0.364777
	0.872743	-0.176079	Color2 [DarkGray]	1	4		Q14669	A0A6Q8PGG9;A0A6Q8PHK0;Q14669	TRIPC_HUMAN	TRIP12		1.62746	1.50393	1.54864	1.24902	1.40973	1.39185	1.80173	1.5643	1.84224
	0.707512	-0.176855	Color2 [DarkGray]	1	4		P32456	P32455;P32456	GBP2_HUMAN	GBP2		1.75389	1.7475	2.05799	1.87658	1.83896	2.33408	1.99393	1.96677	2.12926
	0.734375	-0.177354	Color2 [DarkGray]	1	4		Q96R06	K7ELG0;Q96R06	SPAG5_HUMAN	SPAG5		1.57574	1.60814	1.70391	1.6605	1.76678	1.80753	1.76425	1.65183	2.00377
	0.74126	-0.17739	Color2 [DarkGray]	1	4		Q14690	A0A3B3IUD7;Q14690	RRP5_HUMAN	PDCD11		0.757992	0.669807	0.910777	0.570471	0.291404	0.205918	0.878698	0.866775	1.12527
	1.04665	-0.177966	Color2 [DarkGray]	1	4		Q9BWF3	Q9BWF3	RBM4_HUMAN	RBM4		0.238605	0.0558062	-0.0198445	0.257277	0.651299	0.49348	0.303272	0.277699	0.227492
	0.356938	-0.178013	Color2 [DarkGray]	1	4		P43034	A0A6Q8PFT2;A0A6Q8PFU3;I3L3N5;P43034	LIS1_HUMAN	PAFAH1B1		-0.434672	-0.995294	-0.99679	-0.822383	-0.913598	-0.699989	-0.800663	-0.597871	-0.494183
	1.19596	-0.178195	Color2 [DarkGray]	1	4		Q02543	M0R0P7;M0R117;M0R1A7;M0R3D6;Q02543	RL18A_HUMAN	RPL18A		1.93062	2.13969	2.13269	2.14541	2.43758	2.44025	2.26657	2.25265	2.21836
	0.753866	-0.178394	Color2 [DarkGray]	1	4		Q9Y265	H7C4G5;Q9Y265	RUVB1_HUMAN	RUVBL1		2.08561	2.11734	2.38109	2.36766	2.32026	2.49366	2.48359	2.31961	2.31602
	0	-0.178883	Color2 [DarkGray]	1	4		Q8IUH4	Q8IUH4	ZDH13_HUMAN	ZDHHC13		-2.18055	-2.64241	-2.03378	NaN	-2.90922	NaN	NaN	NaN	-2.1067
	1.23981	-0.179119	Color2 [DarkGray]	1	4		O14980	A0A7I2V2C5;A0A7I2V2H0;A0A7I2V2S3;A0A7I2V2Y6;A0A7I2V3J1;A0A7I2V3N0;A0A7I2V3P3;A0A7I2V3W6;A0A7I2V461;A0A7I2V4A3;A0A7I2YQP1;A0A7I2YQV4;A0A7I2YQX3;C9J673;C9JKM9;O14980	XPO1_HUMAN	XPO1		0.580796	0.467031	0.615017	0.703641	0.571409	0.759178	0.831485	0.708658	0.660059
	1.0165	-0.179152	Color2 [DarkGray]	1	4		Q8WU79	Q8WU79	SMAP2_HUMAN	SMAP2		1.71112	1.59403	1.68964	0.174577	0.252745	0.202204	1.72884	1.81996	1.98345
	0.65387	-0.179737	Color2 [DarkGray]	1	4		Q6P2H3	H7BZW2;Q6P2H3	CEP85_HUMAN	CEP85		0.134356	0.288307	0.530757	0.256253	0.290737	0.0659356	0.570122	0.411179	0.511332
	0.672905	-0.179983	Color2 [DarkGray]	1	4		P09651	A0A7I2V2F1;A0A7I2V2M7;A0A7I2V2Q7;A0A7I2V2R4;A0A7I2V2X1;A0A7I2V334;A0A7I2V360;A0A7I2V3K5;A0A7I2V3R8;A0A7I2V3U8;A0A7I2V3W0;A0A7I2V453;A0A7I2V459;A0A7I2V497;A0A7I2V4E2;A0A7I2V4F8;A0A7I2V4P7;A0A7I2V520;A0A7I2V5N7;A0A7I2V5P1;A0A7I2V661;A0A7I2V666;A0A7I2YQX9;A0A7I2YQY2;F8W6I7;H0YH80;P09651;Q32P51	ROA1_HUMAN	HNRNPA1		3.69593	3.47968	3.64361	3.39808	3.36429	3.71971	3.69447	3.67374	3.99096
	0.363715	-0.180104	Color2 [DarkGray]	1	4		Q9NYL2	Q9NYL2	M3K20_HUMAN	MAP3K20		-0.615467	-0.538861	-0.152176	-0.273712	-0.554942	-0.11605	-0.349471	0.0363741	-0.453096
	0.628732	-0.180244	Color2 [DarkGray]	1	4		Q5SW79	H0Y2V6;Q5SW79	CE170_HUMAN	CEP170		-1.30042	-1.47292	-1.14714	-1.42077	-0.996237	-1.86703	-1.20491	-1.22461	-0.950233
	0.823417	-0.180422	Color2 [DarkGray]	1	4		O94906	O94906	PRP6_HUMAN	PRPF6		1.09363	1.14001	1.11283	1.55707	1.4335	1.4805	1.22564	1.16772	1.49436
	0.872156	-0.180503	Color2 [DarkGray]	1	4		P30153	B3KQV6;C9J9C1;P30153	2AAA_HUMAN	PPP2R1A		0.804161	0.601357	0.780685	0.866357	0.745138	0.820574	1.05028	0.863426	0.814009
	0.38618	-0.180557	Color2 [DarkGray]	1	4		Q8WVB6	A0A0D9SF58;E7EXA6;Q8WVB6	CTF18_HUMAN	CHTF18		-0.367925	-0.582991	-0.265121	0.402811	0.436553	0.962938	-0.523844	-0.226572	0.0760517
	0.771263	-0.180862	Color2 [DarkGray]	1	4		Q9P107	K7EJC2;Q9P107	GMIP_HUMAN	GMIP		0.152603	-0.0654669	0.0173326	0.146429	0.243245	0.419279	0.257766	0.0478477	0.341442
	0.740681	-0.180991	Color2 [DarkGray]	1	4		P17812	A0A3B3IRI2;A0A3B3IRQ8;A0A3B3ITB8;A0A3B3ITF6;A0A3B3ITH9;P17812;Q9NRF8	PYRG1_HUMAN	CTPS1		-0.635988	-0.345982	-0.41045	0.0650334	-0.0377445	0.164311	-0.195616	-0.420507	-0.233325
	0.669396	-0.181028	Color2 [DarkGray]	1	4		Q9Y6A5	A0A494BZT8;C9JA91;E7EMT0;Q9Y6A5	TACC3_HUMAN	TACC3		0.807999	0.713995	0.855487	0.374464	0.855337	0.580561	1.08607	0.742696	1.0918
	0.69063	-0.18165	Color2 [DarkGray]	1	4		Q96A65	Q96A65	EXOC4_HUMAN	EXOC4		-0.374327	-0.210008	-0.0609765	0.249206	0.322396	0.145872	-0.114041	-0.109697	0.123377
	0.719186	-0.181771	Color2 [DarkGray]	1	4		P14174	P14174	MIF_HUMAN	MIF		1.76061	1.59691	1.50414	1.55957	1.83538	1.9468	1.82778	1.94036	1.63884
	0.844327	-0.182538	Color2 [DarkGray]	1	4		Q9Y2X3	Q9Y2X3	NOP58_HUMAN	NOP58		2.57935	2.4458	2.52412	2.51239	2.72086	2.41363	2.52195	2.74035	2.83459
	1.01147	-0.182631	Color2 [DarkGray]	1	4		Q9HCU5	H7C2N7;Q9HCU5	PREB_HUMAN	PREB		0.413236	0.454249	0.452409	NaN	0.368963	-0.462962	0.533123	0.789801	0.544864
	1.26746	-0.182822	Color2 [DarkGray]	1	4		P42166	G5E972;H0YJH7;P42166;P42167	LAP2A_HUMAN	TMPO		2.27855	2.12965	2.28766	2.97315	2.95553	3.10382	2.39863	2.34752	2.49818
	1.61769	-0.18294	Color2 [DarkGray]	1	4		P40227	P40227	TCPZ_HUMAN	CCT6A		1.62688	1.58335	1.70323	1.85529	1.82157	2.05936	1.85517	1.74471	1.8624
	0.812791	-0.183094	Color2 [DarkGray]	1	4		Q16401	Q16401	PSMD5_HUMAN	PSMD5		-0.269166	-0.0397596	-0.393255	0.428797	0.0495939	0.448817	-0.0511613	-0.0298405	-0.0718956
	1.26589	-0.18325	Color2 [DarkGray]	1	4		P52701	A0A494C0M1;P52701	MSH6_HUMAN	MSH6		2.11039	2.11238	2.19419	3.7794	3.60473	3.75623	2.20858	2.42226	2.33588
	1.40157	-0.183488	Color2 [DarkGray]	1	4		Q9HC35	B5MBZ0;Q9HC35	EMAL4_HUMAN	EML4		0.886292	0.900266	0.886029	1.31278	1.08844	1.14243	1.18057	0.969834	1.07265
	1.16232	-0.183897	Color2 [DarkGray]	1	4		Q5T4S7	Q5T4S7	UBR4_HUMAN	UBR4		1.35259	1.2547	1.34785	1.49996	1.36696	1.31707	1.56322	1.36802	1.5756
	0.1578	-0.18409	Color2 [DarkGray]	1	4		Q8NFH5	Q8NFH5	NUP35_HUMAN	NUP35		-0.614203	-1.56179	-0.688919	-0.775548	-1.14771	-1.46693	-1.3604	-0.288481	-0.663761
	0.30807	-0.184123	Color2 [DarkGray]	1	4		P09543	P09543	CN37_HUMAN	CNP		-0.26105	-0.537812	0.282149	-0.194673	-0.212737	-0.176412	-0.0581212	0.025074	0.0687027
	0.626988	-0.18425	Color2 [DarkGray]	1	4		Q96ST2	A0A1B0GW95;Q96ST2	IWS1_HUMAN	IWS1		-0.950206	-0.829204	-0.80013	-0.927232	-0.824496	-0.526042	-0.791841	-0.807258	-0.427691
	0.602027	-0.184582	Color2 [DarkGray]	1	4		P12236	P12236	ADT3_HUMAN	SLC25A6		0.341851	0.495465	0.771806	-0.6351	-0.337194	-0.708845	0.615208	0.747384	0.800276
	1.18362	-0.184844	Color2 [DarkGray]	1	4		Q92547	A0A2R8YD63;Q92547	TOPB1_HUMAN	TOPBP1		-0.745019	-0.693154	-0.710887	-0.968489	-0.769501	-0.580863	-0.662384	-0.51736	-0.414785
	0.179839	-0.184938	Color2 [DarkGray]	1	4		Q9BQA1	H0Y711;Q9BQA1	MEP50_HUMAN	WDR77		-1.12301	-1.91477	-1.62492	-1.67323	-0.944582	-1.08155	-1.96685	-1.24529	-0.895737
	0.448647	-0.184964	Color2 [DarkGray]	1	4		P20591	A0A7P0T9I6;A0A7P0T9R0;A0A7P0Z4E0;F8W8T1;H9KVC7;H9KVC9;P20591	MX1_HUMAN	MX1		-2.09701	-2.52934	-2.43632	-2.73099	-1.9406	-2.2289	-2.1824	NaN	-2.15611
	0.53986	-0.18514	Color2 [DarkGray]	1	4		Q9UHI6	A0A7P0T8G7;A0A7P0T9T8;A0A7P0TB94;Q9UHI6	DDX20_HUMAN	DDX20		0.242156	0.326614	0.661831	0.671423	0.762966	0.537218	0.587676	0.459721	0.738625
	1.44197	-0.185836	Color2 [DarkGray]	1	4		Q9NU22	Q9NU22	MDN1_HUMAN	MDN1		1.22728	1.11269	1.31224	1.99617	1.85615	1.79123	1.38023	1.39631	1.43317
	0.521192	-0.185842	Color2 [DarkGray]	1	4		P61353	K7ELC7;P61353	RL27_HUMAN	RPL27		1.32156	1.15631	1.67748	1.46279	1.26226	1.43682	1.52248	1.62573	1.56468
	0.627215	-0.185867	Color2 [DarkGray]	1	4		P49589	B4DKY1;P49589	SYCC_HUMAN	CARS1		0.23348	0.44696	0.593596	0.398681	0.528615	0.577068	0.514253	0.54194	0.775446
	0.262536	-0.186229	Color2 [DarkGray]	1	4		Q9UI10	E7ERK9;Q9UI10	EI2BD_HUMAN	EIF2B4		-0.863579	-1.25722	-0.767371	-0.0830064	-0.230757	0.0935311	-0.65976	-1.23804	-0.43169
	0	-0.18625	Color2 [DarkGray]	1	4		P48426	P48426	PI42A_HUMAN	PIP4K2A		-3.62833	NaN	-2.39277	-2.45626	-2.39655	-1.60656	-2.8243	NaN	NaN
	0.383777	-0.186486	Color2 [DarkGray]	1	4		Q8IWX8	J3QK89;Q8IWX8	CHERP_HUMAN	CHERP		-0.383367	-0.68222	-0.0474772	-0.421993	-0.295976	-0.557425	-0.316665	-0.225448	-0.0114927
	1.01943	-0.18671	Color2 [DarkGray]	1	4		P52272	A0A087X0X3;M0QYQ7;M0R019;M0R0N3;M0R2T0;P52272	HNRPM_HUMAN	HNRNPM		4.36048	4.34608	4.50719	5.06027	5.04208	5.18628	4.50051	4.547	4.72638
	0.378381	-0.186748	Color2 [DarkGray]	1	4		O75635	O75635	SPB7_HUMAN	SERPINB7		0.447663	0.309166	-0.139848	0.427633	0.625018	0.790957	0.590551	0.364341	0.222332
	0.77127	-0.186927	Color2 [DarkGray]	1	4		Q96PP8	E7ETN8;Q96PP8	GBP5_HUMAN	GBP5		2.89219	2.94206	3.22298	3.70423	3.54247	3.73649	3.26721	3.12279	3.228
	0.59581	-0.187105	Color2 [DarkGray]	1	4		P00738	A0A0C4DGL8;H0Y300;H3BS21;J3QLC9;J3QR68;P00738	HPT_HUMAN	HP		5.46886	5.26392	5.06857	4.76408	5.25716	4.76912	5.29464	5.53064	5.53738
	0.82873	-0.187263	Color2 [DarkGray]	1	4		P11586	A0A494C1T2;F5H2F4;P11586;V9GYY3;V9GZ78	C1TC_HUMAN	MTHFD1		2.18069	2.06445	2.16817	2.7088	2.69851	2.90406	2.20011	2.25656	2.51842
	1.19694	-0.187272	Color2 [DarkGray]	1	4		P31146	H3BNA2;H3BRJ0;H3BRY3;H3BSL1;H3BTU6;H3BU76;P31146	COR1A_HUMAN	CORO1A		5.80484	5.8566	5.98638	5.64492	5.80047	5.86954	6.08872	5.97553	6.14538
	0.940484	-0.187341	Color2 [DarkGray]	1	4		O75592	A0A499FJI4;A0A804HIR9;A0A804HJ25;A0A804HKQ1;A0A804HL12;O75592	MYCB2_HUMAN	MYCBP2		0.0543718	0.115932	0.290123	0.185836	0.502129	0.184416	0.358982	0.22762	0.435848
	0.52539	-0.187395	Color2 [DarkGray]	1	4		Q06323	Q06323	PSME1_HUMAN	PSME1		2.72614	2.43128	2.93681	3.22969	3.18392	3.50163	2.87861	2.79236	2.98544
	0.688988	-0.187739	Color2 [DarkGray]	1	4		O75791	O75791	GRAP2_HUMAN	GRAP2		-0.252117	0.0451517	0.00229883	-0.0600123	-0.365827	-0.0423303	-0.00569677	0.0895805	0.274668
	0.106489	-0.187759	Color2 [DarkGray]	1	4		Q9Y6K1	A0A0C4DG02;A0A8I5KTF6;A0A8I5QKW3;F8WE91;Q9Y6K1	DNM3A_HUMAN	DNMT3A		-1.44808	-2.44837	-3.6276	-2.17915	-2.17076	-2.44296	-2.28922	-2.18447	-2.48708
	1.16798	-0.187799	Color2 [DarkGray]	1	4		Q7KZF4	Q7KZF4	SND1_HUMAN	SND1		2.14775	2.21291	2.35456	2.31009	2.40851	2.41989	2.37646	2.38696	2.5152
	0.657626	-0.187906	Color2 [DarkGray]	1	4		P78344	D3DQV9;E9PKF8;H0Y3P2;P78344	IF4G2_HUMAN	EIF4G2		2.64814	2.59809	2.87969	2.94267	2.9976	3.02936	2.85953	2.75196	3.07815
	0.834194	-0.188232	Color2 [DarkGray]	1	4		P17858	A0A2R8Y891;P08237;P17858	PFKAL_HUMAN	PFKL		0.383668	0.43702	0.647196	1.90394	2.0411	2.29139	0.79576	0.563959	0.672861
	0.39581	-0.18836	Color2 [DarkGray]	1	4		Q96DI7	Q96DI7	SNR40_HUMAN	SNRNP40		0.194708	-0.215981	0.403122	-0.0381379	0.0815916	0.366508	0.235082	0.224684	0.487164
	0.153982	-0.188416	Color2 [DarkGray]	1	4		Q96NY7;Q9NZA1	A0A2R8Y4M1;A0A2R8Y615;A0A2R8YGW2;A0A5F9ZHK1;Q96NY7;Q9NZA1	CLIC5_HUMAN;CLIC6_HUMAN	CLIC5;CLIC6		-0.748625	0.250956	-1.25464	-0.0866437	-0.399612	-0.18221	-0.328842	-0.236313	-0.621906
	0.346885	-0.188469	Color2 [DarkGray]	1	4		Q92688	H0YN26;P39687;Q92688	AN32B_HUMAN	ANP32B		-0.858452	-1.0467	-0.624084	-0.671054	-0.661035	-0.377992	-0.499847	-1.03111	-0.432871
	1.08376	-0.188745	Color2 [DarkGray]	1	4		Q03164	A0A3B3ITZ1;A0A8I5KXR3;E9PR05;Q03164	KMT2A_HUMAN	KMT2A		-1.08353	-1.19577	-0.994609	-1.31235	-1.14456	-1.66937	-1.01765	-0.848803	-0.841216
	0.271276	-0.188883	Color2 [DarkGray]	1	4		O95817	C9JFK9;O95817	BAG3_HUMAN	BAG3		-1.19614	-1.27482	-0.619253	-1.9261	NaN	-2.61591	-0.488713	-1.12751	-0.907333
	1.77024	-0.189195	Color2 [DarkGray]	1	4		P56192	P56192	SYMC_HUMAN	MARS1		1.70326	1.64608	1.80889	1.84412	1.84287	1.87211	1.89821	1.91804	1.90956
	1.52459	-0.189529	Color2 [DarkGray]	1	4		P42224	A0A669KB52;A0A669KB53;A0A669KB56;A0A669KB68;A0A669KB75;A0A669KBA4;A0A669KBI6;E7EPD2;J3KPM9;P42224	STAT1_HUMAN	STAT1		3.46367	3.57034	3.64538	3.60582	3.53913	3.77049	3.76098	3.70549	3.78151
	1.56903	-0.190097	Color2 [DarkGray]	1	4		P30876	C9J2Y9;C9J4M6;P30876	RPB2_HUMAN	POLR2B		-0.252669	-0.259002	-0.147372	-0.152953	0.0554647	-0.196031	-0.104353	0.0422602	-0.0266581
	1.315	-0.190109	Color2 [DarkGray]	1	4		P10809	A0A7I2V2X6;A0A7I2V599;A0A7I2YQK6;P10809	CH60_HUMAN	HSPD1		3.05064	2.90854	2.96356	2.87974	2.87203	2.93018	3.05729	3.21333	3.22244
	0.370541	-0.190264	Color2 [DarkGray]	1	4		P61962	A0A087WWI6;A0A8I5KQ63;A0A8I5KRG1;A0A8I5KT41;A0A8I5KTU5;A0A8I5QKQ1;P61962	DCAF7_HUMAN	DCAF7		-0.606365	-0.80843	-0.317192	-0.987359	-0.676395	-0.872891	-0.34692	-0.683584	-0.130692
	0.403651	-0.190398	Color2 [DarkGray]	1	4		P60866	A0A7P0S5H5;E5RIP1;E5RJX2;P60866	RS20_HUMAN	RPS20		0.990798	0.624949	1.00442	3.13127	3.05801	3.59862	1.30131	1.12171	0.768341
	1.24832	-0.190506	Color2 [DarkGray]	1	4		P62277	J3KMX5;P62277	RS13_HUMAN	RPS13		2.42047	2.48119	2.38782	3.10244	2.86337	3.43668	2.4934	2.71653	2.65106
	1.06731	-0.190622	Color2 [DarkGray]	1	4		P08670	B0YJC4;B0YJC5;P08670	VIME_HUMAN	VIM		4.66728	4.57086	4.83264	4.08324	4.16557	4.41558	4.81152	4.91417	4.91697
	0.659179	-0.190861	Color2 [DarkGray]	1	4		Q8TD19	A0A7I2V454;A0A7I2V4E9;A0A7I2V5R1;G3V5V0;Q8TD19	NEK9_HUMAN	NEK9		-0.500915	-0.461796	-0.123942	-0.557436	-0.770284	-0.426569	-0.192518	-0.25174	-0.0698099
	1.00556	-0.191022	Color2 [DarkGray]	1	4		Q08211	Q08211	DHX9_HUMAN	DHX9		3.75951	3.74269	3.74739	3.46955	3.4791	3.50267	3.81004	3.90183	4.11078
	0.273329	-0.191519	Color2 [DarkGray]	1	4		P62851	P62851	RS25_HUMAN	RPS25		2.47189	2.3429	2.6139	4.36993	4.18832	4.47126	2.40103	2.39472	3.2075
	1.0497	-0.191706	Color2 [DarkGray]	1	4		P48643	B7ZAR1;E7ENZ3;E9PCA1;P48643	TCPE_HUMAN	CCT5		1.04314	1.06583	1.14545	0.925075	0.953129	1.17994	1.40558	1.13009	1.29387
	0	-0.191758	Color2 [DarkGray]	1	4		Q08117	K7ELE3;K7EQH5;Q08117	TLE5_HUMAN	TLE5		-2.09902	NaN	-2.18351	-1.53616	-1.31252	-1.17771	-1.94951	NaN	NaN
	0.119734	-0.191766	Color2 [DarkGray]	1	4		E5RIP4	E5RIP4	E5RIP4_HUMAN	SLC39A14		-0.324545	0.102374	-0.447919	0.099566	0.10159	0.553838	0.566535	0.488425	-1.14975
	0.279058	-0.192022	Color2 [DarkGray]	1	4		Q10570	Q10570	CPSF1_HUMAN	CPSF1		-1.28342	-0.766314	-0.911653	-1.84374	-1.03963	-1.44274	-1.21181	-0.755267	-0.418249
	0.878063	-0.192327	Color2 [DarkGray]	1	4		P33992	B1AHB1;P33992	MCM5_HUMAN	MCM5		3.28658	3.37268	3.59746	2.96183	2.91229	3.1168	3.56805	3.56922	3.69643
	0.719347	-0.192391	Color2 [DarkGray]	1	4		P50570	A0A8I5KXV5;E5RHK8;H0YBC6;P50570;Q9UQ16	DYN2_HUMAN	DNM2		1.18976	1.41321	1.5868	0.927487	0.975232	1.32801	1.58606	1.51795	1.66293
	0.180176	-0.192584	Color2 [DarkGray]	1	4		O14880	O14880;Q5VV87;Q5VV89	MGST3_HUMAN	MGST3		-1.28032	-1.23333	-2.09747	-1.90579	-1.5409	NaN	NaN	-1.12801	-1.56091
	0.221332	-0.193172	Color2 [DarkGray]	1	4		Q6ZMZ3	Q6ZMZ3	SYNE3_HUMAN	SYNE3		-2.28639	NaN	-2.63838	NaN	-2.93897	NaN	-2.04395	-2.74026	-2.02343
	0.963807	-0.193284	Color2 [DarkGray]	1	4		P61081	M0QYI6;P61081	UBC12_HUMAN	UBE2M		-0.744516	-0.604744	-0.430542	-0.389059	-0.556639	-0.313351	-0.445517	-0.389935	-0.364498
	0.94716	-0.193841	Color2 [DarkGray]	1	4		A3KN83	A3KN83	SBNO1_HUMAN	SBNO1		-0.388421	-0.17545	-0.315814	-0.300975	-0.63924	-0.370978	0.0435386	-0.149292	-0.192408
	1.31395	-0.194065	Color2 [DarkGray]	1	4		Q15084	Q15084	PDIA6_HUMAN	PDIA6		1.47891	1.44569	1.66266	1.1827	1.28144	1.18529	1.7295	1.69418	1.74578
	1.89341	-0.194131	Color2 [DarkGray]	1	4		Q13617	A0A0A0MTN0;A0A0D9SET6;A0A8I5KPX0;A0A8I5KQQ5;A0A8I5KS98;A0A8I5KTY5;A0A8I5KU22;A0A8I5KUA9;A0A8I5KVE2;A0A8I5KXB2;A0A8I5KY75;A0A8I5KYP8;A0A8I5KYZ8;A0A8I5QJI3;A0A8I5QKN3;Q13617;Q5T2B5	CUL2_HUMAN	CUL2		-2.05641	-2.17362	-2.12171	-1.34415	-1.08017	-1.46179	-1.93321	-1.96933	-1.86681
	0.894081	-0.194319	Color2 [DarkGray]	1	4		P16298	E7ETC2;E9PK68;E9PPC8;G3V111;H0YB02;P16298;P48454;Q08209;Q5F2F8	PP2BB_HUMAN	PPP3CB		1.68968	1.45702	1.72266	1.84014	1.94994	2.09478	1.92101	1.80802	1.72329
	1.54867	-0.194514	Color2 [DarkGray]	1	4		P67870	A0A0G2JM12;A0A0G2JM58;A0A7I2V500;A0A7I2YQ78;A0A7I2YQQ2;N0E472;N0E644;P67870;Q5SRQ3;Q5SRQ6	CSK2B_HUMAN	CSNK2B		-0.0105057	0.0259008	-0.0884366	-0.145338	-0.23261	0.247455	0.0847592	0.24698	0.178761
	0.715751	-0.194615	Color2 [DarkGray]	1	4		Q9HAW4	E7ESG2;Q9HAW4	CLSPN_HUMAN	CLSPN		0.285257	0.452806	0.131825	-0.013042	-0.15298	-0.346897	0.376801	0.429606	0.647325
	1.81131	-0.194685	Color2 [DarkGray]	1	4		O00410	H0Y8C6;O00410	IPO5_HUMAN	IPO5		2.16052	2.05342	2.12914	2.06126	2.22894	2.34156	2.34738	2.23706	2.3427
	1.73147	-0.194848	Color2 [DarkGray]	1	4		P26358	A0A7I2V2G5;A0A7I2V3F8;A0A7I2V490;A0A7I2V5D0;A0A7I2V5F1;A0A7I2V5F6;A0A7I2YQA8;A0A7I2YQQ0;K7EIZ6;K7EJL0;K7EMU8;P26358	DNMT1_HUMAN	DNMT1		2.25054	2.15009	2.25792	1.86725	1.92079	1.75861	2.41313	2.3508	2.47917
	1.11564	-0.194867	Color2 [DarkGray]	1	4		Q9UL46	A0A087X1Z3;H0YM70;Q9UL46	PSME2_HUMAN	PSME2		0.953911	1.00464	1.10917	1.12329	1.22097	1.56273	1.31078	1.08452	1.25702
	0.521682	-0.195027	Color2 [DarkGray]	1	4		Q8NBF6	B8ZZW5;H7C0I1;Q8NBF6	AVL9_HUMAN	AVL9		-2.34656	-2.48981	-2.57133	-2.8237	NaN	NaN	-2.57347	-2.09557	-2.15358
	0.426447	-0.195115	Color2 [DarkGray]	1	4		P42768	P42768	WASP_HUMAN	WAS		0.991931	1.10179	1.38194	0.30214	0.293532	0.419336	1.09534	1.32763	1.63802
	1.42438	-0.19547	Color2 [DarkGray]	1	4		O60264	A0A0A0MRP6;B7ZLQ5;O60264;P28370	SMCA5_HUMAN	SMARCA5		2.83199	2.9215	2.94343	2.68343	2.52783	2.85541	3.08905	3.00371	3.19057
	1.14097	-0.195479	Color2 [DarkGray]	1	4		Q8WUM0	Q8WUM0	NU133_HUMAN	NUP133		1.89628	1.76933	1.85871	1.76273	1.69293	1.68274	2.02067	1.92247	2.16762
	2.15027	-0.195875	Color2 [DarkGray]	1	4		P68366	A6NHL2;F5H5D3;P68363;P68366;Q71U36;Q9BQE3	TBA4A_HUMAN	TUBA4A		6.51064	6.50427	6.47646	6.83057	6.81153	7.05167	6.63068	6.6893	6.75902
	1.01916	-0.195877	Color2 [DarkGray]	1	4		P78371	F5GWF6;F8VQ14;P78371	TCPB_HUMAN	CCT2		2.34422	2.14934	2.39343	2.41841	2.41313	2.78042	2.54703	2.39001	2.53759
	0.587967	-0.195899	Color2 [DarkGray]	1	4		P40222	P40222	TXLNA_HUMAN	TXLNA		0.180812	-0.00735569	0.196422	0.202613	0.531643	0.291408	0.163104	0.209487	0.584986
	1.21652	-0.196818	Color2 [DarkGray]	1	4		P57737	A0A0A6YYL4;P57737	CORO7_HUMAN	CORO7		0.501088	0.740716	0.656154	0.597122	0.397747	0.648142	0.871448	0.7732	0.843765
	0.519588	-0.196954	Color2 [DarkGray]	1	4		Q13363	D6RAX2;E7EPF8;E7ESU7;E9PGB1;H0Y8W7;Q13363	CTBP1_HUMAN	CTBP1		-0.198342	-0.591654	-0.743947	-0.0490556	0.0424623	0.18892	-0.285883	-0.385777	-0.27142
	1.24329	-0.197071	Color2 [DarkGray]	1	4		Q9UPN3	A0A590UJG2;A0A7P0MQR8;A0A804HL78;H0Y390;H3BPE1;H3BQK9;O94854;Q9UPN3	MACF1_HUMAN	MACF1		1.67923	1.5608	1.6079	1.44546	1.48358	1.38314	1.91153	1.68773	1.83989
	0.443732	-0.197136	Color2 [DarkGray]	1	4		Q96FZ2	D6R9T3;D6RAI0;D6RAZ3;D6RGK7;E7EMP6;Q96FZ2	HMCES_HUMAN	HMCES		-1.41822	-1.53907	-1.72721	-1.60486	-1.65849	-1.23734	-1.03806	-1.59935	-1.45568
	0.870629	-0.197267	Color2 [DarkGray]	1	4		P26599	A0A087WU68;A0A0U1RRM4;A0A6Q8PEX4;A0A7I2V4H6;A0A7I2V621;A6NLN1;K7EK45;K7EKJ7;P26599	PTBP1_HUMAN	PTBP1		3.07386	2.89562	3.19046	2.54009	2.7183	2.89669	3.16838	3.2127	3.37066
	1.11728	-0.197375	Color2 [DarkGray]	1	4		Q8IWZ3	A0A0A0MQZ8;H0Y472;H0Y4P6;H0Y785;H0Y7Y3;Q8IWZ3	ANKH1_HUMAN	ANKHD1		2.79395	2.73232	2.761	2.78491	2.79555	2.89039	2.87485	2.88252	3.12203
	0.360024	-0.197376	Color2 [DarkGray]	1	4		O60524	G3V5V3;O60524	NEMF_HUMAN	NEMF		-1.96179	NaN	-1.85677	-0.136817	-0.250175	-0.165998	-1.86016	-1.89892	-1.37664
	2.50573	-0.197408	Color2 [DarkGray]	1	4		Q9Y678	Q9Y678	COPG1_HUMAN	COPG1		1.86002	1.81744	1.811	1.36045	1.24024	1.49429	2.06438	1.97468	2.04162
	0.883357	-0.197635	Color2 [DarkGray]	1	4		Q15269	A0A0B4J2E5;Q15269	PWP2_HUMAN	PWP2		0.452829	0.335812	0.619922	0.0406575	0.432886	0.169706	0.539794	0.73677	0.724903
	3.20133	-0.197707	Color2 [DarkGray]	1	4		Q9UKK3	Q9UKK3	PARP4_HUMAN	PARP4		0.39789	0.428182	0.456595	0.490168	0.450636	0.654538	0.615193	0.612831	0.647764
	0.471325	-0.197735	Color2 [DarkGray]	1	4		Q13464	A0A0U1RQV4;Q13464	ROCK1_HUMAN	ROCK1		-0.512485	-0.187474	-0.728352	-1.12585	-0.963301	-1.14596	-0.424473	-0.300048	-0.110583
	0.234805	-0.197905	Color2 [DarkGray]	1	4		P62140	C9J9S3;C9JP48;P62140	PP1B_HUMAN	PPP1CB		-0.785049	-1.25232	-0.921366	0.395389	0.46173	0.495913	-1.3892	-0.462852	-0.512976
	0.2925	-0.198028	Color2 [DarkGray]	1	4		Q8WVV9	B7WPG3;C9IYN3;C9JJZ7;H7BXH8;Q8WVV9;V9GYK2	HNRLL_HUMAN	HNRNPLL		-2.33324	-2.24895	-1.8383	-1.87505	-2.56256	-1.44081	-1.51773	-2.29612	-2.01256
[truncated: 834 more rows]

## Sheet: Donor A activated
Significant	=-LOG(P-value)	Difference	Symbol color	Symbol type	Symbol size	Show label	Protein.Group	Protein.Ids	Protein.Names	Genes	First.Protein.Description	D:\Data\SWH Data\SWH_3_61_primary9plex\SWH_3_61_primary_4C_1_5uL_DIA_Slot2-13_1_5392.d	D:\Data\SWH Data\SWH_3_61_primary9plex\SWH_3_61_primary_4C_2_5uL_DIA_Slot2-14_1_5393.d	D:\Data\SWH Data\SWH_3_61_primary9plex\SWH_3_61_primary_4C_3_5uL_DIA_Slot2-15_1_5394.d	D:\Data\SWH Data\SWH_3_61_primary9plex\SWH_3_61_primary_37C_1_5uL_DIA_Slot2-10_1_5385.d	D:\Data\SWH Data\SWH_3_61_primary9plex\SWH_3_61_primary_37C_2_5uL_DIA_Slot2-11_1_5389.d	D:\Data\SWH Data\SWH_3_61_primary9plex\SWH_3_61_primary_37C_3_5uL_DIA_Slot2-12_1_5390.d	D:\Data\SWH Data\SWH_3_61_primary9plex\SWH_3_61_primary_Ctrl_1_5uL_DIA_Slot2-16_1_5396.d	D:\Data\SWH Data\SWH_3_61_primary9plex\SWH_3_61_primary_Ctrl_2_5uL_DIA_Slot2-17_1_5397.d	D:\Data\SWH Data\SWH_3_61_primary9plex\SWH_3_61_primary_Ctrl_3_5uL_DIA_Slot2-18_1_5398.d
+	4.85664	3.28539	Color2 [DarkGray]	1	4		P46783	A0A1W2PQS6;A0A2R8Y6L3;A0A2R8Y7H1;A0A2R8YFH6;F6U211;P46783;Q9NQ39;S4R435	RS10_HUMAN	RPS10		1.74456	1.47454	1.92696	5.07068	4.83276	5.11922	1.90141	1.5883	1.67677
+	4.60792	3.00679	Color2 [DarkGray]	1	4		P46782	M0QZN2;M0R0F0;M0R0R2;P46782	RS5_HUMAN	RPS5		-1.80778	-1.02293	-1.00534	1.89773	1.96118	2.25502	-0.894641	-0.883836	-1.12797
+	1.6079	2.94093	Color2 [DarkGray]	1	4		Q9UBC9	B1AN48;Q9UBC9	SPRR3_HUMAN	SPRR3		2.61447	0.614988	-1.37005	1.66076	1.99074	0.170002	-0.502083	-1.86649	-2.63271
	0.533165	2.89421	Color2 [DarkGray]	1	4		Q9NSB2	Q9NSB2	KRT84_HUMAN	KRT84		0.520281	1.78323	2.73039	3.67807	1.25097	5.56585	-1.30401	4.68244	-1.56618
+	3.04114	2.84367	Color2 [DarkGray]	1	4		CAR	CAR	CAR_HUMAN	CARTN		6.92396	6.92774	7.2266	6.43027	6.65567	5.62604	3.31084	3.55057	3.31957
+	4.53384	2.36234	Color2 [DarkGray]	1	4		P39019	M0QYF7;M0R140;M0R2L9;P39019	RS19_HUMAN	RPS19		1.89474	1.54387	2.06216	4.31818	4.19512	4.54364	1.96681	1.92674	2.07637
+	2.0475	2.36115	Color2 [DarkGray]	1	4		Q96IJ6	A0A087WUI8;A0A804HIS0;C9JAH0;F8WD54;Q96IJ6	GMPPA_HUMAN	GMPPA		-2.67377	-1.996	-2.69982	0.448895	0.234006	0.250754	-1.17939	-2.88305	-2.08734
+	5.41677	2.34684	Color2 [DarkGray]	1	4		Q562R1	Q562R1	ACTBL_HUMAN	ACTBL2		4.51789	4.10833	NaN	6.68407	6.50603	6.70856	4.29449	4.31286	4.25078
+	4.17581	2.2986	Color2 [DarkGray]	1	4		Q9BQE5	B0QYK8;E9PM95;J3KQL8;Q9BQE5	APOL2_HUMAN	APOL2		-0.718755	-0.940071	-0.743709	1.23222	1.19923	1.43636	-1.00492	-0.81936	-1.20372
+	1.55162	2.29215	Color2 [DarkGray]	1	4		Q96PI1	Q96PI1	SPRR4_HUMAN	SPRR4		-1.20247	-1.05389	-1.43949	-1.57445	-2.25792	-1.80596	-3.06586	-5.31705	-4.13186
+	4.64268	2.2708	Color2 [DarkGray]	1	4		P62736;P63267	A0A804HKV3;A6NL76;B8ZZJ2;C9JFL5;F6QUT6;F6UVQ4;F8WB63;P62736;P63267;P68032;P68133	ACTA_HUMAN;ACTH_HUMAN	ACTA2;ACTG2		5.73517	5.49261	5.80956	7.90018	7.82814	8.11152	5.7696	5.67411	5.58375
+	1.86167	2.23817	Color2 [DarkGray]	1	4		Q15643	Q15643	TRIPB_HUMAN	TRIP11		-2.73125	-2.90983	-2.30687	-0.715506	-1.5455	-1.44531	-3.11721	NaN	-3.83001
+	2.4036	2.23211	Color2 [DarkGray]	1	4		Q01650	Q01650	LAT1_HUMAN	SLC7A5		4.74782	4.64542	4.88652	3.77183	4.27983	3.09161	1.19177	1.61145	1.64373
+	3.17033	2.19885	Color2 [DarkGray]	1	4		P60866	A0A7P0S5H5;E5RIP1;E5RJX2;P60866	RS20_HUMAN	RPS20		0.990798	0.624949	1.00442	3.13127	3.05801	3.59862	1.30131	1.12171	0.768341
+	3.61429	2.12647	Color2 [DarkGray]	1	4		A0A2R8YEA7	A0A2R8YEA7	A0A2R8YEA7_HUMAN	ACTB		-1.38042	-1.38315	-0.837705	1.34212	0.92306	0.971642	-1.03432	-1.24267	-0.86562
	0.556899	2.11892	Color2 [DarkGray]	1	4		P13646	A0A3B3ITG2;A8MT21;C9JTG5;K7EMD9;K7ERE3;P13646;P19012;Q99456	K1C13_HUMAN	KRT13		5.9267	4.49866	3.04386	5.20445	6.04655	4.81609	2.07237	6.48779	1.15018
	0	1.8746	Color2 [DarkGray]	1	4		Q92536	Q92536	YLAT2_HUMAN	SLC7A6		-1.4213	-1.04148	-0.875196	-1.60317	-2.19542	-2.03087	NaN	NaN	-3.81776
+	1.15766	1.85659	Color2 [DarkGray]	1	4		Q96JG9	H3BS19;Q96JG9	ZN469_HUMAN	ZNF469		0.683841	0.523468	0.461662	1.88695	1.16664	0.68128	0.428972	-0.40659	-1.85727
+	3.09361	1.82895	Color2 [DarkGray]	1	4		P62841	A0A0B4J2B4;K7EJ78;K7ELC2;K7EM56;K7EQJ5;P62841;S4R417;S4R456	RS15_HUMAN	RPS15		0.279294	0.129893	0.13845	1.8758	1.79016	2.17053	0.424215	-0.138127	0.0635576
+	2.48202	1.81692	Color2 [DarkGray]	1	4		Q13077	Q13077	TRAF1_HUMAN	TRAF1		3.73064	3.65993	3.92418	2.7948	3.19314	2.33142	0.916893	1.22983	0.721867
+	4.75816	1.78545	Color2 [DarkGray]	1	4		P62263	A0A2R8Y811;E5RH77;P62263	RS14_HUMAN	RPS14		4.03966	3.70187	4.13667	5.77657	5.72928	5.97087	4.04083	4.04289	4.03665
+	4.11157	1.77742	Color2 [DarkGray]	1	4		P32969	A0A2R8Y5Y7;H0Y9V9;P32969	RL9_HUMAN	RPL9P9		1.63864	1.11814	1.66775	3.29466	3.11866	3.36519	1.61272	1.34247	1.49106
+	2.21888	1.7739	Color2 [DarkGray]	1	4		O75955	A0A140T974;A0A140T9R1;A0A140T9W4;O75955	FLOT1_HUMAN	FLOT1		0.0294466	-0.45401	0.125104	-0.322295	-0.00753689	-0.967813	-2.16047	-2.53507	-1.92381
+	1.18134	1.75735	Color2 [DarkGray]	1	4		Q14525	Q14525	KT33B_HUMAN	KRT33B		0.871505	1.63677	3.67696	2.08786	1.00734	3.34698	0.423006	0.682538	0.0645819
	0	1.75689	Color2 [DarkGray]	1	4		Q9H0P0	B9A035;Q9H0P0;X6RM59	5NT3A_HUMAN	NT5C3A		-2.65177	-2.54138	NaN	NaN	-1.70714	-1.97405	NaN	NaN	-3.59749
+	3.63047	1.73356	Color2 [DarkGray]	1	4		P60709	A0A2R8Y793;A0A2R8YGF8;A0A6Q8PFE4;A0A6Q8PH58;A0A804GS07;C9JUM1;C9JZR7;E7EVS6;G5E9R0;I3L1U9;I3L3I0;I3L3R2;I3L4N8;J3KT65;K7EM38;P60709;P63261	ACTB_HUMAN	ACTB		7.41911	7.4602	7.57967	9.2319	9.37944	9.69596	7.66278	7.71036	7.7335
+	1.91542	1.72167	Color2 [DarkGray]	1	4		Q9H773	H3BSA6;Q9H773	DCTP1_HUMAN	DCTPP1		-2.29974	-1.61735	-1.92421	-0.455256	-0.993447	-0.323247	-1.9965	-2.98882	-1.95163
+	3.74299	1.68963	Color2 [DarkGray]	1	4		P08865	A0A0C4DG17;A0A8I5KQE6;C9J9K3;P08865	RSSA_HUMAN	RPSA		2.17484	2.08409	2.43002	3.98185	3.82413	4.02415	2.45686	2.22851	2.07586
+	3.68095	1.68747	Color2 [DarkGray]	1	4		P30050	P30050	RL12_HUMAN	RPL12		2.32087	2.19315	2.45945	4.0157	3.86802	4.3086	2.38374	2.40534	2.34084
+	2.39361	1.67542	Color2 [DarkGray]	1	4		P62851	P62851	RS25_HUMAN	RPS25		2.47189	2.3429	2.6139	4.36993	4.18832	4.47126	2.40103	2.39472	3.2075
+	1.65928	1.66741	Color2 [DarkGray]	1	4		P01036;P01037	P01036;P01037	CYTN_HUMAN;CYTS_HUMAN	CST1;CST4		1.58675	1.30997	0.559726	1.22924	1.50913	1.83763	-0.550859	NaN	0.266703
	0	1.66043	Color2 [DarkGray]	1	4		Q7Z3Z0	Q7Z3Z0	K1C25_HUMAN	KRT25		0.715585	-0.869686	NaN	NaN	NaN	0.947999	-0.712427	NaN	NaN
+	2.25735	1.63986	Color2 [DarkGray]	1	4		Q8WUX1	C9JHH7;C9JJU1;C9JMY2;C9JNK4;C9JWG4;Q8WUX1	S38A5_HUMAN	SLC38A5		1.38854	1.34236	1.86287	1.36685	1.34296	0.513403	-0.361168	-0.598738	-0.73646
+	2.10779	1.63158	Color2 [DarkGray]	1	4		Q6YHK3	Q6YHK3	CD109_HUMAN	CD109		0.983502	0.772717	1.11515	0.377767	0.67252	-0.238471	-1.20508	-1.13464	-1.7432
+	2.52213	1.60867	Color2 [DarkGray]	1	4		Q15025	A0A0A0MRZ4;E7EMV7;H0YC17;Q15025	TNIP1_HUMAN	TNIP1		1.77884	1.75152	1.87002	1.60585	1.86992	1.03693	-0.0179801	-0.17675	-0.118576
+	1.6538	1.58323	Color2 [DarkGray]	1	4		P09564	J3QLM0;P09564	CD7_HUMAN	CD7		-0.121566	-0.473491	0.0655408	-1.02746	-1.20366	-2.30035	-3.24136	-2.73852	-3.3013
+	4.89007	1.56799	Color2 [DarkGray]	1	4		P62136	A0A087WYY5;A0A7I2V4F7;C9J9S3;C9JP48;E7ETD8;E9PMD7;F8VR82;F8VYE8;F8W0W8;P36873;P62136;P62140	PP1A_HUMAN	PPP1CA		1.76617	1.72892	1.81276	3.33358	3.27166	3.42148	1.72966	1.85738	1.73572
+	3.55625	1.55953	Color2 [DarkGray]	1	4		Q9Y285	K7ER00;K7ER16;Q9Y285	SYFA_HUMAN	FARSA		-0.258087	-0.183832	-0.117519	0.991975	1.0361	1.20782	-0.297533	-0.684731	-0.460423
+	3.55526	1.55917	Color2 [DarkGray]	1	4		Q03426	A0A1W2PS16;F5GXC0;F5H092;F5H163;F5H368;F5H8H2;Q03426	KIME_HUMAN	MVK		-2.96676	-2.62788	-2.36451	-1.23706	-1.0501	-1.22252	NaN	-2.74529	-2.71284
+	4.99073	1.54821	Color2 [DarkGray]	1	4		P43403	P43403	ZAP70_HUMAN	ZAP70		3.00947	3.10914	3.26115	3.54793	3.51135	3.45926	2.01181	1.8585	2.00361
+	3.75618	1.54658	Color2 [DarkGray]	1	4		P62269	J3JS69;P62269	RS18_HUMAN	RPS18		2.27719	1.95816	2.58489	4.09855	3.95673	4.24549	2.45773	2.71003	2.49327
+	3.54128	1.54116	Color2 [DarkGray]	1	4		Q5VT52	Q5VT52	RPRD2_HUMAN	RPRD2		-1.03268	-0.894128	-0.970667	0.882991	0.573549	1.00974	-0.732785	-0.710253	-0.714154
+	2.01944	1.53159	Color2 [DarkGray]	1	4		P53985	P53985;Q5T8R3;Q5T8R5	MOT1_HUMAN	SLC16A1		3.3687	3.37314	3.53071	2.86541	3.03085	1.97607	1.13614	1.08808	1.05336
+	3.05731	1.52758	Color2 [DarkGray]	1	4		O60524	G3V5V3;O60524	NEMF_HUMAN	NEMF		-1.96179	NaN	-1.85677	-0.136817	-0.250175	-0.165998	-1.86016	-1.89892	-1.37664
+	2.83694	1.52733	Color2 [DarkGray]	1	4		Q9BTD8	K7EP90;K7ER08;Q9BTD8	RBM42_HUMAN	RBM42		-1.24879	-1.5974	-1.05213	0.304099	0.494208	0.880104	-0.773075	-1.04649	-1.08403
	0	1.50415	Color2 [DarkGray]	1	4		O00422	H7BZW6;O00422	SAP18_HUMAN	SAP18		NaN	NaN	-1.1175	-0.0174584	0.317719	0.198772	NaN	NaN	-1.3378
+	3.39671	1.49062	Color2 [DarkGray]	1	4		Q96P11	Q96P11	NSUN5_HUMAN	NSUN5		-2.42859	-1.9879	-1.74468	-0.112216	-0.367505	0.00858164	-1.61976	-1.52532	-1.7979
+	2.41536	1.48932	Color2 [DarkGray]	1	4		Q14699	C9JHG2;C9JRN3;C9JWQ9;F8WAR1;G3XAJ6;Q14699	RFTN1_HUMAN	RFTN1		2.30537	2.21741	2.46269	1.71445	1.81366	1.03179	0.0238557	0.0847359	-0.0166645
	0.376442	1.48463	Color2 [DarkGray]	1	4		P19013	P19013	K2C4_HUMAN	KRT4		5.34302	1.28788	-0.145014	4.76008	5.45221	2.21509	2.90937	4.82551	0.238612
+	3.64178	1.47747	Color2 [DarkGray]	1	4		Q9Y5N6	H3BMA4;H3BTQ7;Q9Y5N6	ORC6_HUMAN	ORC6		NaN	-1.30364	NaN	0.0980554	-0.172935	0.0107226	-1.35856	-1.65464	-1.48338
+	2.07315	1.46969	Color2 [DarkGray]	1	4		Q9P1W8	H3BUW0;O00241;Q9P1W8	SIRPG_HUMAN	SIRPG		0.423718	0.548225	0.59007	-0.596563	-0.130264	-0.614088	NaN	-2.0773	-1.75601
+	2.06193	1.46697	Color2 [DarkGray]	1	4		P05362	E7ESS4;P05362	ICAM1_HUMAN	ICAM1		2.3774	2.32435	2.43948	2.00912	2.32393	1.3389	0.35344	0.61317	0.304425
+	2.3324	1.46589	Color2 [DarkGray]	1	4		P21580	P21580	TNAP3_HUMAN	TNFAIP3		2.31773	2.46582	2.58474	1.88049	2.18563	1.42048	0.458736	0.521186	0.109001
+	3.41612	1.45958	Color2 [DarkGray]	1	4		P62081	A0A2R8Y623;B5MCP9;P62081	RS7_HUMAN	RPS7		2.39363	2.42792	2.48239	4.22457	3.96555	4.22148	2.69233	2.49638	2.84415
+	3.4342	1.44892	Color2 [DarkGray]	1	4		Q9BV68	K7EIY6;Q9BV68;U3KQF4	RN126_HUMAN	RNF126		2.24019	1.98155	2.02166	3.71821	3.77341	3.77232	2.16198	2.19281	2.56239
+	2.78521	1.43605	Color2 [DarkGray]	1	4		P61586	A0A7I2YQV1;P61586	RHOA_HUMAN	RHOA		0.755961	0.6007	0.888163	1.99408	2.07551	2.40655	0.522618	0.997263	0.648108
+	3.23875	1.43056	Color2 [DarkGray]	1	4		P62244	H3BVC7;I3L3P7;P62244	RS15A_HUMAN	RPS15A		3.14383	2.82338	3.18631	4.3523	4.40545	4.58441	2.99263	2.81209	3.24575
+	2.33512	1.4249	Color2 [DarkGray]	1	4		O15427	J3KTI8;J3KTM6;J3QQS9;J3QQV2;J3QRA0;J3QSC3;O15427	MOT4_HUMAN	SLC16A3		1.6898	1.64068	1.88002	0.732176	1.26234	0.575412	-0.368118	-0.505422	-0.83123
+	1.63504	1.42239	Color2 [DarkGray]	1	4		P16150	P16150	LEUK_HUMAN	SPN		2.12536	1.70305	2.19618	1.644	2.11762	0.831861	0.353739	0.0623217	-0.0897417
+	4.71847	1.41967	Color2 [DarkGray]	1	4		P23396	E9PJH4;E9PK82;E9PL09;E9PPU1;E9PQ96;F2Z2S8;H0YCJ7;H0YEU2;H0YF32;P23396	RS3_HUMAN	RPS3		3.97494	3.84746	4.04831	5.42503	5.34128	5.51878	4.02103	4.056	3.94905
+	1.16695	1.40757	Color2 [DarkGray]	1	4		P13164	A0A7P0T8E0;A0A7P0T953;A0A7P0T9Q3;E9PQN9;E9PS44;H7BYV1;P13164;Q01628;Q01629	IFM1_HUMAN	IFITM1		0.333898	-0.116755	0.324459	-1.15641	0.0709591	-1.82491	-2.1494	-2.52865	-2.45501
+	3.14514	1.4051	Color2 [DarkGray]	1	4		O94768	C9JZJ1;O94768	ST17B_HUMAN	STK17B		-0.341029	-0.351787	0.121253	1.47006	1.12656	1.07449	-0.0167298	-0.239185	-0.288265
+	3.35459	1.40128	Color2 [DarkGray]	1	4		P17858	A0A2R8Y891;P08237;P17858	PFKAL_HUMAN	PFKL		0.383668	0.43702	0.647196	1.90394	2.0411	2.29139	0.79576	0.563959	0.672861
+	2.64651	1.40003	Color2 [DarkGray]	1	4		Q9H8Y8	Q9H8Y8	GORS2_HUMAN	GORASP2		-0.424608	-0.0962667	-0.125386	1.072	1.07775	1.06611	-0.161365	-0.093627	-0.729246
+	2.00164	1.39997	Color2 [DarkGray]	1	4		P04083	P04083;Q5T3N1	ANXA1_HUMAN	ANXA1		3.86514	2.33245	2.14742	3.33443	3.78754	2.79813	1.99607	2.02168	1.70245
+	1.65589	1.39517	Color2 [DarkGray]	1	4		Q9NP55	Q9NP55	BPIA1_HUMAN	BPIFA1		5.60002	3.83879	2.79158	3.27904	2.7905	3.95824	2.20443	1.59809	2.03975
+	1.5587	1.39361	Color2 [DarkGray]	1	4		P14209	A0A096LP69;P14209	CD99_HUMAN	CD99		0.873776	0.929935	1.50675	-0.471626	0.691538	-0.469297	-1.44289	-1.73277	-1.25456
+	4.13408	1.39122	Color2 [DarkGray]	1	4		P52701	A0A494C0M1;P52701	MSH6_HUMAN	MSH6		2.11039	2.11238	2.19419	3.7794	3.60473	3.75623	2.20858	2.42226	2.33588
+	2.13384	1.36625	Color2 [DarkGray]	1	4		O95969	O95969	SG1D2_HUMAN	SCGB1D2		0.720147	0.62823	0.0287814	0.660098	0.678793	0.848081	-0.227117	-1.13335	-0.55132
	0.487495	1.35646	Color2 [DarkGray]	1	4		P22531	P22531;Q96RM1	SPR2E_HUMAN	SPRR2E		0.286285	0.666657	-0.366015	0.0319982	0.00362587	0.322011	0.304224	-2.77872	NaN
+	1.35678	1.35468	Color2 [DarkGray]	1	4		O95819	A0A0D9SEY1;E7EN19;E7ENQ1;E7ETN6;E7EX83;G5E948;O95819	M4K4_HUMAN	MAP4K4		2.48605	2.32071	3.01647	1.76293	2.00118	2.46563	1.43656	-0.0128136	0.741976
	0	1.34751	Color2 [DarkGray]	1	4		Q9UN37	I3L4J1;Q9UN37	VPS4A_HUMAN	VPS4A		NaN	NaN	-2.00602	-0.567992	-0.170134	-0.0402312	NaN	-1.60696	NaN
+	2.99029	1.33235	Color2 [DarkGray]	1	4		P36873	A0A087WYY5;F8VR82;F8VYE8;F8W0W8;P36873	PP1G_HUMAN	PPP1CC		0.414354	0.372969	0.366164	2.06327	1.7214	2.20285	0.57798	0.62989	0.78262
+	3.31245	1.32877	Color2 [DarkGray]	1	4		O95319	A0A0J9YX66;A0A0J9YXJ0;A0A1B0GU44;A0A1B0GUN8;E9PC62;O95319;Q5VZZ6;V9GYD9	CELF2_HUMAN	CELF2		-0.799396	-0.734318	-0.739067	0.433941	0.352429	0.627562	-1.00893	-0.89135	-0.672101
+	4.40397	1.31378	Color2 [DarkGray]	1	4		P62249	M0R1M5;M0R3H0;P62249;Q6IPX4	RS16_HUMAN	RPS16		2.15966	2.42431	2.64614	3.88663	3.7667	3.95922	2.57969	2.48613	2.60537
	0.550646	1.31135	Color2 [DarkGray]	1	4		Q8NDV7	H7C269;Q8NDV7	TNR6A_HUMAN	TNRC6A		-2.50031	-3.29695	-3.93335	-2.02944	-3.01115	NaN	NaN	-3.08038	-4.58292
+	1.92846	1.30069	Color2 [DarkGray]	1	4		P02788	E7EQB2;E7ER44;P02788	TRFL_HUMAN	LTF		1.83788	1.73724	1.30963	1.47048	1.31724	2.01297	0.534087	0.479862	-0.115335
+	1.47437	1.29115	Color2 [DarkGray]	1	4		P01850	A0A5H1ZRT1;P01850	TRBC1_HUMAN	TRBC1		0.150582	-0.00643063	0.301628	-0.301383	-0.351164	-1.11216	-1.26361	-2.12578	-2.24875
+	3.59345	1.27607	Color2 [DarkGray]	1	4		Q01813	A0A7I2V3Z0;B1APP6;H0Y3Y3;Q01813	PFKAP_HUMAN	PFKP		1.93433	1.85888	2.06852	3.3225	3.19256	3.50087	2.13934	1.95958	2.08882
	0.806819	1.27296	Color2 [DarkGray]	1	4		O76011	O76011	KRT34_HUMAN	KRT34		0.771705	0.945111	4.01835	1.76851	0.936029	3.05518	0.557459	1.36365	0.019722
+	2.6826	1.27212	Color2 [DarkGray]	1	4		O43432	A0A0A0MSA7;A0A0U1RQK7;A0A804HJV5;A0A8I5KT99;A0A8I5KV92;A0A8I5QJH9;A0A8J9G7U8;O43432	IF4G3_HUMAN	EIF4G3		0.11815	0.458249	0.348778	1.93359	1.67396	1.8675	0.300334	0.853012	0.50534
+	1.64321	1.27201	Color2 [DarkGray]	1	4		P08237	A0A2R8Y891;F8VSF7;F8VTQ3;F8VUB8;F8VW30;F8VX13;F8VYK8;F8VZI0;F8VZQ1;P08237	PFKAM_HUMAN	PFKM		-0.0691357	-0.291477	-0.0654225	0.401778	0.281031	0.253426	-0.400806	-1.60509	-0.873892
+	1.8624	1.26904	Color2 [DarkGray]	1	4		Q495A1	A0A0C4DGA4;C9J0B0;C9JZW6;Q495A1	TIGIT_HUMAN	TIGIT		1.02913	0.936099	1.32917	0.310025	0.479153	-0.255898	-0.696297	-1.19357	-1.38397
	0	1.25314	Color2 [DarkGray]	1	4		P12259	A0A0A0MRJ7;P12259	FA5_HUMAN	F5		-1.32044	-1.25011	NaN	-0.952735	-1.08293	NaN	NaN	NaN	-2.27097
	0.807669	1.25039	Color2 [DarkGray]	1	4		Q15323	A0A140TA62;A0A140TA69;O76009;O76011;Q14525;Q15323	K1H1_HUMAN	KRT31		1.49852	3.53012	4.48249	3.10733	1.87083	3.62756	1.54954	2.50133	0.803676
+	2.61264	1.24817	Color2 [DarkGray]	1	4		Q13501	Q13501	SQSTM_HUMAN	SQSTM1		1.93172	1.60675	1.81562	3.20883	3.33463	3.32512	1.68712	2.26298	2.17398
+	2.68806	1.24187	Color2 [DarkGray]	1	4		P46734	J3KRV4;P46734	MP2K3_HUMAN	MAP2K3		-1.94029	-1.57984	-1.478	-0.0012145	-0.425011	-0.346014	-1.39557	-1.73079	-1.37149
+	1.82848	1.23935	Color2 [DarkGray]	1	4		P62140	C9J9S3;C9JP48;P62140	PP1B_HUMAN	PPP1CB		-0.785049	-1.25232	-0.921366	0.395389	0.46173	0.495913	-1.3892	-0.462852	-0.512976
	1.0394	1.23491	Color2 [DarkGray]	1	4		Q9P2B2	Q9P2B2	FPRP_HUMAN	PTGFRN		-0.842702	-1.18524	-0.741094	-1.43354	-0.948207	-2.05194	-1.79797	-3.14758	-3.19287
+	1.85945	1.23156	Color2 [DarkGray]	1	4		P08195	A0A7P0T853;A0A7P0T8F1;A0A7P0T8U7;A0A7P0T9F7;A0A7P0TAN7;A0A7P0TAS6;A0A7P0TAT7;A0A7P0TBF8;A0A7P0Z4A0;A0A7P0Z4P5;F5GZS6;F5H867;H0YFS2;H0YH36;J3KPF3;P08195	4F2_HUMAN	SLC3A2		6.00489	6.0753	6.32089	5.17192	5.55026	4.5685	3.73541	3.96898	3.89162
+	3.43771	1.21359	Color2 [DarkGray]	1	4		Q9NVJ2	Q96BM9;Q9NVJ2	ARL8B_HUMAN	ARL8B		0.444639	0.346771	0.183202	1.69653	1.55855	1.65056	0.594026	0.425698	0.245138
+	3.07838	1.2123	Color2 [DarkGray]	1	4		Q92879	G5EA30;Q92879	CELF1_HUMAN	CELF1		-2.36938	-1.90339	-2.31345	-0.962447	-1.31263	-0.983955	-2.44221	-2.21453	-2.23919
+	1.56031	1.21056	Color2 [DarkGray]	1	4		Q9H2K8	Q9H2K8	TAOK3_HUMAN	TAOK3		1.35263	1.46817	1.6944	0.079843	0.448606	0.0207629	-1.35752	NaN	-0.697454
+	3.93717	1.20702	Color2 [DarkGray]	1	4		Q9UN86	A0A7I2V382;A0A7I2V3E2;A0A7I2V3P9;A0A7I2V3Z6;A0A7I2V547;A0A7I2V647;A0A7I2YQD9;Q9UN86	G3BP2_HUMAN	G3BP2		-0.356483	-0.474576	-0.303442	0.606596	0.80947	0.697531	-0.392296	-0.563407	-0.551745
+	1.90798	1.20555	Color2 [DarkGray]	1	4		P0DTE7;P0DTE8;P0DUB6	A0A804HHZ3;P04746;P0DTE7;P0DTE8;P0DUB6;P19961	AMY1A_HUMAN;AMY1B_HUMAN;AMY1C_HUMAN	AMY1A;AMY1B;AMY1C		-0.136646	-0.111058	-0.850952	-0.162183	-0.363261	0.216606	-1.52109	-0.867428	-1.53697
+	1.39348	1.20456	Color2 [DarkGray]	1	4		P78386	A6NCN2;P78385;P78386	KRT85_HUMAN	KRT85		1.592	3.04383	4.37339	2.75969	1.87595	2.77237	1.67559	1.37051	0.748245
+	1.76143	1.20113	Color2 [DarkGray]	1	4		O94762	J3KS37;J3KSV9;O94762	RECQ5_HUMAN	RECQL5		-3.29626	-2.85029	-3.27776	-1.68852	-2.07817	-2.4016	-3.13667	-2.93804	-3.69698
+	2.27892	1.20064	Color2 [DarkGray]	1	4		Q8IW75	Q8IW75	SPA12_HUMAN	SERPINA12		1.07494	0.884136	-0.0142922	0.919846	0.680273	1.16872	-0.128687	-0.0959587	-0.608438
+	1.6725	1.19889	Color2 [DarkGray]	1	4		P27105	P27105	STOM_HUMAN	STOM		-2.09637	-1.77409	-1.30904	-1.25264	-1.36025	-1.66914	-2.33543	-2.91703	NaN
+	2.61491	1.18263	Color2 [DarkGray]	1	4		P62330	P62330	ARF6_HUMAN	ARF6		2.25399	2.10349	2.42139	2.43059	2.47132	2.46144	1.18041	1.02821	1.60684
+	2.19648	1.17487	Color2 [DarkGray]	1	4		O75351	O75351	VPS4B_HUMAN	VPS4B		1.89512	1.65407	2.10561	3.18586	2.95398	3.18972	2.14325	1.51411	2.1476
	0.98809	1.16895	Color2 [DarkGray]	1	4		P43489	P43489	TNR4_HUMAN	TNFRSF4		0.44244	0.482542	0.407162	-0.587183	-0.0211945	-1.65002	-2.20549	-1.35711	-2.20266
+	1.92735	1.16621	Color2 [DarkGray]	1	4		Q9H7E9	A0A3B3IRR6;A0A3B3IT54;A0A3B3ITA3;Q9H7E9	CH033_HUMAN	C8orf33		-2.23624	-2.86633	-2.80873	-1.79858	-1.71594	NaN	NaN	-3.04454	-2.80239
+	1.47605	1.16389	Color2 [DarkGray]	1	4		Q96DA0	A0A0C4DGN4;A0A0U1RQF6;A0A0U1RQZ6;A0A0U1RRM3;I3L1H9;I3L3X0;Q96DA0	ZG16B_HUMAN	ZG16B		3.5644	2.18051	0.967169	2.05166	1.84426	2.07139	0.304027	0.659925	1.51169
+	1.92252	1.15922	Color2 [DarkGray]	1	4		P31151	P31151;Q86SG5	S10A7_HUMAN	S100A7		4.60404	4.30394	3.48757	4.36514	4.21029	4.43111	3.56516	3.27286	2.69086
+	1.42753	1.15351	Color2 [DarkGray]	1	4		Q8TDL5	Q8TDL5	BPIB1_HUMAN	BPIFB1		3.16556	1.79961	0.913072	1.44265	0.89953	2.09113	0.419783	0.524156	0.0288467
+	1.64463	1.15285	Color2 [DarkGray]	1	4		Q15833	M0R0M7;M0R1A1;M0R376;Q15833	STXB2_HUMAN	STXBP2		-0.923186	-0.0901022	-0.792846	-0.698382	-1.04266	-0.85918	-1.707	-2.33218	NaN
+	1.15383	1.14785	Color2 [DarkGray]	1	4		Q9BTA9	A0A7P0T961;J3QTA0;Q9BTA9	WAC_HUMAN	WAC		-1.22514	-1.69686	NaN	-0.157862	-1.08617	-0.424329	-1.16148	-1.51981	-2.4306
+	3.82765	1.13651	Color2 [DarkGray]	1	4		Q92616	Q92616	GCN1_HUMAN	GCN1		1.98004	2.04955	2.04083	3.42962	3.2691	3.43473	2.24976	2.13368	2.34049
+	3.30502	1.13563	Color2 [DarkGray]	1	4		Q16186	A0A087WX59;Q16186	ADRM1_HUMAN	ADRM1		0.299277	-0.044404	0.157816	1.19107	1.24191	1.53297	0.132347	0.219047	0.20766
+	1.58898	1.13398	Color2 [DarkGray]	1	4		Q9UGM3	A0A590UIX5;A0A590UJ76;A0A590UJF8;A0A590UJZ9;A0A590UK99;Q9UGM3	DMBT1_HUMAN	DMBT1		0.895293	0.808167	-0.331553	0.11614	0.06182	0.864329	-0.387039	-0.954909	-1.01771
+	1.16334	1.13085	Color2 [DarkGray]	1	4		O14727	C9JLV4;O14727	APAF_HUMAN	APAF1		-1.12124	NaN	-1.76969	-1.23373	-0.502015	-0.844282	NaN	-1.58769	-2.39404
+	1.25056	1.12909	Color2 [DarkGray]	1	4		P40692	A0A087WX20;A0A669KAW3;A0A669KBB4;A0A669KBK2;E7EUC9;H0Y818;P40692	MLH1_HUMAN	MLH1		-1.59326	-1.69463	-1.33526	-0.722564	-0.443523	-0.413113	-2.47991	-1.25327	-1.23328
	0.941502	1.12241	Color2 [DarkGray]	1	4		P50591	P50591	TNF10_HUMAN	TNFSF10		-0.966966	-1.01507	-0.723445	-1.5693	-1.34566	-2.01855	-3.35692	-2.17691	NaN
	0	1.11555	Color2 [DarkGray]	1	4		Q17RQ9	A0A7N4I390;Q17RQ9	NKPD1_HUMAN	NKPD1		-2.43774	-3.57322	-3.76143	-1.64094	-3.47435	NaN	NaN	-3.67319	NaN
+	2.06899	1.10946	Color2 [DarkGray]	1	4		Q08AF3	B4E128;Q08AF3	SLFN5_HUMAN	SLFN5		-2.50862	-3.08461	-2.37532	-1.74133	-1.87961	-1.59747	-3.0608	-3.06774	-2.41824
+	3.70482	1.10871	Color2 [DarkGray]	1	4		P60953	P60953	CDC42_HUMAN	CDC42		1.05315	0.94717	1.0028	1.97688	1.8937	2.16368	0.846352	0.938666	0.92312
+	1.75885	1.10848	Color2 [DarkGray]	1	4		Q8NC42	F8WCD0;Q8NC42	RN149_HUMAN	RNF149		0.984538	1.15137	1.1434	0.0691838	0.432209	-0.444622	-1.30621	-0.871401	-1.09106
+	1.66804	1.10402	Color2 [DarkGray]	1	4		Q6UWB1	Q6UWB1	I27RA_HUMAN	IL27RA		0.713867	0.549934	0.80728	0.141402	0.315615	-0.374731	-1.48939	-0.745838	-0.994555
+	3.13673	1.09298	Color2 [DarkGray]	1	4		Q00403	B1APE1;B1APE2;Q00403	TF2B_HUMAN	GTF2B		-0.620904	-0.276562	-0.163539	1.28209	1.00886	1.1576	0.070725	-0.0994425	0.198334
+	2.47095	1.092	Color2 [DarkGray]	1	4		Q53RT3	Q53RT3	APRV1_HUMAN	ASPRV1		2.55189	2.67855	1.45053	1.86484	1.92416	2.16911	1.07908	1.00267	0.600337
	0	1.08885	Color2 [DarkGray]	1	4		Q9H0A8	A0A0B4J287;Q9H0A8	COMD4_HUMAN	COMMD4		-2.12859	NaN	-2.54439	-1.41526	-1.55214	-1.82259	NaN	NaN	-2.68552
+	2.48621	1.08799	Color2 [DarkGray]	1	4		P57772	C9J8T0;P57772	SELB_HUMAN	EEFSEC		-1.96605	-2.67527	-2.27126	-1.15265	-1.35391	-1.25788	-2.02502	-2.56408	-2.43934
+	1.62842	1.08637	Color2 [DarkGray]	1	4		Q8TD55	Q8TD55	PKHO2_HUMAN	PLEKHO2		-2.4062	-2.53361	-3.23377	-1.80506	-2.17542	-2.25828	-2.65079	-3.57067	-3.27639
+	2.2437	1.08372	Color2 [DarkGray]	1	4		P31947	P31947	1433S_HUMAN	SFN		2.2424	1.87028	1.51882	1.54738	1.69835	1.85111	0.960631	0.534426	0.35063
+	2.06556	1.08328	Color2 [DarkGray]	1	4		Q16378	A0A087WY73;A0A0J9YXF8;Q16378	PROL4_HUMAN	PRR4		3.66206	1.94671	1.73563	2.23894	2.19249	2.60342	1.6	0.966794	1.21821
+	4.63958	1.08075	Color2 [DarkGray]	1	4		P33993	P33993	MCM7_HUMAN	MCM7		1.90786	1.81413	1.94525	3.16918	3.05532	3.20578	2.0433	2.051	2.09373
+	3.05562	1.08035	Color2 [DarkGray]	1	4		Q99707	A0A6Q8PGK3;A0A7P0T9G7;A0A7P0TAV2;B1ANE3;Q99707	METH_HUMAN	MTR		-1.19139	-1.16566	-0.906589	-0.0805173	-0.259248	0.126067	-1.24608	-1.12165	-1.08702
+	1.47855	1.07934	Color2 [DarkGray]	1	4		P04156	A2A2V1;P04156;X6RKS3	PRIO_HUMAN	PRNP		2.60198	2.45308	2.70556	1.55433	2.09519	0.979279	0.648987	0.450284	0.291508
+	3.05736	1.07916	Color2 [DarkGray]	1	4		P62701	C9JEH7;P22090;P62701;Q8TD47	RS4X_HUMAN	RPS4X		2.8894	2.87211	3.09158	4.1558	4.08056	4.32824	2.92585	3.14872	3.25256
+	1.66019	1.07653	Color2 [DarkGray]	1	4		P16070	H0Y2P0;H0YD13;H0YE40;P16070	CD44_HUMAN	CD44		3.15201	2.93664	3.22943	2.14434	2.60481	1.60326	1.04979	1.13807	0.934967
+	1.35161	1.07517	Color2 [DarkGray]	1	4		P06702	P06702	S10A9_HUMAN	S100A9		4.38716	4.51706	2.90153	4.19766	4.01445	4.14485	3.45044	3.37147	2.30952
+	1.69316	1.07393	Color2 [DarkGray]	1	4		Q9Y4R8	H3BRS3;Q9Y4R8	TELO2_HUMAN	TELO2		-1.2876	-1.22807	-1.48957	-0.210246	-1.09584	-0.557944	-1.57927	-1.95153	-1.55502
+	2.08609	1.07253	Color2 [DarkGray]	1	4		Q6UWP8	Q6UWP8	SBSN_HUMAN	SBSN		-0.0146627	0.272227	-0.177109	0.0202203	0.00278091	0.477821	-0.787853	-0.714717	-1.21419
+	2.81657	1.06364	Color2 [DarkGray]	1	4		Q9NYF8	A0A1W2PQ43;E9PJA7;E9PK09;E9PK91;E9PKI6;E9PQN2;H0YF00;Q9NYF8	BCLF1_HUMAN	BCLAF1		0.0769854	-0.0706615	-0.218467	1.10256	1.07112	0.978951	-0.165102	-0.125296	0.252117
+	2.33899	1.06209	Color2 [DarkGray]	1	4		P12273	P12273	PIP_HUMAN	PIP		5.91955	5.51324	5.04404	5.5978	5.46396	5.88865	4.59491	4.82072	4.34851
	0	1.05906	Color2 [DarkGray]	1	4		Q6AI08	K7EIX2;K7EK31;K7ELR8;Q6AI08	HEAT6_HUMAN	HEATR6		-1.6537	-1.43116	-1.36361	-1.24616	-1.15798	-1.4514	-2.34423	NaN	NaN
+	1.44016	1.05709	Color2 [DarkGray]	1	4		P19474	P19474	RO52_HUMAN	TRIM21		-0.193931	-0.796202	0.138426	-0.594346	-0.810678	-0.897913	-1.40846	-2.47436	-1.59138
+	2.56941	1.05615	Color2 [DarkGray]	1	4		P61247	D6RAS7;D6RAT0;D6RB09;D6RED7;D6RG13;D6RGE0;D6RI02;E9PFI5;H0Y8L7;P61247	RS3A_HUMAN	RPS3A		0.262697	0.308378	0.339145	1.67566	1.59474	1.90939	0.525001	0.55952	0.926799
+	2.17869	1.05211	Color2 [DarkGray]	1	4		Q12933	Q12933	TRAF2_HUMAN	TRAF2		0.7943	0.690659	1.02519	0.459681	0.412638	-0.152878	-0.802662	-0.904858	-0.729368
+	2.97427	1.05132	Color2 [DarkGray]	1	4		Q6P996	H3BND4;Q6P996	PDXD1_HUMAN	PDXDC1		0.797859	0.545732	0.787457	1.54508	1.66788	1.55739	0.60648	0.309705	0.700206
+	2.41554	1.04495	Color2 [DarkGray]	1	4		Q13885;Q9BVA1	Q13885;Q9BVA1	TBB2A_HUMAN;TBB2B_HUMAN	TUBB2A;TUBB2B		3.8003	3.51902	3.50643	3.95267	4.13008	3.70411	3.10445	2.86453	2.68305
+	1.47382	1.04267	Color2 [DarkGray]	1	4		O60911	A0A7P0T983;A0A7P0Z415;O60911	CATL2_HUMAN	CTSV		0.850306	0.722923	-0.139331	0.372366	0.342466	0.81133	0.0431809	-0.758138	-0.886875
+	1.21036	1.04198	Color2 [DarkGray]	1	4		P09228	P09228	CYTT_HUMAN	CST2		-0.494369	-0.661875	-0.917823	-0.112452	-0.467321	-0.196274	-0.858895	NaN	-1.74242
+	2.78644	1.03978	Color2 [DarkGray]	1	4		P07741	H3BQB1;H3BQF1;H3BQZ9;H3BSW3;P07741	APT_HUMAN	APRT		0.478312	0.487638	0.47985	1.42411	1.38407	1.64564	0.424325	0.264071	0.646081
+	4.08488	1.03731	Color2 [DarkGray]	1	4		Q2TAY7	Q2TAY7	SMU1_HUMAN	SMU1		0.103682	0.0764322	-0.0303025	1.31315	1.20036	1.38287	0.330002	0.237115	0.217343
	0	1.03146	Color2 [DarkGray]	1	4		P53582	H0Y955;P53582	MAP11_HUMAN	METAP1		-3.48024	-2.85784	-3.19045	-2.05598	NaN	NaN	-3.08744	NaN	NaN
+	1.31672	1.029	Color2 [DarkGray]	1	4		P20930	P20930	FILA_HUMAN	FLG		3.50677	3.37805	2.27564	2.65292	3.15715	2.98356	2.02265	2.4123	1.27166
+	2.16471	1.02338	Color2 [DarkGray]	1	4		P49862	M0QYU8;P49862	KLK7_HUMAN	KLK7		-0.321086	-0.727083	-0.898567	-0.489719	-0.552057	-0.517264	-1.4856	-1.23121	-1.91235
	1.00001	1.01798	Color2 [DarkGray]	1	4		P19012;Q99456	A0A3B3ITG2;A8MT21;C9JTG5;P19012;Q99456	K1C12_HUMAN;K1C15_HUMAN	KRT12;KRT15		6.78707	6.89406	6.24114	7.14331	7.09708	7.16653	6.72151	6.45551	5.17596
+	1.71672	1.01258	Color2 [DarkGray]	1	4		Q96SU4	Q96SU4	OSBL9_HUMAN	OSBPL9		-0.103396	-0.734311	-0.600264	0.549101	0.313386	0.558237	-0.918924	-0.642541	-0.0555391
	0	1.01245	Color2 [DarkGray]	1	4		Q8NE01	Q8NE01	CNNM3_HUMAN	CNNM3		-1.41363	-1.29305	-2.04714	-1.73203	-1.67973	NaN	NaN	-2.71833	NaN
+	2.23221	1.00957	Color2 [DarkGray]	1	4		Q9UL15	Q9UL15	BAG5_HUMAN	BAG5		NaN	-2.25101	-2.46919	-1.55478	NaN	-1.61735	-2.4917	-2.48086	-2.81433
+	1.9716	1.00935	Color2 [DarkGray]	1	4		P32970	P32970	CD70_HUMAN	CD70		2.8405	2.84519	2.82721	2.37312	2.56797	1.89688	1.29205	1.43267	1.08518
+	1.13706	1.00894	Color2 [DarkGray]	1	4		P04080	A0A1W2PQG6;P04080	CYTB_HUMAN	CSTB		1.64602	0.474963	-0.0697532	0.526096	1.67724	0.539522	-0.105271	0.203403	-0.382114
	0	1.00617	Color2 [DarkGray]	1	4		P27448	A0A087X0I6;A0A7I2V2I9;A0A7I2V2J6;A0A7I2V2N8;A0A7I2V2U9;A0A7I2V3B9;A0A7I2V3C6;A0A7I2V3I9;A0A7I2V3K2;A0A7I2V3P5;A0A7I2V3Q1;A0A7I2V3X7;A0A7I2V409;A0A7I2V483;A0A7I2V4K8;A0A7I2V4L1;A0A7I2V4P8;A0A7I2V4T2;A0A7I2V4T5;A0A7I2V549;A0A7I2V550;A0A7I2V5G3;A0A7I2V5H7;A0A7I2V5Z7;A0A7I2V602;A0A7I2V624;A0A7I2V639;A0A7I2YQ84;A0A7I2YQ91;A0A7I2YQF4;A0A7I2YQF7;A0A7I2YQJ7;B4DIB3;H0YJI9;H0YNV4;J3KNR0;P27448;Q9P0L2	MARK3_HUMAN	MARK3		-0.056222	0.407872	0.384073	-0.222693	-0.0485916	-0.150913	NaN	NaN	-1.1469
+	1.9174	1.00201	Color2 [DarkGray]	1	4		Q12996	E9PLP8;Q12996	CSTF3_HUMAN	CSTF3		-3.34657	-3.02432	-2.70984	-1.649	-1.42316	-1.22898	NaN	-2.56425	-2.30721
+	1.56965	0.997278	Color2 [DarkGray]	1	4		P04920	A0A7I2V5T6;P04920	B3A2_HUMAN	SLC4A2		1.17267	1.19746	1.51297	0.5537	0.830668	-0.0638528	-0.803435	-0.46275	-0.405133
+	1.40716	0.990479	Color2 [DarkGray]	1	4		O00560	O00560	SDCB1_HUMAN	SDCBP		-1.1887	-1.63036	-0.899153	-1.3022	-1.31091	-0.866748	-2.03492	-1.71002	-2.70636
+	1.48836	0.984687	Color2 [DarkGray]	1	4		P36952	C9JLM5;P36952	SPB5_HUMAN	SERPINB5		0.502552	0.347531	-1.0942	-0.797096	-0.00324154	-0.393541	-1.18222	-1.17627	-1.78945
+	1.24969	0.984032	Color2 [DarkGray]	1	4		P25815	P25815	S100P_HUMAN	S100P		-1.23697	-1.84177	-2.94363	-2.4138	-2.07381	-2.86542	-3.25603	-3.61405	NaN
	0	0.9829	Color2 [DarkGray]	1	4		Q96DH6	A0A6Q8PF05;B4DHE8;B4DM51;J3KTC1;Q96DH6	MSI2H_HUMAN	MSI2		-3.63832	NaN	-3.30069	NaN	-2.22088	-3.23595	-3.71132	NaN	NaN
+	1.38826	0.98159	Color2 [DarkGray]	1	4		P07339	A0A1B0GU03;A0A1B0GU92;A0A1B0GV23;A0A1B0GVD5;A0A1B0GW44;A0A1B0GWE8;C9JH19;F8W787;H7C469;P07339	CATD_HUMAN	CTSD		3.14723	3.30549	2.27855	2.81673	2.83099	3.23554	2.42867	2.09917	1.41065
	0	0.979556	Color2 [DarkGray]	1	4		P26842	P26842	CD27_HUMAN	CD27		-0.00141239	-0.377847	0.203278	-0.903786	-0.402237	-1.73059	NaN	-1.99176	NaN
+	1.81638	0.974682	Color2 [DarkGray]	1	4		P48382	A0A0A0MSM9;A0A0A0MSQ2;A0A0A0MT34;F6R6G4;F6S3S0;F6UE82;F6X9D6;F8W689;P48382	RFX5_HUMAN	RFX5		NaN	NaN	-1.40343	-0.27817	-0.34549	0.135856	-1.45821	-0.812106	-1.14153
+	1.52284	0.972821	Color2 [DarkGray]	1	4		O14773	A0A2R8Y7U1;A0A2R8YD45;A0A2R8YGD1;A0A804HJ17;O14773	TPP1_HUMAN	TPP1		0.204365	0.10719	-0.60783	-0.284843	-0.126221	-0.0201468	-0.809172	-1.42394	NaN
+	1.4336	0.972462	Color2 [DarkGray]	1	4		P01730	F5H480;P01730	CD4_HUMAN	CD4		3.10069	3.03408	3.478	2.46242	2.65094	1.62778	1.248	1.24824	1.32752
	0.985587	0.968706	Color2 [DarkGray]	1	4		O15304	B4DTY2;G3V3U1;G3V439;O15304	SIVA_HUMAN	SIVA1		NaN	NaN	-3.08182	-1.87952	-1.26192	-1.78859	NaN	-3.06313	-2.16097
+	1.21464	0.967322	Color2 [DarkGray]	1	4		P27482	P27482	CALL3_HUMAN	CALML3		0.867972	0.539829	-0.3508	0.495856	0.877632	0.469449	0.115887	-0.136889	-1.03803
+	1.5142	0.96677	Color2 [DarkGray]	1	4		P01876	A0A0G2JMB2;A0A286YEY1;A0A286YEY5;P01876;P01877	IGHA1_HUMAN	IGHA1		3.55768	3.48574	2.69693	2.65211	2.66502	3.39618	2.24885	1.86684	1.69732
+	3.43894	0.966627	Color2 [DarkGray]	1	4		Q96M27	Q96M27	PRRC1_HUMAN	PRRC1		-1.24025	-0.982792	-0.951204	-0.137262	-0.28523	-0.222489	-1.33074	-1.09224	-1.12188
+	1.47688	0.964204	Color2 [DarkGray]	1	4		P14635	D6RHI0;E9PC90;P14635	CCNB1_HUMAN	CCNB1		-0.0677757	0.0810757	-0.473085	0.574861	0.544281	0.586591	0.159611	-0.880898	-0.465591
+	2.8832	0.961741	Color2 [DarkGray]	1	4		P61221	D6R9I9;D6RGF4;H0Y990;P61221	ABCE1_HUMAN	ABCE1		1.45472	1.238	1.42088	2.52206	2.38693	2.55522	1.49594	1.35591	1.72714
+	2.18235	0.956199	Color2 [DarkGray]	1	4		Q96PU8	F5GXS8;F5GYM3;F5GYT7;F5H5U6;F5H8C8;H0YG47;Q96PU8	QKI_HUMAN	QKI		-0.734339	-0.728462	-0.64605	0.169304	-0.118429	0.0503926	-1.22123	-0.654477	-0.891619
	0.980369	0.95529	Color2 [DarkGray]	1	4		Q08334	H0Y3Z8;H7C0Z5;Q08334	I10R2_HUMAN	IL10RB		-0.877013	-1.43316	-0.204739	-1.23536	-1.25806	-2.20584	-2.57392	NaN	-2.4695
+	1.94088	0.954067	Color2 [DarkGray]	1	4		Q9BUF5	A0A0B4J269;K7ESM5;Q13509;Q9BUF5	TBB6_HUMAN	TUBB6		-0.697926	-0.419024	-0.567554	0.405392	0.303372	0.5955	-0.461909	-0.887058	-0.208969
+	1.79516	0.953708	Color2 [DarkGray]	1	4		Q96FQ6	Q96FQ6	S10AG_HUMAN	S100A16		0.418579	0.748674	0.0166192	0.154938	0.566112	0.491386	-0.504778	-0.22496	-0.918949
+	2.89174	0.9515	Color2 [DarkGray]	1	4		P62913	P62913;Q5VVC8	RL11_HUMAN	RPL11		3.2364	2.85853	3.71364	4.74571	4.70388	4.41462	3.71969	3.5591	3.73093
	0.759723	0.95109	Color2 [DarkGray]	1	4		Q16254	Q16254	E2F4_HUMAN	E2F4		-3.54342	-3.82542	-3.35919	-2.47954	-3.03039	-2.33935	-4.18641	-2.94862	NaN
+	1.64277	0.945156	Color2 [DarkGray]	1	4		O43790	A6NCN2;O43790	KRT86_HUMAN	KRT86		1.79911	3.10458	4.3974	2.58327	1.93698	2.53023	1.52757	1.60219	1.08525
	0.848114	0.944112	Color2 [DarkGray]	1	4		P42357	P42357	HUTH_HUMAN	HAL		1.41531	1.50535	0.3841	0.704903	1.06221	1.11948	0.582584	0.451684	-0.980007
+	3.47402	0.944048	Color2 [DarkGray]	1	4		Q6ULP2	B8ZZI9;Q6ULP2	AFTIN_HUMAN	AFTPH		-1.81991	-1.99408	-2.83381	-1.71843	-1.52332	-1.44868	-2.47113	-2.515	-2.53644
+	1.31504	0.92609	Color2 [DarkGray]	1	4		Q6P4A8	F5H053;Q6P4A8	PLBL1_HUMAN	PLBD1		-0.16654	-0.260205	-0.733865	-0.164207	-0.306994	0.0121245	-0.719309	-0.807739	-1.7103
+	2.98838	0.922856	Color2 [DarkGray]	1	4		Q9P289	B4E0Y9;Q8NBY1;Q9P289	STK26_HUMAN	STK26		1.08195	0.927803	1.10476	1.67316	1.52843	1.67024	0.742	0.516776	0.844488
+	2.91031	0.92211	Color2 [DarkGray]	1	4		P46781	A8MXK4;B5MCT8;C9JM19;F2Z3C0;P46781	RS9_HUMAN	RPS9		3.89087	3.81575	4.05349	4.75902	4.97323	5.0086	3.83955	4.01476	4.12021
+	2.35742	0.922104	Color2 [DarkGray]	1	4		P57075	A0A0U1RRC9;P57075	UBS3A_HUMAN	UBASH3A		0.249176	0.42512	0.881125	0.154441	0.128855	-0.276287	-0.772692	-0.9589	-1.02771
+	3.02185	0.921123	Color2 [DarkGray]	1	4		P06493	A0A024QZP7;E5RIU6;P06493	CDK1_HUMAN	CDK1		0.925372	0.77364	1.13875	2.08258	1.88011	2.15125	1.09897	1.01033	1.24126
+	1.65379	0.92025	Color2 [DarkGray]	1	4		Q9UIQ6	Q9UIQ6	LCAP_HUMAN	LNPEP		1.46615	1.29028	1.63045	0.918877	1.17924	0.358955	-0.199854	0.0480566	-0.151882
	0	0.920197	Color2 [DarkGray]	1	4		Q6NUJ1	Q6NUJ1	SAPL1_HUMAN	PSAPL1		-1.2561	-2.29923	-2.70842	-1.64464	-2.04875	-1.56447	NaN	-2.67282	NaN
+	1.90592	0.919906	Color2 [DarkGray]	1	4		Q9BRZ2	C9JI91;Q9BRZ2	TRI56_HUMAN	TRIM56		-0.607104	-0.624854	-0.664939	0.402404	0.420299	0.429458	-0.392596	-0.913284	-0.201676
+	1.21817	0.919233	Color2 [DarkGray]	1	4		P05090	C9JF17;P05090	APOD_HUMAN	APOD		2.99494	2.85454	2.32437	2.96994	2.50246	3.15676	1.7584	2.54015	1.57291
	0.818929	0.916307	Color2 [DarkGray]	1	4		Q96EP0	A0A0B4J293;H0YKI4;H0YKX0;H0YMG4;Q96EP0	RNF31_HUMAN	RNF31		0.790888	0.785479	0.972859	-0.033092	0.391526	-0.747626	-0.792882	-1.82531	-0.519922
+	1.21489	0.915315	Color2 [DarkGray]	1	4		P02652	P02652;V9GYC1;V9GYE3;V9GYG9;V9GYM3;V9GYS1	APOA2_HUMAN	APOA2		-1.09031	-1.74616	-1.51175	-1.22149	-0.890056	-0.44621	-2.18551	-1.25273	-1.86546
	0.433543	0.91495	Color2 [DarkGray]	1	4		P56182	P56182	RRP1_HUMAN	RRP1		-2.53742	-3.41659	-2.96023	-0.929577	-3.01712	NaN	-2.96311	-3.35862	-2.34316
+	1.30072	0.912681	Color2 [DarkGray]	1	4		P48960	P48960	AGRE5_HUMAN	ADGRE5		2.08567	2.13423	2.33718	1.23038	1.50624	0.439655	0.13301	0.285719	0.0195036
	0.691258	0.903938	Color2 [DarkGray]	1	4		Q9NZH6	Q9NZH6	IL37_HUMAN	IL37		0.623007	0.284369	-0.392906	0.0342841	0.110489	0.388232	0.056848	-0.36358	-1.87208
	0.60865	0.901668	Color2 [DarkGray]	1	4		Q9UMZ3	A0A087WZU1;A0A087X0B9;Q9UMZ3	PTPRQ_HUMAN	PTPRQ		-0.501714	-0.0475702	-1.23849	0.108412	0.146841	-0.0194774	-0.0360198	-0.293641	-2.13957
+	2.80375	0.901343	Color2 [DarkGray]	1	4		P46459	I3L0N3;P46459	NSF_HUMAN	NSF		-2.14561	-2.5362	-2.13614	-1.44949	-1.30902	-1.23526	-2.22562	-2.23959	NaN
	1.13551	0.895854	Color2 [DarkGray]	1	4		O43548	O43548	TGM5_HUMAN	TGM5		0.305145	0.635084	-0.340519	-0.0186448	0.101606	0.447583	-0.0859294	-0.803577	-1.26751
	0.975365	0.893277	Color2 [DarkGray]	1	4		P17813	P17813	EGLN_HUMAN	ENG		0.878284	0.872569	1.42465	0.471663	0.677952	-0.678575	-0.886011	-0.698383	-0.624397
	1.09805	0.892229	Color2 [DarkGray]	1	4		A0A0G2JPD3;A0A140T8W8;A0A140T8Y4;A0A140T941;A0A140T975;A0A140T9Z6;A0A1W2PPF8;A0A1W2PQS8;A0A1W2PR61;A0A1W2PS39;B0UXQ0;Q5RJ27;Q5SPM2;Q9GJ45	A0A0G2JPD3;A0A140T8W8;A0A140T8Y4;A0A140T941;A0A140T975;A0A140T9Z6;A0A1W2PPF8;A0A1W2PQS8;A0A1W2PR61;A0A1W2PS39;B0UXQ0;Q5RJ27;Q5SPM2;Q9GJ45	A0A0G2JPD3_HUMAN;A0A140T8W8_HUMAN;A0A140T8Y4_HUMAN;A0A140T941_HUMAN;A0A140T975_HUMAN;A0A140T9Z6_HUMAN;A0A1W2PPF8_HUMAN;A0A1W2PQS8_HUMAN;A0A1W2PR61_HUMAN;A0A1W2PS39_HUMAN;B0UXQ0_HUMAN;Q5RJ27_HUMAN;Q5SPM2_HUMAN;Q9GJ45_HUMAN	HLA-A		2.50827	2.57738	2.8779	1.68171	2.17137	0.883741	0.600225	0.829455	0.63045
+	3.30995	0.891163	Color2 [DarkGray]	1	4		P62714;P67775	H0YBN9;P62714;P67775	PP2AA_HUMAN;PP2AB_HUMAN	PPP2CA;PPP2CB		-0.250731	-0.358253	-0.68201	0.552319	0.398458	0.449866	-0.519381	-0.280423	-0.473042
	0	0.888152	Color2 [DarkGray]	1	4		Q99816	F5H442;Q99816	TS101_HUMAN	TSG101		-1.84023	-1.73444	-1.48451	NaN	NaN	-1.07955	-1.9664	-1.70332	-2.23338
+	3.07732	0.882994	Color2 [DarkGray]	1	4		O60231	A0A140T8Y5;O60231;Q5SQH5	DHX16_HUMAN	DHX16		-1.11742	-0.937973	-0.555007	0.208468	0.406631	0.392099	-0.591476	-0.647984	-0.402324
+	3.04356	0.880155	Color2 [DarkGray]	1	4		P26640	A0A140T936;P26640	SYVC_HUMAN	VARS1		1.37362	1.35319	1.42375	2.41326	2.30084	2.51166	1.68163	1.41988	1.48378
	0	0.879201	Color2 [DarkGray]	1	4		Q9UBG3	Q9UBG3	CRNN_HUMAN	CRNN		-1.07115	-2.6547	-3.03976	-2.22837	-0.734781	-0.996666	NaN	-2.19914	NaN
+	1.23133	0.873739	Color2 [DarkGray]	1	4		Q02413	Q02413	DSG1_HUMAN	DSG1		5.40909	5.52033	4.77105	5.14905	5.37069	5.55543	4.89724	4.68354	3.87317
+	1.17509	0.872798	Color2 [DarkGray]	1	4		Q96RT1	B4DIP2;Q96RT1	ERBIN_HUMAN	ERBIN		-2.10209	-1.5795	-1.13831	NaN	-1.7025	-2.17508	-2.78574	NaN	-2.83743
+	1.30859	0.870967	Color2 [DarkGray]	1	4		Q9UBB6	Q9UBB6	NCDN_HUMAN	NCDN		-1.41228	-1.20476	-1.96597	-0.844186	-0.620255	-1.29947	-1.33047	-1.91411	-2.13223
	0	0.869674	Color2 [DarkGray]	1	4		G3V2V5	G3V2V5	G3V2V5_HUMAN	ZNF410		-0.961372	-1.11977	-1.39099	-1.14009	-1.15273	-0.792799	NaN	NaN	-1.89821
	0.963479	0.868078	Color2 [DarkGray]	1	4		P04792	A0A6Q8PF43;A0A6Q8PFE7;A0A6Q8PFK8;A0A6Q8PGK1;A0A6Q8PGY2;A0A6Q8PH65;A0A6Q8PHA6;A0A6Q8PHJ6;P04792	HSPB1_HUMAN	HSPB1		2.33876	2.01231	0.86044	1.60773	1.78513	1.53946	1.53689	0.685092	0.1061
+	2.00964	0.867281	Color2 [DarkGray]	1	4		Q9UL25	Q9UL25	RAB21_HUMAN	RAB21		-1.17954	-1.20914	-1.02788	-0.658535	-0.969921	-0.513238	-1.40849	-1.49931	-1.83573
	1.10057	0.866889	Color2 [DarkGray]	1	4		Q8NEX9	Q8NEX9	DR9C7_HUMAN	SDR9C7		0.813217	0.913972	0.265118	0.680785	0.76777	0.825151	0.388939	0.111408	-0.827309
	0	0.864197	Color2 [DarkGray]	1	4		Q8IXK0;Q8NDX5	A0A0A0MSI2;H7C528;Q8IXK0;Q8NDX5	PHC2_HUMAN;PHC3_HUMAN	PHC2;PHC3		NaN	-3.28349	-2.73303	-2.79141	-2.50071	-2.4318	NaN	NaN	-3.43884
+	1.37488	0.861307	Color2 [DarkGray]	1	4		Q14574	Q14574	DSC3_HUMAN	DSC3		1.75147	1.69234	1.24067	1.53286	1.61026	1.92908	1.12313	1.06704	0.298106
+	2.50992	0.854923	Color2 [DarkGray]	1	4		P35249	C9J8M3;C9JXZ7;C9JZI1;P35249	RFC4_HUMAN	RFC4		0.47667	0.704884	0.841088	1.82288	1.7286	1.79998	0.809534	0.786807	1.19035
+	2.65747	0.853466	Color2 [DarkGray]	1	4		P22392	E7ERL0;J3KPD9;O60361;P15531;P22392;Q32Q12	NDKB_HUMAN	NME2		1.55259	1.17003	1.18989	1.78263	1.77294	2.02265	1.14895	1.03106	0.837799
	0.958568	0.853377	Color2 [DarkGray]	1	4		P29508	P29508	SPB3_HUMAN	SERPINB3		3.20984	3.0966	1.98722	2.60209	3.13992	3.00804	2.1905	2.65581	1.34361
+	3.54814	0.850735	Color2 [DarkGray]	1	4		P61011	A0A7I2V584;A0A7I2V5K0;A0A7I2V5S0;A0A7P0PJI2;G3V480;G3V4F7;P61011	SRP54_HUMAN	SRP54		1.30587	0.970027	1.46382	2.08485	2.18538	2.2008	1.1876	1.3385	1.39272
+	2.09144	0.850274	Color2 [DarkGray]	1	4		Q5T8P6	A0A087X0H9;Q5T8P6	RBM26_HUMAN	RBM26		-1.19764	-1.1218	-1.15455	0.135939	-0.0650082	0.130197	-0.737867	-1.08172	-0.530107
+	3.20395	0.849994	Color2 [DarkGray]	1	4		P55039	A8MZF9;J3KRL5;J3QKV7;J3QKW7;J3QL90;J3QR71;J3QRI9;P55039	DRG2_HUMAN	DRG2		-0.362226	-0.651108	-0.543073	0.393122	0.297219	0.495284	-0.323145	-0.51082	-0.530391
+	2.14921	0.849613	Color2 [DarkGray]	1	4		P08754	P08754	GNAI3_HUMAN	GNAI3		1.83216	1.8889	1.91678	1.79094	1.89726	2.29902	1.26294	1.04358	1.13186
+	4.12283	0.845991	Color2 [DarkGray]	1	4		A6NFQ2	A6NFQ2	TCAF2_HUMAN	TCAF2		2.03255	1.97226	1.82848	2.64679	2.51872	2.60418	1.78418	1.67654	1.771
	0.452308	0.843605	Color2 [DarkGray]	1	4		Q8IV48	E5RIV7;Q8IV48	ERI1_HUMAN	ERI1		-3.60794	-2.87865	NaN	-2.99663	-2.95107	-2.28134	-4.53781	NaN	-2.63542
+	2.54357	0.841456	Color2 [DarkGray]	1	4		Q96RL7	Q96RL7	VP13A_HUMAN	VPS13A		-0.956741	-1.01751	-0.880054	0.0448909	-0.136051	-0.0959201	-0.775291	-1.13713	-0.799026
+	2.39047	0.838717	Color2 [DarkGray]	1	4		P43246	A0A2R8Y6P0;A0A2R8Y7S8;A0A2R8YFH0;A0A2R8YG02;E9PHA6;P43246	MSH2_HUMAN	MSH2		-0.634063	-0.450006	-0.356754	0.597269	0.448821	0.689175	-0.326005	-0.43286	-0.0220194
+	1.27122	0.831517	Color2 [DarkGray]	1	4		P31025	P31025	LCN1_HUMAN	LCN1		2.09794	2.19788	1.61583	1.78027	1.77964	2.6631	1.38262	1.26156	1.08428
+	1.28547	0.83003	Color2 [DarkGray]	1	4		P63092;Q5JWF2	A0A0A0MR13;A0A590UJF0;A0A590UJQ9;A0A590UJS2;A0A590UJY2;A0A590UK28;A0A7I2V5R6;A0A804HIH4;B0AZR9;P63092;Q5JWE9;Q5JWF2	GNAS1_HUMAN;GNAS2_HUMAN	GNAS		-0.824511	-0.342694	-0.211897	-0.0491624	-0.241624	-0.341028	-1.61892	-0.704951	-0.798034
+	1.60743	0.829474	Color2 [DarkGray]	1	4		P10619	A0A7I2V4K5;P10619;X6R5C5;X6R8A1	PPGB_HUMAN	CTSA		-0.297218	-0.694118	-0.984805	-1.072	-0.588013	-0.736464	-1.76511	-1.25639	-1.86339
	0	0.829073	Color2 [DarkGray]	1	4		Q9C0C9	K7EQ12;Q9C0C9	UBE2O_HUMAN	UBE2O		-3.37744	-3.10781	NaN	-2.93624	-2.35053	NaN	NaN	NaN	-3.47246
	0.744092	0.82876	Color2 [DarkGray]	1	4		O75629	A0A3B3IRL2;O75629	CREG1_HUMAN	CREG1		1.51245	1.33937	0.681293	0.989286	1.3068	1.83869	1.01279	0.98017	-0.344471
+	1.61846	0.826151	Color2 [DarkGray]	1	4		O14818	H0Y586;O14818	PSA7_HUMAN	PSMA7		0.832625	1.10679	0.129358	0.505977	0.665157	0.928037	-0.0858054	0.195288	-0.488765
+	1.52071	0.825555	Color2 [DarkGray]	1	4		Q8WVB6	A0A0D9SF58;E7EXA6;Q8WVB6	CTF18_HUMAN	CHTF18		-0.367925	-0.582991	-0.265121	0.402811	0.436553	0.962938	-0.523844	-0.226572	0.0760517
+	1.85724	0.818723	Color2 [DarkGray]	1	4		Q6PGP7	D6RCE2;Q6PGP7	TTC37_HUMAN	TTC37		-1.80099	-1.63547	-1.76581	-1.0534	-1.05021	-1.37178	-1.99203	-1.68575	-2.25378
+	1.83495	0.815293	Color2 [DarkGray]	1	4		Q9Y5S1	H7BZK2;Q9Y5S1	TRPV2_HUMAN	TRPV2		1.38498	1.23092	1.28698	1.02072	0.502906	0.476387	-0.09621	-0.320699	-0.0289536
	1.08878	0.813931	Color2 [DarkGray]	1	4		Q6ZVX7	Q6ZVX7	FBX50_HUMAN	NCCRP1		2.30724	2.31996	1.73887	2.15778	2.26628	2.18129	1.8367	1.62843	0.698414
+	2.10738	0.811952	Color2 [DarkGray]	1	4		Q13404	G3V2F7;I3L0A0;Q13404	UB2V1_HUMAN	UBE2V1		-0.270959	-0.577622	-0.525532	0.103303	0.136563	0.0538898	-0.401243	-0.793661	-0.947197
	0.860701	0.809875	Color2 [DarkGray]	1	4		P00441	P00441	SODC_HUMAN	SOD1		0.00535393	-0.413045	-0.8399	-0.335883	0.0261889	0.183601	-0.356472	-0.53464	-1.66461
+	1.25683	0.806753	Color2 [DarkGray]	1	4		Q9UKE5	Q9UKE5	TNIK_HUMAN	TNIK		1.52339	1.63097	1.78202	0.62137	0.909081	0.280186	-0.648699	-0.136476	0.175553
+	1.43764	0.804048	Color2 [DarkGray]	1	4		P13747	P13747	HLAE_HUMAN	HLA-E		1.23606	1.30758	1.54412	0.962387	0.96213	0.292263	0.0181966	0.112387	-0.32595
	0	0.803831	Color2 [DarkGray]	1	4		Q9BRJ6	C9JQV0;H7C0T1;H7C2R9;Q9BRJ6	CG050_HUMAN	C7orf50		NaN	-2.36152	-2.51387	NaN	-1.875	-1.91996	NaN	-2.70131	NaN
+	2.0917	0.799492	Color2 [DarkGray]	1	4		Q9NR46	B7ZC38;B7ZC39;F8WFB9;Q9NR46	SHLB2_HUMAN	SH3GLB2		0.529757	0.028161	0.295766	1.10154	0.935395	1.22933	0.253319	0.0675087	0.546965
+	3.96462	0.796561	Color2 [DarkGray]	1	4		P49916	K7ENR9;K7ERZ5;P49916	DNLI3_HUMAN	LIG3		-0.22058	-0.172168	-0.300527	0.648258	0.538588	0.651778	-0.252004	-0.125695	-0.17336
+	1.38149	0.796251	Color2 [DarkGray]	1	4		P06729	P06729	CD2_HUMAN	CD2		1.94468	2.04988	2.3131	1.61112	1.84356	1.0032	0.661561	0.871574	0.535989
+	3.29421	0.792065	Color2 [DarkGray]	1	4		Q99661	Q99661	KIF2C_HUMAN	KIF2C		1.76883	1.83112	1.952	2.65607	2.52425	2.73895	1.82323	1.78449	1.93536
+	1.34114	0.791433	Color2 [DarkGray]	1	4		Q08554	Q08554	DSC1_HUMAN	DSC1		3.68227	3.77291	3.12559	3.57891	3.57318	3.83874	3.23553	3.01686	2.36413
+	2.5778	0.789644	Color2 [DarkGray]	1	4		Q8N3C0	Q8N3C0	ASCC3_HUMAN	ASCC3		0.738638	0.597125	0.786091	1.69946	1.50575	1.7752	0.90458	0.705056	1.00183
+	1.37647	0.784251	Color2 [DarkGray]	1	4		P47929	P47929	LEG7_HUMAN	LGALS7B		2.44505	2.5551	1.42122	1.80425	2.12955	2.00755	1.69314	0.946495	0.948952
	0.759071	0.783747	Color2 [DarkGray]	1	4		P42701	P42701	I12R1_HUMAN	IL12RB1		1.55536	1.3515	1.66755	0.599925	1.34558	-0.271441	-0.200321	-0.0940905	-0.382761
+	3.05023	0.782203	Color2 [DarkGray]	1	4		P40937	C9JH72;F5H0U6;F5H304;P40937	RFC5_HUMAN	RFC5		-0.0924578	-0.246279	-0.0997949	0.748147	0.65508	0.710935	0.0779004	-0.210006	-0.100341
+	2.17926	0.781887	Color2 [DarkGray]	1	4		Q9BYM8	A6PVJ6;A6PVJ7;B4DML5;G3XAG9;H0Y4S7;Q5JWR1;Q9BYM8	HOIL1_HUMAN	RBCK1		-0.50099	-0.435977	-0.235238	-0.775356	-1.21552	-0.995301	-1.74755	-1.65314	-1.93114
+	2.25831	0.781195	Color2 [DarkGray]	1	4		P06396	A0A0A0MS51;A0A0A0MT01;P06396	GELS_HUMAN	GSN		0.669138	0.447072	-0.336963	0.126805	0.252663	0.376683	-0.315887	-0.526307	-0.74524
	0.794933	0.781054	Color2 [DarkGray]	1	4		P22528	P22528;P35321	SPR1B_HUMAN	SPRR1B		1.1856	1.58864	0.567789	0.656976	0.654213	1.11803	0.865263	-0.242378	-0.53683
	0.920272	0.777201	Color2 [DarkGray]	1	4		P25311	C9JEV0;P25311	ZA2G_HUMAN	AZGP1		3.95734	3.9264	3.36947	3.98978	3.88985	4.37551	3.607	3.73617	2.58036
	0	0.776512	Color2 [DarkGray]	1	4		Q9UKL0	Q9UKL0	RCOR1_HUMAN	RCOR1		NaN	-2.89447	NaN	NaN	-3.0736	-3.2916	-3.95911	NaN	NaN
	0.702922	0.77601	Color2 [DarkGray]	1	4		Q96QA5	J3KRG2;Q96QA5	GSDMA_HUMAN	GSDMA		3.88292	4.02739	2.94749	3.62402	3.83465	3.87564	3.56338	3.43302	2.00987
+	1.58423	0.775296	Color2 [DarkGray]	1	4		Q92844	E7EM55;E7EMT6;E7ENY2;E7EQA9;E7ERM9;E7EV32;E7EVA2;E7EW82;E7EWR8;Q92844	TANK_HUMAN	TANK		-2.9432	-3.43728	-3.49276	-2.36873	-2.57569	-2.73297	-3.05901	-3.71955	-3.22472
+	1.62914	0.773585	Color2 [DarkGray]	1	4		P78325	P78325	ADAM8_HUMAN	ADAM8		-1.30979	-1.44351	-0.690583	-1.50935	-1.36308	-1.98496	-2.18481	-2.5528	-2.44053
+	2.36086	0.773511	Color2 [DarkGray]	1	4		P62847	A0A2R8Y849;A0A2R8Y8A0;A0A2R8YD14;E7ETK0;P62847	RS24_HUMAN	RPS24		-0.484756	-0.617759	0.110564	0.33894	0.564804	0.481345	-0.542831	-0.202136	-0.190477
	0.587193	0.772913	Color2 [DarkGray]	1	4		Q9NRX1	F8WBJ6;Q9NRX1	PNO1_HUMAN	PNO1		-3.10536	NaN	-3.26735	-2.79893	-2.5156	-2.05258	-2.39854	-3.02961	-4.2577
+	1.20573	0.769407	Color2 [DarkGray]	1	4		P49720	A0A087WUL2;A0A087WXQ8;A0A087WY10;P49720	PSB3_HUMAN	PSMB3		-1.20428	-0.83703	-1.97092	-1.28559	-1.37475	-0.939173	-1.70483	-1.69595	-2.50695
+	2.70655	0.768269	Color2 [DarkGray]	1	4		Q04637	A0A7I2Y1C3;C9J6B6;C9JF13;C9K073;E7EUU4;E7EX73;E9PGM1;Q04637	IF4G1_HUMAN	EIF4G1		2.6292	2.79593	2.8538	3.75824	3.65387	3.9487	3.06583	2.89469	3.09548
+	2.32682	0.767308	Color2 [DarkGray]	1	4		P62195	P62195	PRS8_HUMAN	PSMC5		0.80826	0.655642	0.823985	1.42328	1.15793	1.54904	0.749374	0.537502	0.54144
	1.11441	0.766476	Color2 [DarkGray]	1	4		P50749;Q9H2L5	P50749;Q9H2L5	RASF2_HUMAN;RASF4_HUMAN	RASSF2;RASSF4		-2.06509	-2.19266	-2.03611	NaN	-1.28854	-1.37583	-1.86871	-1.88386	-2.54342
+	2.24172	0.765777	Color2 [DarkGray]	1	4		O15111	O15111	IKKA_HUMAN	CHUK		-0.822785	-0.205758	-0.612088	0.527839	0.187964	0.256005	-0.572326	-0.500912	-0.252285
	1.10791	0.764965	Color2 [DarkGray]	1	4		Q9BVK6	Q9BVK6	TMED9_HUMAN	TMED9		-1.31376	-1.39348	-1.6966	-1.99209	-1.8007	-1.76395	-2.3747	-2.23138	-3.24555
+	1.20326	0.762994	Color2 [DarkGray]	1	4		Q8WVV4	Q8WVV4	POF1B_HUMAN	POF1B		2.72418	3.09877	2.10363	2.44011	2.51825	2.738	2.3078	1.77575	1.32382
+	1.42219	0.762703	Color2 [DarkGray]	1	4		Q15785	Q15785	TOM34_HUMAN	TOMM34		-1.34082	-2.12749	-1.30231	-1.0191	-0.8747	-0.917042	-2.06588	-1.80085	-1.23222
+	1.65893	0.760311	Color2 [DarkGray]	1	4		O75475	O75475	PSIP1_HUMAN	PSIP1		-1.05835	-1.02319	-1.14187	0.163176	-0.0225391	0.468209	-0.784293	-0.619248	-0.268546
+	2.3911	0.759415	Color2 [DarkGray]	1	4		Q8N0X7	Q8N0X7	SPART_HUMAN	SPART		-0.305051	-0.574165	-0.331576	0.325702	0.561812	0.535565	-0.308683	-0.452419	-0.0940628
	0	0.758579	Color2 [DarkGray]	1	4		P48594	C9JZ65;P48594	SPB4_HUMAN	SERPINB4		-3.14503	-2.34869	-3.29475	-2.2796	-1.76811	-2.2636	NaN	-2.86235	NaN
+	1.36799	0.758458	Color2 [DarkGray]	1	4		P18206	P18206	VINC_HUMAN	VCL		0.276172	0.210242	-0.188076	0.181566	0.289023	0.338507	-0.0662723	-0.453321	-0.946685
	1.07681	0.758346	Color2 [DarkGray]	1	4		Q13835	Q13835	PKP1_HUMAN	PKP1		2.37783	2.76508	1.83331	1.92284	2.50037	2.46766	1.96598	1.61914	1.03071
+	2.40499	0.757976	Color2 [DarkGray]	1	4		Q9NQG5	Q9NQG5	RPR1B_HUMAN	RPRD1B		-1.95903	-2.06539	-1.68249	-0.767458	-0.902483	-0.499246	-1.40658	-1.47415	-1.56239
+	2.5803	0.757789	Color2 [DarkGray]	1	4		Q9Y572	Q9Y572	RIPK3_HUMAN	RIPK3		-0.877905	-0.914892	-0.613957	0.0332398	0.0251036	0.0526538	-0.560614	-0.661942	-0.939815
[truncated: 2,524 more rows]

## Sheet: Donor B
Significant	=-LOG(P-value)	Difference	Symbol color	Symbol type	Symbol size	Show label	Protein.Group	Protein.Ids	Protein.Names	Genes	First.Protein.Description	D:\Data\SWH Data\SWH_3_60_primaryCART\SWH_3_60_primary_C1_5uL_DIA_Slot2-4_1_5187.d	D:\Data\SWH Data\SWH_3_60_primaryCART\SWH_3_60_primary_C2_5uL_DIA_Slot2-5_1_5188.d	D:\Data\SWH Data\SWH_3_60_primaryCART\SWH_3_60_primary_C3_5uL_DIA_Slot2-6_1_5189.d	D:\Data\SWH Data\SWH_3_60_primaryCART\SWH_3_60_primary_T1_5uL_DIA_Slot2-1_1_5182.d	D:\Data\SWH Data\SWH_3_60_primaryCART\SWH_3_60_primary_T2_5uL_DIA_Slot2-2_1_5184.d	D:\Data\SWH Data\SWH_3_60_primaryCART\SWH_3_60_primary_T3_5uL_DIA_Slot2-3_1_5185.d
[truncated: 3,861 more rows]
