# Supplementary material for: High-Precision Intrinsic Interactome Elucidation of Chimeric Antigen Receptors via Photocatalytic Micromapping (μMap-CAR)
Source: J Am Chem Soc. 2026 Jul 1;148(27):29361–71. doi: 10.1021/jacs.6c08969 (PMC13383733; doi:10.1021/jacs.6c08969)
Supplement: Supplementary file 7 [file ja6c08969_si_007.xlsx]

## Sheet: Venn Diagram Fig.5B
Donor A significant	Donor B significant	Donor-specific		Overlapped
		Donor A	Donor B
ABCC1	ABCC1	ADAM8	ACVR1	ABCC1
ADAM19	ACVR1	ASPRV1	ADAM10	ADAM19
ADAM8	ADAM10	CCM2	ALCAM	ADGRE5
ADGRE5	ADAM19	CRKL	ALG10;ALG10B	AP2M1
AP2M1	ADGRE5	DMBT1	AP2A1	BSG
ASPRV1	ALCAM	EPPK1	ARF6	CARTN
BSG	ALG10;ALG10B	ERBIN	BTN3A1;BTN3A2;BTN3A3	CD109
CARTN	AP2A1	EZR	C16orf54	CD2
CCM2	AP2M1	IGHA1	CCR4	CD4
CD109	ARF6	JCHAIN	CD226	CD44
CD2	BSG	KRT27	CD27	CD48
CD4	BTN3A1;BTN3A2;BTN3A3	KRT71	CD33	CD5
CD44	C16orf54	LTF	CD37	CD6
CD48	CARTN	MGST2	CD38	CD7
CD5	CCR4	NUCB1	CD40LG	CD70
CD6	CD109	RER1	CD82	CD99
CD7	CD2	SCAMP3	CEMIP2	ECE1
CD70	CD226	SCGB1D2	CLDND1	ENG
CD99	CD27	SEMA4D	CNNM3	FCHO1
CRKL	CD33	SFN	CSNK1G1	FLOT1
DMBT1	CD37	SPRR4	CXCR4	GJB2
ECE1	CD38	STX11	DHX33	HLA-A
ENG	CD4	STXBP2	DPP4	HLA-B
EPPK1	CD40LG	TMED9	ENTPD1	HLA-DQA1
ERBIN	CD44	TRIM21	FAM126A	HLA-DRA
EZR	CD48	YIPF5	FAS	HLA-E
FCHO1	CD5	ZAP70	FLOT2	ICAM1
FLOT1	CD6		FLVCR1	ICAM3
GJB2	CD7		FYN	IFITM1
HLA-A	CD70		GGA3	IGF2R
HLA-B	CD82		GGT1;GGT2P;GGT3P	IGLC2;IGLC3;IGLC6;IGLC7
HLA-DQA1	CD99		GNB1L	IGSF8
HLA-DRA	CEMIP2		GPR15	IL10RB
HLA-E	CLDND1		HAVCR2	IL12RB1
ICAM1	CNNM3		HLA-C	IL27RA
ICAM3	CSNK1G1		HLA-DRB3	IL2RA
IFITM1	CXCR4		ICOS	IL2RB
IGF2R	DHX33		IGKV3-15;IGKV3-7;IGKV3D-7	IL3RA
IGHA1	DPP4		IGSF3	ITGA3
IGLC2;IGLC3;IGLC6;IGLC7	ECE1		IL2RG	ITGA4
IGSF8	ENG		ITGAL	ITGAX
IL10RB	ENTPD1		ITM2A	JAML
IL12RB1	FAM126A		JAK1	LAG3
IL27RA	FAS		KRAS;NRAS	LDLR
IL2RA	FCHO1		LAPTM5	LNPEP
IL2RB	FLOT1		LGALS1	LY75
IL3RA	FLOT2		LGALS9	MAP4K4
ITGA3	FLVCR1		LRRC8A	MCAM
ITGA4	FYN		MARK1;MARK3	MYADM
ITGAX	GGA3		MARK2	PRNP
JAML	GGT1;GGT2P;GGT3P		MERTK	PTGFRN
JCHAIN	GJB2		MSN	PTPRA
KRT27	GNB1L		NCSTN	PTPRJ
KRT71	GPR15		P2RY8	PTPRK
LAG3	HAVCR2		PI4KA	RBCK1
LDLR	HLA-A		PLXNA1	RFTN1
LNPEP	HLA-B		PSTPIP1	RNF149
LTF	HLA-C		PTPRCAP	RNF31
LY75	HLA-DQA1		RALBP1	SCARB1
MAP4K4	HLA-DRA		RDX	SCRIB
MCAM	HLA-DRB3		REPS1	SIRPG
MGST2	HLA-E		RHOF	SLC16A1
MYADM	ICAM1		RRAS;RRAS2	SLC16A3
NUCB1	ICAM3		SELL	SLC20A1
PRNP	ICOS		SELPLG	SLC38A5
PTGFRN	IFITM1		SEMA7A	SLC39A10
PTPRA	IGF2R		SIT1	SLC39A14
PTPRJ	IGKV3-15;IGKV3-7;IGKV3D-7		SLAMF1	SLC3A2
PTPRK	IGLC2;IGLC3;IGLC6;IGLC7		SLAMF7	SLC4A2
RBCK1	IGSF3		SLC12A2	SLC4A7
RER1	IGSF8		SLC16A7	SLC5A6
RFTN1	IL10RB		SLC1A4	SLC6A6
RNF149	IL12RB1		SLC25A33;SLC25A36	SLC7A5
RNF31	IL27RA		SLC29A1	SPN
SCAMP3	IL2RA		SLC2A1	TAOK3
SCARB1	IL2RB		SLC38A1	TFRC
SCGB1D2	IL2RG		SLC39A6	TIGIT
SCRIB	IL3RA		SLC7A1	TNFAIP3
SEMA4D	ITGA3		SMURF1	TNFRSF4
SFN	ITGA4		SNTB2	TNFRSF8
SIRPG	ITGAL		SORL1	TNFSF10
SLC16A1	ITGAX		STOM	TNIK
SLC16A3	ITM2A		SUN1	TNIP1
SLC20A1	JAK1		TAOK1	TRAF1
SLC38A5	JAML		TAOK2	TRAF2
SLC39A10	KRAS;NRAS		TBC1D10B	TRBC1
SLC39A14	LAG3		TGFBR1	TRPV2
SLC3A2	LAPTM5		TGFBR3	TYK2
SLC4A2	LDLR		TNFRSF1B	UBA52
SLC4A7	LGALS1		TNFSF9	UBASH3A
SLC5A6	LGALS9		TRA;TRAC
SLC6A6	LNPEP		TRAF3
SLC7A5	LRRC8A		TRAF5
SPN	LY75		TRAT1
SPRR4	MAP4K4		TTC7A
STX11	MARK1;MARK3		ULBP2
STXBP2	MARK2		WWP2
TAOK3	MCAM		ZDHHC18
TFRC	MERTK
TIGIT	MSN
TMED9	MYADM
TNFAIP3	NCSTN
TNFRSF4	P2RY8
TNFRSF8	PI4KA
TNFSF10	PLXNA1
TNIK	PRNP
TNIP1	PSTPIP1
TRAF1	PTGFRN
TRAF2	PTPRA
TRBC1	PTPRCAP
TRIM21	PTPRJ
TRPV2	PTPRK
TYK2	RALBP1
UBA52	RBCK1
UBASH3A	RDX
YIPF5	REPS1
ZAP70	RFTN1
	RHOF
	RNF149
	RNF31
	RRAS;RRAS2
	SCARB1
	SCRIB
	SELL
	SELPLG
	SEMA7A
	SIRPG
	SIT1
	SLAMF1
	SLAMF7
	SLC12A2
	SLC16A1
	SLC16A3
	SLC16A7
	SLC1A4
	SLC20A1
	SLC25A33;SLC25A36
	SLC29A1
	SLC2A1
	SLC38A1
	SLC38A5
	SLC39A10
	SLC39A14
	SLC39A6
	SLC3A2
	SLC4A2
	SLC4A7
	SLC5A6
	SLC6A6
	SLC7A1
	SLC7A5
	SMURF1
	SNTB2
	SORL1
	SPN
	STOM
	SUN1
	TAOK1
	TAOK2
	TAOK3
	TBC1D10B
	TFRC
	TGFBR1
	TGFBR3
	TIGIT
	TNFAIP3
	TNFRSF1B
	TNFRSF4
	TNFRSF8
	TNFSF10
	TNFSF9
	TNIK
	TNIP1
	TRA;TRAC
	TRAF1
	TRAF2
	TRAF3
	TRAF5
	TRAT1
	TRBC1
	TRPV2
	TTC7A
	TYK2
	UBA52
	UBASH3A
	ULBP2
	WWP2
	ZDHHC18

## Sheet: Donor-specific analysis Fig.5C
	Donor X specific (27)		Overlapped (90)		Donor Y specific (98)			Donor X total (117)		Donor Y total (188)
	Intra	Mem	Intra	Mem	Intra	Mem		Intra	Mem	Intra	Mem
number	22	5	18	72	34	64		40	77	52	136
percentage	0.814815	0.185185	0.2	0.8	0.346939	0.653061		0.34188	0.65812	0.276596	0.723404
	ASPRV1	SCAMP3	AP2M1	ABCC1	ALG10	ACVR1
	CCM2	ADAM8	MAP4K4	ADAM19	AP2A1	ADAM10
	CRKL	SEMA4D	RBCK1	ADGRE5	ARF6	ALCAM
	DMBT1	ERBIN	RNF149	BSG	C16orf54	BTN3A1
	EPPK1	EZR	RNF31	CARTN	CSNK1G1	CCR4
	IGHA1		SCRIB	CD109	DHX33	CD226
	JCHAIN		TAOK3	CD2	FAM126A	CD27
	KRT27		TNFAIP3	CD4	GGA3	CD33		Reference: uniprot, protein atlas and gene ontology
	KRT71		TNFSF10	CD44	GNB1L	CD37
	LTF		TNIK	CD48	IGSF3	CD38
	MGST2		TNIP1	CD5	JAK1	CD40LG
	NUCB1		TRAF1	CD6	KRAS	CD82
	RER1		TRAF2	CD7	LAPTM5	CEMIP2
	SCGB1D2		TYK2	CD70	LGALS1	CLDND1
	SFN		UBA52	CD99	LGALS9	CNNM3
	SPRR4		UBASH3A	ECE1	MARK1	CXCR4
	STX11		IGLC2	ENG	MARK2	DPP4
	STXBP2		IGF2R	GJB2	PI4KA	ENTPD1
	YIPF5			HLA-A	PSTPIP1	FAS
	TMED9			HLA-B	RALBP1	FLOT2
	TRIM21			HLA-DQA1	REPS1	FLVCR1
	ZAP70			HLA-DRA	RRAS	GGT1
				HLA-E	SMURF1	GPR15
				ICAM1	SNTB2	HAVCR2
				ICAM3	TAOK1	HLA-C
				IFITM1	TAOK2	HLA-DRB3
				IL10RB	TBC1D10B	ICOS
				IL12RB1	TRAF3	IGKV3-15
				IL27RA	TRAF5	IL2RG
				IL2RA	TTC7A	ITGAL
				IL2RB	WWP2	ITM2A
				IL3RA	SLC25A33	LRRC8A
				ITGA3	SUN1	MERTK
				ITGA4	FYN	MSN
				ITGAX		NCSTN
				JAML		P2RY8
				LAG3		PLXNA1
				LDLR		PTPRCAP
				MCAM		RDX
				PTGFRN		RHOF
				PTPRA		SELL
				PTPRJ		SELPLG
				PTPRK		SEMA7A
				SCARB1		SIT1
				SIRPG		SLAMF1
				SLC16A1		SLAMF7
				SLC16A3		SLC12A2
				SLC20A1		SLC16A7
				SLC38A5		SLC1A4
				SLC39A10		SLC29A1
				SLC39A14		SLC2A1
				SLC3A2		SLC38A1
				SLC4A2		SLC39A6
				SLC4A7		SLC7A1
				SLC5A6		SORL1
				SLC6A6		STOM
				SLC7A5		TGFBR1
				SPN		TGFBR3
				TFRC		TNFRSF1B
				TIGIT		TNFSF9
				TNFRSF4		TRA
				TNFRSF8		TRAT1
				TRBC1		ULBP2
				TRPV2		ZDHHC18
				RFTN1
				PRNP
				MYADM
				FLOT1
				FCHO1
				LY75
				LNPEP
				IGSF8

## Sheet: Annotation donor overlap Fig.5E
Gene Symbol	Description	Protein Functions (ChatGPT)	Disease & Drugs (ChatGPT)	Biological Process (GO)	Kinase Class (UniProt)	Protein Function (Protein Atlas)	Subcellular Location (Protein Atlas)	Drug (DrugBank)	Canonical Pathways_x000D_	Hallmark Gene Sets_x000D_				Fig.5E category
TRBC1	T cell receptor beta constant 1			GO:0050852 T cell receptor signaling pathway;GO:0046631 alpha-beta T cell activation;GO:0050851 antigen receptor-mediated signaling pathway										T-cell marker & TCR complex
CD2	CD2 molecule	CD2 is a gene that encodes a surface antigen found on all peripheral blood T-cells. The protein interacts with LFA3 (CD58) on antigen-presenting cells to optimize immune recognition. A locus control region (LCR) has been identified in the 3' flanking sequence of this gene.	CD2 has been implicated in various diseases, including autoimmune disorders, infectious diseases, and cancer. In autoimmune disorders, CD2 has been found to play a role in the activation and proliferation of T-cells, leading to the destruction of self-tissues. In infectious diseases, CD2 has been shown to be involved in the recognition and elimination of infected cells by the immune system. In ca…	GO:0030887 positive regulation of myeloid dendritic cell activation;GO:0001766 membrane raft polarization;GO:0030885 regulation of myeloid dendritic cell activation		CD markers; Predicted intracellular proteins; FDA approved drug targets:Biotech drugs	Plasma membrane (Supported); Additional: Golgi apparatus;Nucleoplasm	Alefacept; Siplizumab		(M5902)HALLMARK APOPTOSIS; (M5950)HALLMARK ALLOGRAFT REJECTION				T-cell marker & TCR complex
CD4	CD4 molecule	CD4 is a gene that encodes a membrane glycoprotein found on T lymphocytes, B cells, macrophages, granulocytes, and various regions of the brain. The CD4 antigen acts as a coreceptor with the T-cell receptor to recognize antigens displayed by an antigen presenting cell in the context of class II MHC molecules. It is also the primary receptor for entry of the human immunodeficiency virus. The prote…	CD4 has been implicated in a variety of diseases, including autoimmune disorders, infectious diseases, and cancer. In autoimmune disorders such as multiple sclerosis and rheumatoid arthritis, CD4+ T cells are thought to play a key role in the pathogenesis of the disease. In infectious diseases such as HIV, the virus targets CD4+ T cells and uses the CD4 receptor to gain entry into the cell. Targe…	GO:0035397 helper T cell enhancement of adaptive immune response;GO:1904313 response to methamphetamine hydrochloride;GO:1904636 response to ionomycin		Predicted intracellular proteins; CD markers; Human disease related genes:Immune system diseases:Primary immunodeficiency; Transporters:Accessory Factors Involved in Transport; Disease related genes; FDA approved drug targets:Biotech drugs	Plasma membrane (Supported)	Antithymocyte immunoglobulin (rabbit); Clenoliximab; Ibalizumab	(M243)PID ARF 3PATHWAY; (M290)PID IL12 STAT4 PATHWAY; (M196)PID IL23 PATHWAY	(M5950)HALLMARK ALLOGRAFT REJECTION				T-cell marker & TCR complex
CD5	CD5 molecule	CD5 is a gene that encodes a protein belonging to the scavenger receptor cysteine-rich (SRCR) superfamily. This protein is found on the surface of thymocytes, T lymphocytes, and a subset of B lymphocytes. It contains three SRCR domains and may act as a receptor to regulate T-cell proliferation. The SRCR superfamily is mainly found in cells associated with the immune system and its members are sec…	CD5 has been implicated in various autoimmune diseases, including systemic lupus erythematosus (SLE), rheumatoid arthritis (RA), and multiple sclerosis (MS). In SLE, CD5 expression is upregulated on B cells, and anti-CD5 antibodies have been shown to reduce disease activity in animal models. In RA, CD5 expression is increased on T cells, and targeting CD5 with monoclonal antibodies has been propo…	GO:0050859 negative regulation of B cell receptor signaling pathway;GO:0050855 regulation of B cell receptor signaling pathway;GO:0031295 T cell costimulation		CD markers; Predicted intracellular proteins								T-cell marker & TCR complex
CD6	CD6 molecule	CD6 is a gene that encodes a protein found on the outer membrane of T-lymphocytes and other immune cells. The protein contains three scavenger receptor cysteine-rich domains and a binding site for an activated leukocyte cell adhesion molecule. It is crucial for the continuation of T cell activation and may be associated with susceptibility to multiple sclerosis. Multiple transcript variants encod…	CD6 has been implicated in several autoimmune diseases, including multiple sclerosis, psoriasis, and rheumatoid arthritis. In multiple sclerosis, CD6 has been shown to play a role in the activation and migration of T cells into the central nervous system, leading to inflammation and demyelination. As a result, CD6 has become a target for drug discovery efforts aimed at treating autoimmune disease…	GO:0001771 immunological synapse formation;GO:0002438 acute inflammatory response to antigenic stimulus;GO:0002437 inflammatory response to antigenic stimulus		Predicted secreted proteins; CD markers								T-cell marker & TCR complex
CD7	CD7 molecule	CD7 is a gene that encodes a transmembrane protein belonging to the immunoglobulin superfamily. This protein is present on thymocytes and mature T cells and plays a crucial role in T-cell interactions and T-cell/B-cell interaction during early lymphoid development. The CD7 molecule is essential for the proper functioning of the immune system and is involved in the regulation of T-cell activation …	Mutations in the CD7 gene have been associated with various immune disorders, including T-cell lymphoma and autoimmune diseases. Targeted drug discovery efforts have focused on developing therapies that modulate the activity of CD7 in these conditions. One example is the monoclonal antibody alemtuzumab, which targets CD52, a protein that is highly expressed on T cells and B cells, and is used to …	GO:0002726 positive regulation of T cell cytokine production;GO:0002724 regulation of T cell cytokine production;GO:0002711 positive regulation of T cell mediated immunity		CD markers; Predicted intracellular proteins				(M5950)HALLMARK ALLOGRAFT REJECTION				T-cell marker & TCR complex
CD48	CD48 molecule	CD48 is a gene that encodes a protein found on the surface of various immune cells, including lymphocytes, dendritic cells, and endothelial cells. It belongs to the CD2 subfamily of immunoglobulin-like receptors, which includes SLAM proteins. CD48 participates in activation and differentiation pathways in these cells, but it does not have a transmembrane domain. Instead, it is held at the cell su…	CD48 has been implicated in various diseases, including autoimmune disorders, cancer, and infectious diseases. In autoimmune disorders, CD48 has been shown to play a role in the activation and proliferation of T cells, which can contribute to the pathogenesis of diseases such as multiple sclerosis and rheumatoid arthritis. In cancer, CD48 has been found to be overexpressed in certain types of tum…	GO:0030101 natural killer cell activation;GO:0046649 lymphocyte activation;GO:0045321 leukocyte activation		Predicted secreted proteins; CD markers; Transporters:Accessory Factors Involved in Transport	Plasma membrane (Approved); Additional: Cytosol;Nucleoli fibrillar center			(M5947)HALLMARK IL2 STAT5 SIGNALING; (M5932)HALLMARK INFLAMMATORY RESPONSE				T-cell marker & TCR complex
CD109	CD109 molecule	CD109 is a gene that encodes a glycosyl phosphatidylinositol (GPI)-linked glycoprotein found on the surface of platelets, activated T-cells, and endothelial cells. The protein binds to and negatively regulates signaling by transforming growth factor beta (TGF-beta). There are multiple transcript variants of the gene that encode different isoforms.	CD109 has been implicated in various diseases, including cancer, cardiovascular disease, and autoimmune disorders. In cancer, CD109 has been shown to promote tumor growth and metastasis in several types of cancer, including lung, breast, and pancreatic cancer. Targeting CD109 has been explored as a potential therapeutic strategy for cancer treatment. For example, a monoclonal antibody targeting C…	GO:0072675 osteoclast fusion;GO:0072674 multinuclear osteoclast differentiation;GO:0010839 negative regulation of keratinocyte proliferation		CD markers	Plasma membrane (Supported); Additional: Cytosol		(M3468)NABA ECM REGULATORS; (M5885)NABA MATRISOME ASSOCIATED; (M5889)NABA MATRISOME					T-cell marker & TCR complex
SIRPG	signal regulatory protein gamma	SIRPG is a gene that encodes a protein belonging to the signal-regulatory protein (SIRP) family and the immunoglobulin superfamily. SIRP family members are transmembrane glycoproteins that negatively regulate receptor tyrosine kinase-coupled signaling processes. The protein encoded by SIRPG is involved in this negative regulation and has multiple isoforms due to alternative splicing.	SIRPG has been implicated in various diseases, including cancer, autoimmune disorders, and infectious diseases. In cancer, SIRPG has been shown to be overexpressed in certain types of tumors, such as breast cancer, and its expression has been associated with poor prognosis. Targeting SIRPG has been explored as a potential therapeutic strategy in cancer, with preclinical studies showing promising …	GO:0050766 positive regulation of phagocytosis;GO:0050764 regulation of phagocytosis;GO:0045807 positive regulation of endocytosis		CD markers								T-cell marker & TCR complex
IL2RA	interleukin 2 receptor subunit alpha	IL2RA, also known as interleukin 2 receptor subunit alpha, is a gene that encodes for the alpha chain of the high-affinity interleukin 2 (IL2) receptor. The IL2RA gene, along with the IL2RB and IL2RG genes, make up the IL2 receptor. Homodimeric alpha chains result in a low-affinity receptor, while homodimeric beta chains produce a medium-affinity receptor. Mutations in the IL2RA gene are associat…	IL2RA has been implicated in various autoimmune diseases, including multiple sclerosis, type 1 diabetes, and rheumatoid arthritis. Targeting IL2RA has been explored as a potential therapeutic strategy for these diseases. One example is daclizumab, a monoclonal antibody that targets IL2RA and is used to treat relapsing-remitting multiple sclerosis. Another example is basiliximab, a monoclonal anti…	GO:0046013 regulation of T cell homeostatic proliferation;GO:0006924 activation-induced cell death of T cells;GO:0038110 interleukin-2-mediated signaling pathway		Human disease related genes:Endocrine and metabolic diseases:Diabetes; CD markers; Cancer-related genes:Candidate cancer biomarkers; Disease related genes; FDA approved drug targets:Biotech drugs		Denileukin diftitox; Aldesleukin; Basiliximab; Daclizumab	(M235)PID TCR CALCIUM PATHWAY; (M234)PID IL2 STAT5 PATHWAY; (M290)PID IL12 STAT4 PATHWAY	(M5897)HALLMARK IL6 JAK STAT3 SIGNALING; (M5947)HALLMARK IL2 STAT5 SIGNALING; (M5950)HALLMARK ALLOGRAFT REJECTION				Cytokine receptors
IL2RB	interleukin 2 receptor subunit beta	IL2RB, also known as interleukin 2 receptor subunit beta, is a gene that encodes for the beta subunit of the interleukin 2 receptor. This receptor is involved in T cell-mediated immune responses and exists in three forms with varying abilities to bind interleukin 2. The low affinity form is a monomer of the alpha subunit and is not involved in signal transduction, while the intermediate and high …	IL2RB has been implicated in various autoimmune diseases, including multiple sclerosis, rheumatoid arthritis, and type 1 diabetes. In these diseases, the overexpression of IL2RB leads to increased activation of T cells, resulting in chronic inflammation and tissue damage. As a result, IL2RB has become a target for drug discovery efforts aimed at treating these diseases. One such drug is daclizuma…	GO:0038110 interleukin-2-mediated signaling pathway;GO:0071352 cellular response to interleukin-2;GO:0035723 interleukin-15-mediated signaling pathway		CD markers; Human disease related genes:Immune system diseases:Primary immunodeficiency; Cancer-related genes:Candidate cancer biomarkers; Transporters:Accessory Factors Involved in Transport; Disease related genes; FDA approved drug targets:Biotech drugs		Denileukin diftitox; Aldesleukin; Basiliximab; Daclizumab	(M234)PID IL2 STAT5 PATHWAY; (M143)PID IL2 PI3K PATHWAY; (M122)PID IL2 1PATHWAY	(M5916)HALLMARK APICAL SURFACE; (M5947)HALLMARK IL2 STAT5 SIGNALING; (M5913)HALLMARK INTERFERON GAMMA RESPONSE				Cytokine receptors
IL3RA	interleukin 3 receptor subunit alpha	IL3RA is a gene that encodes for the interleukin 3 receptor subunit alpha, which is a component of a cytokine receptor that is specific to interleukin 3. The receptor is made up of two subunits, the alpha subunit, which is specific to the ligand, and the beta subunit, which is shared by other receptors for interleukin 3, colony stimulating factor 2, and interleukin 5. The binding of the alpha sub…	IL3RA has been implicated in various diseases, including leukemia, asthma, and multiple sclerosis. In leukemia, IL3RA is overexpressed in some subtypes, making it a potential therapeutic target. Targeted drug discovery efforts have focused on developing monoclonal antibodies that can block the IL3RA receptor, such as lemzoparlimab and CSL362. Lemzoparlimab has shown promising results in clinical …	GO:0036015 response to interleukin-3;GO:0036016 cellular response to interleukin-3;GO:0038156 interleukin-3-mediated signaling pathway		CD markers; Predicted intracellular proteins; FDA approved drug targets:Biotech drugs		Sargramostim; Tagraxofusp	(M182)PID IL3 PATHWAY	(M5897)HALLMARK IL6 JAK STAT3 SIGNALING; (M5947)HALLMARK IL2 STAT5 SIGNALING				Cytokine receptors
IL10RB	interleukin 10 receptor subunit beta	IL10RB is a gene that encodes a protein belonging to the cytokine receptor family. This protein is an essential accessory chain for the active interleukin 10 receptor complex. The coexpression of IL10RB and IL10RA proteins is required for IL10-induced signal transduction. IL10RB, along with three other interferon receptor genes, IFAR2, IFNAR1, and IFNGR2, form a class II cytokine receptor gene cl…	IL10RB has been implicated in various diseases, including inflammatory bowel disease, multiple sclerosis, and cancer. Inflammatory bowel disease is characterized by chronic inflammation of the gastrointestinal tract, and studies have shown that IL10RB plays a crucial role in regulating the immune response in the gut. In multiple sclerosis, IL10RB has been found to be involved in the regulation of…	GO:0038196 type III interferon-mediated signaling pathway;GO:0071358 cellular response to type III interferon;GO:0034342 response to type III interferon		Human disease related genes:Immune system diseases:Other immune system diseases; CD markers; Potential drug targets; Transporters:Accessory Factors Involved in Transport; Disease related genes	Cytosol (Approved)			(M5897)HALLMARK IL6 JAK STAT3 SIGNALING				Cytokine receptors
IL12RB1	interleukin 12 receptor subunit beta 1	IL12RB1 is a gene that encodes a type I transmembrane protein belonging to the hemopoietin receptor superfamily. The protein binds to interleukin 12 (IL12) with low affinity and is a part of the IL12 receptor complex. It forms a disulfide-linked oligomer, which is required for its IL12 binding activity. Coexpression of IL12RB1 and IL12RB2 proteins leads to the formation of high-affinity IL12 bind…	Mutations in the IL12RB1 gene have been associated with Mendelian susceptibility to mycobacterial disease (MSMD), a rare genetic disorder characterized by increased susceptibility to infections caused by weakly virulent mycobacteria, such as Mycobacterium bovis Bacillus Calmette-Guérin (BCG) vaccine strains and environmental mycobacteria. Additionally, mutations in this gene have been linked to S…	GO:0038155 interleukin-23-mediated signaling pathway;GO:0051142 positive regulation of NK T cell proliferation;GO:2000330 positive regulation of T-helper 17 cell lineage commitment		Human disease related genes:Immune system diseases:Primary immunodeficiency; Disease related genes; CD markers; Predicted intracellular proteins	Plasma membrane (Approved)		(M36)PID IL27 PATHWAY; (M196)PID IL23 PATHWAY; (M54)PID IL12 2PATHWAY	(M5897)HALLMARK IL6 JAK STAT3 SIGNALING; (M5950)HALLMARK ALLOGRAFT REJECTION				Cytokine receptors
IL27RA	interleukin 27 receptor subunit alpha	IL27RA is a gene that encodes a protein similar to the mouse T-cell cytokine receptor Tccr. This protein is predicted to be a glycosylated transmembrane protein and is involved in the differentiation of CD4+ helper T-cells into type 1 (Th1) cells, which are critical for cell-mediated immunity, and type 2 (Th2) cells, which are critical for most antibody responses. Mice deficient in cytokines, rec…	IL27RA has been implicated in various diseases, including autoimmune disorders, infectious diseases, and cancer. In autoimmune disorders, such as multiple sclerosis and rheumatoid arthritis, IL27RA has been shown to play a role in regulating the immune response and controlling inflammation. In infectious diseases, IL27RA has been found to be involved in the immune response to viral and bacterial …	GO:2000408 negative regulation of T cell extravasation;GO:2000407 regulation of T cell extravasation;GO:2000405 negative regulation of T cell migration			Vesicles (Approved)		(M36)PID IL27 PATHWAY	(M5950)HALLMARK ALLOGRAFT REJECTION				Cytokine receptors
HLA-A	major histocompatibility complex, class I, A	HLA-A is a gene that belongs to the major histocompatibility complex class I heavy chain paralogues. It encodes a protein that plays a central role in the immune system by presenting peptides derived from the endoplasmic reticulum lumen to cytotoxic T cells. The protein is a heterodimer consisting of a heavy chain and a light chain, and is expressed in nearly all cells. Polymorphisms within the g…	HLA-A has been implicated in a variety of diseases, including autoimmune disorders, infectious diseases, and cancer. In autoimmune diseases such as type 1 diabetes and rheumatoid arthritis, certain HLA-A alleles have been associated with increased risk. In infectious diseases, HLA-A polymorphisms can affect the immune response to the pathogen, and certain alleles have been linked to increased sus…	GO:0002485 antigen processing and presentation of endogenous peptide antigen via MHC class I via ER pathway, TAP-dependent;GO:2000567 regulation of memory T cell activation;GO:2000568 positive regulation of memory T cell activation		Cancer-related genes:Mutational cancer driver genes; Transporters; Predicted intracellular proteins; Cancer-related genes:Mutated cancer genes; Potential drug targets; Human disease related genes:Skin diseases:Skin and soft tissue diseases; Disease related genes; Human disease related genes:Respiratory diseases:Tracheobronchial diseases	Plasma membrane (Supported); Additional: Golgi apparatus	3-Indolebutyric Acid; Nelipepimut-S; Coccidioides immitis spherule	(M88)PID CD8 TCR PATHWAY; (M54)PID IL12 2PATHWAY; (M272)PID CD8 TCR DOWNSTREAM PATHWAY	(M5913)HALLMARK INTERFERON GAMMA RESPONSE; (M5950)HALLMARK ALLOGRAFT REJECTION				Antigen presentation
HLA-B	major histocompatibility complex, class I, B	HLA-B is a gene that belongs to the major histocompatibility complex class I heavy chain paralogues. It encodes a protein that is a heterodimer consisting of a heavy chain and a light chain. The heavy chain is anchored in the membrane and plays a central role in the immune system by presenting peptides derived from the endoplasmic reticulum lumen. The gene contains 8 exons, with polymorphisms wit…	HLA-B has been associated with several diseases, including autoimmune disorders such as ankylosing spondylitis, psoriasis, and rheumatoid arthritis. Certain HLA-B alleles have also been linked to increased susceptibility to viral infections, such as HIV and hepatitis B and C. Targeted drug discovery efforts have focused on developing drugs that modulate the immune response by targeting HLA-B and …	GO:0042270 protection from natural killer cell mediated cytotoxicity;GO:0002477 antigen processing and presentation of exogenous peptide antigen via MHC class Ib;GO:0002667 regulation of T cell anergy		Cancer-related genes:Mutational cancer driver genes; Disease related genes; Predicted intracellular proteins; Cancer-related genes:Mutated cancer genes; Human disease related genes:Musculoskeletal diseases:Skeletal diseases; Human disease related genes:Skin diseases:Skin and soft tissue diseases; Human disease related genes:Immune system diseases:Allergies and autoimmune diseases; Human disease r…		Abacavir; N-Formylmethionine; Coccidioides immitis spherule		(M5913)HALLMARK INTERFERON GAMMA RESPONSE				Antigen presentation
HLA-DQA1	major histocompatibility complex, class II, DQ alpha 1	HLA-DQA1 is a gene that belongs to the major histocompatibility complex class II alpha chain paralogues. It encodes for the alpha chain of the class II molecule, which is a heterodimer consisting of an alpha and a beta chain. The class II molecule plays a crucial role in the immune system by presenting peptides derived from extracellular proteins. The alpha chain is approximately 33-35 kDa and is…	HLA-DQA1 gene has been associated with several autoimmune diseases, including celiac disease, type 1 diabetes, and rheumatoid arthritis. In celiac disease, the HLA-DQA1*05 allele is strongly associated with the disease, and it is used as a diagnostic marker. In type 1 diabetes, the HLA-DQA1*03 allele is associated with an increased risk of developing the disease. Targeted drug discovery efforts f…	GO:0002399 MHC class II protein complex assembly;GO:0002503 peptide antigen assembly with MHC class II protein complex;GO:0002396 MHC protein complex assembly		Transporters; Predicted intracellular proteins; Human disease related genes:Endocrine and metabolic diseases:Diabetes; Human disease related genes:Skin diseases:Skin and soft tissue diseases; Human disease related genes:Immune system diseases:Allergies and autoimmune diseases; Human disease related genes:Cardiovascular diseases:Cardiac diseases; Human disease related genes:Digestive system diseas…				(M5913)HALLMARK INTERFERON GAMMA RESPONSE; (M5950)HALLMARK ALLOGRAFT REJECTION				Antigen presentation
HLA-DRA	major histocompatibility complex, class II, DR alpha	HLA-DRA is a gene that belongs to the major histocompatibility complex, class II, DR alpha family. It encodes for a protein that is a part of the HLA class II molecule, which is expressed on the surface of various antigen-presenting cells such as B lymphocytes, dendritic cells, and monocytes/macrophages. The protein plays a central role in the immune system by presenting peptides derived from ext…	HLA-DRA gene has been implicated in various autoimmune diseases such as rheumatoid arthritis, multiple sclerosis, and type 1 diabetes. Studies have shown that certain HLA-DRA alleles are associated with an increased risk of developing these diseases. Targeted drug discovery efforts have focused on modulating the HLA class II molecule to prevent the presentation of self-antigens to T cells, thereb…	GO:0002491 antigen processing and presentation of endogenous peptide antigen via MHC class II;GO:0002469 myeloid dendritic cell antigen processing and presentation;GO:0002468 dendritic cell antigen processing and presentation				1D09C3; Coccidioides immitis spherule	(M290)PID IL12 STAT4 PATHWAY; (M54)PID IL12 2PATHWAY; (M34)PID TCR PATHWAY	(M5950)HALLMARK ALLOGRAFT REJECTION				Antigen presentation
HLA-E	major histocompatibility complex, class I, E	HLA-E is a gene that belongs to the major histocompatibility complex class I heavy chain paralogues. It encodes a protein that is a heterodimer consisting of a heavy chain and a light chain. The heavy chain is anchored in the membrane and binds a restricted subset of peptides derived from the leader peptides of other class I molecules. The gene contains 8 exons, with exon one encoding the leader …	HLA-E has been implicated in various diseases, including cancer, autoimmune disorders, and viral infections. In cancer, HLA-E expression has been associated with poor prognosis and resistance to immunotherapy. In autoimmune disorders, HLA-E has been linked to the development of rheumatoid arthritis and multiple sclerosis. In viral infections, HLA-E has been shown to play a role in the immune resp…	GO:0001815 positive regulation of antibody-dependent cellular cytotoxicity;GO:0001813 regulation of antibody-dependent cellular cytotoxicity;GO:0032679 regulation of TRAIL production		Predicted secreted proteins	Plasma membrane;Vesicles (Supported)			(M5950)HALLMARK ALLOGRAFT REJECTION				Antigen presentation
LY75	lymphocyte antigen 75	LY75, also known as lymphocyte antigen 75, is a gene that is predicted to enable signaling receptor activity and be involved in immune response and inflammatory response. It is located in extracellular exosome. LY75 is important for the proper functioning of the immune system and may play a role in the development of certain diseases. Further research is needed to fully understand the function an…	LY75 has been implicated in various diseases, including cancer, autoimmune disorders, and infectious diseases. In cancer, LY75 has been shown to be overexpressed in certain types of tumors, such as breast cancer, and may play a role in tumor growth and metastasis. Targeted drug discovery efforts have focused on developing drugs that inhibit LY75 activity, with the goal of slowing or stopping tumo…	GO:0006898 receptor-mediated endocytosis;GO:0006897 endocytosis;GO:0006954 inflammatory response		CD markers	Golgi apparatus (Approved)			(M5950)HALLMARK ALLOGRAFT REJECTION				Antigen presentation
TIGIT	T cell immunoreceptor with Ig and ITIM domains	TIGIT is a gene that encodes a protein belonging to the PVR family of immunoglobin proteins. The protein is expressed on various types of T cells, including follicular B helper T cells, and has a high affinity for binding to PVR. This binding is believed to facilitate interactions between TFH and dendritic cells, which regulate T cell dependent B cell responses. TIGIT contains both Ig and ITIM do…	TIGIT has been implicated in various diseases, including cancer, autoimmune disorders, and infectious diseases. In cancer, TIGIT expression on T cells has been associated with immune evasion and poor prognosis. Targeting TIGIT has emerged as a promising strategy for cancer immunotherapy, and several TIGIT inhibitors are currently in clinical trials, including tiragolumab, etigilimab, and vibostol…	GO:0032695 negative regulation of interleukin-12 production;GO:0045953 negative regulation of natural killer cell mediated cytotoxicity;GO:0002716 negative regulation of natural killer cell mediated immunity										Immune checkpoints
LAG3	lymphocyte activating 3	LAG3, or lymphocyte activating 3, is a gene that belongs to the immunoglobulin superfamily and contains four extracellular Ig-like domains. It is closely related to the CD4 gene, as indicated by its sequence data, exon/intron organization, and chromosomal localization. LAG3 is involved in regulating T cell activation and immune response, and has been identified as a potential target for cancer im…	LAG3 has been identified as a potential target for cancer immunotherapy due to its role in regulating T cell activation and immune response. Several clinical trials are currently underway to evaluate the efficacy of LAG3-targeted therapies in various types of cancer, including melanoma, lung cancer, and lymphoma. One such therapy is relatlimab, a monoclonal antibody that targets LAG3 and is being…	GO:0002270 plasmacytoid dendritic cell activation;GO:0002841 negative regulation of T cell mediated immune response to tumor cell;GO:0002835 negative regulation of response to tumor cell		CD markers; Predicted intracellular proteins; FDA approved drug targets:Biotech drugs								Immune checkpoints
TNFRSF4	TNF receptor superfamily member 4	TNFRSF4, also known as TNF receptor superfamily member 4, is a protein that belongs to the TNF-receptor superfamily. It has been shown to activate NF-kappaB through its interaction with adaptor proteins TRAF2 and TRAF5. Knockout studies in mice have suggested that this receptor promotes the expression of apoptosis inhibitors BCL2 and BCL2lL1/BCL2-XL, which suppresses apoptosis. Additionally, the …	TNFRSF4 has been implicated in various diseases, including autoimmune disorders, cancer, and infectious diseases. In autoimmune disorders, such as rheumatoid arthritis and multiple sclerosis, TNFRSF4 has been shown to play a role in the activation and proliferation of T cells, leading to inflammation and tissue damage. In cancer, TNFRSF4 has been found to be overexpressed in certain types of tumo…	GO:0042098 T cell proliferation;GO:0030890 positive regulation of B cell proliferation;GO:0002639 positive regulation of immunoglobulin production		Predicted intracellular proteins; CD markers; Human disease related genes:Immune system diseases:Primary immunodeficiency; Cancer-related genes:Candidate cancer biomarkers; Disease related genes			(M272)PID CD8 TCR DOWNSTREAM PATHWAY	(M5947)HALLMARK IL2 STAT5 SIGNALING				TNF family signaling
TNFRSF8	TNF receptor superfamily member 8	TNFRSF8, also known as CD30, is a protein that belongs to the TNF-receptor superfamily. It is expressed by activated T and B cells and plays a role in signal transduction that leads to the activation of NF-kappaB. TNFRSF8 is a positive regulator of apoptosis and limits the proliferative potential of autoreactive CD8 effector T cells, protecting the body against autoimmunity. Two different isoform…	TNFRSF8 has been implicated in various diseases, including Hodgkin's lymphoma, anaplastic large cell lymphoma, and other lymphoproliferative disorders. In Hodgkin's lymphoma, TNFRSF8 is overexpressed on the surface of malignant cells, making it a potential target for therapy. Several drugs targeting TNFRSF8 have been developed, including monoclonal antibodies and antibody-drug conjugates. Brentux…	GO:0032679 regulation of TRAIL production;GO:0032759 positive regulation of TRAIL production;GO:0071260 cellular response to mechanical stimulus		Cancer-related genes:Candidate cancer biomarkers; CD markers; Predicted intracellular proteins; FDA approved drug targets:Biotech drugs	Plasma membrane (Supported)	XmAb 2513; Brentuximab vedotin	(M11736)SA MMP CYTOKINE CONNECTION	(M5947)HALLMARK IL2 STAT5 SIGNALING				TNF family signaling
TNFSF10	TNF superfamily member 10	TNFSF10, also known as TNF superfamily member 10, is a cytokine that belongs to the tumor necrosis factor (TNF) ligand family. It induces apoptosis in transformed and tumor cells, but not in normal cells, although it is expressed in most normal tissues. TNFSF10 binds to several members of the TNF receptor superfamily, including TNFRSF10A/TRAILR1, TNFRSF10B/TRAILR2, TNFRSF10C/TRAILR3, TNFRSF10D/TR…	TNFSF10 has been implicated in various diseases, including cancer, autoimmune diseases, and viral infections. In cancer, TNFSF10 has been shown to induce apoptosis in tumor cells, making it a potential target for cancer therapy. Several drugs targeting TNFSF10 or its receptors have been developed, including monoclonal antibodies and small molecule inhibitors. One example is the monoclonal antibod…	GO:0036462 TRAIL-activated apoptotic signaling pathway;GO:0090200 positive regulation of release of cytochrome c from mitochondria;GO:0090199 regulation of release of cytochrome c from mitochondria		Predicted intracellular proteins; CD markers; Cancer-related genes:Candidate cancer biomarkers; Predicted secreted proteins; Transporters:Accessory Factors Involved in Transport			(M79)PID TRAIL PATHWAY; (M5883)NABA SECRETED FACTORS; (M5885)NABA MATRISOME ASSOCIATED	(M5902)HALLMARK APOPTOSIS; (M5947)HALLMARK IL2 STAT5 SIGNALING; (M5913)HALLMARK INTERFERON GAMMA RESPONSE				TNF family signaling
CD70	CD70 molecule	CD70 is a cytokine that belongs to the tumor necrosis factor (TNF) ligand family. It is a surface antigen found on activated T and B lymphocytes and acts as a ligand for TNFRSF27/CD27. CD70 induces the proliferation of costimulated T cells, enhances the generation of cytolytic T cells, and contributes to T cell activation. It also plays a role in regulating B-cell activation, cytotoxic function o…	CD70 has been implicated in various diseases, including cancer, autoimmune disorders, and viral infections. In cancer, CD70 is overexpressed in several types of tumors, including renal cell carcinoma, breast cancer, and lymphoma, and is associated with poor prognosis. Targeting CD70 has been explored as a potential therapeutic strategy for cancer treatment. Several monoclonal antibodies targeting…	GO:0090717 adaptive immune memory response involving T cells and B cells;GO:0090716 adaptive immune memory response;GO:0160162 CD27 signaling pathway		Predicted intracellular proteins; Cancer-related genes:Mutated cancer genes; CD markers; Human disease related genes:Immune system diseases:Primary immunodeficiency; Cancer-related genes:Candidate cancer biomarkers; Disease related genes	Nucleoplasm (Uncertain)			(M5932)HALLMARK INFLAMMATORY RESPONSE				TNF family signaling
TRAF1	TNF receptor associated factor 1	TRAF1 is a gene that encodes a protein belonging to the TNF receptor associated factor (TRAF) family. TRAF proteins are involved in signal transduction from various receptors of the TNF receptor superfamily. TRAF1 forms a heterodimeric complex with TRAF2, which is required for TNF-alpha-mediated activation of MAPK8/JNK and NF-kappaB. The protein complex formed by TRAF1 and TRAF2 also interacts wi…	Research has implicated TRAF1 in several diseases, including autoimmune disorders such as rheumatoid arthritis and systemic lupus erythematosus. In these conditions, TRAF1 may contribute to the dysregulation of immune responses and the development of chronic inflammation. Targeted drug discovery efforts have focused on developing small molecule inhibitors of TRAF1, with the goal of reducing infla…	GO:0033209 tumor necrosis factor-mediated signaling pathway;GO:0051092 positive regulation of NF-kappaB transcription factor activity;GO:0051091 positive regulation of DNA-binding transcription factor activity		Cancer-related genes:Candidate cancer biomarkers; Predicted intracellular proteins	Nucleoplasm (Approved)		(M45)PID CD40 PATHWAY; (M197)PID HIV NEF PATHWAY; (M128)PID TNF PATHWAY	(M5947)HALLMARK IL2 STAT5 SIGNALING; (M5890)HALLMARK TNFA SIGNALING VIA NFKB; (M5915)HALLMARK APICAL JUNCTION				TNF family signaling
TRAF2	TNF receptor associated factor 2	TRAF2 (TNF receptor associated factor 2) is a protein that belongs to the TNF receptor associated factor (TRAF) protein family. It interacts with TNF receptors and forms a complex with TRAF1, which is required for TNF-alpha-mediated activation of MAPK8/JNK and NF-kappaB. The TRAF2-TRAF1 complex also interacts with inhibitor-of-apoptosis proteins (IAPs) and mediates anti-apoptotic signals from TNF…	TRAF2 has been implicated in various diseases, including cancer, inflammation, and autoimmune disorders. In cancer, TRAF2 has been shown to promote tumor growth and survival by activating NF-kappaB and MAPK signaling pathways. Therefore, targeting TRAF2 has emerged as a potential therapeutic strategy for cancer treatment. Several small molecule inhibitors of TRAF2 have been developed and tested i…	GO:1905670 TORC2 complex disassembly;GO:1905669 TORC1 complex assembly;GO:0160162 CD27 signaling pathway		ENZYME proteins:Transferases; Enzymes; Cancer-related genes:Candidate cancer biomarkers; Predicted intracellular proteins	Cytosol (Enhanced)		(M20)PID P38 MKK3 6PATHWAY; (M79)PID TRAIL PATHWAY; (M45)PID CD40 PATHWAY	(M5923)HALLMARK PI3K AKT MTOR SIGNALING; (M5950)HALLMARK ALLOGRAFT REJECTION				TNF family signaling
TNIP1	TNFAIP3 interacting protein 1	TNIP1 is a gene that encodes a protein that interacts with A20 and regulates the activation of nuclear factor kappa-B, which is involved in immune responses and tissue homeostasis. Mutations in TNIP1 have been linked to autoimmune diseases such as psoriatic arthritis, rheumatoid arthritis, and systemic lupus erythematosus. The gene has multiple transcript variants that produce different isoforms …	TNIP1 has been identified as a potential therapeutic target for autoimmune diseases due to its role in regulating immune responses. Several drug discovery efforts have focused on developing small molecule inhibitors of TNIP1 to treat autoimmune diseases such as psoriatic arthritis and rheumatoid arthritis. However, there are currently no drugs on the market that specifically target TNIP1. One exa…	GO:1903003 positive regulation of protein deubiquitination;GO:0090085 regulation of protein deubiquitination;GO:0002755 MyD88-dependent toll-like receptor signaling pathway		Human disease related genes:Immune system diseases:Allergies and autoimmune diseases; Human disease related genes:Skin diseases:Skin and soft tissue diseases; Predicted intracellular proteins	Nucleoplasm (Supported); Additional: Cytosol			(M5890)HALLMARK TNFA SIGNALING VIA NFKB				TNF family signaling
TNFAIP3	TNF alpha induced protein 3	TNFAIP3 is a gene that is rapidly induced by tumor necrosis factor (TNF). The protein encoded by this gene is a zinc finger protein and ubiqitin-editing enzyme that inhibits NF-kappa B activation and TNF-mediated apoptosis. The protein has both ubiquitin ligase and deubiquitinase activities and is involved in cytokine-mediated immune and inflammatory responses. Multiple transcript variants encodi…	TNFAIP3 has been implicated in a variety of diseases, including autoimmune disorders, cancer, and infectious diseases. Mutations in TNFAIP3 have been associated with several autoimmune diseases, including systemic lupus erythematosus, rheumatoid arthritis, and psoriasis. In cancer, TNFAIP3 has been shown to have both tumor-suppressive and oncogenic roles, depending on the context. Targeted drug d…	GO:0034147 regulation of toll-like receptor 5 signaling pathway;GO:0034148 negative regulation of toll-like receptor 5 signaling pathway;GO:0070429 negative regulation of nucleotide-binding oligomerization domain containing 1 signaling pathway		Human disease related genes:Immune system diseases:Allergies and autoimmune diseases; Human disease related genes:Immune system diseases:Other immune system diseases; Predicted intracellular proteins; Potential drug targets; Peptidases:Cysteine-type peptidases; Enzymes; Cancer-related genes:Candidate cancer biomarkers; Human disease related genes:Cancers:Cancers of haematopoietic and lymphoid tis…	Centrosome;Cytosol (Approved)		(M37)PID NFKAPPAB CANONICAL PATHWAY; (M45)PID CD40 PATHWAY; (M128)PID TNF PATHWAY	(M5890)HALLMARK TNFA SIGNALING VIA NFKB; (M5891)HALLMARK HYPOXIA; (M5913)HALLMARK INTERFERON GAMMA RESPONSE				TNF family signaling
CD44	CD44 molecule (IN blood group)	CD44 is a gene that encodes a cell-surface glycoprotein involved in cell-cell interactions, cell adhesion, and migration. It acts as a receptor for hyaluronic acid and can interact with other ligands such as osteopontin, collagens, and matrix metalloproteinases. CD44 plays a role in various cellular functions including lymphocyte activation, recirculation and homing, hematopoiesis, and tumor meta…	CD44 has been implicated in various diseases including cancer, inflammation, and autoimmune disorders. In cancer, CD44 is involved in tumor growth, invasion, and metastasis, making it a potential target for cancer therapy. Several drugs targeting CD44 are currently in development, including monoclonal antibodies and small molecule inhibitors. One example is the monoclonal antibody, RG7356, which …	GO:0070487 monocyte aggregation;GO:1900623 regulation of monocyte aggregation;GO:1900625 positive regulation of monocyte aggregation		Transporters; Predicted intracellular proteins; Blood group antigen proteins; CD markers; Cancer-related genes:Candidate cancer biomarkers; Predicted secreted proteins; FDA approved drug targets:Small molecule drugs	Plasma membrane (Supported); Additional: Golgi apparatus	Bivatuzumab; Hyaluronic acid	(M11736)SA MMP CYTOKINE CONNECTION; (M63)PID AVB3 OPN PATHWAY	(M5897)HALLMARK IL6 JAK STAT3 SIGNALING; (M5902)HALLMARK APOPTOSIS; (M5947)HALLMARK IL2 STAT5 SIGNALING				Adhesion & Migration
ADGRE5	adhesion G protein-coupled receptor E5	ADGRE5 is a gene that encodes a protein belonging to the EGF-TM7 subfamily of adhesion G protein-coupled receptors. These receptors mediate cell-cell interactions and are cleaved into a large extracellular subunit and a seven-span transmembrane subunit. The encoded protein may play a role in cell adhesion, leukocyte recruitment, activation, and migration. It contains multiple extracellular EGF-li…	ADGRE5 has been implicated in the progression of several types of cancer, including breast, lung, and pancreatic cancer. In breast cancer, ADGRE5 expression has been associated with poor prognosis and increased metastasis. Targeted drug discovery efforts have focused on developing inhibitors of ADGRE5 to prevent its activation and downstream signaling. One example is the monoclonal antibody ABX-E…	GO:0006954 inflammatory response;GO:0007267 cell-cell signaling;GO:0007155 cell adhesion		G-protein coupled receptors:Family 2 (B) receptors; Transporters; Predicted intracellular proteins; CD markers; Predicted secreted proteins; G-protein coupled receptors:GPCRs excl olfactory receptors	Plasma membrane (Approved); Additional: Golgi apparatus							Adhesion & Migration
CD99	CD99 molecule (Xg blood group)	CD99 is a gene that encodes a cell surface glycoprotein involved in various cellular processes such as leukocyte migration, T-cell adhesion, and transmembrane protein transport. It is also involved in T-cell death through a caspase-independent pathway and may act as an oncosuppressor in osteosarcoma. CD99 is located in the pseudoautosomal region of chromosomes X and Y and escapes X-chromosome ina…	CD99 has been implicated in various diseases, including osteosarcoma, Ewing's sarcoma, and leukemia. In osteosarcoma, CD99 has been shown to act as an oncosuppressor, and its downregulation is associated with poor prognosis. Targeted drug discovery efforts have focused on developing CD99-targeting therapies for these cancers. One example is the monoclonal antibody, huN12-9.3, which targets CD99 a…	GO:2000391 positive regulation of neutrophil extravasation;GO:0072683 T cell extravasation;GO:2000389 regulation of neutrophil extravasation		CD markers; Predicted intracellular proteins	Golgi apparatus (Approved)			(M5915)HALLMARK APICAL JUNCTION				Adhesion & Migration
ITGA3	integrin subunit alpha 3	The ITGA3 gene encodes a protein that is a member of the integrin alpha chain family. Integrins are proteins that function as cell surface adhesion molecules and are composed of an alpha chain and a beta chain. The preproprotein encoded by ITGA3 is processed to generate light and heavy chains that make up the alpha 3 subunit. This subunit combines with a beta 1 subunit to form an integrin that in…	The ITGA3 gene has been implicated in various diseases, including cancer, cardiovascular disease, and kidney disease. In breast cancer, ITGA3 expression has been associated with increased metastasis and poor prognosis. Targeted drug discovery efforts have focused on developing inhibitors of integrin alpha 3 beta 1, with the goal of blocking its interaction with extracellular matrix proteins and i…	GO:0097062 dendritic spine maintenance;GO:0035024 negative regulation of Rho protein signal transduction;GO:0097205 renal filtration		Predicted intracellular proteins; CD markers; Cancer-related genes:Candidate cancer biomarkers; Disease related genes; Human disease related genes:Congenital malformations:Other congenital malformations	Plasma membrane (Supported)		(M47)PID INTEGRIN CS PATHWAY; (M69)PID REELIN PATHWAY; (M196)PID IL23 PATHWAY	(M5915)HALLMARK APICAL JUNCTION				Adhesion & Migration
ITGA4	integrin subunit alpha 4	The ITGA4 gene encodes a protein that is a member of the integrin alpha chain family. Integrins are proteins that are involved in cell surface adhesion and signaling. The ITGA4 protein is processed to generate light and heavy chains that make up the alpha 4 subunit. This subunit combines with a beta 1 or beta 7 subunit to form an integrin that may play a role in cell motility and migration. The i…	The ITGA4 gene has been implicated in several autoimmune diseases, including multiple sclerosis, Crohn's disease, and inflammatory bowel disease. The integrin formed by ITGA4 is involved in the migration of immune cells across the blood-brain barrier and the gut epithelium, which is thought to contribute to the pathogenesis of these diseases. As a result, ITGA4 has been identified as a therapeuti…	GO:1990771 clathrin-dependent extracellular exosome endocytosis;GO:0003366 cell-matrix adhesion involved in ameboidal cell migration;GO:0050904 diapedesis		Cancer-related genes:Candidate cancer biomarkers; CD markers; Predicted intracellular proteins; FDA approved drug targets:Biotech drugs	Plasma membrane (Approved)	Natalizumab; ATL1102; CDP323; R1295; R411; Tinzaparin; Vedolizumab	(M212)PID INTEGRIN5 PATHWAY; (M274)PID LYMPH ANGIOGENESIS PATHWAY; (M47)PID INTEGRIN CS PATHWAY	(M5897)HALLMARK IL6 JAK STAT3 SIGNALING				Adhesion & Migration
ITGAX	integrin subunit alpha X	ITGAX is a gene that encodes the alpha X chain protein of integrins, which are membrane proteins composed of alpha and beta chains. When combined with the beta 2 chain, ITGB2, it forms a leukocyte-specific integrin known as inactivated-C3b receptor 4. The alpha X beta 2 complex is involved in the adherence of neutrophils and monocytes to stimulated endothelial cells and in the phagocytosis of com…	ITGAX has been implicated in various diseases, including autoimmune disorders, infectious diseases, and cancer. In autoimmune disorders such as systemic lupus erythematosus (SLE) and rheumatoid arthritis (RA), ITGAX has been found to be upregulated on dendritic cells, leading to increased activation of T cells and exacerbation of the disease. In infectious diseases such as tuberculosis and malari…	GO:1905956 positive regulation of endothelial tube morphogenesis;GO:1901509 regulation of endothelial tube morphogenesis;GO:0033631 cell-cell adhesion mediated by integrin		CD markers; Predicted intracellular proteins; FDA approved drug targets:Biotech drugs	Plasma membrane;Vesicles (Supported)	Efalizumab	(M47)PID INTEGRIN CS PATHWAY; (M169)PID INTEGRIN2 PATHWAY					Adhesion & Migration
ICAM1	intercellular adhesion molecule 1	ICAM1, or intercellular adhesion molecule 1, is a gene that encodes a glycoprotein found on the surface of endothelial cells and immune system cells. It plays a role in cell adhesion and binds to integrins CD11a/CD18 or CD11b/CD18. Additionally, ICAM1 is used as a receptor by Rhinovirus.	ICAM1 has been implicated in various diseases, including inflammatory disorders, such as rheumatoid arthritis, multiple sclerosis, and asthma. It has also been linked to cardiovascular diseases, such as atherosclerosis and myocardial infarction. Targeting ICAM1 has been explored as a potential therapeutic strategy for these diseases. Several drugs have been developed that target ICAM1, including …	GO:0002457 T cell antigen processing and presentation;GO:0022614 membrane to membrane docking;GO:0046813 receptor-mediated virion attachment to host cell		Predicted intracellular proteins; CD markers; Candidate cardiovascular disease genes; Cancer-related genes:Candidate cancer biomarkers; Transporters:Accessory Factors Involved in Transport; Human disease related genes:Immune system diseases:Allergies and autoimmune diseases; FDA approved drug targets:Small molecule drugs	Plasma membrane (Approved); Additional: Cytosol;Vesicles	Natalizumab; Hyaluronic acid; Nafamostat	(M169)PID INTEGRIN2 PATHWAY; (M159)PID AMB2 NEUTROPHILS PATHWAY; (M99)PID TXA2PATHWAY	(M5941)HALLMARK UV RESPONSE UP; (M5890)HALLMARK TNFA SIGNALING VIA NFKB; (M5913)HALLMARK INTERFERON GAMMA RESPONSE				Adhesion & Migration
ICAM3	intercellular adhesion molecule 3	ICAM3 (Intercellular Adhesion Molecule 3) is a protein that belongs to the ICAM family. It is a type I transmembrane glycoprotein that contains 2-9 immunoglobulin-like C2-type domains and binds to the leukocyte adhesion LFA-1 protein. ICAM3 is expressed by all leucocytes and is considered the most important ligand for LFA-1 in initiating the immune response. It functions as both an adhesion molec…	ICAM3 has been implicated in various diseases, including inflammatory disorders, autoimmune diseases, and cancer. In inflammatory disorders, such as rheumatoid arthritis and multiple sclerosis, ICAM3 plays a crucial role in the recruitment of leukocytes to the site of inflammation. In autoimmune diseases, such as systemic lupus erythematosus, ICAM3 is involved in the activation of autoreactive T …	GO:0033079 immature T cell proliferation;GO:0033631 cell-cell adhesion mediated by integrin;GO:0033627 cell adhesion mediated by integrin		CD markers	Mitochondria (Approved); Additional: Nuclear membrane;Nucleoplasm		(M169)PID INTEGRIN2 PATHWAY					Adhesion & Migration
MCAM	melanoma cell adhesion molecule	MCAM, also known as melanoma cell adhesion molecule, is a gene that plays a role in glomerular filtration and vascular wound healing. It is involved in angiogenesis and is located on the external side of the plasma membrane. MCAM is a biomarker for chronic obstructive pulmonary disease and uveal melanoma.	MCAM has been implicated in various diseases, including cancer, cardiovascular disease, and chronic obstructive pulmonary disease (COPD). In cancer, MCAM is overexpressed in melanoma and is associated with tumor progression and metastasis. Targeting MCAM with monoclonal antibodies has shown promise in preclinical studies as a potential therapy for melanoma. In cardiovascular disease, MCAM has bee…	GO:0061042 vascular wound healing;GO:0060055 angiogenesis involved in wound healing;GO:0003094 glomerular filtration		CD markers	Plasma membrane (Supported)							Adhesion & Migration
ADGRE5	adhesion G protein-coupled receptor E5	ADGRE5 is a gene that encodes a protein belonging to the EGF-TM7 subfamily of adhesion G protein-coupled receptors. These receptors mediate cell-cell interactions and are cleaved into a large extracellular subunit and a seven-span transmembrane subunit. The encoded protein may play a role in cell adhesion, leukocyte recruitment, activation, and migration. It contains multiple extracellular EGF-li…	ADGRE5 has been implicated in the progression of several types of cancer, including breast, lung, and pancreatic cancer. In breast cancer, ADGRE5 expression has been associated with poor prognosis and increased metastasis. Targeted drug discovery efforts have focused on developing inhibitors of ADGRE5 to prevent its activation and downstream signaling. One example is the monoclonal antibody ABX-E…	GO:0006954 inflammatory response;GO:0007267 cell-cell signaling;GO:0007155 cell adhesion		G-protein coupled receptors:Family 2 (B) receptors; Transporters; Predicted intracellular proteins; CD markers; Predicted secreted proteins; G-protein coupled receptors:GPCRs excl olfactory receptors	Plasma membrane (Approved); Additional: Golgi apparatus							Adhesion & Migration
SPN	sialophorin	The SPN gene encodes a glycoprotein called sialophorin, which is highly sialylated and found on the surface of various immune cells including T cells, B cells, monocytes, and granulocytes. It plays a role in antigen-specific activation of T cells and contains a mucin-like extracellular domain, a transmembrane region, and a carboxy-terminal intracellular region. The extracellular domain is heavily…	Wiskott-Aldrich syndrome (WAS) is a rare X-linked immunodeficiency disorder caused by mutations in the SPN gene. Patients with WAS have a range of symptoms including eczema, thrombocytopenia, and recurrent infections. The severity of the disease can vary widely, with some patients experiencing life-threatening infections and bleeding disorders. There is currently no cure for WAS, and treatment op…	GO:0001808 negative regulation of type IV hypersensitivity;GO:0002884 negative regulation of hypersensitivity;GO:0001807 regulation of type IV hypersensitivity		CD markers	Plasma membrane (Approved)		(M11736)SA MMP CYTOKINE CONNECTION					Adhesion & Migration
JAML	junction adhesion molecule like	JAML, or junction adhesion molecule like, is a human gene that plays a role in cell-cell adhesion and leukocyte migration. It enables integrin binding and protein homodimerization, and is located in the bicellular tight junction, nucleoplasm, and plasma membrane. JAML is involved in heterophilic cell-cell adhesion through plasma membrane cell adhesion molecules, and is important for myeloid leuko…	Research on JAML has shown its potential as a therapeutic target for diseases involving leukocyte migration and inflammation. In particular, JAML has been implicated in the pathogenesis of inflammatory bowel disease, multiple sclerosis, and atherosclerosis. Targeted drug discovery efforts have focused on developing small molecule inhibitors of JAML, as well as monoclonal antibodies that block JAM…	GO:0035696 monocyte extravasation;GO:0072672 neutrophil extravasation;GO:0060054 positive regulation of epithelial cell proliferation involved in wound healing		Predicted intracellular proteins	Plasma membrane (Supported); Additional: Nucleoplasm		(M277)PID INTEGRIN A4B1 PATHWAY					Adhesion & Migration
IGSF8	immunoglobulin superfamily member 8	IGSF8 is a gene that belongs to the EWI subfamily of the immunoglobulin protein superfamily. It contains a single transmembrane domain, an EWI-motif, and a variable number of immunoglobulin domains. The protein encoded by this gene interacts with CD81 and CD9, which are tetraspanins, and may regulate their role in cell migration and viral infection. Additionally, it may function as a tumor suppre…	There is limited information available on the disease implications of IGSF8. However, some studies have suggested that it may play a role in the development and progression of certain cancers, including breast cancer and hepatocellular carcinoma. Targeted drug discovery efforts for IGSF8 are also limited, as the function of this gene is not well understood. However, some studies have suggested th…	GO:0007519 skeletal muscle tissue development;GO:0060538 skeletal muscle organ development;GO:0007338 single fertilization		CD markers; Predicted intracellular proteins	Vesicles (Supported)		(M277)PID INTEGRIN A4B1 PATHWAY; (M18)PID INTEGRIN1 PATHWAY					Adhesion & Migration
BSG	basigin (Ok blood group)	The BSG gene encodes for a protein called basigin, which is found on the surface of cells and plays important roles in various biological processes such as sperm development, embryo implantation, neural network formation, and cancer progression. Basigin is a member of the immunoglobulin superfamily and is expressed in many different tissues throughout the body. There are multiple versions of the …	The BSG gene has been implicated in various diseases, including cancer, Alzheimer's disease, and viral infections. In cancer, basigin promotes tumor growth, invasion, and metastasis by interacting with other proteins on the surface of cancer cells and promoting angiogenesis. Targeted drug discovery efforts have focused on developing inhibitors of basigin, which could potentially be used to treat …	GO:1904466 positive regulation of matrix metallopeptidase secretion;GO:0046598 positive regulation of viral entry into host cell;GO:0075294 positive regulation by symbiont of entry into host		Predicted intracellular proteins; Blood group antigen proteins; CD markers; Transporters:Accessory Factors Involved in Transport	Vesicles (Approved); Additional: End piece;Mid piece;Principal piece		(M198)PID SYNDECAN 1 PATHWAY	(M5941)HALLMARK UV RESPONSE UP; (M5945)HALLMARK HEME METABOLISM				Adhesion & Migration
ENG	endoglin	The ENG gene encodes a transmembrane protein that is a major glycoprotein of the vascular endothelium. It is a component of the transforming growth factor beta receptor complex and binds to beta1 and beta3 peptides with high affinity. Mutations in this gene cause hereditary hemorrhagic telangiectasia, a multisystemic vascular dysplasia. The gene may also be involved in preeclampsia and several ty…	Hereditary hemorrhagic telangiectasia (HHT), also known as Osler-Weber-Rendu syndrome, is a rare genetic disorder characterized by abnormal blood vessel formation in various organs, leading to recurrent nosebleeds, gastrointestinal bleeding, and arteriovenous malformations (AVMs). Mutations in the ENG gene are responsible for approximately 85% of HHT cases. There is currently no cure for HHT, and…	GO:0070483 detection of hypoxia;GO:0003273 cell migration involved in endocardial cushion formation;GO:1905005 regulation of epithelial to mesenchymal transition involved in endocardial cushion formation		CD markers; Candidate cardiovascular disease genes; Human disease related genes:Congenital malformations:Congenital malformations of the circulatory system; Cancer-related genes:Candidate cancer biomarkers; Disease related genes	Plasma membrane (Supported)	Carotuximab	(M185)PID ALK1 PATHWAY; (M255)PID HIF1 TFPATHWAY	(M5896)HALLMARK TGF BETA SIGNALING; (M5953)HALLMARK KRAS SIGNALING UP				Adhesion & Migration
PTGFRN	prostaglandin F2 receptor inhibitor	PTGFRN is a human gene that encodes for a protein that inhibits the prostaglandin F2 receptor. It is predicted to play a role in myoblast fusion, which is involved in the regeneration of skeletal muscle. Additionally, it is predicted to be involved in lipid droplet organization and is located on the cell surface. This information was provided by the Alliance of Genome Resources in April 2022.	There is limited information available on the disease implications of PTGFRN. However, some studies have suggested that mutations in this gene may be associated with certain types of cancer, including breast cancer and colorectal cancer. Additionally, PTGFRN has been implicated in the development of obesity and metabolic disorders, as it is involved in lipid droplet organization. There are curren…	GO:0014905 myoblast fusion involved in skeletal muscle regeneration;GO:0014908 myotube differentiation involved in skeletal muscle regeneration;GO:0007520 myoblast fusion		CD markers								Membrane organization
AP2M1	adaptor related protein complex 2 subunit mu 1	AP2M1 is a gene that encodes a subunit of the protein complex 2 (AP2), which is responsible for the assembly of a coat on vesicles that transport molecules within cells. This protein is necessary for the activity of a vacuolar ATPase, which is involved in the acidification of endosomes and lysosomes. Additionally, AP2M1 may play a role in regulating the intracellular trafficking and function of C…	AP2M1 has been implicated in several diseases, including cancer, infectious diseases, and neurological disorders. In cancer, AP2M1 has been shown to be involved in the regulation of cell proliferation, migration, and invasion, making it a potential target for cancer therapy. In infectious diseases, AP2M1 has been found to be involved in the entry of viruses into host cells, making it a potential …	GO:1900244 positive regulation of synaptic vesicle endocytosis;GO:1903423 positive regulation of synaptic vesicle recycling;GO:0098884 postsynaptic neurotransmitter receptor internalization		Transporters; Human disease related genes:Other diseases:Mental and behavioural disorders; Predicted intracellular proteins; Potential drug targets; Disease related genes	Plasma membrane (Supported)		(M243)PID ARF 3PATHWAY	(M5910)HALLMARK PROTEIN SECRETION; (M5923)HALLMARK PI3K AKT MTOR SIGNALING				Membrane organization
FCHO1	FCH and mu domain containing endocytic adaptor 1	FCHO1 is a human gene that encodes for a protein called FCH and mu domain containing endocytic adaptor 1. This protein is involved in clathrin coat assembly and clathrin-dependent endocytosis, and enables AP-2 adaptor complex binding activity. FCHO1 is located in the cytosol, nucleoplasm, and plasma membrane, and is active in clathrin-coated pits. Mutations in FCHO1 have been implicated in primar…	Mutations in the FCHO1 gene have been linked to primary immunodeficiency disease, specifically a subtype known as combined immunodeficiency and neutropenia. This disease is characterized by a weakened immune system and a reduced number of neutrophils, a type of white blood cell that helps fight infections. Currently, there are no targeted drug discovery efforts specifically for FCHO1 mutations. H…	GO:0048268 clathrin coat assembly;GO:0072583 clathrin-dependent endocytosis;GO:0050852 T cell receptor signaling pathway		Human disease related genes:Immune system diseases:Primary immunodeficiency; Disease related genes; Predicted intracellular proteins	Nucleoplasm (Enhanced); Additional: Cytosol							Membrane organization
FLOT1	flotillin 1	FLOT1, also known as flotillin 1, is a gene that encodes a protein that is found in small domains on the inner cell membranes called caveolae. This protein is involved in vesicle trafficking and cell morphology. Alternative splicing of the gene results in multiple transcript variants.	Research has shown that FLOT1 may play a role in various diseases, including cancer, Alzheimer's disease, and cardiovascular disease. In cancer, FLOT1 has been found to be overexpressed in several types of tumors, including breast, lung, and colon cancer, and may contribute to tumor growth and metastasis. Targeted drug discovery efforts have focused on developing inhibitors of FLOT1 to potentiall…	GO:0032226 positive regulation of synaptic transmission, dopaminergic;GO:0070836 caveola assembly;GO:0032225 regulation of synaptic transmission, dopaminergic		Predicted intracellular proteins; Transporters:Accessory Factors Involved in Transport	Golgi apparatus (Uncertain); Additional: Plasma membrane;Vesicles		(M1315)SIG PIP3 SIGNALING IN B LYMPHOCYTES; (M8626)SIG BCR SIGNALING PATHWAY; (M7955)SIG INSULIN RECEPTOR PATHWAY IN CARDIAC MYOCYTES					Membrane organization
RFTN1	raftlin, lipid raft linker 1	RFTN1, also known as raftlin, lipid raft linker 1, is a gene that encodes a protein involved in various cellular processes such as B cell receptor signaling, membrane raft assembly, and growth rate regulation. The protein is capable of binding to double-stranded RNA and is involved in dsRNA transport, response to exogenous dsRNA, and toll-like receptor 3 signaling pathway. RFTN1 is located in the…	There is limited information available on the disease implications of RFTN1. However, recent studies have suggested that RFTN1 may play a role in the development and progression of certain types of cancer, including breast cancer and hepatocellular carcinoma. Targeted drug discovery efforts for RFTN1 are currently underway, with a focus on developing small molecule inhibitors that can selectively…	GO:0033227 dsRNA transport;GO:0040010 positive regulation of growth rate;GO:0002457 T cell antigen processing and presentation		Predicted intracellular proteins								Membrane organization
SCRIB	scribble planar cell polarity protein	The human gene SCRIB encodes a protein that is similar to the Drosophila scribble protein and is involved in tumor suppression pathways. The protein acts as a scaffold protein in cell polarization processes and binds to many other proteins. It also binds to papillomavirus E6 protein via its PDZ domain and the C-terminus of E6. There are two alternatively spliced transcript variants that encode di…	Mutations in the SCRIB gene have been associated with several types of cancer, including breast, colorectal, and lung cancer. Loss of SCRIB expression has been linked to increased tumor growth and metastasis. Therefore, targeting SCRIB and its downstream signaling pathways has become an attractive strategy for cancer therapy. Several studies have identified potential drug targets for SCRIB, inclu…	GO:0021747 cochlear nucleus development;GO:0016080 synaptic vesicle targeting;GO:0071896 protein localization to adherens junction		Disease related genes; Predicted intracellular proteins	Cell Junctions;Plasma membrane (Enhanced); Additional: Nucleoplasm;Rods & Rings							Membrane organization
IFITM1	interferon induced transmembrane protein 1	IFITM1 is a human gene that belongs to the interferon-induced transmembrane (IFITM) protein family. This gene encodes a protein that is induced by interferon and plays a role in restricting the entry of various viral pathogens into cells, including influenza A virus, Ebola virus, and Sars-CoV-2. IFITM1 is a member of the CD225 superfamily, which also includes IFITM2 and IFITM3. The protein encode…	There is growing interest in the potential therapeutic applications of IFITM1 in various viral diseases. Studies have shown that IFITM1 expression is downregulated in certain cancers, including breast, lung, and prostate cancer, suggesting a potential role in cancer progression. Additionally, IFITM1 has been implicated in the pathogenesis of several viral infections, including influenza A virus, …	GO:0035455 response to interferon-alpha;GO:0046597 host-mediated suppression of symbiont invasion;GO:0035456 response to interferon-beta		CD markers; Transporters:Accessory Factors Involved in Transport	Golgi apparatus;Plasma membrane (Approved)			(M5911)HALLMARK INTERFERON ALPHA RESPONSE; (M5932)HALLMARK INFLAMMATORY RESPONSE				Membrane organization
PRNP	prion protein (Kanno blood group)	The PRNP gene encodes a membrane glycosylphosphatidylinositol-anchored glycoprotein that tends to aggregate into rod-like structures. It contains a highly unstable region of five tandem octapeptide repeats and is found on chromosome 20, upstream of a gene that encodes a similar protein. Mutations in PRNP have been associated with several neurodegenerative diseases, including Creutzfeldt-Jakob dis…	Mutations in the PRNP gene have been linked to several neurodegenerative diseases, including Creutzfeldt-Jakob disease (CJD), fatal familial insomnia (FFI), Gerstmann-Straussler disease (GSD), Huntington disease-like 1 (HDL1), and kuru. These diseases are characterized by the accumulation of abnormal prion proteins in the brain, leading to neuronal death and cognitive decline. Targeted drug disco…	GO:1902951 negative regulation of dendritic spine maintenance;GO:0097062 dendritic spine maintenance;GO:1900451 positive regulation of glutamate receptor signaling pathway		Human disease related genes:Nervous system diseases:Neurodegenerative diseases; CD markers; Potential drug targets; Transporters:Transporter channels and pores; Disease related genes	Cytosol;Nuclear membrane (Approved); Additional: Vesicles	Tetracycline; Copper	(M33)PID GLYPICAN 1PATHWAY	(M5938)HALLMARK REACTIVE OXYGEN SPECIES PATHWAY; (M5947)HALLMARK IL2 STAT5 SIGNALING; (M5909)HALLMARK MYOGENESIS				Membrane organization
GJB2	gap junction protein beta 2	The human gene GJB2, also known as gap junction protein beta 2, belongs to the gap junction protein family. Gap junctions are specialized structures on plasma membranes of adherent cells that facilitate the transfer of ions and small molecules between cells. The gap junction proteins, or connexins, are divided into two categories, alpha and beta, based on sequence similarities at the nucleotide a…	Mutations in the GJB2 gene have been linked to a variety of hearing disorders, including non-syndromic hearing loss, which is the most common form of genetic hearing loss. The severity of the hearing loss can vary widely, from mild to profound, and can affect one or both ears. There are currently no targeted drugs available for the treatment of GJB2-related hearing loss. However, there are severa…	GO:1990349 gap junction-mediated intercellular transport;GO:0016264 gap junction assembly;GO:0010496 intercellular transport		Potential drug targets; Transporters:Transporter channels and pores; Human disease related genes:Congenital malformations:Congenital malformations of skin; Disease related genes; Human disease related genes:Nervous system diseases:Ear disease	Mitochondria (Approved)							Membrane organization
MYADM	myeloid associated differentiation marker	The human gene MYADM, also known as myeloid associated differentiation marker, is involved in various processes such as negative regulation of cell-cell adhesion, macromolecule metabolic process, and protein kinase C signaling. It is located in different cellular components including cortical actin cytoskeleton, membrane raft, and ruffle. This information is provided by the Alliance of Genome Res…	There is limited information available on the disease implications of MYADM. However, some studies have suggested that MYADM may play a role in the development and progression of certain cancers, including breast cancer and hepatocellular carcinoma. Targeted drug discovery efforts for MYADM are also limited, as the gene is not currently considered a major therapeutic target. However, some studies…	GO:0044860 protein localization to plasma membrane raft;GO:0034115 negative regulation of heterotypic cell-cell adhesion;GO:0070587 regulation of cell-cell adhesion involved in gastrulation		Transporters:Transporter channels and pores	Nuclear speckles (Approved)							Membrane organization
SLC4A2	solute carrier family 4 member 2	SLC4A2 is a gene that encodes a membrane transport protein belonging to the anion exchanger family. This protein is responsible for regulating intracellular pH, biliary bicarbonate secretion, and chloride uptake. Reduced expression of SLC4A2 may be linked to primary biliary cirrhosis in humans, while differential expression of the gene may be associated with malignant hepatocellular carcinoma, co…	There are currently no targeted drug discovery efforts specifically focused on SLC4A2. However, drugs that target ion transporters and channels, such as diuretics and antiarrhythmic agents, may indirectly affect the function of SLC4A2. Additionally, SLC4A2 has been implicated in several diseases, including primary biliary cirrhosis and various cancers, suggesting that targeting this gene may have…	GO:2000565 negative regulation of CD8-positive, alpha-beta T cell proliferation;GO:0043377 negative regulation of CD8-positive, alpha-beta T cell differentiation;GO:0070175 positive regulation of enamel mineralization		Transporters:Electrochemical Potential-driven transporters; Predicted intracellular proteins	Nuclear speckles;Plasma membrane (Uncertain); Additional: Cytosol							Transmembrane transporters
SLC4A7	solute carrier family 4 member 7	SLC4A7 is a gene that encodes a sodium bicarbonate cotransporter, which transports sodium and bicarbonate ions in a 1:1 ratio. This protein is considered an electroneutral cotransporter and is involved in regulating intracellular pH. It plays a critical role in visual and auditory sensory transmission. The gene has alternatively spliced transcript variants that encode distinct isoforms.	There is limited information available on the disease implications of SLC4A7 mutations. However, studies have suggested that mutations in this gene may be associated with hearing loss and retinal degeneration. Targeted drug discovery efforts for SLC4A7 have been focused on developing inhibitors that can block the activity of the sodium bicarbonate cotransporter. These inhibitors have the potentia…	GO:0090383 phagosome acidification;GO:0060117 auditory receptor cell development;GO:0090382 phagosome maturation		Transporters:Electrochemical Potential-driven transporters	Plasma membrane (Supported); Additional: Cytosol;Focal adhesion sites							Transmembrane transporters
SLC5A6	solute carrier family 5 member 6	SLC5A6 is a human gene that encodes a protein belonging to the solute carrier family 5 member 6. This protein is involved in the transport of biotin and pantothenate across the plasma membrane and is also involved in anion transmembrane transport. Additionally, it plays a role in transport across the blood-brain barrier. The gene is located in the plasma membrane and its activity enables the tran…	Mutations in the SLC5A6 gene have been associated with biotin and pantothenate transporter deficiency, which can lead to neurological symptoms such as seizures, developmental delay, and hearing loss. Targeted drug discovery efforts have focused on developing drugs that can enhance the activity of the SLC5A6 protein, particularly in the context of biotin deficiency. One example is biotinylated lys…	GO:0015887 pantothenate transmembrane transport;GO:1904200 iodide transmembrane transport;GO:1905135 biotin import across plasma membrane		Transporters:Electrochemical Potential-driven transporters; Disease related genes; Predicted intracellular proteins; Potential drug targets	Plasma membrane (Approved)	Lipoic acid		(M5905)HALLMARK ADIPOGENESIS				Transmembrane transporters
SLC6A6	solute carrier family 6 member 6	SLC6A6 is a gene that encodes a protein that is a member of a family of transporters that are dependent on sodium and chloride ions. This protein is responsible for transporting taurine and beta-alanine. The gene has a pseudogene on chromosome 21 and alternative splicing results in multiple transcript variants.	Research on SLC6A6 has shown its involvement in various diseases and disorders. For instance, mutations in this gene have been linked to retinal degeneration, which is a group of inherited eye disorders that cause progressive vision loss. Additionally, SLC6A6 has been implicated in the development of certain types of cancer, such as breast cancer and hepatocellular carcinoma. Targeted drug discov…	GO:0051939 gamma-aminobutyric acid import;GO:0015734 taurine transmembrane transport;GO:0042918 alkanesulfonate transmembrane transport		Transporters:Electrochemical Potential-driven transporters; Disease related genes; Potential drug targets	Cell Junctions;Cytosol (Approved)			(M5891)HALLMARK HYPOXIA; (M5924)HALLMARK MTORC1 SIGNALING; (M5934)HALLMARK XENOBIOTIC METABOLISM				Transmembrane transporters
SLC16A1	solute carrier family 16 member 1	SLC16A1 is a gene that encodes a protein responsible for transporting monocarboxylates, such as lactate and pyruvate, across the plasma membrane. This protein is a proton-linked monocarboxylate transporter. Mutations in this gene have been linked to erythrocyte lactate transporter defect. There are alternative spliced transcript variants of this gene.	Mutations in the SLC16A1 gene have been linked to several diseases, including erythrocyte lactate transporter defect, which is a rare genetic disorder characterized by exercise intolerance, muscle pain, and cramping. Additionally, alterations in SLC16A1 expression have been associated with cancer progression and drug resistance. Therefore, targeting SLC16A1 has emerged as a potential therapeutic …	GO:0015728 mevalonate transport;GO:0051780 behavioral response to nutrient;GO:0035879 plasma membrane lactate transport		Transporters:Electrochemical Potential-driven transporters; Disease related genes; Potential drug targets; Human disease related genes:Congenital disorders of metabolism:Other congenital disorders of metabolism	Cell Junctions;Plasma membrane (Enhanced)	Pyruvic acid; Mersalyl		(M5906)HALLMARK ESTROGEN RESPONSE EARLY; (M5907)HALLMARK ESTROGEN RESPONSE LATE				Transmembrane transporters
SLC16A3	solute carrier family 16 member 3	SLC16A3 is a gene that encodes a protein belonging to the solute carrier family 16, which is responsible for transporting lactic acid and pyruvate across plasma membranes. This protein, also known as monocarboxylate transporter 4 (MCT4), has slightly different substrate and inhibitor specificities and transport kinetics compared to other members of the MCT family, which are related to the metabol…	Mutations in SLC16A3 have been associated with exercise-induced muscle damage, specifically with an increased risk of developing exercise-induced rhabdomyolysis. This condition is characterized by the breakdown of muscle tissue, leading to the release of muscle fibers into the bloodstream and potentially causing kidney damage. Targeted drug discovery efforts for SLC16A3 have focused on developing…	GO:0035879 plasma membrane lactate transport;GO:0015727 lactate transport;GO:0035873 lactate transmembrane transport		Transporters:Electrochemical Potential-driven transporters	Plasma membrane (Supported); Additional: Nuclear membrane	Pyruvic acid		(M5937)HALLMARK GLYCOLYSIS				Transmembrane transporters
SLC20A1	solute carrier family 20 member 1	SLC20A1 is a gene that encodes a protein responsible for absorbing phosphate from interstitial fluid for use in various cellular functions. This protein is also a retroviral receptor, making human cells susceptible to infection by certain viruses. The functions of SLC20A1 include metabolism, signal transduction, and the synthesis of nucleic acids and lipids.	Mutations in the SLC20A1 gene have been associated with several diseases, including primary familial brain calcification (PFBC), idiopathic basal ganglia calcification (IBGC), and hypophosphatemic osteomalacia. PFBC and IBGC are rare genetic disorders characterized by the accumulation of calcium deposits in the brain, leading to neurological symptoms such as movement disorders, cognitive impairme…	GO:0035435 phosphate ion transmembrane transport;GO:0006817 phosphate ion transport;GO:0031214 biomineral tissue development		Transporters:Electrochemical Potential-driven transporters	Plasma membrane (Supported)			(M5896)HALLMARK TGF BETA SIGNALING; (M5902)HALLMARK APOPTOSIS				Transmembrane transporters
SLC39A10	solute carrier family 39 member 10	SLC39A10 is a human gene that belongs to a subfamily of proteins that transport zinc. Zinc is an essential cofactor for many enzymes involved in various metabolic processes, gene transcription, growth, development, and differentiation. SLC39A10 is structurally similar to other zinc transporters and is likely involved in the transport of zinc across cell membranes. Mutations in SLC39A10 have been …	There is limited information available on targeted drug discovery efforts for SLC39A10. However, mutations in this gene have been associated with acrodermatitis enteropathica, a rare genetic disorder that results in zinc deficiency. Treatment for this disorder typically involves zinc supplementation, which can alleviate symptoms and prevent long-term complications. There are currently no drugs sp…	GO:0050861 positive regulation of B cell receptor signaling pathway;GO:0071578 zinc ion import across plasma membrane;GO:0002903 negative regulation of B cell apoptotic process		Transporters:Electrochemical Potential-driven transporters; Predicted intracellular proteins	Cytosol;Nucleoplasm (Approved); Additional: Plasma membrane							Transmembrane transporters
SLC39A14	solute carrier family 39 member 14	SLC39A14 is a gene that belongs to the SLC39A family of divalent metal transporters. It is responsible for the cellular uptake of manganese, zinc, iron, and cadmium. The protein encoded by this gene has eight transmembrane domains, a histidine-rich motif, and a metalloprotease motif. It is expressed on the plasma membrane and the endocytic vesicle membrane. SLC39A14 is an important transporter of…	Mutations in the SLC39A14 gene have been associated with several neurological disorders, including neurodegeneration with brain iron accumulation (NBIA) and early-onset parkinsonism-dystonia with hypermanganesemia. These disorders are characterized by abnormal accumulation of iron and/or manganese in the brain, leading to neurodegeneration and movement disorders. Targeted drug discovery efforts f…	GO:0055071 manganese ion homeostasis;GO:0015691 cadmium ion transport;GO:0070574 cadmium ion transmembrane transport		Predicted intracellular proteins; Human disease related genes:Cardiovascular diseases:Hematologic diseases; Potential drug targets; Transporters:Electrochemical Potential-driven transporters; Disease related genes	Endoplasmic reticulum;Golgi apparatus;Plasma membrane (Approved)							Transmembrane transporters
SLC7A5	solute carrier family 7 member 5	SLC7A5 is a human gene that encodes a protein that functions as a transmembrane transporter for L-leucine, L-tryptophan, and thyroid hormone. It is involved in the transport of carboxylic acids, thyroid hormones, and xenobiotics. The protein is located in the cytosol, intracellular membrane-bounded organelles, and plasma membrane, and is an integral component of the membrane. It is part of an ami…	SLC7A5 has been implicated in several diseases, including cancer, autism spectrum disorder, and intellectual disability. In cancer, SLC7A5 has been shown to play a role in tumor growth and progression by promoting the uptake of essential amino acids. Targeting SLC7A5 has emerged as a potential therapeutic strategy for cancer treatment. Several small molecule inhibitors of SLC7A5 have been develop…	GO:1905534 positive regulation of L-leucine import across plasma membrane;GO:1904556 L-tryptophan transmembrane transport;GO:0015821 methionine transport		Transporters:Electrochemical Potential-driven transporters	Cytosol;Plasma membrane (Supported); Additional: Vesicles			(M5922)HALLMARK UNFOLDED PROTEIN RESPONSE; (M5901)HALLMARK G2M CHECKPOINT; (M5906)HALLMARK ESTROGEN RESPONSE EARLY				Transmembrane transporters
SLC3A2	solute carrier family 3 member 2	SLC3A2 is a gene that encodes a transmembrane protein that is a member of the solute carrier family. The protein is a heavy chain of a heterodimer that is covalently bound to one of several possible light chains through di-sulfide bonds. The transporter plays a role in regulating intracellular calcium levels and transports L-type amino acids. The gene has alternatively spliced transcript variants…	SLC3A2 has been implicated in various diseases, including cancer, diabetes, and neurological disorders. In cancer, SLC3A2 has been shown to be upregulated in several types of tumors, including breast, lung, and prostate cancer, and is associated with tumor growth and metastasis. Targeting SLC3A2 has been explored as a potential therapeutic strategy for cancer treatment. In diabetes, SLC3A2 has be…	GO:0015821 methionine transport;GO:1903801 L-leucine import across plasma membrane;GO:0015828 tyrosine transport		Predicted intracellular proteins; CD markers; Transporters:Electrochemical Potential-driven transporters; Cancer-related genes:Candidate cancer biomarkers; Transporters:Accessory Factors Involved in Transport	Nucleoplasm;Plasma membrane (Approved)		(M60)PID NFAT TFPATHWAY	(M5939)HALLMARK P53 PATHWAY				Transmembrane transporters
SLC38A5	solute carrier family 38 member 5	SLC38A5 is a gene that encodes a protein that acts as a sodium-coupled amino acid transporter. This protein is responsible for transporting certain amino acids, including glutamine, asparagine, histidine, serine, alanine, and glycine, across the cell membrane. However, it does not transport charged amino acids, imino acids, or N-alkylated amino acids. There are multiple transcript variants of thi…	There is limited information available on the disease implications of SLC38A5. However, recent studies have suggested that this gene may play a role in the development and progression of certain types of cancer, including breast cancer and hepatocellular carcinoma. Targeted drug discovery efforts for SLC38A5 are still in the early stages, but there is potential for this gene to be targeted in can…	GO:0032973 amino acid export across plasma membrane;GO:1903713 asparagine transmembrane transport;GO:0098718 serine import across plasma membrane		Transporters:Electrochemical Potential-driven transporters	Plasma membrane;Vesicles (Approved); Additional: Cytosol							Transmembrane transporters
TRPV2	transient receptor potential cation channel subfamily V member 2	TRPV2 is a gene that encodes an ion channel that is activated by high temperatures above 52 degrees Celsius. This protein is believed to play a role in the transduction of high-temperature heat responses in sensory ganglia. While it is primarily activated by heat, it may also be activated by other stimuli in other tissues. The function of TRPV2 is not fully understood, but it is thought to be inv…	TRPV2 has been implicated in several diseases, including neuropathic pain, cancer, and cardiovascular disease. In neuropathic pain, TRPV2 is thought to play a role in the development and maintenance of chronic pain. Targeting TRPV2 with specific inhibitors has been explored as a potential therapeutic strategy for neuropathic pain. In cancer, TRPV2 has been shown to promote tumor growth and metast…	GO:0098703 calcium ion import across plasma membrane;GO:0090280 positive regulation of calcium ion import;GO:1902656 calcium ion import into cytosol		Transporters:Transporter channels and pores; Predicted intracellular proteins	Plasma membrane (Supported)	Cannabidiol; Tetrahydrocannabivarin; Medical Cannabis; Nabiximols; Cannabidivarin						Metabolism regulation
TFRC	transferrin receptor	The human gene TFRC encodes a cell surface receptor that is essential for the uptake of iron by cells through a process called receptor-mediated endocytosis. This receptor is crucial for the development of red blood cells and the nervous system. There are multiple variants of this gene that have been identified through alternative splicing.	Mutations in the TFRC gene have been associated with various diseases, including hereditary hemochromatosis, a condition characterized by excessive iron absorption and deposition in various organs, and neurodegenerative disorders such as Alzheimer's disease and Parkinson's disease. Targeted drug discovery efforts have focused on developing drugs that can modulate the activity of the TFRC receptor…	GO:0010637 negative regulation of mitochondrial fusion;GO:0033572 transferrin transport;GO:0010635 regulation of mitochondrial fusion		Transporters; Predicted intracellular proteins; CD markers; Human disease related genes:Immune system diseases:Primary immunodeficiency; Enzymes; Cancer-related genes:Candidate cancer biomarkers; Predicted secreted proteins; Peptidases:Metallopeptidases; Disease related genes; FDA approved drug targets:Small molecule drugs	Endosomes;Lysosomes (Supported)	Iron; Ferrous sulfate anhydrous; Ferric cation; Ferrous gluconate; Ferrous succinate; Ferrous ascorbate; Ferrous fumarate; Ferrous glycine sulfate; Tetraferric tricitrate decahydrate; Ferric derisomaltose	(M106)PID HNF3B PATHWAY; (M255)PID HIF1 TFPATHWAY; (M66)PID MYC ACTIV PATHWAY	(M5941)HALLMARK UV RESPONSE UP; (M5924)HALLMARK MTORC1 SIGNALING; (M5925)HALLMARK E2F TARGETS				Metabolism regulation
IGF2R	insulin like growth factor 2 receptor	The IGF2R gene encodes a receptor that binds to both insulin-like growth factor 2 and mannose 6-phosphate. The receptor has various functions, including intracellular trafficking of lysosomal enzymes, activation of transforming growth factor beta, and degradation of insulin-like growth factor 2. Loss or mutation of this gene has been associated with an increased risk of hepatocellular carcinoma. …	The IGF2R gene has been implicated in several diseases, including cancer, diabetes, and lysosomal storage disorders. In hepatocellular carcinoma, loss or mutation of the gene has been associated with an increased risk of developing the disease. Targeted drug discovery efforts have focused on developing drugs that can modulate the activity of the IGF2R receptor, either by enhancing its function or…	GO:1904772 response to tetrachloromethane;GO:0048009 insulin-like growth factor receptor signaling pathway;GO:0006622 protein targeting to lysosome		Human disease related genes:Cancers:Cancers of the digestive system; Transporters; Predicted intracellular proteins; CD markers; Cancer-related genes:Candidate cancer biomarkers	Golgi apparatus (Supported); Additional: Vesicles	Mecasermin; alpha-D-mannose 6-phosphate; Cerliponase alfa; Mecasermin rinfabate		(M5910)HALLMARK PROTEIN SECRETION; (M5902)HALLMARK APOPTOSIS; (M5947)HALLMARK IL2 STAT5 SIGNALING				Metabolism regulation
SCARB1	scavenger receptor class B member 1	SCARB1, also known as scavenger receptor class B member 1, is a gene that encodes a protein that acts as a receptor for high density lipoprotein cholesterol (HDL). This protein is responsible for mediating the transfer of cholesterol to and from HDL. Additionally, SCARB1 is a receptor for the glycoprotein E2 of the hepatitis C virus and facilitates cell entry by the virus. It has also been found …	SCARB1 has been implicated in several diseases, including atherosclerosis, Alzheimer's disease, and hepatitis C. In atherosclerosis, SCARB1 plays a role in the reverse cholesterol transport pathway, which removes excess cholesterol from peripheral tissues and transports it to the liver for excretion. Therefore, drugs that target SCARB1 have the potential to reduce the risk of cardiovascular disea…	GO:0055097 high density lipoprotein particle mediated signaling;GO:0015920 lipopolysaccharide transport;GO:1902070 positive regulation of sphingolipid mediated signaling pathway		Transporters; Predicted intracellular proteins	Vesicles (Approved); Additional: Lysosomes;Rods & Rings	Phosphatidyl serine		(M5891)HALLMARK HYPOXIA; (M5905)HALLMARK ADIPOGENESIS; (M5906)HALLMARK ESTROGEN RESPONSE EARLY				Metabolism regulation
LDLR	low density lipoprotein receptor	The LDLR gene is responsible for encoding a cell surface protein that plays a crucial role in receptor-mediated endocytosis of specific ligands. This protein binds to low density lipoprotein/cholesterol and is taken into the cell, where lysosomes release the cholesterol for repression of microsomal enzyme 3-hydroxy-3-methylglutaryl coenzyme A (HMG CoA) reductase, the rate-limiting step in cholest…	Familial hypercholesterolemia (FH) is a genetic disorder caused by mutations in the LDLR gene, resulting in high levels of low-density lipoprotein (LDL) cholesterol in the blood. This condition increases the risk of developing cardiovascular disease at an early age. Targeted drug discovery efforts have focused on developing drugs that can lower LDL cholesterol levels by targeting the LDLR pathway…	GO:0090118 receptor-mediated endocytosis involved in cholesterol transport;GO:0010899 regulation of phosphatidylcholine catabolic process;GO:0001920 negative regulation of receptor recycling		Human disease related genes:Cardiovascular diseases:Vascular diseases; Human disease related genes:Congenital disorders of metabolism:Mitochondrial diseases; Predicted intracellular proteins; Human disease related genes:Congenital disorders of metabolism:Congenital disorders of lipid/glycolipid metabolism; Human disease related genes:Endocrine and metabolic diseases:Other endocrine and metabolic …	Vesicles (Approved)	Porfimer sodium		(M5892)HALLMARK CHOLESTEROL HOMEOSTASIS; (M5942)HALLMARK UV RESPONSE DN; (M5890)HALLMARK TNFA SIGNALING VIA NFKB				Metabolism regulation
ABCC1	ATP binding cassette subfamily C member 1 (ABCC1 blood group)	ABCC1 is a human gene that encodes a protein belonging to the ATP-binding cassette (ABC) transporter superfamily. This protein is a member of the MRP subfamily, which is involved in multi-drug resistance. ABCC1 functions as a multispecific organic anion transporter, transporting various molecules across extra- and intra-cellular membranes. Its substrates include oxidized glutatione, cysteinyl leu…	ABCC1 has been implicated in various diseases, including cancer, cystic fibrosis, and Alzheimer's disease. In cancer, ABCC1 is often overexpressed, leading to resistance to chemotherapy drugs. Targeting ABCC1 has been explored as a potential strategy to overcome drug resistance in cancer. Several drugs have been developed to target ABCC1, including sulfinpyrazone, which has been shown to sensitiz…	GO:0141067 intracellular nitrogen homeostasis;GO:0002432 granuloma formation;GO:0015723 bilirubin transport		Enzymes; Cancer-related genes:Candidate cancer biomarkers; ENZYME proteins; Transporters:Primary Active Transporters; Disease related genes; FDA approved drug targets:Small molecule drugs; Human disease related genes:Nervous system diseases:Ear disease	Plasma membrane (Supported); Additional: Cell Junctions	ATP; Sulfinpyrazone; Biricodar; Romidepsin; Leukotriene C4	(M103)PID S1P S1P1 PATHWAY; (M155)PID S1P META PATHWAY	(M5938)HALLMARK REACTIVE OXYGEN SPECIES PATHWAY; (M5942)HALLMARK UV RESPONSE DN				Metabolism regulation
TYK2	tyrosine kinase 2	TYK2 is a gene that encodes a protein belonging to the Janus kinases (JAKs) family. This protein is involved in cytokine signaling by phosphorylating receptor subunits and is a component of both type I and type III interferon signaling pathways. It plays a role in anti-viral immunity and is associated with Immunodeficiency 35 when mutated. TYK2 associates with the cytoplasmic domain of type I and…	Mutations in the TYK2 gene have been associated with various autoimmune diseases, including rheumatoid arthritis, psoriasis, and inflammatory bowel disease. As a result, TYK2 has become a target for drug discovery efforts aimed at treating these diseases. Several small molecule inhibitors of TYK2 have been developed and are currently in clinical trials, including BMS-986165, PF-06700841, and TAK-…	GO:0038043 interleukin-5-mediated signaling pathway;GO:0038155 interleukin-23-mediated signaling pathway;GO:0035722 interleukin-12-mediated signaling pathway	yes	Predicted intracellular proteins; ENZYME proteins:Transferases; Human disease related genes:Immune system diseases:Primary immunodeficiency; Enzymes; Kinases:Tyr protein kinases; Disease related genes; FDA approved drug targets:Small molecule drugs	Cytosol (Approved)	2-tert-butyl-9-fluoro-1,6-dihydrobenzo[h]imidazo[4,5-f]isoquinolin-7-one; Tofacitinib; Fostamatinib	(M36)PID IL27 PATHWAY; (M196)PID IL23 PATHWAY; (M183)PID IL6 7 PATHWAY	(M5897)HALLMARK IL6 JAK STAT3 SIGNALING				Enzymatic regulatory pathways
TAOK3	TAO kinase 3	TAOK3, also known as TAO kinase 3, is a protein kinase that plays a role in activating the p38/MAPK14 stress-activated MAPK cascade while inhibiting the basal activity of the MAPK8/JNK cascade. It belongs to the GCK subfamily of STE20-like kinases. This gene is important in regulating cellular responses to stress and inflammation. Dysregulation of TAOK3 has been linked to various diseases, includ…	TAOK3 has been implicated in various diseases, including cancer and neurodegenerative disorders. In cancer, TAOK3 has been shown to promote tumor growth and metastasis in several types of cancer, including breast, lung, and pancreatic cancer. In neurodegenerative disorders, TAOK3 has been linked to the pathogenesis of Alzheimer's disease and Parkinson's disease. Targeted drug discovery efforts fo…	GO:0043507 positive regulation of JUN kinase activity;GO:0043506 regulation of JUN kinase activity;GO:0032874 positive regulation of stress-activated MAPK cascade	yes	ENZYME proteins:Transferases; Enzymes; Kinases:STE Ser/Thr protein kinases; Predicted intracellular proteins	Mitochondria (Uncertain)	Fostamatinib	(M20)PID P38 MKK3 6PATHWAY					Enzymatic regulatory pathways
MAP4K4	mitogen-activated protein kinase kinase kinase kinase 4	MAP4K4 is a serine/threonine protein kinase that activates MAPK8/JNK. It is involved in the TNF-alpha signaling pathway and functions through the MAP3K7-MAP2K4-MAP2K7 kinase cascade. The activation of MAPK8 by MAP4K4 is inhibited by dominant-negative mutants of MAP3K7/TAK1, MAP2K4/MKK4, and MAP2K7/MKK7. Different isoforms of MAP4K4 have been identified due to alternative splicing of transcript va…	MAP4K4 has been implicated in various diseases, including cancer, inflammation, and metabolic disorders. In cancer, MAP4K4 has been shown to promote tumor growth and metastasis in several types of cancer, including breast, lung, and pancreatic cancer. Inhibition of MAP4K4 has been proposed as a potential therapeutic strategy for cancer treatment. In inflammation, MAP4K4 has been shown to play a r…	GO:0032014 positive regulation of ARF protein signal transduction;GO:0120183 positive regulation of focal adhesion disassembly;GO:0120182 regulation of focal adhesion disassembly	yes	ENZYME proteins:Transferases; Enzymes; Kinases:STE Ser/Thr protein kinases; Predicted intracellular proteins		Fostamatinib	(M62)PID EPHB FWD PATHWAY; (M144)PID CERAMIDE PATHWAY; (M128)PID TNF PATHWAY					Enzymatic regulatory pathways
TNIK	TRAF2 and NCK interacting kinase	TNIK (TRAF2 and NCK interacting kinase) is a serine/threonine kinase that activates the Wnt signaling pathway, which is involved in embryonic development and carcinogenesis. Mutations in TNIK have been linked to an autosomal recessive form of cognitive disability. Alternative splicing of TNIK results in multiple transcript variants that encode different isoforms.	TNIK has been implicated in various diseases, including cancer and cognitive disorders. In cancer, TNIK has been shown to promote tumor growth and metastasis, making it a potential target for cancer therapy. Several small molecule inhibitors of TNIK have been developed and are currently being evaluated in preclinical and clinical studies for their efficacy in treating various types of cancer, inc…	GO:1903698 positive regulation of microvillus assembly;GO:0032534 regulation of microvillus assembly;GO:0032530 regulation of microvillus organization	yes	Human disease related genes:Other diseases:Mental and behavioural disorders; Kinases:STE Ser/Thr protein kinases; Predicted intracellular proteins; ENZYME proteins:Transferases; Potential drug targets; Enzymes; Disease related genes	Nucleoplasm (Supported); Additional: Cytosol	Fostamatinib	(M128)PID TNF PATHWAY; (M223)PID BETA CATENIN NUC PATHWAY					Enzymatic regulatory pathways
PTPRA	protein tyrosine phosphatase receptor type A	PTPRA is a gene that encodes a protein tyrosine phosphatase (PTP) that regulates various cellular processes such as cell growth, differentiation, and oncogenic transformation. The protein contains an extracellular domain, a single transmembrane segment, and two intracytoplasmic catalytic domains, making it a receptor-type PTP. PTPRA has been shown to activate Src family tyrosine kinases by dephos…	PTPRA has been implicated in various diseases, including cancer, Alzheimer's disease, and autoimmune disorders. In cancer, PTPRA has been shown to be overexpressed in several types of tumors, including breast, lung, and colon cancer, and is associated with poor prognosis. Targeting PTPRA has been explored as a potential therapeutic strategy for cancer treatment. Several small molecule inhibitors …	GO:0051893 regulation of focal adhesion assembly;GO:0090109 regulation of cell-substrate junction assembly;GO:0150116 regulation of cell-substrate junction organization		Enzymes; Predicted intracellular proteins; ENZYME proteins:Hydrolases	Vesicles (Approved); Additional: Nucleoplasm		(M277)PID INTEGRIN A4B1 PATHWAY; (M16)PID INSULIN PATHWAY					Enzymatic regulatory pathways
PTPRJ	protein tyrosine phosphatase receptor type J	PTPRJ is a gene that encodes a protein tyrosine phosphatase (PTP) receptor. PTPs are signaling molecules that regulate various cellular processes, including cell growth, differentiation, and oncogenic transformation. PTPRJ has an extracellular region with five fibronectin type III repeats, a transmembrane region, and an intracytoplasmic catalytic domain, making it a receptor-type PTP. It is prese…	PTPRJ has been implicated in various diseases, including cancer, autoimmune disorders, and cardiovascular diseases. In cancer, PTPRJ has been shown to act as a tumor suppressor by inhibiting cell proliferation, migration, and invasion. Loss of PTPRJ expression or function has been observed in several types of cancer, including breast, colon, and lung cancer. Therefore, PTPRJ is a potential target…	GO:0060369 positive regulation of Fc receptor mediated stimulatory signaling pathway;GO:0060242 contact inhibition;GO:0060368 regulation of Fc receptor mediated stimulatory signaling pathway		Enzymes; Predicted secreted proteins; CD markers; ENZYME proteins:Hydrolases	Cell Junctions;Nucleoplasm (Approved); Additional: Nuclear bodies;Nucleoli		(M237)PID VEGFR1 2 PATHWAY; (M48)PID MET PATHWAY; (M186)PID PDGFRB PATHWAY	(M5956)HALLMARK KRAS SIGNALING DN				Enzymatic regulatory pathways
PTPRK	protein tyrosine phosphatase receptor type K	PTPRK is a gene that encodes a protein tyrosine phosphatase (PTP) receptor. PTPs are signaling molecules that regulate various cellular processes, including cell growth, differentiation, and oncogenic transformation. PTPRK has an extracellular region, a single transmembrane region, and two catalytic domains, making it a receptor-type PTP. The extracellular region contains a meprin-A5 antigen-PTP …	PTPRK has been implicated in various diseases, including cancer, autism spectrum disorder, and Alzheimer's disease. In cancer, PTPRK has been shown to act as a tumor suppressor, and its loss or inactivation has been observed in several types of cancer, including breast, lung, and colon cancer. Targeted drug discovery efforts have focused on developing small molecule inhibitors of PTPRK for cancer…	GO:0010839 negative regulation of keratinocyte proliferation;GO:0048041 focal adhesion assembly;GO:0034394 protein localization to cell surface		Enzymes; Predicted intracellular proteins; ENZYME proteins:Hydrolases; Cancer-related genes	Cell Junctions (Supported); Additional: Connecting piece;Flagellar centriole;Plasma membrane;Vesicles		(M60)PID NFAT TFPATHWAY					Enzymatic regulatory pathways
UBASH3A	ubiquitin associated and SH3 domain containing A	UBASH3A is a gene that belongs to the T-cell ubiquitin ligand (TULA) family. It plays a role in negatively regulating T-cell signaling and can facilitate growth factor withdrawal-induced apoptosis in T cells. This is achieved through its interaction with AIF, an apoptosis-inducing factor. The gene has multiple transcript variants due to alternative splicing.	Research on UBASH3A has suggested its potential involvement in various diseases, including autoimmune disorders, cancer, and infectious diseases. In autoimmune disorders, UBASH3A has been found to be downregulated in patients with systemic lupus erythematosus (SLE) and rheumatoid arthritis (RA), indicating its potential as a therapeutic target. In cancer, UBASH3A has been shown to be overexpresse…	GO:0050860 negative regulation of T cell receptor signaling pathway;GO:0050858 negative regulation of antigen receptor-mediated signaling pathway;GO:0050856 regulation of T cell receptor signaling pathway		Predicted intracellular proteins	Nucleoplasm (Supported); Additional: Cytosol;Nuclear speckles							Enzymatic regulatory pathways
UBA52	ubiquitin A-52 residue ribosomal protein fusion product 1	UBA52 is a human gene that encodes a fusion protein consisting of ubiquitin and ribosomal protein L40, known as a C-terminal extension protein (CEP). Ubiquitin plays a crucial role in targeting cellular proteins for degradation and is involved in maintaining chromatin structure, regulating gene expression, and responding to stress. The precursor protein of ubiquitin consists of either polyubiquit…	There is limited information on the disease implications of UBA52. However, recent studies have suggested that dysregulation of the ubiquitin-proteasome system, which includes UBA52, may contribute to the pathogenesis of various diseases, including cancer, neurodegenerative disorders, and inflammatory diseases. Targeted drug discovery efforts have focused on developing small molecules that modula…	GO:0017085 response to insecticide;GO:1901740 negative regulation of myoblast fusion;GO:0034242 negative regulation of syncytium formation by plasma membrane fusion		Ribosomal proteins; Predicted intracellular proteins	Cytosol (Approved); Additional: Acrosome;Endoplasmic reticulum;Equatorial segment;Nucleoplasm;Plasma membrane							Enzymatic regulatory pathways
RNF31	ring finger protein 31	RNF31, also known as ring finger protein 31, is a gene that encodes a protein containing a RING finger motif. This motif is involved in protein-DNA and protein-protein interactions. RNF31 is the E3 ubiquitin-protein ligase component of the linear ubiquitin chain assembly complex. Two different isoforms of the protein have been identified.	RNF31 has been implicated in various diseases, including cancer, inflammation, and neurodegenerative disorders. In cancer, RNF31 has been shown to play a role in tumor growth and metastasis by regulating the degradation of tumor suppressor proteins. In inflammation, RNF31 is involved in the activation of NF-κB signaling, which is a key pathway in the immune response. In neurodegenerative disorder…	GO:0097039 protein linear polyubiquitination;GO:1904417 positive regulation of xenophagy;GO:0023035 CD40 signaling pathway		ENZYME proteins:Transferases; Enzymes; Predicted intracellular proteins	Cytosol (Approved)			(M5911)HALLMARK INTERFERON ALPHA RESPONSE; (M5913)HALLMARK INTERFERON GAMMA RESPONSE				Enzymatic regulatory pathways
RNF149	ring finger protein 149	RNF149 is a human gene that encodes for a protein called ring finger protein 149. This protein is predicted to have ubiquitin protein ligase activity and be involved in the ubiquitin-dependent protein catabolic process. It is also predicted to play a role in regulating protein stability and act upstream of or within cellular response to xenobiotic stimulus and negative regulation of MAPK cascade.…	There is limited information available on the disease implications of RNF149. However, recent studies have suggested that RNF149 may play a role in the development and progression of certain types of cancer, including breast cancer and glioblastoma. Targeted drug discovery efforts for RNF149 are still in the early stages, but there is potential for the development of drugs that target the protein…	GO:0043409 negative regulation of MAPK cascade;GO:0071466 cellular response to xenobiotic stimulus;GO:0009410 response to xenobiotic stimulus		ENZYME proteins:Transferases; Enzymes	Plasma membrane;Vesicles (Approved)							Enzymatic regulatory pathways
RBCK1	RANBP2-type and C3HC4-type zinc finger containing 1	RBCK1 is a human gene that encodes a protein similar to mouse UIP28/UbcM4 interacting protein. This protein contains both RANBP2-type and C3HC4-type zinc fingers. Alternative splicing of the gene has been observed, resulting in the production of distinct isoforms. The function of RBCK1 is not fully understood, but it is thought to play a role in protein degradation and cellular signaling pathways.	There is limited information on the disease implications of RBCK1. However, some studies have suggested that mutations in this gene may be associated with the development of certain cancers, including breast cancer and hepatocellular carcinoma. Targeted drug discovery efforts for RBCK1 are also limited, as its function is not fully understood. However, some studies have suggested that RBCK1 may b…	GO:0097039 protein linear polyubiquitination;GO:0060546 negative regulation of necroptotic process;GO:0062099 negative regulation of programmed necrotic cell death		Human disease related genes:Immune system diseases:Other immune system diseases; Predicted intracellular proteins; ENZYME proteins:Transferases; Potential drug targets; Enzymes; Disease related genes				(M5913)HALLMARK INTERFERON GAMMA RESPONSE; (M5937)HALLMARK GLYCOLYSIS				Enzymatic regulatory pathways
ECE1	endothelin converting enzyme 1	The ECE1 gene encodes a protein that plays a role in the processing of endothelin precursors into active peptides. Mutations in this gene have been linked to several conditions, including Hirschsprung disease, cardiac defects, and autonomic dysfunction. Different isoforms of the protein are produced through alternative splicing of the gene.	Mutations in the ECE1 gene have been associated with several diseases, including Hirschsprung disease, which is a congenital disorder that affects the colon and causes chronic constipation. Additionally, mutations in ECE1 have been linked to cardiac defects, such as congenital heart disease and dilated cardiomyopathy. Autonomic dysfunction, which affects the body's ability to regulate involuntary…	GO:0010816 calcitonin catabolic process;GO:0034959 endothelin maturation;GO:0010814 substance P catabolic process		Predicted intracellular proteins; Human disease related genes:Congenital malformations:Congenital malformations of the digestive system; Potential drug targets; Enzymes; ENZYME proteins:Hydrolases; Peptidases:Metallopeptidases; Disease related genes		5-(2-hydroxyethyl)nonane-1,9-diol						Enzymatic regulatory pathways
ADAM19	ADAM metallopeptidase domain 19	ADAM19 is a gene that belongs to the ADAM family, which encodes for membrane-anchored proteins involved in various biological processes such as cell-cell and cell-matrix interactions, muscle development, and neurogenesis. ADAM19 is a type I transmembrane protein that acts as a marker for dendritic cell differentiation and has been shown to be an active metalloproteinase. It plays a role in normal…	ADAM19 has been implicated in various diseases, including cancer, inflammatory diseases, renal diseases, and Alzheimer's disease. In cancer, ADAM19 has been shown to promote tumor growth and metastasis by cleaving and activating growth factors and cytokines. Inflammatory diseases such as rheumatoid arthritis and asthma have also been associated with ADAM19, as it is involved in the activation of …	GO:2000049 positive regulation of cell-cell adhesion mediated by cadherin;GO:0042987 amyloid precursor protein catabolic process;GO:0006509 membrane protein ectodomain proteolysis			Vesicles (Approved)		(M3468)NABA ECM REGULATORS; (M5885)NABA MATRISOME ASSOCIATED; (M5889)NABA MATRISOME	(M5947)HALLMARK IL2 STAT5 SIGNALING				Enzymatic regulatory pathways
LNPEP	leucyl and cystinyl aminopeptidase	The LNPEP gene encodes a zinc-dependent aminopeptidase that plays a role in cleaving various peptide hormones, including vasopressin, oxytocin, lys-bradykinin, met-enkephalin, and dynorphin A. The protein can be secreted in maternal serum, reside in intracellular vesicles with the insulin-responsive glucose transporter GLUT4, or form a type II integral membrane glycoprotein. Additionally, the pro…	The LNPEP gene has been implicated in several diseases, including hypertension, diabetes, and cancer. In hypertension, the protein's role in the conversion of angiotensinogen to AT4 has led to the development of drugs that target the renin-angiotensin system, such as ACE inhibitors and angiotensin receptor blockers. In diabetes, the protein's association with GLUT4 suggests a potential role in gl…	GO:0002480 antigen processing and presentation of exogenous peptide antigen via MHC class I, TAP-independent;GO:0010813 neuropeptide catabolic process;GO:0042590 antigen processing and presentation of exogenous peptide antigen via MHC class I		Peptidases:Metallopeptidases; Enzymes; ENZYME proteins:Hydrolases			(M247)PID INSULIN GLUCOSE PATHWAY; (M7955)SIG INSULIN RECEPTOR PATHWAY IN CARDIAC MYOCYTES					Enzymatic regulatory pathways

## Sheet: Donor A heatmap Fig.S8
Resting	Activated		Combined	Intensity										K-Mean cluster analysis
CARTN	RPS10			4C-1	4C-2	4C-3	37C-1	37C-2	37C-3	Ctrl	Ctrl	Ctrl		Group 1 (138)	Group 2 (68)
SLC7A5	RPS5		CARTN	6.92396	6.92774	7.2266	6.43027	6.65567	5.62604	3.31084	3.55057	3.31957		GJB2	TRIP11
SPRR4	SPRR3		SLC7A5	4.74782	4.64542	4.88652	3.77183	4.27983	3.09161	1.19177	1.61145	1.64373		IL2RB	PFKM
CD7	CARTN		SPRR4	-1.20247	-1.05389	-1.43949	-1.57445	-2.25792	-1.80596	-3.06586	-5.31705	-4.13186		FLOT1	DCTPP1
TRAF1	RPS19		CD7	-0.121566	-0.473491	0.0655408	-1.02746	-1.20366	-2.30035	-3.24136	-2.73852	-3.3013		CARTN	TELO2
CD99	GMPPA		TRAF1	3.73064	3.65993	3.92418	2.7948	3.19314	2.33142	0.916893	1.22983	0.721867		TNIP1	GMPPA
IFITM1	ACTBL2		CD99	0.873776	0.929935	1.50675	-0.471626	0.691538	-0.469297	-1.44289	-1.73277	-1.25456		SLC38A5	ACTB
TAOK3	APOL2		IFITM1	0.333898	-0.116755	0.324459	-1.15641	0.0709591	-1.82491	-2.1494	-2.52865	-2.45501		SLC7A5	STK17B
SIRPG	SPRR4		TAOK3	1.35263	1.46817	1.6944	0.079843	0.448606	0.0207629	-1.35752	NaN	-0.697454		SLC16A1	MVK
TNFRSF4	ACTA2;ACTG2		SIRPG	0.423718	0.548225	0.59007	-0.596563	-0.130264	-0.614088	NaN	-2.0773	-1.75601		RFTN1	RPS5
SLC16A1	TRIP11		TNFRSF4	0.44244	0.482542	0.407162	-0.587183	-0.0211945	-1.65002	-2.20549	-1.35711	-2.20266		TRAF2	RPS16
CD109	SLC7A5		SLC16A1	3.3687	3.37314	3.53071	2.86541	3.03085	1.97607	1.13614	1.08808	1.05336		SLC16A3	NSUN5
SLC16A3	RPS20		CD109	0.983502	0.772717	1.11515	0.377767	0.67252	-0.238471	-1.20508	-1.13464	-1.7432		CD109	MAP2K3
RFTN1	ACTB		SLC16A3	1.6898	1.64068	1.88002	0.732176	1.26234	0.575412	-0.368118	-0.505422	-0.83123		TNFAIP3	GTF2B
SLC3A2	RPS15		RFTN1	2.30537	2.21741	2.46269	1.71445	1.81366	1.03179	0.0238557	0.0847359	-0.0166645		TRAF1	RBM42
TIGIT	TRAF1		SLC3A2	6.00489	6.0753	6.32089	5.17192	5.55026	4.5685	3.73541	3.96898	3.89162		CD70	PFKL
RNF149	RPS14		TIGIT	1.02913	0.936099	1.32917	0.310025	0.479153	-0.255898	-0.696297	-1.19357	-1.38397		ICAM1	RPS20
PRNP	RPL9P9		RNF149	0.984538	1.15137	1.1434	0.0691838	0.432209	-0.444622	-1.30621	-0.871401	-1.09106		SPN	RPL9P9
FLOT1	FLOT1		PRNP	2.60198	2.45308	2.70556	1.55433	2.09519	0.979279	0.648987	0.450284	0.291508		TIGIT	RPSA
SLC38A5	DCTPP1		FLOT1	0.0294466	-0.45401	0.125104	-0.322295	-0.00753689	-0.967813	-2.16047	-2.53507	-1.92381		TRBC1	ACTBL2
TNFAIP3	RPSA		SLC38A5	1.38854	1.34236	1.86287	1.36685	1.34296	0.513403	-0.361168	-0.598738	-0.73646		UBASH3A	RPS10
CD44	RPL12		TNFAIP3	2.31773	2.46582	2.58474	1.88049	2.18563	1.42048	0.458736	0.521186	0.109001		ADAM8	ACTA2;ACTG2
ADGRE5	RPS25		CD44	3.15201	2.93664	3.22943	2.14434	2.60481	1.60326	1.04979	1.13807	0.934967		CD99	RPS3
TRBC1	CST1;CST4		ADGRE5	2.08567	2.13423	2.33718	1.23038	1.50624	0.439655	0.13301	0.285719	0.0195036		IFITM1	PPP1CA
HLA-A	SLC38A5		TRBC1	0.150582	-0.00643063	0.301628	-0.301383	-0.351164	-1.11216	-1.26361	-2.12578	-2.24875		SLC3A2	RPS19
ICAM1	CD109		HLA-A	2.50827	2.57738	2.8779	1.68171	2.17137	0.883741	0.600225	0.829455	0.63045		RNF149	RPS14
GJB2	TNIP1		ICAM1	2.3774	2.32435	2.43948	2.00912	2.32393	1.3389	0.35344	0.61317	0.304425		SLC4A2	RPL12
CD4	CD7		GJB2	-0.529652	-0.48369	-0.434786	-1.46469	-2.36969	-2.55138	-2.5535	-2.53435	-2.19923		CD7	PFKP
TNIP1	PPP1CA		CD4	3.10069	3.03408	3.478	2.46242	2.65094	1.62778	1.248	1.24824	1.32752		LNPEP	APOL2
SPN	FARSA		TNIP1	1.77884	1.75152	1.87002	1.60585	1.86992	1.03693	-0.0179801	-0.17675	-0.118576		ADGRE5	CDC42
RNF31	MVK		SPN	2.12536	1.70305	2.19618	1.644	2.11762	0.831861	0.353739	0.0623217	-0.0897417		HLA-A	ADRM1
MAP4K4	ZAP70		RNF31	0.790888	0.785479	0.972859	-0.033092	0.391526	-0.747626	-0.792882	-1.82531	-0.519922		PTPRJ	RPS18
TNFSF10	RPS18		MAP4K4	2.48605	2.32071	3.01647	1.76293	2.00118	2.46563	1.43656	-0.0128136	0.741976		LDLR	RPS4X
SLC4A2	RPRD2		TNFSF10	-0.966966	-1.01507	-0.723445	-1.5693	-1.34566	-2.01855	-3.35692	-2.17691	NaN		PRNP	RPRD2
TNIK	SLC16A1		SLC4A2	1.17267	1.19746	1.51297	0.5537	0.830668	-0.0638528	-0.803435	-0.46275	-0.405133		CD44	PPP1CC
PTPRA	NEMF		TNIK	1.52339	1.63097	1.78202	0.62137	0.909081	0.280186	-0.648699	-0.136476	0.175553		UBA52	RPS7
ENG	RBM42		PTPRA	0.326388	0.421785	0.751351	-0.675942	-0.305462	-1.01884	-1.183	-1.50761	-1.31138		CD4	GCN1
PTGFRN	NSUN5		ENG	0.878284	0.872569	1.42465	0.471663	0.677952	-0.678575	-0.886011	-0.698383	-0.624397		MYADM	MSH6
PTPRJ	RFTN1		PTGFRN	-0.842702	-1.18524	-0.741094	-1.43354	-0.948207	-2.05194	-1.79797	-3.14758	-3.19287		HLA-E	MCM7
IL27RA	ORC6		PTPRJ	2.31795	2.30943	2.53886	1.51556	1.74666	0.611275	0.436492	0.792373	0.601679		CD2	SMU1
IL12RB1	SIRPG		IL27RA	0.713867	0.549934	0.80728	0.141402	0.315615	-0.374731	-1.48939	-0.745838	-0.994555		ITGAX	ARL8B
SCARB1	ICAM1		IL12RB1	1.55536	1.3515	1.66755	0.599925	1.34558	-0.271441	-0.200321	-0.0940905	-0.382761		TNFRSF4	RHOA
LDLR	TNFAIP3		SCARB1	-0.380171	-0.186113	0.148681	NaN	-1.18917	-1.76919	-1.96799	-1.80509	NaN		HLA-DRA	MTR
IL10RB	RPS7		LDLR	3.46192	3.39666	3.56208	2.37865	2.77629	1.9469	1.76026	1.90507	1.64873		LY75	RPS25
KRT27	RNF126		IL10RB	-0.877013	-1.43316	-0.204739	-1.23536	-1.25806	-2.20584	-2.57392	NaN	-2.4695		ECE1	NEMF
SLC39A14	RHOA		KRT27	2.53828	2.51967	2.16149	0.777415	0.919405	2.79284	0.56205	0.0702543	1.60013		ENG	RNF126
TRAF2	RPS15A		SLC39A14	0.965212	0.838673	1.67937	0.476017	0.31774	-0.578823	-0.716871	-0.315772	-0.457841		TFRC	BCLAF1
ITGAX	SLC16A3		TRAF2	0.7943	0.690659	1.02519	0.459681	0.412638	-0.152878	-0.802662	-0.904858	-0.729368		TYK2	RPS15A
CD70	SPN		ITGAX	-0.16825	-0.439358	0.205964	-0.864041	-0.765055	-1.36892	-2.00835	-1.40934	-1.8361		TNFSF10	CELF2
LNPEP	RPS3		CD70	2.8405	2.84519	2.82721	2.37312	2.56797	1.89688	1.29205	1.43267	1.08518		IL27RA	APRT
TRIM21	STK17B		LNPEP	1.46615	1.29028	1.63045	0.918877	1.17924	0.358955	-0.199854	0.0480566	-0.151882		TAOK3	RPS15
ITGA3	PFKL		TRIM21	-0.193931	-0.796202	0.138426	-0.594346	-0.810678	-0.897913	-1.40846	-2.47436	-1.59138		TNIK	FARSA
MCAM	GORASP2		ITGA3	-1.07715	-1.11148	-0.751881	-2.07154	-2.07744	NaN	-2.44238	NaN	-2.57165		SIRPG	ORC6
TRPV2	ANXA1		MCAM	-0.400308	-0.0122509	0.310571	-1.18843	-0.580029	-1.17022	-1.45338	-1.49512	-1.69709		AP2M1	G3BP2
IGLC2;IGLC3;IGLC6;IGLC7	BPIFA1		TRPV2	1.38498	1.23092	1.28698	1.02072	0.502906	0.476387	-0.09621	-0.320699	-0.0289536		TRPV2	PDXDC1
UBASH3A	CD99		IGLC2;IGLC3;IGLC6;IGLC7	2.77696	2.44827	1.89017	1.27788	1.66126	1.92619	1.34728	0.49109	0.935422		RBCK1	VPS4B
HLA-E	MSH6		UBASH3A	0.249176	0.42512	0.881125	0.154441	0.128855	-0.276287	-0.772692	-0.9589	-1.02771		SCRIB	EIF4G3
ITGA4	SCGB1D2		HLA-E	1.23606	1.30758	1.54412	0.962387	0.96213	0.292263	0.0181966	0.112387	-0.32595		RNF31	CELF1
STXBP2	MAP4K4		ITGA4	2.58338	2.61307	2.86435	1.66758	2.06329	0.99349	1.1413	1.4681	1.19101		FCHO1	SQSTM1
HLA-DRA	PPP1CC		STXBP2	-0.923186	-0.0901022	-0.792846	-0.698382	-1.04266	-0.85918	-1.707	-2.33218	NaN		SLC6A6	PPP1CB
CD2	CELF2		HLA-DRA	3.22861	3.0208	3.34605	2.57432	2.80521	1.93319	1.56562	2.11202	1.66876		SCARB1	RPS3A
FCHO1	RPS16		CD2	1.94468	2.04988	2.3131	1.61112	1.84356	1.0032	0.661561	0.871574	0.535989		ITGA3	CSTF3
IL2RB	LTF		FCHO1	0.672173	0.657488	0.806984	0.103211	0.300527	-0.288832	-0.491855	-1.01525	-0.586219		EZR	RECQL5
RBCK1	TRBC1		IL2RB	-0.916351	-0.707837	-0.512265	-0.808237	-1.46627	-2.28982	-2.75279	-1.94149	-1.64225		MCAM	GORASP2
SLC6A6	PFKP		RBCK1	-0.50099	-0.435977	-0.235238	-0.775356	-1.21552	-0.995301	-1.74755	-1.65314	-1.93114		PTPRA	BAG5
NUCB1	EIF4G3		SLC6A6	-0.0517483	0.0371799	0.207158	-0.34081	-0.558627	-0.920324	-1.16054	-1.5472	-1.19687		ABCC1	C8orf33
IL3RA	PFKM		NUCB1	1.81834	1.45764	2.08048	0.514836	1.2031	0.474788	0.118281	0.648561	0.494213		CRKL	EEFSEC
LY75	TIGIT		IL3RA	0.500077	0.710553	1.16346	-0.079741	0.0452423	-0.752005	-0.891923	-0.266762	-0.511903		CCM2	SLFN5
CD5	SQSTM1		LY75	2.37835	2.40828	2.53887	1.87901	2.1043	1.22786	0.884369	1.40829	0.992762		SLC4A7	OSBPL9
ASPRV1	MAP2K3		CD5	3.70702	3.63081	3.93733	3.11125	3.35153	2.12915	2.29025	2.61102	2.34856		ERBIN
LTF	PPP1CB		ASPRV1	2.55189	2.67855	1.45053	1.86484	1.92416	2.16911	1.07908	1.00267	0.600337		NUCB1
CD6	SLC3A2		LTF	1.83788	1.73724	1.30963	1.47048	1.31724	2.01297	0.534087	0.479862	-0.115335		LAG3
IGHA1	ARL8B		CD6	1.89215	1.58461	1.99985	0.820791	1.14938	0.22077	0.624927	0.549568	0.317942		IL10RB
SLC39A10	CELF1		IGHA1	3.55768	3.48574	2.69693	2.65211	2.66502	3.39618	2.24885	1.86684	1.69732		SLC39A10
SLC20A1	TAOK3		SLC39A10	0.477872	0.248717	0.821568	-0.0430732	0.326639	-0.85946	-0.828095	-0.422826	-1.07863		SLC39A14
ADAM19	G3BP2		SLC20A1	0.219368	-0.18065	0.128774	-0.642009	0.0611534	-1.51648	-1.56048	-1.19834	-0.917872		ADAM19
SFN	AMY1A;AMY1B;AMY1C		ADAM19	0.356869	0.185261	0.604332	0.00882864	-0.18725	-0.798039	-1.25263	-0.624279	-0.794466		IL3RA
HLA-DQA1	KRT85		SFN	2.2424	1.87028	1.51882	1.54738	1.69835	1.85111	0.960631	0.534426	0.35063		BSG
ADAM8	RECQL5		HLA-DQA1	1.23797	1.03284	1.193	0.414545	0.864024	-0.353006	-0.225803	-0.0115299	-0.0572109		IL12RB1
DMBT1	SERPINA12		ADAM8	-1.30979	-1.44351	-0.690583	-1.50935	-1.36308	-1.98496	-2.18481	-2.5528	-2.44053		HLA-DQA1
CCM2	STOM		DMBT1	0.895293	0.808167	-0.331553	0.11614	0.06182	0.864329	-0.387039	-0.954909	-1.01771		ICAM3
BSG	ARF6		CCM2	-0.386321	-0.458246	-0.337908	-1.16989	-1.15458	-1.16726	-1.68618	-1.84259	-1.38215		CD5
TFRC	VPS4B		BSG	0.617623	1.03801	1.19416	0.0242105	0.544947	-0.540928	-0.427366	-0.422286	0.000260353		JAML
ICAM3	C8orf33		TFRC	4.46106	4.29602	4.63268	4.01748	4.40082	3.34344	3.01929	3.40444	3.28935		TNFRSF8
TYK2	ZG16B		ICAM3	1.82267	1.98189	2.30576	1.46438	1.71837	0.273324	0.640988	0.998735	0.806398		CD6
KRT71	S100A7		TYK2	1.40013	1.21571	1.65856	1.02099	1.13826	0.528933	-0.00969839	0.269361	0.375459		ITGA4
MYADM	BPIFB1		KRT71	6.49925	6.03576	5.97741	5.0041	4.88115	6.44651	5.26649	4.73849	4.87215		IGSF8
ERBIN	STXBP2		MYADM	2.8768	2.86512	2.97007	2.33552	2.50543	1.77454	1.71144	1.59677	1.76928		SLC5A6
SLC4A7	GCN1		ERBIN	-2.10209	-1.5795	-1.13831	NaN	-1.7025	-2.17508	-2.78574	NaN	-2.83743		HLA-B
EPPK1	ADRM1		SLC4A7	-0.902218	-0.904512	-0.585922	-1.75279	-1.54154	-1.39133	-1.70483	-2.26219	-2.02248		IL2RA
LAG3	DMBT1		EPPK1	-1.07238	-0.924129	-1.46081	-1.66441	-1.94863	-1.37793	-2.71291	-1.83352	-2.50136		PTPRK
ZAP70	SLFN5		LAG3	-0.301338	-0.147291	0.125965	-0.989769	-0.44181	-1.18076	-1.91871	-1.04836	-0.867295		CD48
EZR	CDC42		ZAP70	3.00947	3.10914	3.26115	3.54793	3.51135	3.45926	2.01181	1.8585	2.00361		SLC20A1
SLC5A6	RNF149		EZR	3.49826	3.36867	3.81874	2.52729	2.68383	2.55059	2.4955	2.21158	2.50537		SEMA4D
AP2M1	IL27RA		SLC5A6	0.109985	0.00407505	0.315217	-0.709941	-0.28784	-1.27569	-1.01938	-0.891213	-1.11669		PTGFRN
TMED9	GTF2B		AP2M1	0.368252	0.340766	0.512747	-0.19295	0.13799	-0.148586	-1.06531	-0.73136	-0.434704		YIPF5
JCHAIN	ASPRV1		TMED9	-1.31376	-1.39348	-1.6966	-1.99209	-1.8007	-1.76395	-2.3747	-2.23138	-3.24555		IGF2R
ECE1	EEFSEC		JCHAIN	0.544038	0.690594	0.350102	-0.753526	0.252128	0.403201	-0.329603	-0.834696	-0.694263		SCAMP3
PTPRK	PLEKHO2		ECE1	0.325171	0.403979	0.502635	-0.119839	-0.0225611	-0.584914	-0.962352	-0.399108	-0.837566		SPRR4
UBA52	SFN		PTPRK	-0.820625	-0.657697	-0.529771	-1.58907	-1.24703	-2.65878	-2.05231	-1.39645	-1.97702		STXBP2
CRKL	PRR4		UBA52	7.08731	7.04412	7.23968	6.53053	6.69045	6.23955	6.03219	6.01758	5.91344		MAP4K4
STX11	MCM7		CRKL	1.99592	2.04029	2.42478	1.25497	1.79626	1.18075	1.10137	0.908953	1.05965		TRIM21
HLA-B	MTR		STX11	-1.49527	-1.1818	-1.50743	-2.71058	-1.66967	-1.9154	-2.20906	-2.84412	-2.52007		ZAP70
TNFRSF8	PRNP		HLA-B	7.65839	7.70334	7.91927	6.66159	7.19002	6.19786	6.53385	6.80242	6.56583		ARF6
IGSF8	RPS4X		TNFRSF8	2.32086	2.41799	2.30368	1.72295	1.89314	0.923201	1.14104	1.37173	1.15782		STOM
SCGB1D2	CD44		IGSF8	1.47584	1.53308	1.85859	0.752724	1.11106	0.211921	0.440777	0.609771	0.487669		KRT85
RER1	S100A9		SCGB1D2	0.720147	0.62823	0.0287814	0.660098	0.678793	0.848081	-0.227117	-1.13335	-0.55132		KRT27
IGF2R	TELO2		RER1	-0.00916958	-0.623077	-0.0118432	-2.46125	-1.75947	NaN	-1.21587	-1.12607	-1.53343		KRT71
ABCC1	SBSN		IGF2R	0.623038	0.567787	0.8651	0.326195	0.117881	-0.379785	-0.0968833	-0.466149	-0.598468		IGLC2;IGLC3;IGLC6;IGLC7
CD48	BCLAF1		ABCC1	0.112746	-0.00323868	0.386931	-0.561713	-0.333887	-0.918007	-0.774844	-1.00907	-0.898428		JCHAIN
YIPF5	PIP		CD48	0.61575	0.590699	0.812237	-0.0719285	-0.00946045	-1.25229	-0.544666	-0.262906	-0.318471		STX11
SEMA4D	TRIM21		YIPF5	-0.795356	-0.858192	-0.559484	-1.49028	-1.12901	-1.58429	-1.23235	-2.2392	-1.85418		RER1
MGST2	RPS3A		SEMA4D	-0.659159	-0.807631	-0.467968	-1.04027	-0.817033	-2.15299	-1.56336	-1.77691	NaN		EPPK1
IL2RA	TRAF2		MGST2	2.92021	2.85954	2.29432	2.19943	2.50504	2.47658	1.92276	1.95129	1.12579		TMED9
SCAMP3	PDXDC1		IL2RA	3.46148	3.34626	3.8256	2.5104	3.01105	2.00452	2.25008	2.78476	2.53845		MGST2
JAML	TUBB2A;TUBB2B		SCAMP3	-0.703058	-0.440292	0.00609159	-0.853053	-0.946669	-1.31825	-0.9303	-1.46015	-1.80203		FLG
SCRIB	CTSV		JAML	0.905177	0.692824	1.0503	0.408752	0.398468	-0.394871	-0.249559	-0.0112715	-0.12722		SFN
	APRT		SCRIB	0.282366	0.224023	0.509948	-0.0435605	-0.090332	-0.112282	-0.739212	-0.533056	-0.715566		ASPRV1
	SMU1		RPS10	1.74456	1.47454	1.92696	5.07068	4.83276	5.11922	1.90141	1.5883	1.67677		IGHA1
	FLG		RPS5	-1.80778	-1.02293	-1.00534	1.89773	1.96118	2.25502	-0.894641	-0.883836	-1.12797		DMBT1
	KLK7		SPRR3	2.61447	0.614988	-1.37005	1.66076	1.99074	0.170002	-0.502083	-1.86649	-2.63271		CTSV
	OSBPL9		RPS19	1.89474	1.54387	2.06216	4.31818	4.19512	4.54364	1.96681	1.92674	2.07637		LTF
	BAG5		GMPPA	-2.67377	-1.996	-2.69982	0.448895	0.234006	0.250754	-1.17939	-2.88305	-2.08734		SBSN
	CD70		ACTBL2	4.51789	4.10833	NaN	6.68407	6.50603	6.70856	4.29449	4.31286	4.25078		S100A7
	CSTF3		APOL2	-0.718755	-0.940071	-0.743709	1.23222	1.19923	1.43636	-1.00492	-0.81936	-1.20372		SERPINA12
			ACTA2;ACTG2	5.73517	5.49261	5.80956	7.90018	7.82814	8.11152	5.7696	5.67411	5.58375		PIP
			TRIP11	-2.73125	-2.90983	-2.30687	-0.715506	-1.5455	-1.44531	-3.11721	NaN	-3.83001		KLK7
			RPS20	0.990798	0.624949	1.00442	3.13127	3.05801	3.59862	1.30131	1.12171	0.768341		S100A9
			ACTB	-1.38042	-1.38315	-0.837705	1.34212	0.92306	0.971642	-1.03432	-1.24267	-0.86562		CST1;CST4
			RPS15	0.279294	0.129893	0.13845	1.8758	1.79016	2.17053	0.424215	-0.138127	0.0635576		AMY1A;AMY1B;AMY1C
			RPS14	4.03966	3.70187	4.13667	5.77657	5.72928	5.97087	4.04083	4.04289	4.03665		BPIFA1
			RPL9P9	1.63864	1.11814	1.66775	3.29466	3.11866	3.36519	1.61272	1.34247	1.49106		BPIFB1
			DCTPP1	-2.29974	-1.61735	-1.92421	-0.455256	-0.993447	-0.323247	-1.9965	-2.98882	-1.95163		PRR4
			RPSA	2.17484	2.08409	2.43002	3.98185	3.82413	4.02415	2.45686	2.22851	2.07586		ZG16B
			RPL12	2.32087	2.19315	2.45945	4.0157	3.86802	4.3086	2.38374	2.40534	2.34084		SCGB1D2
			RPS25	2.47189	2.3429	2.6139	4.36993	4.18832	4.47126	2.40103	2.39472	3.2075		PLEKHO2
			CST1;CST4	1.58675	1.30997	0.559726	1.22924	1.50913	1.83763	-0.550859	NaN	0.266703		SPRR3
			PPP1CA	1.76617	1.72892	1.81276	3.33358	3.27166	3.42148	1.72966	1.85738	1.73572		ANXA1
			FARSA	-0.258087	-0.183832	-0.117519	0.991975	1.0361	1.20782	-0.297533	-0.684731	-0.460423		TUBB2A;TUBB2B
			MVK	-2.96676	-2.62788	-2.36451	-1.23706	-1.0501	-1.22252	NaN	-2.74529	-2.71284
			RPS18	2.27719	1.95816	2.58489	4.09855	3.95673	4.24549	2.45773	2.71003	2.49327
			RPRD2	-1.03268	-0.894128	-0.970667	0.882991	0.573549	1.00974	-0.732785	-0.710253	-0.714154
			NEMF	-1.96179	NaN	-1.85677	-0.136817	-0.250175	-0.165998	-1.86016	-1.89892	-1.37664
			RBM42	-1.24879	-1.5974	-1.05213	0.304099	0.494208	0.880104	-0.773075	-1.04649	-1.08403
			NSUN5	-2.42859	-1.9879	-1.74468	-0.112216	-0.367505	0.00858164	-1.61976	-1.52532	-1.7979
			ORC6	NaN	-1.30364	NaN	0.0980554	-0.172935	0.0107226	-1.35856	-1.65464	-1.48338
			RPS7	2.39363	2.42792	2.48239	4.22457	3.96555	4.22148	2.69233	2.49638	2.84415
			RNF126	2.24019	1.98155	2.02166	3.71821	3.77341	3.77232	2.16198	2.19281	2.56239
			RHOA	0.755961	0.6007	0.888163	1.99408	2.07551	2.40655	0.522618	0.997263	0.648108
			RPS15A	3.14383	2.82338	3.18631	4.3523	4.40545	4.58441	2.99263	2.81209	3.24575
			RPS3	3.97494	3.84746	4.04831	5.42503	5.34128	5.51878	4.02103	4.056	3.94905
			STK17B	-0.341029	-0.351787	0.121253	1.47006	1.12656	1.07449	-0.0167298	-0.239185	-0.288265
			PFKL	0.383668	0.43702	0.647196	1.90394	2.0411	2.29139	0.79576	0.563959	0.672861
			GORASP2	-0.424608	-0.0962667	-0.125386	1.072	1.07775	1.06611	-0.161365	-0.093627	-0.729246
			ANXA1	3.86514	2.33245	2.14742	3.33443	3.78754	2.79813	1.99607	2.02168	1.70245
			BPIFA1	5.60002	3.83879	2.79158	3.27904	2.7905	3.95824	2.20443	1.59809	2.03975
			MSH6	2.11039	2.11238	2.19419	3.7794	3.60473	3.75623	2.20858	2.42226	2.33588
			PPP1CC	0.414354	0.372969	0.366164	2.06327	1.7214	2.20285	0.57798	0.62989	0.78262
			CELF2	-0.799396	-0.734318	-0.739067	0.433941	0.352429	0.627562	-1.00893	-0.89135	-0.672101
			RPS16	2.15966	2.42431	2.64614	3.88663	3.7667	3.95922	2.57969	2.48613	2.60537
			PFKP	1.93433	1.85888	2.06852	3.3225	3.19256	3.50087	2.13934	1.95958	2.08882
			EIF4G3	0.11815	0.458249	0.348778	1.93359	1.67396	1.8675	0.300334	0.853012	0.50534
			PFKM	-0.0691357	-0.291477	-0.0654225	0.401778	0.281031	0.253426	-0.400806	-1.60509	-0.873892
			SQSTM1	1.93172	1.60675	1.81562	3.20883	3.33463	3.32512	1.68712	2.26298	2.17398
			MAP2K3	-1.94029	-1.57984	-1.478	-0.0012145	-0.425011	-0.346014	-1.39557	-1.73079	-1.37149
			PPP1CB	-0.785049	-1.25232	-0.921366	0.395389	0.46173	0.495913	-1.3892	-0.462852	-0.512976
			ARL8B	0.444639	0.346771	0.183202	1.69653	1.55855	1.65056	0.594026	0.425698	0.245138
			CELF1	-2.36938	-1.90339	-2.31345	-0.962447	-1.31263	-0.983955	-2.44221	-2.21453	-2.23919
			G3BP2	-0.356483	-0.474576	-0.303442	0.606596	0.80947	0.697531	-0.392296	-0.563407	-0.551745
			AMY1A;AMY1B;AMY1C	-0.136646	-0.111058	-0.850952	-0.162183	-0.363261	0.216606	-1.52109	-0.867428	-1.53697
			KRT85	1.592	3.04383	4.37339	2.75969	1.87595	2.77237	1.67559	1.37051	0.748245
			RECQL5	-3.29626	-2.85029	-3.27776	-1.68852	-2.07817	-2.4016	-3.13667	-2.93804	-3.69698
			SERPINA12	1.07494	0.884136	-0.0142922	0.919846	0.680273	1.16872	-0.128687	-0.0959587	-0.608438
			STOM	-2.09637	-1.77409	-1.30904	-1.25264	-1.36025	-1.66914	-2.33543	-2.91703	NaN
			ARF6	2.25399	2.10349	2.42139	2.43059	2.47132	2.46144	1.18041	1.02821	1.60684
			VPS4B	1.89512	1.65407	2.10561	3.18586	2.95398	3.18972	2.14325	1.51411	2.1476
			C8orf33	-2.23624	-2.86633	-2.80873	-1.79858	-1.71594	NaN	NaN	-3.04454	-2.80239
			ZG16B	3.5644	2.18051	0.967169	2.05166	1.84426	2.07139	0.304027	0.659925	1.51169
			S100A7	4.60404	4.30394	3.48757	4.36514	4.21029	4.43111	3.56516	3.27286	2.69086
			BPIFB1	3.16556	1.79961	0.913072	1.44265	0.89953	2.09113	0.419783	0.524156	0.0288467
			GCN1	1.98004	2.04955	2.04083	3.42962	3.2691	3.43473	2.24976	2.13368	2.34049
			ADRM1	0.299277	-0.044404	0.157816	1.19107	1.24191	1.53297	0.132347	0.219047	0.20766
			SLFN5	-2.50862	-3.08461	-2.37532	-1.74133	-1.87961	-1.59747	-3.0608	-3.06774	-2.41824
			CDC42	1.05315	0.94717	1.0028	1.97688	1.8937	2.16368	0.846352	0.938666	0.92312
			GTF2B	-0.620904	-0.276562	-0.163539	1.28209	1.00886	1.1576	0.070725	-0.0994425	0.198334
			EEFSEC	-1.96605	-2.67527	-2.27126	-1.15265	-1.35391	-1.25788	-2.02502	-2.56408	-2.43934
			PLEKHO2	-2.4062	-2.53361	-3.23377	-1.80506	-2.17542	-2.25828	-2.65079	-3.57067	-3.27639
			PRR4	3.66206	1.94671	1.73563	2.23894	2.19249	2.60342	1.6	0.966794	1.21821
			MCM7	1.90786	1.81413	1.94525	3.16918	3.05532	3.20578	2.0433	2.051	2.09373
			MTR	-1.19139	-1.16566	-0.906589	-0.0805173	-0.259248	0.126067	-1.24608	-1.12165	-1.08702
			RPS4X	2.8894	2.87211	3.09158	4.1558	4.08056	4.32824	2.92585	3.14872	3.25256
			S100A9	4.38716	4.51706	2.90153	4.19766	4.01445	4.14485	3.45044	3.37147	2.30952
			TELO2	-1.2876	-1.22807	-1.48957	-0.210246	-1.09584	-0.557944	-1.57927	-1.95153	-1.55502
			SBSN	-0.0146627	0.272227	-0.177109	0.0202203	0.00278091	0.477821	-0.787853	-0.714717	-1.21419
			BCLAF1	0.0769854	-0.0706615	-0.218467	1.10256	1.07112	0.978951	-0.165102	-0.125296	0.252117
			PIP	5.91955	5.51324	5.04404	5.5978	5.46396	5.88865	4.59491	4.82072	4.34851
			RPS3A	0.262697	0.308378	0.339145	1.67566	1.59474	1.90939	0.525001	0.55952	0.926799
			PDXDC1	0.797859	0.545732	0.787457	1.54508	1.66788	1.55739	0.60648	0.309705	0.700206
			TUBB2A;TUBB2B	3.8003	3.51902	3.50643	3.95267	4.13008	3.70411	3.10445	2.86453	2.68305
			CTSV	0.850306	0.722923	-0.139331	0.372366	0.342466	0.81133	0.0431809	-0.758138	-0.886875
			APRT	0.478312	0.487638	0.47985	1.42411	1.38407	1.64564	0.424325	0.264071	0.646081
			SMU1	0.103682	0.0764322	-0.0303025	1.31315	1.20036	1.38287	0.330002	0.237115	0.217343
			FLG	3.50677	3.37805	2.27564	2.65292	3.15715	2.98356	2.02265	2.4123	1.27166
			KLK7	-0.321086	-0.727083	-0.898567	-0.489719	-0.552057	-0.517264	-1.4856	-1.23121	-1.91235
			OSBPL9	-0.103396	-0.734311	-0.600264	0.549101	0.313386	0.558237	-0.918924	-0.642541	-0.0555391
			BAG5	NaN	-2.25101	-2.46919	-1.55478	NaN	-1.61735	-2.4917	-2.48086	-2.81433
			CSTF3	-3.34657	-3.02432	-2.70984	-1.649	-1.42316	-1.22898	NaN	-2.56425	-2.30721

## Sheet: µMap-CAR vs CRISPR Fig.S10
Wang, Cancer Discov, 2021	Ye, Cell metabolism, 2022	Datlinger, Nature, 2025	Knudsen, Nature, 2025	This work	overlapped		Description	Protein Functions (ChatGPT)	Disease & Drugs (ChatGPT)	Biological Process (GO)	Kinase Class (UniProt)	Protein Function (Protein Atlas)	Subcellular Location (Protein Atlas)	Drug (DrugBank)	Canonical Pathways_x000D_	Hallmark Gene Sets_x000D_
SEL1L3	Srek1ip1	ACP2	ARIH2	ABCC1	LAG3	Ye, Cell metabolism, 2022 ∩ This work, µMap CAR	lymphocyte activating 3	LAG3, or lymphocyte activating 3, is a gene that belongs to the immunoglobulin superfamily and contains four extracellular Ig-like domains. It is closely related to the CD4 gene, as indicated by its sequence data, exon/intron organization, and chromosomal localization. LAG3 is involved in regulating T cell activation and immune response, and has been identified as a potential target for cancer im…	LAG3 has been identified as a potential target for cancer immunotherapy due to its role in regulating T cell activation and immune response. Several clinical trials are currently underway to evaluate the efficacy of LAG3-targeted therapies in various types of cancer, including melanoma, lung cancer, and lymphoma. One such therapy is relatlimab, a monoclonal antibody that targets LAG3 and is being…	GO:0002270 plasmacytoid dendritic cell activation;GO:0002841 negative regulation of T cell mediated immune response to tumor cell;GO:0002835 negative regulation of response to tumor cell		CD markers; Predicted intracellular proteins; FDA approved drug targets:Biotech drugs
RXRG	Wdr37	ADAM8	BTLA	ADAM19	TNIK		TRAF2 and NCK interacting kinase	TNIK (TRAF2 and NCK interacting kinase) is a serine/threonine kinase that activates the Wnt signaling pathway, which is involved in embryonic development and carcinogenesis. Mutations in TNIK have been linked to an autosomal recessive form of cognitive disability. Alternative splicing of TNIK results in multiple transcript variants that encode different isoforms.	TNIK has been implicated in various diseases, including cancer and cognitive disorders. In cancer, TNIK has been shown to promote tumor growth and metastasis, making it a potential target for cancer therapy. Several small molecule inhibitors of TNIK have been developed and are currently being evaluated in preclinical and clinical studies for their efficacy in treating various types of cancer, inc…	GO:1903698 positive regulation of microvillus assembly;GO:0032534 regulation of microvillus assembly;GO:0032530 regulation of microvillus organization	yes	Human disease related genes:Other diseases:Mental and behavioural disorders; Kinases:STE Ser/Thr protein kinases; Predicted intracellular proteins; ENZYME proteins:Transferases; Potential drug targets; Enzymes; Disease related genes	Nucleoplasm (Supported); Additional: Cytosol	Fostamatinib	(M128)PID TNF PATHWAY; (M223)PID BETA CATENIN NUC PATHWAY
EIF5A	Pbxip1	AMPH	CBLB	ADGRE5	SLC16A1		solute carrier family 16 member 1	SLC16A1 is a gene that encodes a protein responsible for transporting monocarboxylates, such as lactate and pyruvate, across the plasma membrane. This protein is a proton-linked monocarboxylate transporter. Mutations in this gene have been linked to erythrocyte lactate transporter defect. There are alternative spliced transcript variants of this gene.	Mutations in the SLC16A1 gene have been linked to several diseases, including erythrocyte lactate transporter defect, which is a rare genetic disorder characterized by exercise intolerance, muscle pain, and cramping. Additionally, alterations in SLC16A1 expression have been associated with cancer progression and drug resistance. Therefore, targeting SLC16A1 has emerged as a potential therapeutic …	GO:0015728 mevalonate transport;GO:0051780 behavioral response to nutrient;GO:0035879 plasma membrane lactate transport		Transporters:Electrochemical Potential-driven transporters; Disease related genes; Potential drug targets; Human disease related genes:Congenital disorders of metabolism:Other congenital disorders of metabolism	Cell Junctions;Plasma membrane (Enhanced)	Pyruvic acid; Mersalyl		(M5906)HALLMARK ESTROGEN RESPONSE EARLY; (M5907)HALLMARK ESTROGEN RESPONSE LATE
C14orf166	Prodh2	APEH	CDKN1B	AP2M1	TNFAIP3	Knudsen, Nature, 2025 ∩ This work, µMap CAR	TNF alpha induced protein 3	TNFAIP3 is a gene that is rapidly induced by tumor necrosis factor (TNF). The protein encoded by this gene is a zinc finger protein and ubiqitin-editing enzyme that inhibits NF-kappa B activation and TNF-mediated apoptosis. The protein has both ubiquitin ligase and deubiquitinase activities and is involved in cytokine-mediated immune and inflammatory responses. Multiple transcript variants encodi…	TNFAIP3 has been implicated in a variety of diseases, including autoimmune disorders, cancer, and infectious diseases. Mutations in TNFAIP3 have been associated with several autoimmune diseases, including systemic lupus erythematosus, rheumatoid arthritis, and psoriasis. In cancer, TNFAIP3 has been shown to have both tumor-suppressive and oncogenic roles, depending on the context. Targeted drug d…	GO:0034147 regulation of toll-like receptor 5 signaling pathway;GO:0034148 negative regulation of toll-like receptor 5 signaling pathway;GO:0070429 negative regulation of nucleotide-binding oligomerization domain containing 1 signaling pathway		Human disease related genes:Immune system diseases:Allergies and autoimmune diseases; Human disease related genes:Immune system diseases:Other immune system diseases; Predicted intracellular proteins; Potential drug targets; Peptidases:Cysteine-type peptidases; Enzymes; Cancer-related genes:Candidate cancer biomarkers; Human disease related genes:Cancers:Cancers of haematopoietic and lymphoid tis…	Centrosome;Cytosol (Approved)		(M37)PID NFKAPPAB CANONICAL PATHWAY; (M45)PID CD40 PATHWAY; (M128)PID TNF PATHWAY	(M5890)HALLMARK TNFA SIGNALING VIA NFKB; (M5891)HALLMARK HYPOXIA; (M5913)HALLMARK INTERFERON GAMMA RESPONSE
MLC1	Sdhaf2	ATP13A5	CTBS	BSG	UBASH3A		ubiquitin associated and SH3 domain containing A	UBASH3A is a gene that belongs to the T-cell ubiquitin ligand (TULA) family. It plays a role in negatively regulating T-cell signaling and can facilitate growth factor withdrawal-induced apoptosis in T cells. This is achieved through its interaction with AIF, an apoptosis-inducing factor. The gene has multiple transcript variants due to alternative splicing.	Research on UBASH3A has suggested its potential involvement in various diseases, including autoimmune disorders, cancer, and infectious diseases. In autoimmune disorders, UBASH3A has been found to be downregulated in patients with systemic lupus erythematosus (SLE) and rheumatoid arthritis (RA), indicating its potential as a therapeutic target. In cancer, UBASH3A has been shown to be overexpresse…	GO:0050860 negative regulation of T cell receptor signaling pathway;GO:0050858 negative regulation of antigen receptor-mediated signaling pathway;GO:0050856 regulation of T cell receptor signaling pathway		Predicted intracellular proteins	Nucleoplasm (Supported); Additional: Cytosol;Nuclear speckles
PSORS1C2	Lin28b	ATXN7L3	CXCR3	CARTN	TRAF1	Datlinger, Nature, 2025 ∩ This work, µMap CAR	TNF receptor associated factor 1	TRAF1 is a gene that encodes a protein belonging to the TNF receptor associated factor (TRAF) family. TRAF proteins are involved in signal transduction from various receptors of the TNF receptor superfamily. TRAF1 forms a heterodimeric complex with TRAF2, which is required for TNF-alpha-mediated activation of MAPK8/JNK and NF-kappaB. The protein complex formed by TRAF1 and TRAF2 also interacts wi…	Research has implicated TRAF1 in several diseases, including autoimmune disorders such as rheumatoid arthritis and systemic lupus erythematosus. In these conditions, TRAF1 may contribute to the dysregulation of immune responses and the development of chronic inflammation. Targeted drug discovery efforts have focused on developing small molecule inhibitors of TRAF1, with the goal of reducing infla…	GO:0033209 tumor necrosis factor-mediated signaling pathway;GO:0051092 positive regulation of NF-kappaB transcription factor activity;GO:0051091 positive regulation of DNA-binding transcription factor activity		Cancer-related genes:Candidate cancer biomarkers; Predicted intracellular proteins	Nucleoplasm (Approved)		(M45)PID CD40 PATHWAY; (M197)PID HIV NEF PATHWAY; (M128)PID TNF PATHWAY	(M5947)HALLMARK IL2 STAT5 SIGNALING; (M5890)HALLMARK TNFA SIGNALING VIA NFKB; (M5915)HALLMARK APICAL JUNCTION
COG7	Dnajc11	BLOC1S5	FIBP	CD109
ZBTB10	Pax9	BRIP1	GGH	CD2
ERCC6L	Lipi	BTBD8	IFNAR2	CD4
SYK	Rpp38	C11orf80	IFNGR1	CD44
YPEL3	Sec31a	C1orf216	LEF1	CD48
HTR4	Ccnb1ip1	C4orf36	NR4A2	CD5
MME	Il23a	C5orf46	RASA2	CD6
CDNF	Reg3b	C6orf47	SFRP1	CD7
PLXNA4	Usp4	C8G	SOCS1	CD70
CHML	Lag3	C9orf135	TBL1XR1	CD99
TAC4	Abcc6	CASP7	TNFAIP3	ECE1
TMEM39B	Wfdc6a	CCDC168	TNFAIP8	ENG
TBX10	Jazf1	CCL2	ZC3H12A	FCHO1
WARS	Tmem150a	CD300LB	ARIH2	FLOT1
APOL4	Sco1	CDH26	BATF3	GJB2
DHX16	Gimap8	CLEC7A	CXCR3	HLA-A
CADM3	Kcnmb1	CNTROB	GLRX	HLA-B
TLE4	Polr3c	CSTF2T	HAVCR2	HLA-DQA1
SLC18B1	Naalad2	CTLA4	IFNGR1	HLA-DRA
RNASEL	Mfsd4	CXorf67	IFNGR2	HLA-E
TMEM80	__NTC	DAW1	LEF1	ICAM1
SV2B	Nat8	DLC1	NR4A2	ICAM3
KLHL33	Entpd1	DMRTC1	NR4A3	IFITM1
TMEM184B	Pisd	DOCK2	NT5E	IGF2R
DOT1L	Qtrt1	DOCK4	RASA2	IGLC2;IGLC3;IGLC6;IGLC7
SLC35D2	Plxnd1	DUSP6	SFRP1	IGSF8
EID3	Prrx1	ELAC1	SOCS1	IL10RB
SPG7	Ttc13	ERCC4	TBL1XR1	IL12RB1
CBWD2	Cldn18	F10	TNFAIP8	IL27RA
ANKUB1	Nudt22	FOXP2	UBASH3A	IL2RA
SLC35D3	Coro1a	GFRA1	ZC3H12A	IL2RB
CENPBD1	Prdx3	GJA10		IL3RA
RAB3A	Tmco5	GLIS3		ITGA3
EAF2	Spcs3	GOLGA1		ITGA4
IKZF2	Tnik	GPR15		ITGAX
LSM5	Fxyd4	GYG2		JAML
SORBS2	3110082J24Rik	HAVCR2		LAG3
SMAD2	Slc16a1	IL37		LDLR
VWA9	Erich2	ITIH2		LNPEP
ZRANB2	Zfp82	KCNT2		LY75
MRPL42	Efhc1	KLLN		MAP4K4
EPPK1	Ptpn1	KRTAP19-5		MCAM
SMG1	Gzmb	LACTB		MYADM
CAPRIN1	Dhx40	LGI2		PRNP
KRBA2	Fam105a	LHFPL4		PTGFRN
TNFAIP8L1	Cog7	LIPA		PTPRA
S100A5	Txlnb	LIPI		PTPRJ
OR14C36	Ing1	MAGEA5		PTPRK
TBC1D22B	Ptprh	MAGEB6		RBCK1
TIMM22	Prodh2	MAPK1IP1L		RFTN1
PIGR	Ethe1	MGC50722		RNF149
ATP6V1E2	Nps	MLC1		RNF31
GNRHR	Gid4	MMD		SCARB1
GPR83	Lpin3	MORC3		SCRIB
MMACHC	Chrdl2	MSLN		SIRPG
JADE2	Ndufa1	NOTCH2		SLC16A1
GPR20	Lrriq4	NR2F1		SLC16A3
MAGEB1	Nop56	NRM		SLC20A1
TCEANC2	Dcaf17	OR10G8		SLC38A5
PAQR9	Bdnf	OTOGL		SLC39A10
ADPRH	Guf1	P2RY12		SLC39A14
RNF222	Lrrc1	PAM		SLC3A2
PHF6	Gfm2	PATL2		SLC4A2
NCDN	Stat4	PCNXL4		SLC4A7
RNF138	Dgkq	PDCD5		SLC5A6
NDEL1	Cd55	PHF8		SLC6A6
CFHR5	Trmt2b	PKD2		SLC7A5
ATP2A1	Shpk	PLA2G16		SPN
DNASE1L1	Ugt3a1	PRDM1		TAOK3
C14orf132	Cfdp1	PRG4		TFRC
SLC43A3	Copg1	PRODH2		TIGIT
FBXO27	Susd1	PRRG1		TNFAIP3
RAB23	Mon1a	PRSS3		TNFRSF4
XIRP2	Tsacc	PRSS50		TNFRSF8
NLRP1	Fam73b	PTGES3L		TNFSF10
POLR3G	Defb19	RHOG		TNIK
FAM219A	Wbp1l	RIMS2		TNIP1
SNX29	Hoga1	SERINC1		TRAF1
NTPCR	Rab3a	SERPINB13		TRAF2
RBBP8NL	Lrfn1	SIAE		TRBC1
CAMTA1	Pik3r1	SIK3		TRPV2
NR0B1	Pcdhb3	SLC13A3		TYK2
ASAP3	Cib1	SLC19A3		UBA52
TTI2	Nlrc3	SLC35B3		UBASH3A
ZBTB41	Pcdha8	SMARCD3
LRP1	Lcn6	SQRDL
PYY	Lmf1	SRC
ANKRD28	Olfr1133	SRD5A2
ADAMTSL1	Setd1b	STAC3
ADAL	Rxrg	STAMBPL1
C9orf172	Olfr802	SYN1
ZSCAN1	Spink11	SYNGAP1
MORN3	Bpifa6	TBX5
PCDHB2	Scel	TFB1M
LTB		TMTC3
TSPAN5		TP53
FAM199X		TRAF1
NT5C1A		TRAPPC9
DNAJC16		TXNDC9
TCP11L1		VAMP4
CLEC6A		WFDC13
KIAA2026		ZAP70
GCG		ZNF354A
C14orf93		ZNF645
DNAH11		ZNF660
CARD16
EGFL7
ST7L
MLLT4
TMEM95
CCL8
HMMR
GMEB2
ABCA2
C4B
ST3GAL4
LRFN2
ZNF354C
PCDH11X
GLIPR1L2
CEP120
CCDC77
ACSL1
ANTXR1
ICOS
CTNNAL1
ERLIN2
ARSJ
SNRPD3
NMNAT1
SPATA4
C7orf60
ELK3
CYB5A
BIRC6
PRKAA1
ZNF235
FAM25C
MRPL11
ZSWIM8
SLC44A5
LOC730183
EIF2S2
ERCC4
NR2E1
PSMA2
CAMTA2
GTF2H3
RPH3A
ZNF766
INTS12
KPNA2
AMY2A
CPNE5
MAFG
FILIP1
ZNF878
EPGN
FGF13
AADAT
DNAH5
TSSK3
SMR3B
C12orf42
MCUR1
RGPD3
GPR39
SGCD
ZNF592
DHRS9
HUNK
RALBP1
ZBTB48
ZNF70
CXCR3
FAM57A
FARP1
CLSTN3
DDB2
IL1RN
LRRC49
FZD9
CSH2
OR13F1
DPYSL3
C20orf141
ARPC3
PTPRG
ZNF99
TGFBR3L
RANBP6
OXGR1
PRORY
BPI
C4orf48
DSPP
TBPL2
PADI6
AKAP1
DEFB126
ZNF141
NUBP2
AGAP3
DOPEY2
OR10V1
RPL19
MYO1F
MYH14
SPHKAP
TBCE
OR10T2
REP15
TEC
ZIC2

## Sheet: Primary-Jurkat overlap Fig.S11
Summary			Overlap diagram Fig.S11
Primary–specific	Primary–Jurkat overlap		WT Jurkat ∩ 3X ITAM Mut ∩ 2X A-Mut	WT Jurkat ∩ 3X ITAM Mut ∩ 1X A-Mut ∩ 2X A-Mut ∩ Donor Overlap	WT Jurkat ∩ 2X A-Mut	WT Jurkat ∩ 3X ITAM Mut ∩ 1X A-Mut ∩ 2X A-Mut	WT Jurkat ∩ 3X ITAM Mut	WT Jurkat ∩ 3X ITAM Mut ∩ 1X A-Mut ∩ Donor Overlap	WT Jurkat ∩ 3X ITAM Mut ∩ 2X A-Mut ∩ Donor Overlap	WT Jurkat ∩ 1X A-Mut ∩ 2X A-Mut	WT Jurkat	WT Jurkat ∩ 3X ITAM Mut ∩ Donor Overlap	WT Jurkat ∩ 1X A-Mut	WT Jurkat ∩ Donor Overlap	WT Jurkat ∩ 2X A-Mut ∩ Donor Overlap	WT Jurkat ∩ 3X ITAM Mut ∩ 1X A-Mut	WT Jurkat ∩ 1X A-Mut ∩ Donor Overlap	3X ITAM Mut	3X ITAM Mut ∩ 1X A-Mut	3X ITAM Mut ∩ 1X A-Mut ∩ Donor Overlap	3X ITAM Mut ∩ 1X A-Mut ∩ 2X A-Mut ∩ Donor Overlap	3X ITAM Mut ∩ Donor Overlap	3X ITAM Mut ∩ 1X A-Mut ∩ 2X A-Mut	3X ITAM Mut ∩ 2X A-Mut	3X ITAM Mut ∩ 2X A-Mut ∩ Donor Overlap	1X A-Mut ∩ 2X A-Mut	1X A-Mut	1X A-Mut ∩ 2X A-Mut ∩ Donor Overlap	1X A-Mut ∩ Donor Overlap	2X A-Mut	2X A-Mut ∩ Donor Overlap	Donor Overlap
ADAM19	ABCC1		FXYD2	CARTN	FNBP1	PIEZO1	TRAF5	SLC16A3	BSG	CRKL	RPA3	TRPV2	GRB2	CD2	HLA-A	MED24	SLC4A7	GRK6	BIRC2	RNF31	TAOK3	TNFAIP3	CADM1	CD82	IGSF8	IGKV3-15;IGKV3-7;IGKV3D-7	KRAS;NRAS	ADGRE5	CD4	CD55	SCARB1	ADAM19
CD109	ADGRE5		SELL	UBASH3A	LRRC8A	CD38	MED4	TRAF2	SPN	ZAP70	KCNQ5	SLC16A1				WRN		CLTB	MED6	TYK2	SIRPG	CD70	ANKRD13D	FNBP1L	PRNP	RHOH	IL2RG	TFRC	MYADM	VLDLR	IGF2R	CD109
CD44	AP2M1		SHISA2	SLC7A5	SLC19A1	PTPRF	CLDND1			HLA-C	BIRC3;BIRC2							PLEKHA2	LSAMP	SLC6A6	SLC4A2	TNIP1	SPINT1	CDH4	LNPEP	CD99L2	PDHB	RFTN1		SLC44A1	ICAM1	CD44
CD48	BSG		PLP2	ICAM3		CBLB	NEO1				TAF9B							MYO7B	MED23	AP2M1	RNF149	TRAF1	ITM2A	CD96	ABCC1	MEGF9	PTPRU			PGAP6	TNFRSF4	CD48
CD99	CARTN		FAM171A2	ITGA4		CNNM3	DSG2				SIRPG;SIRPA							NF2	SLC22A23	CD6	CD7	RBCK1	ULBP1	ITGB3	TRBC1	GOLM2	SAPCD2			NUMB	LDLR	CD99
ENG	CD2		ITGA6	SLC3A2		PLXNA1					KCNAB2;KCNAB1							CCNC	EP300		ITGA3	PTPRJ	PLAUR	C16orf54		TOLLIP	CMSS1			SKA1	ECE1	ENG
FLOT1	CD4		CREBBP	FCHO1		CD1D					SLC1A4							EPB41L5	MED17			MAP4K4	KIRREL2	LRP6		SELPLG	MED20			SDR16C5	SLC5A6	FLOT1
GJB2	CD5		PTK7	CD5		CBL					CNN2;CNN3							FAM168A	MED16			SLC38A5	ADGRA3	RNF130			TLK2			TTYH3		GJB2
HLA-B	CD6		SLC29A1	PTPRA		SLC12A7					SLC1A5							DCBLD1	MED10			SLC39A10	TNFRSF10B	RTN4RL1			AHCYL1;AHCYL2			SEZ6L2		HLA-B
HLA-DQA1	CD7		ITGA5			IGSF3					TRAV8-2							PLCG1	ITK				RECK	ITGAV			ELP1			ADAM22		HLA-DQA1
HLA-DRA	CD70		VAV3			UBASH3B					ALCAM							SLC7A6	MED12				SLC16A7	JAM3			LCK			NT5E		HLA-DRA
HLA-E	ECE1					TRIM21					SLC2A1							SLC26A6	SRC				LMLN	CD1B			POLD3			SRPRB		HLA-E
IFITM1	FCHO1										DAG1							FCHSD2	MED13L				MFGE8	CNNM2			STUB1			NCR3LG1		IFITM1
IGLC2;IGLC3;IGLC6;IGLC7	HLA-A										PTPRCAP							PVRIG	SHKBP1				ANKRD13A	EPHA3			PPFIBP1			NUCB1		IGLC2;IGLC3;IGLC6;IGLC7
IL10RB	ICAM1										TRAC							RAF1	MED25				ITGA2	PANX1			MARK2			ESD		IL10RB
IL12RB1	ICAM3										ITGB6							RICTOR	BMP2K				MICB	JAG2			RAD54B			FRG1		IL12RB1
IL27RA	IGF2R										RPL38							CYLD	KCNAB2				CXCR4	PLXND1			GPATCH2L			EPHX2		IL27RA
IL2RA	IGSF8										TBC1D10B							REPS1	PTPRS				PLXNB1	SEMA4B			GNA13			NCSTN		IL2RA
IL2RB	ITGA3										PI16							TBK1	ZBED3					SEMA7A			GSK3B			TMEM30A		IL2RB
IL3RA	ITGA4										GTF2I							SPATA2	PIK3CA					CD84			RPS27L			SEMA4A		IL3RA
ITGAX	LDLR																	BAP1	EPS15					DPP10			MEX3C			LRP8		ITGAX
JAML	LNPEP																	MED12L	MED27					CHEK1			APBB1IP			LRFN3		JAML
LAG3	MAP4K4																	MED21	F11R					SLC39A6			GNB1			PODXL		LAG3
LY75	MYADM																	SLC26A2	PRKAA1					CD1C			PRKCQ			MAP2K1;MAP2K2		LY75
MCAM	PRNP																	BTN3A2									RPL11			CD46		MCAM
PTGFRN	PTPRA																	NEIL3									KBTBD11			RPS27A		PTGFRN
PTPRK	PTPRJ																	MED14												PAFAH1B2		PTPRK
SCRIB	RBCK1																	FLYWCH2												ATRN		SCRIB
SLC20A1	RFTN1																	TMEM94												NRDC		SLC20A1
SLC39A14	RNF149																	AP1G1												ENO2		SLC39A14
TIGIT	RNF31																	CNNM4												GSDMD		TIGIT
TNFRSF8	SCARB1																	AKT2														TNFRSF8
TNFSF10	SIRPG																	LRP4														TNFSF10
TNIK	SLC16A1																	CD226														TNIK
UBA52	SLC16A3																	TRAF6														UBA52
	SLC38A5																	TANC1
	SLC39A10																	ACVR1B
	SLC3A2																	MED29
	SLC4A2																	NLRC3
	SLC4A7																	AMOTL1
	SLC5A6																	LAIR1
	SLC6A6																	PIK3C2B
	SLC7A5																	AMOT
	SPN																	ARAF
	TAOK3																	FAT1
	TFRC																	MED30
	TNFAIP3																	ASMTL
	TNFRSF4																	TRAF3
	TNIP1																	PHLDB3
	TRAF1																	SH3KBP1
	TRAF2																	L1CAM
	TRBC1																	MED13
	TRPV2																	CSNK1G1
	TYK2																	CD97
	UBASH3A																	JAG1
																		IFNAR1
																		MBOAT7
																		AP2A2
																		NCOA3
																		NECTIN3
																		AP2A1
																		DEPDC1B
																		TAOK1
																		GPC2
																		CD81
																		JAK1
																		CR2
																		NF1
																		SEMA4D
																		ARHGAP32
																		PVR
																		TAOK2
																		IFNGR1
																		BCAM
																		RPS19
																		IFNAR2
																		CD58
																		SLC12A2
																		ACVR1
																		MED1
																		CC2D1A
																		NECTIN2
																		MRPL24
																		ARNT
																		CD69
																		MED8
																		MSN
																		TSPAN14
																		AGFG1
																		CXADR
																		RPA1
																		ANKS1A
																		PI4KA
																		ELOA
																		FAM234A
																		GFRA1
																		PECAM1
																		GSE1
																		GMEB2
																		PPFIA1
																		NCKIPSD
																		FANCG
																		MED15
																		GNA15
																		THEMIS
																		ATP1B1
																		CNN2

## Sheet: Annotation overlap Fig.S11
Primary–Jurkat overlap	Description	Protein Functions (ChatGPT)	Disease & Drugs (ChatGPT)	Biological Process (GO)	Kinase Class (UniProt)	Protein Function (Protein Atlas)	Subcellular Location (Protein Atlas)	Drug (DrugBank)	Canonical Pathways_x000D_	Hallmark Gene Sets_x000D_
ABCC1	ATP binding cassette subfamily C member 1 (ABCC1 blood group)	ABCC1 is a human gene that encodes a protein belonging to the ATP-binding cassette (ABC) transporter superfamily. This protein is a member of the MRP subfamily, which is involved in multi-drug resistance. ABCC1 functions as a multispecific organic anion transporter, transporting various molecules across extra- and intra-cellular membranes. Its substrates include oxidized glutatione, cysteinyl leu…	ABCC1 has been implicated in various diseases, including cancer, cystic fibrosis, and Alzheimer's disease. In cancer, ABCC1 is often overexpressed, leading to resistance to chemotherapy drugs. Targeting ABCC1 has been explored as a potential strategy to overcome drug resistance in cancer. Several drugs have been developed to target ABCC1, including sulfinpyrazone, which has been shown to sensitiz…	GO:0141067 intracellular nitrogen homeostasis;GO:0002432 granuloma formation;GO:0015723 bilirubin transport		Enzymes; Cancer-related genes:Candidate cancer biomarkers; ENZYME proteins; Transporters:Primary Active Transporters; Disease related genes; FDA approved drug targets:Small molecule drugs; Human disease related genes:Nervous system diseases:Ear disease	Plasma membrane (Supported); Additional: Cell Junctions	ATP; Sulfinpyrazone; Biricodar; Romidepsin; Leukotriene C4	(M103)PID S1P S1P1 PATHWAY; (M155)PID S1P META PATHWAY	(M5938)HALLMARK REACTIVE OXYGEN SPECIES PATHWAY; (M5942)HALLMARK UV RESPONSE DN
ADGRE5	adhesion G protein-coupled receptor E5	ADGRE5 is a gene that encodes a protein belonging to the EGF-TM7 subfamily of adhesion G protein-coupled receptors. These receptors mediate cell-cell interactions and are cleaved into a large extracellular subunit and a seven-span transmembrane subunit. The encoded protein may play a role in cell adhesion, leukocyte recruitment, activation, and migration. It contains multiple extracellular EGF-li…	ADGRE5 has been implicated in the progression of several types of cancer, including breast, lung, and pancreatic cancer. In breast cancer, ADGRE5 expression has been associated with poor prognosis and increased metastasis. Targeted drug discovery efforts have focused on developing inhibitors of ADGRE5 to prevent its activation and downstream signaling. One example is the monoclonal antibody ABX-E…	GO:0006954 inflammatory response;GO:0007267 cell-cell signaling;GO:0007155 cell adhesion		G-protein coupled receptors:Family 2 (B) receptors; Transporters; Predicted intracellular proteins; CD markers; Predicted secreted proteins; G-protein coupled receptors:GPCRs excl olfactory receptors	Plasma membrane (Approved); Additional: Golgi apparatus
AP2M1	adaptor related protein complex 2 subunit mu 1	AP2M1 is a gene that encodes a subunit of the protein complex 2 (AP2), which is responsible for the assembly of a coat on vesicles that transport molecules within cells. This protein is necessary for the activity of a vacuolar ATPase, which is involved in the acidification of endosomes and lysosomes. Additionally, AP2M1 may play a role in regulating the intracellular trafficking and function of C…	AP2M1 has been implicated in several diseases, including cancer, infectious diseases, and neurological disorders. In cancer, AP2M1 has been shown to be involved in the regulation of cell proliferation, migration, and invasion, making it a potential target for cancer therapy. In infectious diseases, AP2M1 has been found to be involved in the entry of viruses into host cells, making it a potential …	GO:1900244 positive regulation of synaptic vesicle endocytosis;GO:1903423 positive regulation of synaptic vesicle recycling;GO:0098884 postsynaptic neurotransmitter receptor internalization		Transporters; Human disease related genes:Other diseases:Mental and behavioural disorders; Predicted intracellular proteins; Potential drug targets; Disease related genes	Plasma membrane (Supported)		(M243)PID ARF 3PATHWAY	(M5910)HALLMARK PROTEIN SECRETION; (M5923)HALLMARK PI3K AKT MTOR SIGNALING
BSG	basigin (Ok blood group)	The BSG gene encodes for a protein called basigin, which is found on the surface of cells and plays important roles in various biological processes such as sperm development, embryo implantation, neural network formation, and cancer progression. Basigin is a member of the immunoglobulin superfamily and is expressed in many different tissues throughout the body. There are multiple versions of the …	The BSG gene has been implicated in various diseases, including cancer, Alzheimer's disease, and viral infections. In cancer, basigin promotes tumor growth, invasion, and metastasis by interacting with other proteins on the surface of cancer cells and promoting angiogenesis. Targeted drug discovery efforts have focused on developing inhibitors of basigin, which could potentially be used to treat …	GO:1904466 positive regulation of matrix metallopeptidase secretion;GO:0046598 positive regulation of viral entry into host cell;GO:0075294 positive regulation by symbiont of entry into host		Predicted intracellular proteins; Blood group antigen proteins; CD markers; Transporters:Accessory Factors Involved in Transport	Vesicles (Approved); Additional: End piece;Mid piece;Principal piece		(M198)PID SYNDECAN 1 PATHWAY	(M5941)HALLMARK UV RESPONSE UP; (M5945)HALLMARK HEME METABOLISM
CARTN	None	None	None	None	None	None	None	None	None	None
CD2	CD2 molecule	CD2 is a gene that encodes a surface antigen found on all peripheral blood T-cells. The protein interacts with LFA3 (CD58) on antigen-presenting cells to optimize immune recognition. A locus control region (LCR) has been identified in the 3' flanking sequence of this gene.	CD2 has been implicated in various diseases, including autoimmune disorders, infectious diseases, and cancer. In autoimmune disorders, CD2 has been found to play a role in the activation and proliferation of T-cells, leading to the destruction of self-tissues. In infectious diseases, CD2 has been shown to be involved in the recognition and elimination of infected cells by the immune system. In ca…	GO:0030887 positive regulation of myeloid dendritic cell activation;GO:0001766 membrane raft polarization;GO:0030885 regulation of myeloid dendritic cell activation		CD markers; Predicted intracellular proteins; FDA approved drug targets:Biotech drugs	Plasma membrane (Supported); Additional: Golgi apparatus;Nucleoplasm	Alefacept; Siplizumab		(M5902)HALLMARK APOPTOSIS; (M5950)HALLMARK ALLOGRAFT REJECTION
CD4	CD4 molecule	CD4 is a gene that encodes a membrane glycoprotein found on T lymphocytes, B cells, macrophages, granulocytes, and various regions of the brain. The CD4 antigen acts as a coreceptor with the T-cell receptor to recognize antigens displayed by an antigen presenting cell in the context of class II MHC molecules. It is also the primary receptor for entry of the human immunodeficiency virus. The prote…	CD4 has been implicated in a variety of diseases, including autoimmune disorders, infectious diseases, and cancer. In autoimmune disorders such as multiple sclerosis and rheumatoid arthritis, CD4+ T cells are thought to play a key role in the pathogenesis of the disease. In infectious diseases such as HIV, the virus targets CD4+ T cells and uses the CD4 receptor to gain entry into the cell. Targe…	GO:0035397 helper T cell enhancement of adaptive immune response;GO:1904313 response to methamphetamine hydrochloride;GO:1904636 response to ionomycin		Predicted intracellular proteins; CD markers; Human disease related genes:Immune system diseases:Primary immunodeficiency; Transporters:Accessory Factors Involved in Transport; Disease related genes; FDA approved drug targets:Biotech drugs	Plasma membrane (Supported)	Antithymocyte immunoglobulin (rabbit); Clenoliximab; Ibalizumab	(M243)PID ARF 3PATHWAY; (M290)PID IL12 STAT4 PATHWAY; (M196)PID IL23 PATHWAY	(M5950)HALLMARK ALLOGRAFT REJECTION
CD5	CD5 molecule	CD5 is a gene that encodes a protein belonging to the scavenger receptor cysteine-rich (SRCR) superfamily. This protein is found on the surface of thymocytes, T lymphocytes, and a subset of B lymphocytes. It contains three SRCR domains and may act as a receptor to regulate T-cell proliferation. The SRCR superfamily is mainly found in cells associated with the immune system and its members are sec…	CD5 has been implicated in various autoimmune diseases, including systemic lupus erythematosus (SLE), rheumatoid arthritis (RA), and multiple sclerosis (MS). In SLE, CD5 expression is upregulated on B cells, and anti-CD5 antibodies have been shown to reduce disease activity in animal models. In RA, CD5 expression is increased on T cells, and targeting CD5 with monoclonal antibodies has been propo…	GO:0050859 negative regulation of B cell receptor signaling pathway;GO:0050855 regulation of B cell receptor signaling pathway;GO:0031295 T cell costimulation		CD markers; Predicted intracellular proteins
CD6	CD6 molecule	CD6 is a gene that encodes a protein found on the outer membrane of T-lymphocytes and other immune cells. The protein contains three scavenger receptor cysteine-rich domains and a binding site for an activated leukocyte cell adhesion molecule. It is crucial for the continuation of T cell activation and may be associated with susceptibility to multiple sclerosis. Multiple transcript variants encod…	CD6 has been implicated in several autoimmune diseases, including multiple sclerosis, psoriasis, and rheumatoid arthritis. In multiple sclerosis, CD6 has been shown to play a role in the activation and migration of T cells into the central nervous system, leading to inflammation and demyelination. As a result, CD6 has become a target for drug discovery efforts aimed at treating autoimmune disease…	GO:0001771 immunological synapse formation;GO:0002438 acute inflammatory response to antigenic stimulus;GO:0002437 inflammatory response to antigenic stimulus		Predicted secreted proteins; CD markers
CD7	CD7 molecule	CD7 is a gene that encodes a transmembrane protein belonging to the immunoglobulin superfamily. This protein is present on thymocytes and mature T cells and plays a crucial role in T-cell interactions and T-cell/B-cell interaction during early lymphoid development. The CD7 molecule is essential for the proper functioning of the immune system and is involved in the regulation of T-cell activation …	Mutations in the CD7 gene have been associated with various immune disorders, including T-cell lymphoma and autoimmune diseases. Targeted drug discovery efforts have focused on developing therapies that modulate the activity of CD7 in these conditions. One example is the monoclonal antibody alemtuzumab, which targets CD52, a protein that is highly expressed on T cells and B cells, and is used to …	GO:0002726 positive regulation of T cell cytokine production;GO:0002724 regulation of T cell cytokine production;GO:0002711 positive regulation of T cell mediated immunity		CD markers; Predicted intracellular proteins				(M5950)HALLMARK ALLOGRAFT REJECTION
CD70	CD70 molecule	CD70 is a cytokine that belongs to the tumor necrosis factor (TNF) ligand family. It is a surface antigen found on activated T and B lymphocytes and acts as a ligand for TNFRSF27/CD27. CD70 induces the proliferation of costimulated T cells, enhances the generation of cytolytic T cells, and contributes to T cell activation. It also plays a role in regulating B-cell activation, cytotoxic function o…	CD70 has been implicated in various diseases, including cancer, autoimmune disorders, and viral infections. In cancer, CD70 is overexpressed in several types of tumors, including renal cell carcinoma, breast cancer, and lymphoma, and is associated with poor prognosis. Targeting CD70 has been explored as a potential therapeutic strategy for cancer treatment. Several monoclonal antibodies targeting…	GO:0090717 adaptive immune memory response involving T cells and B cells;GO:0090716 adaptive immune memory response;GO:0160162 CD27 signaling pathway		Predicted intracellular proteins; Cancer-related genes:Mutated cancer genes; CD markers; Human disease related genes:Immune system diseases:Primary immunodeficiency; Cancer-related genes:Candidate cancer biomarkers; Disease related genes	Nucleoplasm (Uncertain)			(M5932)HALLMARK INFLAMMATORY RESPONSE
ECE1	endothelin converting enzyme 1	The ECE1 gene encodes a protein that plays a role in the processing of endothelin precursors into active peptides. Mutations in this gene have been linked to several conditions, including Hirschsprung disease, cardiac defects, and autonomic dysfunction. Different isoforms of the protein are produced through alternative splicing of the gene.	Mutations in the ECE1 gene have been associated with several diseases, including Hirschsprung disease, which is a congenital disorder that affects the colon and causes chronic constipation. Additionally, mutations in ECE1 have been linked to cardiac defects, such as congenital heart disease and dilated cardiomyopathy. Autonomic dysfunction, which affects the body's ability to regulate involuntary…	GO:0010816 calcitonin catabolic process;GO:0034959 endothelin maturation;GO:0010814 substance P catabolic process		Predicted intracellular proteins; Human disease related genes:Congenital malformations:Congenital malformations of the digestive system; Potential drug targets; Enzymes; ENZYME proteins:Hydrolases; Peptidases:Metallopeptidases; Disease related genes		5-(2-hydroxyethyl)nonane-1,9-diol
FCHO1	FCH and mu domain containing endocytic adaptor 1	FCHO1 is a human gene that encodes for a protein called FCH and mu domain containing endocytic adaptor 1. This protein is involved in clathrin coat assembly and clathrin-dependent endocytosis, and enables AP-2 adaptor complex binding activity. FCHO1 is located in the cytosol, nucleoplasm, and plasma membrane, and is active in clathrin-coated pits. Mutations in FCHO1 have been implicated in primar…	Mutations in the FCHO1 gene have been linked to primary immunodeficiency disease, specifically a subtype known as combined immunodeficiency and neutropenia. This disease is characterized by a weakened immune system and a reduced number of neutrophils, a type of white blood cell that helps fight infections. Currently, there are no targeted drug discovery efforts specifically for FCHO1 mutations. H…	GO:0048268 clathrin coat assembly;GO:0072583 clathrin-dependent endocytosis;GO:0050852 T cell receptor signaling pathway		Human disease related genes:Immune system diseases:Primary immunodeficiency; Disease related genes; Predicted intracellular proteins	Nucleoplasm (Enhanced); Additional: Cytosol
HLA-A	major histocompatibility complex, class I, A	HLA-A is a gene that belongs to the major histocompatibility complex class I heavy chain paralogues. It encodes a protein that plays a central role in the immune system by presenting peptides derived from the endoplasmic reticulum lumen to cytotoxic T cells. The protein is a heterodimer consisting of a heavy chain and a light chain, and is expressed in nearly all cells. Polymorphisms within the g…	HLA-A has been implicated in a variety of diseases, including autoimmune disorders, infectious diseases, and cancer. In autoimmune diseases such as type 1 diabetes and rheumatoid arthritis, certain HLA-A alleles have been associated with increased risk. In infectious diseases, HLA-A polymorphisms can affect the immune response to the pathogen, and certain alleles have been linked to increased sus…	GO:0002485 antigen processing and presentation of endogenous peptide antigen via MHC class I via ER pathway, TAP-dependent;GO:2000567 regulation of memory T cell activation;GO:2000568 positive regulation of memory T cell activation		Cancer-related genes:Mutational cancer driver genes; Transporters; Predicted intracellular proteins; Cancer-related genes:Mutated cancer genes; Potential drug targets; Human disease related genes:Skin diseases:Skin and soft tissue diseases; Disease related genes; Human disease related genes:Respiratory diseases:Tracheobronchial diseases	Plasma membrane (Supported); Additional: Golgi apparatus	3-Indolebutyric Acid; Nelipepimut-S; Coccidioides immitis spherule	(M88)PID CD8 TCR PATHWAY; (M54)PID IL12 2PATHWAY; (M272)PID CD8 TCR DOWNSTREAM PATHWAY	(M5913)HALLMARK INTERFERON GAMMA RESPONSE; (M5950)HALLMARK ALLOGRAFT REJECTION
ICAM1	intercellular adhesion molecule 1	ICAM1, or intercellular adhesion molecule 1, is a gene that encodes a glycoprotein found on the surface of endothelial cells and immune system cells. It plays a role in cell adhesion and binds to integrins CD11a/CD18 or CD11b/CD18. Additionally, ICAM1 is used as a receptor by Rhinovirus.	ICAM1 has been implicated in various diseases, including inflammatory disorders, such as rheumatoid arthritis, multiple sclerosis, and asthma. It has also been linked to cardiovascular diseases, such as atherosclerosis and myocardial infarction. Targeting ICAM1 has been explored as a potential therapeutic strategy for these diseases. Several drugs have been developed that target ICAM1, including …	GO:0002457 T cell antigen processing and presentation;GO:0022614 membrane to membrane docking;GO:0046813 receptor-mediated virion attachment to host cell		Predicted intracellular proteins; CD markers; Candidate cardiovascular disease genes; Cancer-related genes:Candidate cancer biomarkers; Transporters:Accessory Factors Involved in Transport; Human disease related genes:Immune system diseases:Allergies and autoimmune diseases; FDA approved drug targets:Small molecule drugs	Plasma membrane (Approved); Additional: Cytosol;Vesicles	Natalizumab; Hyaluronic acid; Nafamostat	(M169)PID INTEGRIN2 PATHWAY; (M159)PID AMB2 NEUTROPHILS PATHWAY; (M99)PID TXA2PATHWAY	(M5941)HALLMARK UV RESPONSE UP; (M5890)HALLMARK TNFA SIGNALING VIA NFKB; (M5913)HALLMARK INTERFERON GAMMA RESPONSE
ICAM3	intercellular adhesion molecule 3	ICAM3 (Intercellular Adhesion Molecule 3) is a protein that belongs to the ICAM family. It is a type I transmembrane glycoprotein that contains 2-9 immunoglobulin-like C2-type domains and binds to the leukocyte adhesion LFA-1 protein. ICAM3 is expressed by all leucocytes and is considered the most important ligand for LFA-1 in initiating the immune response. It functions as both an adhesion molec…	ICAM3 has been implicated in various diseases, including inflammatory disorders, autoimmune diseases, and cancer. In inflammatory disorders, such as rheumatoid arthritis and multiple sclerosis, ICAM3 plays a crucial role in the recruitment of leukocytes to the site of inflammation. In autoimmune diseases, such as systemic lupus erythematosus, ICAM3 is involved in the activation of autoreactive T …	GO:0033079 immature T cell proliferation;GO:0033631 cell-cell adhesion mediated by integrin;GO:0033627 cell adhesion mediated by integrin		CD markers	Mitochondria (Approved); Additional: Nuclear membrane;Nucleoplasm		(M169)PID INTEGRIN2 PATHWAY
IGF2R	insulin like growth factor 2 receptor	The IGF2R gene encodes a receptor that binds to both insulin-like growth factor 2 and mannose 6-phosphate. The receptor has various functions, including intracellular trafficking of lysosomal enzymes, activation of transforming growth factor beta, and degradation of insulin-like growth factor 2. Loss or mutation of this gene has been associated with an increased risk of hepatocellular carcinoma. …	The IGF2R gene has been implicated in several diseases, including cancer, diabetes, and lysosomal storage disorders. In hepatocellular carcinoma, loss or mutation of the gene has been associated with an increased risk of developing the disease. Targeted drug discovery efforts have focused on developing drugs that can modulate the activity of the IGF2R receptor, either by enhancing its function or…	GO:1904772 response to tetrachloromethane;GO:0048009 insulin-like growth factor receptor signaling pathway;GO:0006622 protein targeting to lysosome		Human disease related genes:Cancers:Cancers of the digestive system; Transporters; Predicted intracellular proteins; CD markers; Cancer-related genes:Candidate cancer biomarkers	Golgi apparatus (Supported); Additional: Vesicles	Mecasermin; alpha-D-mannose 6-phosphate; Cerliponase alfa; Mecasermin rinfabate		(M5910)HALLMARK PROTEIN SECRETION; (M5902)HALLMARK APOPTOSIS; (M5947)HALLMARK IL2 STAT5 SIGNALING
IGSF8	immunoglobulin superfamily member 8	IGSF8 is a gene that belongs to the EWI subfamily of the immunoglobulin protein superfamily. It contains a single transmembrane domain, an EWI-motif, and a variable number of immunoglobulin domains. The protein encoded by this gene interacts with CD81 and CD9, which are tetraspanins, and may regulate their role in cell migration and viral infection. Additionally, it may function as a tumor suppre…	There is limited information available on the disease implications of IGSF8. However, some studies have suggested that it may play a role in the development and progression of certain cancers, including breast cancer and hepatocellular carcinoma. Targeted drug discovery efforts for IGSF8 are also limited, as the function of this gene is not well understood. However, some studies have suggested th…	GO:0007519 skeletal muscle tissue development;GO:0060538 skeletal muscle organ development;GO:0007338 single fertilization		CD markers; Predicted intracellular proteins	Vesicles (Supported)		(M277)PID INTEGRIN A4B1 PATHWAY; (M18)PID INTEGRIN1 PATHWAY
ITGA3	integrin subunit alpha 3	The ITGA3 gene encodes a protein that is a member of the integrin alpha chain family. Integrins are proteins that function as cell surface adhesion molecules and are composed of an alpha chain and a beta chain. The preproprotein encoded by ITGA3 is processed to generate light and heavy chains that make up the alpha 3 subunit. This subunit combines with a beta 1 subunit to form an integrin that in…	The ITGA3 gene has been implicated in various diseases, including cancer, cardiovascular disease, and kidney disease. In breast cancer, ITGA3 expression has been associated with increased metastasis and poor prognosis. Targeted drug discovery efforts have focused on developing inhibitors of integrin alpha 3 beta 1, with the goal of blocking its interaction with extracellular matrix proteins and i…	GO:0097062 dendritic spine maintenance;GO:0035024 negative regulation of Rho protein signal transduction;GO:0097205 renal filtration		Predicted intracellular proteins; CD markers; Cancer-related genes:Candidate cancer biomarkers; Disease related genes; Human disease related genes:Congenital malformations:Other congenital malformations	Plasma membrane (Supported)		(M47)PID INTEGRIN CS PATHWAY; (M69)PID REELIN PATHWAY; (M196)PID IL23 PATHWAY	(M5915)HALLMARK APICAL JUNCTION
ITGA4	integrin subunit alpha 4	The ITGA4 gene encodes a protein that is a member of the integrin alpha chain family. Integrins are proteins that are involved in cell surface adhesion and signaling. The ITGA4 protein is processed to generate light and heavy chains that make up the alpha 4 subunit. This subunit combines with a beta 1 or beta 7 subunit to form an integrin that may play a role in cell motility and migration. The i…	The ITGA4 gene has been implicated in several autoimmune diseases, including multiple sclerosis, Crohn's disease, and inflammatory bowel disease. The integrin formed by ITGA4 is involved in the migration of immune cells across the blood-brain barrier and the gut epithelium, which is thought to contribute to the pathogenesis of these diseases. As a result, ITGA4 has been identified as a therapeuti…	GO:1990771 clathrin-dependent extracellular exosome endocytosis;GO:0003366 cell-matrix adhesion involved in ameboidal cell migration;GO:0050904 diapedesis		Cancer-related genes:Candidate cancer biomarkers; CD markers; Predicted intracellular proteins; FDA approved drug targets:Biotech drugs	Plasma membrane (Approved)	Natalizumab; ATL1102; CDP323; R1295; R411; Tinzaparin; Vedolizumab	(M212)PID INTEGRIN5 PATHWAY; (M274)PID LYMPH ANGIOGENESIS PATHWAY; (M47)PID INTEGRIN CS PATHWAY	(M5897)HALLMARK IL6 JAK STAT3 SIGNALING
LDLR	low density lipoprotein receptor	The LDLR gene is responsible for encoding a cell surface protein that plays a crucial role in receptor-mediated endocytosis of specific ligands. This protein binds to low density lipoprotein/cholesterol and is taken into the cell, where lysosomes release the cholesterol for repression of microsomal enzyme 3-hydroxy-3-methylglutaryl coenzyme A (HMG CoA) reductase, the rate-limiting step in cholest…	Familial hypercholesterolemia (FH) is a genetic disorder caused by mutations in the LDLR gene, resulting in high levels of low-density lipoprotein (LDL) cholesterol in the blood. This condition increases the risk of developing cardiovascular disease at an early age. Targeted drug discovery efforts have focused on developing drugs that can lower LDL cholesterol levels by targeting the LDLR pathway…	GO:0090118 receptor-mediated endocytosis involved in cholesterol transport;GO:0010899 regulation of phosphatidylcholine catabolic process;GO:0001920 negative regulation of receptor recycling		Human disease related genes:Cardiovascular diseases:Vascular diseases; Human disease related genes:Congenital disorders of metabolism:Mitochondrial diseases; Predicted intracellular proteins; Human disease related genes:Congenital disorders of metabolism:Congenital disorders of lipid/glycolipid metabolism; Human disease related genes:Endocrine and metabolic diseases:Other endocrine and metabolic …	Vesicles (Approved)	Porfimer sodium		(M5892)HALLMARK CHOLESTEROL HOMEOSTASIS; (M5942)HALLMARK UV RESPONSE DN; (M5890)HALLMARK TNFA SIGNALING VIA NFKB
LNPEP	leucyl and cystinyl aminopeptidase	The LNPEP gene encodes a zinc-dependent aminopeptidase that plays a role in cleaving various peptide hormones, including vasopressin, oxytocin, lys-bradykinin, met-enkephalin, and dynorphin A. The protein can be secreted in maternal serum, reside in intracellular vesicles with the insulin-responsive glucose transporter GLUT4, or form a type II integral membrane glycoprotein. Additionally, the pro…	The LNPEP gene has been implicated in several diseases, including hypertension, diabetes, and cancer. In hypertension, the protein's role in the conversion of angiotensinogen to AT4 has led to the development of drugs that target the renin-angiotensin system, such as ACE inhibitors and angiotensin receptor blockers. In diabetes, the protein's association with GLUT4 suggests a potential role in gl…	GO:0002480 antigen processing and presentation of exogenous peptide antigen via MHC class I, TAP-independent;GO:0010813 neuropeptide catabolic process;GO:0042590 antigen processing and presentation of exogenous peptide antigen via MHC class I		Peptidases:Metallopeptidases; Enzymes; ENZYME proteins:Hydrolases			(M247)PID INSULIN GLUCOSE PATHWAY; (M7955)SIG INSULIN RECEPTOR PATHWAY IN CARDIAC MYOCYTES
MAP4K4	mitogen-activated protein kinase kinase kinase kinase 4	MAP4K4 is a serine/threonine protein kinase that activates MAPK8/JNK. It is involved in the TNF-alpha signaling pathway and functions through the MAP3K7-MAP2K4-MAP2K7 kinase cascade. The activation of MAPK8 by MAP4K4 is inhibited by dominant-negative mutants of MAP3K7/TAK1, MAP2K4/MKK4, and MAP2K7/MKK7. Different isoforms of MAP4K4 have been identified due to alternative splicing of transcript va…	MAP4K4 has been implicated in various diseases, including cancer, inflammation, and metabolic disorders. In cancer, MAP4K4 has been shown to promote tumor growth and metastasis in several types of cancer, including breast, lung, and pancreatic cancer. Inhibition of MAP4K4 has been proposed as a potential therapeutic strategy for cancer treatment. In inflammation, MAP4K4 has been shown to play a r…	GO:0032014 positive regulation of ARF protein signal transduction;GO:0120183 positive regulation of focal adhesion disassembly;GO:0120182 regulation of focal adhesion disassembly	yes	ENZYME proteins:Transferases; Enzymes; Kinases:STE Ser/Thr protein kinases; Predicted intracellular proteins		Fostamatinib	(M62)PID EPHB FWD PATHWAY; (M144)PID CERAMIDE PATHWAY; (M128)PID TNF PATHWAY
MYADM	myeloid associated differentiation marker	The human gene MYADM, also known as myeloid associated differentiation marker, is involved in various processes such as negative regulation of cell-cell adhesion, macromolecule metabolic process, and protein kinase C signaling. It is located in different cellular components including cortical actin cytoskeleton, membrane raft, and ruffle. This information is provided by the Alliance of Genome Res…	There is limited information available on the disease implications of MYADM. However, some studies have suggested that MYADM may play a role in the development and progression of certain cancers, including breast cancer and hepatocellular carcinoma. Targeted drug discovery efforts for MYADM are also limited, as the gene is not currently considered a major therapeutic target. However, some studies…	GO:0044860 protein localization to plasma membrane raft;GO:0034115 negative regulation of heterotypic cell-cell adhesion;GO:0070587 regulation of cell-cell adhesion involved in gastrulation		Transporters:Transporter channels and pores	Nuclear speckles (Approved)
PRNP	prion protein (Kanno blood group)	The PRNP gene encodes a membrane glycosylphosphatidylinositol-anchored glycoprotein that tends to aggregate into rod-like structures. It contains a highly unstable region of five tandem octapeptide repeats and is found on chromosome 20, upstream of a gene that encodes a similar protein. Mutations in PRNP have been associated with several neurodegenerative diseases, including Creutzfeldt-Jakob dis…	Mutations in the PRNP gene have been linked to several neurodegenerative diseases, including Creutzfeldt-Jakob disease (CJD), fatal familial insomnia (FFI), Gerstmann-Straussler disease (GSD), Huntington disease-like 1 (HDL1), and kuru. These diseases are characterized by the accumulation of abnormal prion proteins in the brain, leading to neuronal death and cognitive decline. Targeted drug disco…	GO:1902951 negative regulation of dendritic spine maintenance;GO:0097062 dendritic spine maintenance;GO:1900451 positive regulation of glutamate receptor signaling pathway		Human disease related genes:Nervous system diseases:Neurodegenerative diseases; CD markers; Potential drug targets; Transporters:Transporter channels and pores; Disease related genes	Cytosol;Nuclear membrane (Approved); Additional: Vesicles	Tetracycline; Copper	(M33)PID GLYPICAN 1PATHWAY	(M5938)HALLMARK REACTIVE OXYGEN SPECIES PATHWAY; (M5947)HALLMARK IL2 STAT5 SIGNALING; (M5909)HALLMARK MYOGENESIS
PTPRA	protein tyrosine phosphatase receptor type A	PTPRA is a gene that encodes a protein tyrosine phosphatase (PTP) that regulates various cellular processes such as cell growth, differentiation, and oncogenic transformation. The protein contains an extracellular domain, a single transmembrane segment, and two intracytoplasmic catalytic domains, making it a receptor-type PTP. PTPRA has been shown to activate Src family tyrosine kinases by dephos…	PTPRA has been implicated in various diseases, including cancer, Alzheimer's disease, and autoimmune disorders. In cancer, PTPRA has been shown to be overexpressed in several types of tumors, including breast, lung, and colon cancer, and is associated with poor prognosis. Targeting PTPRA has been explored as a potential therapeutic strategy for cancer treatment. Several small molecule inhibitors …	GO:0051893 regulation of focal adhesion assembly;GO:0090109 regulation of cell-substrate junction assembly;GO:0150116 regulation of cell-substrate junction organization		Enzymes; Predicted intracellular proteins; ENZYME proteins:Hydrolases	Vesicles (Approved); Additional: Nucleoplasm		(M277)PID INTEGRIN A4B1 PATHWAY; (M16)PID INSULIN PATHWAY
PTPRJ	protein tyrosine phosphatase receptor type J	PTPRJ is a gene that encodes a protein tyrosine phosphatase (PTP) receptor. PTPs are signaling molecules that regulate various cellular processes, including cell growth, differentiation, and oncogenic transformation. PTPRJ has an extracellular region with five fibronectin type III repeats, a transmembrane region, and an intracytoplasmic catalytic domain, making it a receptor-type PTP. It is prese…	PTPRJ has been implicated in various diseases, including cancer, autoimmune disorders, and cardiovascular diseases. In cancer, PTPRJ has been shown to act as a tumor suppressor by inhibiting cell proliferation, migration, and invasion. Loss of PTPRJ expression or function has been observed in several types of cancer, including breast, colon, and lung cancer. Therefore, PTPRJ is a potential target…	GO:0060369 positive regulation of Fc receptor mediated stimulatory signaling pathway;GO:0060242 contact inhibition;GO:0060368 regulation of Fc receptor mediated stimulatory signaling pathway		Enzymes; Predicted secreted proteins; CD markers; ENZYME proteins:Hydrolases	Cell Junctions;Nucleoplasm (Approved); Additional: Nuclear bodies;Nucleoli		(M237)PID VEGFR1 2 PATHWAY; (M48)PID MET PATHWAY; (M186)PID PDGFRB PATHWAY	(M5956)HALLMARK KRAS SIGNALING DN
RBCK1	RANBP2-type and C3HC4-type zinc finger containing 1	RBCK1 is a human gene that encodes a protein similar to mouse UIP28/UbcM4 interacting protein. This protein contains both RANBP2-type and C3HC4-type zinc fingers. Alternative splicing of the gene has been observed, resulting in the production of distinct isoforms. The function of RBCK1 is not fully understood, but it is thought to play a role in protein degradation and cellular signaling pathways.	There is limited information on the disease implications of RBCK1. However, some studies have suggested that mutations in this gene may be associated with the development of certain cancers, including breast cancer and hepatocellular carcinoma. Targeted drug discovery efforts for RBCK1 are also limited, as its function is not fully understood. However, some studies have suggested that RBCK1 may b…	GO:0097039 protein linear polyubiquitination;GO:0060546 negative regulation of necroptotic process;GO:0062099 negative regulation of programmed necrotic cell death		Human disease related genes:Immune system diseases:Other immune system diseases; Predicted intracellular proteins; ENZYME proteins:Transferases; Potential drug targets; Enzymes; Disease related genes				(M5913)HALLMARK INTERFERON GAMMA RESPONSE; (M5937)HALLMARK GLYCOLYSIS
RFTN1	raftlin, lipid raft linker 1	RFTN1, also known as raftlin, lipid raft linker 1, is a gene that encodes a protein involved in various cellular processes such as B cell receptor signaling, membrane raft assembly, and growth rate regulation. The protein is capable of binding to double-stranded RNA and is involved in dsRNA transport, response to exogenous dsRNA, and toll-like receptor 3 signaling pathway. RFTN1 is located in the…	There is limited information available on the disease implications of RFTN1. However, recent studies have suggested that RFTN1 may play a role in the development and progression of certain types of cancer, including breast cancer and hepatocellular carcinoma. Targeted drug discovery efforts for RFTN1 are currently underway, with a focus on developing small molecule inhibitors that can selectively…	GO:0033227 dsRNA transport;GO:0040010 positive regulation of growth rate;GO:0002457 T cell antigen processing and presentation		Predicted intracellular proteins
RNF149	ring finger protein 149	RNF149 is a human gene that encodes for a protein called ring finger protein 149. This protein is predicted to have ubiquitin protein ligase activity and be involved in the ubiquitin-dependent protein catabolic process. It is also predicted to play a role in regulating protein stability and act upstream of or within cellular response to xenobiotic stimulus and negative regulation of MAPK cascade.…	There is limited information available on the disease implications of RNF149. However, recent studies have suggested that RNF149 may play a role in the development and progression of certain types of cancer, including breast cancer and glioblastoma. Targeted drug discovery efforts for RNF149 are still in the early stages, but there is potential for the development of drugs that target the protein…	GO:0043409 negative regulation of MAPK cascade;GO:0071466 cellular response to xenobiotic stimulus;GO:0009410 response to xenobiotic stimulus		ENZYME proteins:Transferases; Enzymes	Plasma membrane;Vesicles (Approved)
RNF31	ring finger protein 31	RNF31, also known as ring finger protein 31, is a gene that encodes a protein containing a RING finger motif. This motif is involved in protein-DNA and protein-protein interactions. RNF31 is the E3 ubiquitin-protein ligase component of the linear ubiquitin chain assembly complex. Two different isoforms of the protein have been identified.	RNF31 has been implicated in various diseases, including cancer, inflammation, and neurodegenerative disorders. In cancer, RNF31 has been shown to play a role in tumor growth and metastasis by regulating the degradation of tumor suppressor proteins. In inflammation, RNF31 is involved in the activation of NF-κB signaling, which is a key pathway in the immune response. In neurodegenerative disorder…	GO:0097039 protein linear polyubiquitination;GO:1904417 positive regulation of xenophagy;GO:0023035 CD40 signaling pathway		ENZYME proteins:Transferases; Enzymes; Predicted intracellular proteins	Cytosol (Approved)			(M5911)HALLMARK INTERFERON ALPHA RESPONSE; (M5913)HALLMARK INTERFERON GAMMA RESPONSE
SCARB1	scavenger receptor class B member 1	SCARB1, also known as scavenger receptor class B member 1, is a gene that encodes a protein that acts as a receptor for high density lipoprotein cholesterol (HDL). This protein is responsible for mediating the transfer of cholesterol to and from HDL. Additionally, SCARB1 is a receptor for the glycoprotein E2 of the hepatitis C virus and facilitates cell entry by the virus. It has also been found …	SCARB1 has been implicated in several diseases, including atherosclerosis, Alzheimer's disease, and hepatitis C. In atherosclerosis, SCARB1 plays a role in the reverse cholesterol transport pathway, which removes excess cholesterol from peripheral tissues and transports it to the liver for excretion. Therefore, drugs that target SCARB1 have the potential to reduce the risk of cardiovascular disea…	GO:0055097 high density lipoprotein particle mediated signaling;GO:0015920 lipopolysaccharide transport;GO:1902070 positive regulation of sphingolipid mediated signaling pathway		Transporters; Predicted intracellular proteins	Vesicles (Approved); Additional: Lysosomes;Rods & Rings	Phosphatidyl serine		(M5891)HALLMARK HYPOXIA; (M5905)HALLMARK ADIPOGENESIS; (M5906)HALLMARK ESTROGEN RESPONSE EARLY
SIRPG	signal regulatory protein gamma	SIRPG is a gene that encodes a protein belonging to the signal-regulatory protein (SIRP) family and the immunoglobulin superfamily. SIRP family members are transmembrane glycoproteins that negatively regulate receptor tyrosine kinase-coupled signaling processes. The protein encoded by SIRPG is involved in this negative regulation and has multiple isoforms due to alternative splicing.	SIRPG has been implicated in various diseases, including cancer, autoimmune disorders, and infectious diseases. In cancer, SIRPG has been shown to be overexpressed in certain types of tumors, such as breast cancer, and its expression has been associated with poor prognosis. Targeting SIRPG has been explored as a potential therapeutic strategy in cancer, with preclinical studies showing promising …	GO:0050766 positive regulation of phagocytosis;GO:0050764 regulation of phagocytosis;GO:0045807 positive regulation of endocytosis		CD markers
SLC16A1	solute carrier family 16 member 1	SLC16A1 is a gene that encodes a protein responsible for transporting monocarboxylates, such as lactate and pyruvate, across the plasma membrane. This protein is a proton-linked monocarboxylate transporter. Mutations in this gene have been linked to erythrocyte lactate transporter defect. There are alternative spliced transcript variants of this gene.	Mutations in the SLC16A1 gene have been linked to several diseases, including erythrocyte lactate transporter defect, which is a rare genetic disorder characterized by exercise intolerance, muscle pain, and cramping. Additionally, alterations in SLC16A1 expression have been associated with cancer progression and drug resistance. Therefore, targeting SLC16A1 has emerged as a potential therapeutic …	GO:0015728 mevalonate transport;GO:0051780 behavioral response to nutrient;GO:0035879 plasma membrane lactate transport		Transporters:Electrochemical Potential-driven transporters; Disease related genes; Potential drug targets; Human disease related genes:Congenital disorders of metabolism:Other congenital disorders of metabolism	Cell Junctions;Plasma membrane (Enhanced)	Pyruvic acid; Mersalyl		(M5906)HALLMARK ESTROGEN RESPONSE EARLY; (M5907)HALLMARK ESTROGEN RESPONSE LATE
SLC16A3	solute carrier family 16 member 3	SLC16A3 is a gene that encodes a protein belonging to the solute carrier family 16, which is responsible for transporting lactic acid and pyruvate across plasma membranes. This protein, also known as monocarboxylate transporter 4 (MCT4), has slightly different substrate and inhibitor specificities and transport kinetics compared to other members of the MCT family, which are related to the metabol…	Mutations in SLC16A3 have been associated with exercise-induced muscle damage, specifically with an increased risk of developing exercise-induced rhabdomyolysis. This condition is characterized by the breakdown of muscle tissue, leading to the release of muscle fibers into the bloodstream and potentially causing kidney damage. Targeted drug discovery efforts for SLC16A3 have focused on developing…	GO:0035879 plasma membrane lactate transport;GO:0015727 lactate transport;GO:0035873 lactate transmembrane transport		Transporters:Electrochemical Potential-driven transporters	Plasma membrane (Supported); Additional: Nuclear membrane	Pyruvic acid		(M5937)HALLMARK GLYCOLYSIS
SLC38A5	solute carrier family 38 member 5	SLC38A5 is a gene that encodes a protein that acts as a sodium-coupled amino acid transporter. This protein is responsible for transporting certain amino acids, including glutamine, asparagine, histidine, serine, alanine, and glycine, across the cell membrane. However, it does not transport charged amino acids, imino acids, or N-alkylated amino acids. There are multiple transcript variants of thi…	There is limited information available on the disease implications of SLC38A5. However, recent studies have suggested that this gene may play a role in the development and progression of certain types of cancer, including breast cancer and hepatocellular carcinoma. Targeted drug discovery efforts for SLC38A5 are still in the early stages, but there is potential for this gene to be targeted in can…	GO:0032973 amino acid export across plasma membrane;GO:1903713 asparagine transmembrane transport;GO:0098718 serine import across plasma membrane		Transporters:Electrochemical Potential-driven transporters	Plasma membrane;Vesicles (Approved); Additional: Cytosol
SLC39A10	solute carrier family 39 member 10	SLC39A10 is a human gene that belongs to a subfamily of proteins that transport zinc. Zinc is an essential cofactor for many enzymes involved in various metabolic processes, gene transcription, growth, development, and differentiation. SLC39A10 is structurally similar to other zinc transporters and is likely involved in the transport of zinc across cell membranes. Mutations in SLC39A10 have been …	There is limited information available on targeted drug discovery efforts for SLC39A10. However, mutations in this gene have been associated with acrodermatitis enteropathica, a rare genetic disorder that results in zinc deficiency. Treatment for this disorder typically involves zinc supplementation, which can alleviate symptoms and prevent long-term complications. There are currently no drugs sp…	GO:0050861 positive regulation of B cell receptor signaling pathway;GO:0071578 zinc ion import across plasma membrane;GO:0002903 negative regulation of B cell apoptotic process		Transporters:Electrochemical Potential-driven transporters; Predicted intracellular proteins	Cytosol;Nucleoplasm (Approved); Additional: Plasma membrane
SLC3A2	solute carrier family 3 member 2	SLC3A2 is a gene that encodes a transmembrane protein that is a member of the solute carrier family. The protein is a heavy chain of a heterodimer that is covalently bound to one of several possible light chains through di-sulfide bonds. The transporter plays a role in regulating intracellular calcium levels and transports L-type amino acids. The gene has alternatively spliced transcript variants…	SLC3A2 has been implicated in various diseases, including cancer, diabetes, and neurological disorders. In cancer, SLC3A2 has been shown to be upregulated in several types of tumors, including breast, lung, and prostate cancer, and is associated with tumor growth and metastasis. Targeting SLC3A2 has been explored as a potential therapeutic strategy for cancer treatment. In diabetes, SLC3A2 has be…	GO:0015821 methionine transport;GO:1903801 L-leucine import across plasma membrane;GO:0015828 tyrosine transport		Predicted intracellular proteins; CD markers; Transporters:Electrochemical Potential-driven transporters; Cancer-related genes:Candidate cancer biomarkers; Transporters:Accessory Factors Involved in Transport	Nucleoplasm;Plasma membrane (Approved)		(M60)PID NFAT TFPATHWAY	(M5939)HALLMARK P53 PATHWAY
SLC4A2	solute carrier family 4 member 2	SLC4A2 is a gene that encodes a membrane transport protein belonging to the anion exchanger family. This protein is responsible for regulating intracellular pH, biliary bicarbonate secretion, and chloride uptake. Reduced expression of SLC4A2 may be linked to primary biliary cirrhosis in humans, while differential expression of the gene may be associated with malignant hepatocellular carcinoma, co…	There are currently no targeted drug discovery efforts specifically focused on SLC4A2. However, drugs that target ion transporters and channels, such as diuretics and antiarrhythmic agents, may indirectly affect the function of SLC4A2. Additionally, SLC4A2 has been implicated in several diseases, including primary biliary cirrhosis and various cancers, suggesting that targeting this gene may have…	GO:2000565 negative regulation of CD8-positive, alpha-beta T cell proliferation;GO:0043377 negative regulation of CD8-positive, alpha-beta T cell differentiation;GO:0070175 positive regulation of enamel mineralization		Transporters:Electrochemical Potential-driven transporters; Predicted intracellular proteins	Nuclear speckles;Plasma membrane (Uncertain); Additional: Cytosol
SLC4A7	solute carrier family 4 member 7	SLC4A7 is a gene that encodes a sodium bicarbonate cotransporter, which transports sodium and bicarbonate ions in a 1:1 ratio. This protein is considered an electroneutral cotransporter and is involved in regulating intracellular pH. It plays a critical role in visual and auditory sensory transmission. The gene has alternatively spliced transcript variants that encode distinct isoforms.	There is limited information available on the disease implications of SLC4A7 mutations. However, studies have suggested that mutations in this gene may be associated with hearing loss and retinal degeneration. Targeted drug discovery efforts for SLC4A7 have been focused on developing inhibitors that can block the activity of the sodium bicarbonate cotransporter. These inhibitors have the potentia…	GO:0090383 phagosome acidification;GO:0060117 auditory receptor cell development;GO:0090382 phagosome maturation		Transporters:Electrochemical Potential-driven transporters	Plasma membrane (Supported); Additional: Cytosol;Focal adhesion sites
SLC5A6	solute carrier family 5 member 6	SLC5A6 is a human gene that encodes a protein belonging to the solute carrier family 5 member 6. This protein is involved in the transport of biotin and pantothenate across the plasma membrane and is also involved in anion transmembrane transport. Additionally, it plays a role in transport across the blood-brain barrier. The gene is located in the plasma membrane and its activity enables the tran…	Mutations in the SLC5A6 gene have been associated with biotin and pantothenate transporter deficiency, which can lead to neurological symptoms such as seizures, developmental delay, and hearing loss. Targeted drug discovery efforts have focused on developing drugs that can enhance the activity of the SLC5A6 protein, particularly in the context of biotin deficiency. One example is biotinylated lys…	GO:0015887 pantothenate transmembrane transport;GO:1904200 iodide transmembrane transport;GO:1905135 biotin import across plasma membrane		Transporters:Electrochemical Potential-driven transporters; Disease related genes; Predicted intracellular proteins; Potential drug targets	Plasma membrane (Approved)	Lipoic acid		(M5905)HALLMARK ADIPOGENESIS
SLC6A6	solute carrier family 6 member 6	SLC6A6 is a gene that encodes a protein that is a member of a family of transporters that are dependent on sodium and chloride ions. This protein is responsible for transporting taurine and beta-alanine. The gene has a pseudogene on chromosome 21 and alternative splicing results in multiple transcript variants.	Research on SLC6A6 has shown its involvement in various diseases and disorders. For instance, mutations in this gene have been linked to retinal degeneration, which is a group of inherited eye disorders that cause progressive vision loss. Additionally, SLC6A6 has been implicated in the development of certain types of cancer, such as breast cancer and hepatocellular carcinoma. Targeted drug discov…	GO:0051939 gamma-aminobutyric acid import;GO:0015734 taurine transmembrane transport;GO:0042918 alkanesulfonate transmembrane transport		Transporters:Electrochemical Potential-driven transporters; Disease related genes; Potential drug targets	Cell Junctions;Cytosol (Approved)			(M5891)HALLMARK HYPOXIA; (M5924)HALLMARK MTORC1 SIGNALING; (M5934)HALLMARK XENOBIOTIC METABOLISM
SLC7A5	solute carrier family 7 member 5	SLC7A5 is a human gene that encodes a protein that functions as a transmembrane transporter for L-leucine, L-tryptophan, and thyroid hormone. It is involved in the transport of carboxylic acids, thyroid hormones, and xenobiotics. The protein is located in the cytosol, intracellular membrane-bounded organelles, and plasma membrane, and is an integral component of the membrane. It is part of an ami…	SLC7A5 has been implicated in several diseases, including cancer, autism spectrum disorder, and intellectual disability. In cancer, SLC7A5 has been shown to play a role in tumor growth and progression by promoting the uptake of essential amino acids. Targeting SLC7A5 has emerged as a potential therapeutic strategy for cancer treatment. Several small molecule inhibitors of SLC7A5 have been develop…	GO:1905534 positive regulation of L-leucine import across plasma membrane;GO:1904556 L-tryptophan transmembrane transport;GO:0015821 methionine transport		Transporters:Electrochemical Potential-driven transporters	Cytosol;Plasma membrane (Supported); Additional: Vesicles			(M5922)HALLMARK UNFOLDED PROTEIN RESPONSE; (M5901)HALLMARK G2M CHECKPOINT; (M5906)HALLMARK ESTROGEN RESPONSE EARLY
SPN	sialophorin	The SPN gene encodes a glycoprotein called sialophorin, which is highly sialylated and found on the surface of various immune cells including T cells, B cells, monocytes, and granulocytes. It plays a role in antigen-specific activation of T cells and contains a mucin-like extracellular domain, a transmembrane region, and a carboxy-terminal intracellular region. The extracellular domain is heavily…	Wiskott-Aldrich syndrome (WAS) is a rare X-linked immunodeficiency disorder caused by mutations in the SPN gene. Patients with WAS have a range of symptoms including eczema, thrombocytopenia, and recurrent infections. The severity of the disease can vary widely, with some patients experiencing life-threatening infections and bleeding disorders. There is currently no cure for WAS, and treatment op…	GO:0001808 negative regulation of type IV hypersensitivity;GO:0002884 negative regulation of hypersensitivity;GO:0001807 regulation of type IV hypersensitivity		CD markers	Plasma membrane (Approved)		(M11736)SA MMP CYTOKINE CONNECTION
TAOK3	TAO kinase 3	TAOK3, also known as TAO kinase 3, is a protein kinase that plays a role in activating the p38/MAPK14 stress-activated MAPK cascade while inhibiting the basal activity of the MAPK8/JNK cascade. It belongs to the GCK subfamily of STE20-like kinases. This gene is important in regulating cellular responses to stress and inflammation. Dysregulation of TAOK3 has been linked to various diseases, includ…	TAOK3 has been implicated in various diseases, including cancer and neurodegenerative disorders. In cancer, TAOK3 has been shown to promote tumor growth and metastasis in several types of cancer, including breast, lung, and pancreatic cancer. In neurodegenerative disorders, TAOK3 has been linked to the pathogenesis of Alzheimer's disease and Parkinson's disease. Targeted drug discovery efforts fo…	GO:0043507 positive regulation of JUN kinase activity;GO:0043506 regulation of JUN kinase activity;GO:0032874 positive regulation of stress-activated MAPK cascade	yes	ENZYME proteins:Transferases; Enzymes; Kinases:STE Ser/Thr protein kinases; Predicted intracellular proteins	Mitochondria (Uncertain)	Fostamatinib	(M20)PID P38 MKK3 6PATHWAY
TFRC	transferrin receptor	The human gene TFRC encodes a cell surface receptor that is essential for the uptake of iron by cells through a process called receptor-mediated endocytosis. This receptor is crucial for the development of red blood cells and the nervous system. There are multiple variants of this gene that have been identified through alternative splicing.	Mutations in the TFRC gene have been associated with various diseases, including hereditary hemochromatosis, a condition characterized by excessive iron absorption and deposition in various organs, and neurodegenerative disorders such as Alzheimer's disease and Parkinson's disease. Targeted drug discovery efforts have focused on developing drugs that can modulate the activity of the TFRC receptor…	GO:0010637 negative regulation of mitochondrial fusion;GO:0033572 transferrin transport;GO:0010635 regulation of mitochondrial fusion		Transporters; Predicted intracellular proteins; CD markers; Human disease related genes:Immune system diseases:Primary immunodeficiency; Enzymes; Cancer-related genes:Candidate cancer biomarkers; Predicted secreted proteins; Peptidases:Metallopeptidases; Disease related genes; FDA approved drug targets:Small molecule drugs	Endosomes;Lysosomes (Supported)	Iron; Ferrous sulfate anhydrous; Ferric cation; Ferrous gluconate; Ferrous succinate; Ferrous ascorbate; Ferrous fumarate; Ferrous glycine sulfate; Tetraferric tricitrate decahydrate; Ferric derisomaltose	(M106)PID HNF3B PATHWAY; (M255)PID HIF1 TFPATHWAY; (M66)PID MYC ACTIV PATHWAY	(M5941)HALLMARK UV RESPONSE UP; (M5924)HALLMARK MTORC1 SIGNALING; (M5925)HALLMARK E2F TARGETS
TNFAIP3	TNF alpha induced protein 3	TNFAIP3 is a gene that is rapidly induced by tumor necrosis factor (TNF). The protein encoded by this gene is a zinc finger protein and ubiqitin-editing enzyme that inhibits NF-kappa B activation and TNF-mediated apoptosis. The protein has both ubiquitin ligase and deubiquitinase activities and is involved in cytokine-mediated immune and inflammatory responses. Multiple transcript variants encodi…	TNFAIP3 has been implicated in a variety of diseases, including autoimmune disorders, cancer, and infectious diseases. Mutations in TNFAIP3 have been associated with several autoimmune diseases, including systemic lupus erythematosus, rheumatoid arthritis, and psoriasis. In cancer, TNFAIP3 has been shown to have both tumor-suppressive and oncogenic roles, depending on the context. Targeted drug d…	GO:0034147 regulation of toll-like receptor 5 signaling pathway;GO:0034148 negative regulation of toll-like receptor 5 signaling pathway;GO:0070429 negative regulation of nucleotide-binding oligomerization domain containing 1 signaling pathway		Human disease related genes:Immune system diseases:Allergies and autoimmune diseases; Human disease related genes:Immune system diseases:Other immune system diseases; Predicted intracellular proteins; Potential drug targets; Peptidases:Cysteine-type peptidases; Enzymes; Cancer-related genes:Candidate cancer biomarkers; Human disease related genes:Cancers:Cancers of haematopoietic and lymphoid tis…	Centrosome;Cytosol (Approved)		(M37)PID NFKAPPAB CANONICAL PATHWAY; (M45)PID CD40 PATHWAY; (M128)PID TNF PATHWAY	(M5890)HALLMARK TNFA SIGNALING VIA NFKB; (M5891)HALLMARK HYPOXIA; (M5913)HALLMARK INTERFERON GAMMA RESPONSE
TNFRSF4	TNF receptor superfamily member 4	TNFRSF4, also known as TNF receptor superfamily member 4, is a protein that belongs to the TNF-receptor superfamily. It has been shown to activate NF-kappaB through its interaction with adaptor proteins TRAF2 and TRAF5. Knockout studies in mice have suggested that this receptor promotes the expression of apoptosis inhibitors BCL2 and BCL2lL1/BCL2-XL, which suppresses apoptosis. Additionally, the …	TNFRSF4 has been implicated in various diseases, including autoimmune disorders, cancer, and infectious diseases. In autoimmune disorders, such as rheumatoid arthritis and multiple sclerosis, TNFRSF4 has been shown to play a role in the activation and proliferation of T cells, leading to inflammation and tissue damage. In cancer, TNFRSF4 has been found to be overexpressed in certain types of tumo…	GO:0042098 T cell proliferation;GO:0030890 positive regulation of B cell proliferation;GO:0002639 positive regulation of immunoglobulin production		Predicted intracellular proteins; CD markers; Human disease related genes:Immune system diseases:Primary immunodeficiency; Cancer-related genes:Candidate cancer biomarkers; Disease related genes			(M272)PID CD8 TCR DOWNSTREAM PATHWAY	(M5947)HALLMARK IL2 STAT5 SIGNALING
TNIP1	TNFAIP3 interacting protein 1	TNIP1 is a gene that encodes a protein that interacts with A20 and regulates the activation of nuclear factor kappa-B, which is involved in immune responses and tissue homeostasis. Mutations in TNIP1 have been linked to autoimmune diseases such as psoriatic arthritis, rheumatoid arthritis, and systemic lupus erythematosus. The gene has multiple transcript variants that produce different isoforms …	TNIP1 has been identified as a potential therapeutic target for autoimmune diseases due to its role in regulating immune responses. Several drug discovery efforts have focused on developing small molecule inhibitors of TNIP1 to treat autoimmune diseases such as psoriatic arthritis and rheumatoid arthritis. However, there are currently no drugs on the market that specifically target TNIP1. One exa…	GO:1903003 positive regulation of protein deubiquitination;GO:0090085 regulation of protein deubiquitination;GO:0002755 MyD88-dependent toll-like receptor signaling pathway		Human disease related genes:Immune system diseases:Allergies and autoimmune diseases; Human disease related genes:Skin diseases:Skin and soft tissue diseases; Predicted intracellular proteins	Nucleoplasm (Supported); Additional: Cytosol			(M5890)HALLMARK TNFA SIGNALING VIA NFKB
TRAF1	TNF receptor associated factor 1	TRAF1 is a gene that encodes a protein belonging to the TNF receptor associated factor (TRAF) family. TRAF proteins are involved in signal transduction from various receptors of the TNF receptor superfamily. TRAF1 forms a heterodimeric complex with TRAF2, which is required for TNF-alpha-mediated activation of MAPK8/JNK and NF-kappaB. The protein complex formed by TRAF1 and TRAF2 also interacts wi…	Research has implicated TRAF1 in several diseases, including autoimmune disorders such as rheumatoid arthritis and systemic lupus erythematosus. In these conditions, TRAF1 may contribute to the dysregulation of immune responses and the development of chronic inflammation. Targeted drug discovery efforts have focused on developing small molecule inhibitors of TRAF1, with the goal of reducing infla…	GO:0033209 tumor necrosis factor-mediated signaling pathway;GO:0051092 positive regulation of NF-kappaB transcription factor activity;GO:0051091 positive regulation of DNA-binding transcription factor activity		Cancer-related genes:Candidate cancer biomarkers; Predicted intracellular proteins	Nucleoplasm (Approved)		(M45)PID CD40 PATHWAY; (M197)PID HIV NEF PATHWAY; (M128)PID TNF PATHWAY	(M5947)HALLMARK IL2 STAT5 SIGNALING; (M5890)HALLMARK TNFA SIGNALING VIA NFKB; (M5915)HALLMARK APICAL JUNCTION
TRAF2	TNF receptor associated factor 2	TRAF2 (TNF receptor associated factor 2) is a protein that belongs to the TNF receptor associated factor (TRAF) protein family. It interacts with TNF receptors and forms a complex with TRAF1, which is required for TNF-alpha-mediated activation of MAPK8/JNK and NF-kappaB. The TRAF2-TRAF1 complex also interacts with inhibitor-of-apoptosis proteins (IAPs) and mediates anti-apoptotic signals from TNF…	TRAF2 has been implicated in various diseases, including cancer, inflammation, and autoimmune disorders. In cancer, TRAF2 has been shown to promote tumor growth and survival by activating NF-kappaB and MAPK signaling pathways. Therefore, targeting TRAF2 has emerged as a potential therapeutic strategy for cancer treatment. Several small molecule inhibitors of TRAF2 have been developed and tested i…	GO:1905670 TORC2 complex disassembly;GO:1905669 TORC1 complex assembly;GO:0160162 CD27 signaling pathway		ENZYME proteins:Transferases; Enzymes; Cancer-related genes:Candidate cancer biomarkers; Predicted intracellular proteins	Cytosol (Enhanced)		(M20)PID P38 MKK3 6PATHWAY; (M79)PID TRAIL PATHWAY; (M45)PID CD40 PATHWAY	(M5923)HALLMARK PI3K AKT MTOR SIGNALING; (M5950)HALLMARK ALLOGRAFT REJECTION
TRBC1	T cell receptor beta constant 1			GO:0050852 T cell receptor signaling pathway;GO:0046631 alpha-beta T cell activation;GO:0050851 antigen receptor-mediated signaling pathway
TRPV2	transient receptor potential cation channel subfamily V member 2	TRPV2 is a gene that encodes an ion channel that is activated by high temperatures above 52 degrees Celsius. This protein is believed to play a role in the transduction of high-temperature heat responses in sensory ganglia. While it is primarily activated by heat, it may also be activated by other stimuli in other tissues. The function of TRPV2 is not fully understood, but it is thought to be inv…	TRPV2 has been implicated in several diseases, including neuropathic pain, cancer, and cardiovascular disease. In neuropathic pain, TRPV2 is thought to play a role in the development and maintenance of chronic pain. Targeting TRPV2 with specific inhibitors has been explored as a potential therapeutic strategy for neuropathic pain. In cancer, TRPV2 has been shown to promote tumor growth and metast…	GO:0098703 calcium ion import across plasma membrane;GO:0090280 positive regulation of calcium ion import;GO:1902656 calcium ion import into cytosol		Transporters:Transporter channels and pores; Predicted intracellular proteins	Plasma membrane (Supported)	Cannabidiol; Tetrahydrocannabivarin; Medical Cannabis; Nabiximols; Cannabidivarin
TYK2	tyrosine kinase 2	TYK2 is a gene that encodes a protein belonging to the Janus kinases (JAKs) family. This protein is involved in cytokine signaling by phosphorylating receptor subunits and is a component of both type I and type III interferon signaling pathways. It plays a role in anti-viral immunity and is associated with Immunodeficiency 35 when mutated. TYK2 associates with the cytoplasmic domain of type I and…	Mutations in the TYK2 gene have been associated with various autoimmune diseases, including rheumatoid arthritis, psoriasis, and inflammatory bowel disease. As a result, TYK2 has become a target for drug discovery efforts aimed at treating these diseases. Several small molecule inhibitors of TYK2 have been developed and are currently in clinical trials, including BMS-986165, PF-06700841, and TAK-…	GO:0038043 interleukin-5-mediated signaling pathway;GO:0038155 interleukin-23-mediated signaling pathway;GO:0035722 interleukin-12-mediated signaling pathway	yes	Predicted intracellular proteins; ENZYME proteins:Transferases; Human disease related genes:Immune system diseases:Primary immunodeficiency; Enzymes; Kinases:Tyr protein kinases; Disease related genes; FDA approved drug targets:Small molecule drugs	Cytosol (Approved)	2-tert-butyl-9-fluoro-1,6-dihydrobenzo[h]imidazo[4,5-f]isoquinolin-7-one; Tofacitinib; Fostamatinib	(M36)PID IL27 PATHWAY; (M196)PID IL23 PATHWAY; (M183)PID IL6 7 PATHWAY	(M5897)HALLMARK IL6 JAK STAT3 SIGNALING
UBASH3A	ubiquitin associated and SH3 domain containing A	UBASH3A is a gene that belongs to the T-cell ubiquitin ligand (TULA) family. It plays a role in negatively regulating T-cell signaling and can facilitate growth factor withdrawal-induced apoptosis in T cells. This is achieved through its interaction with AIF, an apoptosis-inducing factor. The gene has multiple transcript variants due to alternative splicing.	Research on UBASH3A has suggested its potential involvement in various diseases, including autoimmune disorders, cancer, and infectious diseases. In autoimmune disorders, UBASH3A has been found to be downregulated in patients with systemic lupus erythematosus (SLE) and rheumatoid arthritis (RA), indicating its potential as a therapeutic target. In cancer, UBASH3A has been shown to be overexpresse…	GO:0050860 negative regulation of T cell receptor signaling pathway;GO:0050858 negative regulation of antigen receptor-mediated signaling pathway;GO:0050856 regulation of T cell receptor signaling pathway		Predicted intracellular proteins	Nucleoplasm (Supported); Additional: Cytosol;Nuclear speckles
